# Supplementary material for: Interactome Profiling of a Lysine Deacetylase Trapping Probe Library Uncovers Crosstalk Between HDAC6 and NF‐κB Signaling
Source: Angew Chem Int Ed Engl. 2025 Aug 18;64(40):e202510967. doi: 10.1002/anie.202510967 (PMC12462753; doi:10.1002/anie.202510967)
Supplement: Supplementary file 2 — Supporting Information [file ANIE-64-e202510967-s001.xlsx]

## Sheet: S1 Protein groups quantified
Supporting Table S1: Protein groups identified and quantified in Hela cell extracts after knockdown of HDAC6. Protein groups identified at 1% FDR were additionally filtered (at least two valid quantitation values per site) and contaminants and reverse database hits were removed. HDAC6 is marked in red.
														log2 fold iBAQ ratio (KD HDAC6/non-target)
Protein IDs	Majority protein IDs	Protein names	Gene names	Peptides	Razor + unique peptides	Unique peptides	Sequence coverage [%]	Unique + razor sequence coverage [%]	Unique sequence coverage [%]	Mol weight [kDa]	Q-value	Score	ID	HDAC6.1	HDAC6.2	HDAC6.3	HDAC6.4	Fasta headers	iBAQ HDAC6.1	iBAQ L HDAC6.1	iBAQ H HDAC6.1	iBAQ HDAC6.2	iBAQ L HDAC6.2	iBAQ H HDAC6.2	iBAQ HDAC6.3	iBAQ L HDAC6.3	iBAQ H HDAC6.3	iBAQ HDAC6.4	iBAQ L HDAC6.4	iBAQ H HDAC6.4	iBAQ peptides	Intensity	Intensity L	Intensity H	Intensity HDAC6.1	Intensity L HDAC6.1	Intensity H HDAC6.1	Intensity HDAC6.2	Intensity L HDAC6.2	Intensity H HDAC6.2	Intensity HDAC6.3	Intensity L HDAC6.3	Intensity H HDAC6.3	Intensity HDAC6.4	Intensity L HDAC6.4	Intensity H HDAC6.4
Q9UBN7	Q9UBN7	Histone deacetylase 6	HDAC6	2	2	2	3	3	3	131.42	0	15.569	5272	-2.59543843022143	NaN	-1.69178001436217	NaN	sp|Q9UBN7|HDAC6_HUMAN Histone deacetylase 6 OS=Homo sapiens OX=9606 GN=HDAC6 PE=1 SV=2	297040	254870	42171	0	0	0	1294200	305920	988290	0	0	0	36	57285000	20189000	37096000	10694000	9175400	1518100	0	0	0	46591000	11013000	35578000	0	0	0
A0A024RBG1;Q9NZJ9	A0A024RBG1;Q9NZJ9	Diphosphoinositol polyphosphate phosphohydrolase 2	NUDT4	2	2	2	14.4	14.4	14.4	20.434	0.00058027	3.1019	0	0.463705676167369	0.362520537136429	1.13157544530096	0.263346373624152	sp|A0A024RBG1|NUD4B_HUMAN Diphosphoinositol polyphosphate phosphohydrolase NUDT4B OS=Homo sapiens OX=9606 GN=NUDT4B PE=3 SV=1;sp|Q9NZJ9|NUDT4_HUMAN Diphosphoinositol polyphosphate phosphohydrolase 2 OS=Homo sapiens OX=9606 GN=NUDT4 PE=1 SV=2	80333000	33766000	46566000	4437500	1941400	2496000	73785000	50662000	23123000	11700000	6382500	5317600	7	2026900000	1131900000	895080000	562330000	236370000	325960000	705920000	421020000	284900000	516500000	354640000	161860000	81901000	44678000	37223000
A0A096LP55;P07919	A0A096LP55;P07919	Cytochrome b-c1 complex subunit 6;Cytochrome b-c1 complex subunit 6, mitochondrial	UQCRHL;UQCRH	3	3	3	30.8	30.8	30.8	10.752	0.00021891	5.9481	2	0.287914635126109	-0.342390018394659	0.213539492169382	0.22716166548432	sp|A0A096LP55|QCR6L_HUMAN Cytochrome b-c1 complex subunit 6-like, mitochondrial OS=Homo sapiens OX=9606 GN=UQCRHL PE=3 SV=1;sp|P07919|QCR6_HUMAN Cytochrome b-c1 complex subunit 6, mitochondrial OS=Homo sapiens OX=9606 GN=UQCRH PE=1 SV=2	100140000	45089000	55048000	169180000	94582000	74600000	163390000	87730000	75660000	166500000	89789000	76708000	6	3646800000	1930900000	1715900000	600820000	270530000	330290000	1015100000	567490000	447600000	980340000	526380000	453960000	998980000	538730000	460250000
P0DPI2;A0A0B4J2D5	P0DPI2;A0A0B4J2D5			12	12	12	47.8	47.8	47.8	28.17	0	118.35	4	-1.28023285219196	-0.931641762419151	0.764391421662821	1.59571577334558	sp|P0DPI2|GAL3A_HUMAN Glutamine amidotransferase-like class 1 domain-containing protein 3A, mitochondrial OS=Homo sapiens OX=9606 GN=GATD3A PE=1 SV=1;sp|A0A0B4J2D5|GAL3B_HUMAN Glutamine amidotransferase-like class 1 domain-containing protein 3B, mitochondr	55896000	39594000	16302000	63768000	41836000	21933000	92580000	58274000	34306000	132800000	99786000	33015000	15	11364000000	6638200000	4726100000	1661500000	1031300000	630160000	2539600000	1311400000	1228200000	3541200000	1993400000	1547800000	3598400000	2292000000	1306300000
A0AV96;Q8TBY0;Q9NQ94	A0AV96	RNA-binding protein 47	RBM47	7	7	7	14.3	14.3	14.3	64.098	0	23.6	5	0.359095739179682	-0.0140039956094963	-0.365538888071171	-0.216709914880525	sp|A0AV96|RBM47_HUMAN RNA-binding protein 47 OS=Homo sapiens OX=9606 GN=RBM47 PE=1 SV=2	1867400	818090	1049300	1957400	983450	973950	1234300	539390	694930	1015100	469520	545620	24	1037300000	469590000	567730000	109830000	26871000	82957000	46977000	23603000	23375000	29624000	12945000	16678000	24363000	11268000	13095000
A0AVT1	A0AVT1	Ubiquitin-like modifier-activating enzyme 6	UBA6	24	24	24	28.3	28.3	28.3	117.97	0	112.44	6	0.376111821160657	-1.12871207290956	0.0903182591027575	0.391039729016086	sp|A0AVT1|UBA6_HUMAN Ubiquitin-like modifier-activating enzyme 6 OS=Homo sapiens OX=9606 GN=UBA6 PE=1 SV=1	4743200	2064200	2679000	8974100	6158000	2816200	10041000	5177600	4863400	13055000	7406700	5648200	56	4839300000	2488300000	2351000000	558800000	242910000	315890000	936090000	599710000	336380000	1226900000	598810000	628120000	2117500000	1046900000	1070600000
A0FGR8	A0FGR8	Extended synaptotagmin-2	ESYT2	25	25	25	36.6	36.6	36.6	102.36	0	230.16	7	0.43119870117708	-0.308069563931299	0.0472589705191086	-0.117702594748713	sp|A0FGR8|ESYT2_HUMAN Extended synaptotagmin-2 OS=Homo sapiens OX=9606 GN=ESYT2 PE=1 SV=1	16109000	6859700	9249300	23550000	13028000	10523000	26317000	13374000	12943000	33039000	15846000	17193000	46	14671000000	7139400000	7531800000	1984900000	884060000	1100900000	2769000000	1446500000	1322500000	3863600000	1866300000	1997300000	4912800000	2393300000	2519400000
A0JLT2	A0JLT2	Mediator of RNA polymerase II transcription subunit 19	MED19	1	1	1	10.7	10.7	10.7	26.273	0.0066655	1.9732	8	0.208210896034869	NaN	1.70428021094482	1.19252389857547	sp|A0JLT2|MED19_HUMAN Mediator of RNA polymerase II transcription subunit 19 OS=Homo sapiens OX=9606 GN=MED19 PE=1 SV=2	1346600	624780	721780	0	0	0	1661600	1271400	390160	1002400	697290	305090	10	40105000	25935000	14170000	13466000	6247800	7217800	0	0	0	16616000	12714000	3901600	10024000	6972900	3050900
A0MZ66	A0MZ66	Shootin-1	KIAA1598	25	25	25	45	45	45	71.639	0	165.03	9	0.369225479849349	0.0865610803051152	-0.209910963855849	0.0493571790908099	sp|A0MZ66|SHOT1_HUMAN Shootin-1 OS=Homo sapiens OX=9606 GN=SHTN1 PE=1 SV=4	25607000	11174000	14433000	29309000	14215000	15094000	37482000	17380000	20102000	39347000	20010000	19337000	37	7290600000	3573100000	3717500000	1319100000	556290000	762780000	1816200000	936820000	879340000	2204400000	1085300000	1119100000	1942500000	990950000	951550000
A0PJW6	A0PJW6	Transmembrane protein 223	TMEM223	3	3	3	12.4	12.4	12.4	22.049	0.00041178	4.4214	10	0.429259886350206	-0.0951254530109727	0.0595848714147614	0.167122490212344	sp|A0PJW6|TM223_HUMAN Transmembrane protein 223 OS=Homo sapiens OX=9606 GN=TMEM223 PE=1 SV=1	1984800	845870	1139000	3595700	1857100	1738600	9546000	4871500	4674400	1415900	748930	667010	12	685070000	354810000	330260000	74661000	30139000	44521000	161040000	74173000	86862000	114550000	58459000	56093000	334820000	192040000	142780000
A1L0T0	A1L0T0	Acetolactate synthase-like protein	ILVBL	12	12	12	28.3	28.3	28.3	67.867	0	70.373	11	0.0723050693282199	-0.330732804327202	0.183958599904599	-0.374675922783262	sp|A1L0T0|ILVBL_HUMAN Acetolactate synthase-like protein OS=Homo sapiens OX=9606 GN=ILVBL PE=1 SV=2	5903400	2877700	3025600	5561500	3098100	2463400	9736300	5178100	4558200	11477000	4997500	6479500	25	1968700000	913850000	1054900000	264070000	111260000	152810000	299790000	159450000	140350000	447030000	237590000	209440000	533470000	242620000	290850000
A1X283;Q5TCZ1	A1X283	SH3 and PX domain-containing protein 2B	SH3PXD2B	13	13	13	22	22	22	101.58	0	82.418	12	0.236573196203919	-0.631492514793624	0.114564022933772	1.00810691152675	sp|A1X283|SPD2B_HUMAN SH3 and PX domain-containing protein 2B OS=Homo sapiens OX=9606 GN=SH3PXD2B PE=1 SV=3	1772000	813510	958470	5262500	3198100	2064400	5924400	3079700	2844600	4248300	2837500	1410800	46	3205000000	1447500000	1757500000	956650000	296390000	660260000	824180000	322180000	501990000	835750000	491020000	344730000	316310000	204010000	112300000
A2RRP1	A2RRP1	Neuroblastoma-amplified sequence	NBAS	3	3	3	1.6	1.6	1.6	268.57	0	18.652	13	NaN	-0.159545855662313	NaN	-0.68621551352922	sp|A2RRP1|NBAS_HUMAN Neuroblastoma-amplified sequence OS=Homo sapiens OX=9606 GN=NBAS PE=1 SV=2	0	0	0	1092000	576160	515840	0	0	0	568070	217730	350340	108	534980000	248400000	286580000	0	0	0	117940000	62225000	55711000	0	0	0	61352000	23515000	37837000
A2RTX5	A2RTX5	Probable threonine--tRNA ligase 2, cytoplasmic	TARSL2	4	1	1	5.5	1.5	1.5	92.644	0.0031528	2.364	14	NaN	-1.21360612056364	0.651805160241095	-0.907064221536678	sp|A2RTX5|SYTC2_HUMAN Threonine--tRNA ligase 2, cytoplasmic OS=Homo sapiens OX=9606 GN=TARSL2 PE=1 SV=1	0	0	0	2970700	2075700	895020	1875400	1146000	729410	2229600	775480	1454200	42	359060000	204670000	154390000	0	0	0	124770000	87178000	37591000	78768000	48133000	30635000	93645000	32570000	61075000
A2RUB6	A2RUB6	Coiled-coil domain-containing protein 66	CCDC66	2	2	2	2.2	2.2	2.2	109.41	0.007891	1.9134	15	0.037948847741997	NaN	NaN	0.656892222667515	sp|A2RUB6|CCD66_HUMAN Coiled-coil domain-containing protein 66 OS=Homo sapiens OX=9606 GN=CCDC66 PE=1 SV=4	999140	493000	506140	0	0	0	0	0	0	1005400	615190	390180	52	104230000	57626000	46609000	51955000	25636000	26319000	0	0	0	0	0	0	52279000	31990000	20289000
A2RUS2	A2RUS2	DENN domain-containing protein 3	DENND3	2	2	2	2.3	2.3	2.3	135.89	0.00022153	6.2778	16	NaN	-0.824652688331828	NaN	-1.23968720694136	sp|A2RUS2|DEND3_HUMAN DENN domain-containing protein 3 OS=Homo sapiens OX=9606 GN=DENND3 PE=1 SV=2	0	0	0	273680	174920	98763	0	0	0	412520	122720	289800	63	194810000	86285000	108530000	0	0	0	17242000	11020000	6222100	0	0	0	25988000	7731400	18257000
A3KMH1	A3KMH1	von Willebrand factor A domain-containing protein 8	VWA8	27	27	27	19.1	19.1	19.1	214.82	0	135.35	17	0.0569665956007877	-0.542385830348668	-0.106776640012019	0.337976169962885	sp|A3KMH1|VWA8_HUMAN von Willebrand factor A domain-containing protein 8 OS=Homo sapiens OX=9606 GN=VWA8 PE=1 SV=2	1542500	756030	786480	2094800	1242000	852800	2316900	1115600	1201300	2159600	1205700	953890	111	4346000000	2301700000	2044300000	570860000	279610000	291250000	545870000	312700000	233170000	864370000	463530000	400840000	1290800000	695890000	594890000
A3KN83;Q9Y2G9	A3KN83	Protein strawberry notch homolog 1	SBNO1	11	11	11	11.6	11.6	11.6	154.31	0	40.965	18	0.636677777186519	-0.132361229610026	-0.330961144105474	0.409919739244196	sp|A3KN83|SBNO1_HUMAN Protein strawberry notch homolog 1 OS=Homo sapiens OX=9606 GN=SBNO1 PE=1 SV=1	721230	282310	438920	2918800	1526300	1392500	1279700	566800	712950	2301600	1313200	988400	64	1031100000	502840000	528240000	74135000	30963000	43171000	203250000	108280000	94977000	164140000	79241000	84901000	181250000	102980000	78264000
A4D1E9	A4D1E9	GTP-binding protein 10	GTPBP10	7	7	7	23.8	23.8	23.8	42.932	0	15.779	19	-0.0553541163873138	-0.606675889547745	0.0298563319704823	0.303557034697177	sp|A4D1E9|GTPBA_HUMAN GTP-binding protein 10 OS=Homo sapiens OX=9606 GN=GTPBP10 PE=1 SV=1	2283300	1163600	1119800	1986900	1199300	787590	4039800	2040800	1999000	6639100	3667500	2971600	26	817180000	433730000	383450000	83116000	41689000	41427000	151330000	90603000	60728000	230190000	121440000	108750000	352540000	180000000	172550000
A4D1P6	A4D1P6	WD repeat-containing protein 91	WDR91	3	3	3	5.9	5.9	5.9	83.343	0.0056221	2.0553	20	-0.322072797842698	-0.320865913022871	-0.254089042001163	-0.133317532068467	sp|A4D1P6|WDR91_HUMAN WD repeat-containing protein 91 OS=Homo sapiens OX=9606 GN=WDR91 PE=1 SV=2	4935200	2741900	2193300	6050700	3360400	2690300	4173900	1903600	2270200	5756800	2745500	3011300	40	840600000	430060000	410540000	197410000	109680000	87733000	242030000	134420000	107610000	166960000	76145000	90810000	230270000	109820000	120450000
A5PLL7	A5PLL7	Transmembrane protein 189	TMEM189	3	3	3	13.3	13.3	13.3	31.135	0.00021839	5.9064	23	1.83592865606408	NaN	0.711086962340601	NaN	sp|A5PLL7|TM189_HUMAN Transmembrane protein 189 OS=Homo sapiens OX=9606 GN=TMEM189 PE=1 SV=3	1612300	352800	1259500	0	0	0	4165200	2585700	1579500	0	0	0	10	765180000	408720000	356460000	16123000	3528000	12595000	0	0	0	41652000	25857000	15795000	0	0	0
A5YKK6	A5YKK6	CCR4-NOT transcription complex subunit 1	CNOT1	49	49	49	28.5	28.5	28.5	266.94	0	323.31	24	0.369297241096831	-0.447541909544301	0.00211245040913648	0.0311989632480064	sp|A5YKK6|CNOT1_HUMAN CCR4-NOT transcription complex subunit 1 OS=Homo sapiens OX=9606 GN=CNOT1 PE=1 SV=2	6052800	2641200	3411700	5482400	3163000	2319400	10654000	5330900	5323100	9341200	4721100	4620100	122	11890000000	5656500000	6233500000	1168600000	507420000	661150000	1100100000	563680000	536370000	2634500000	1325300000	1309300000	2211900000	1091300000	1120600000
Q9GZQ8;A6NCE7	Q9GZQ8;A6NCE7	Microtubule-associated proteins 1A/1B light chain 3B;Microtubule-associated proteins 1A/1B light chain 3 beta 2	MAP1LC3B;MAP1LC3B2	1	1	1	11.2	11.2	11.2	14.688	0.0003951	3.5046	25	0.459365916273051	-0.666437891144188	-0.334028795334745	0.73712013275999	sp|Q9GZQ8|MLP3B_HUMAN Microtubule-associated proteins 1A/1B light chain 3B OS=Homo sapiens OX=9606 GN=MAP1LC3B PE=1 SV=3;sp|A6NCE7|MP3B2_HUMAN Microtubule-associated proteins 1A/1B light chain 3 beta 2 OS=Homo sapiens OX=9606 GN=MAP1LC3B2 PE=2 SV=1	6163200	2595100	3568100	8254400	5063800	3190500	9049800	4003400	5046400	10456000	6535200	3920700	4	135690000	72790000	62903000	24653000	10380000	14273000	33018000	20255000	12762000	36199000	16014000	20186000	41823000	26141000	15683000
A6NDG6	A6NDG6	Phosphoglycolate phosphatase	PGP	16	16	16	58.9	58.9	58.9	34.006	0	100.63	26	0.459166992967963	-0.134842542286867	0.288812328946576	0.277263620318409	sp|A6NDG6|PGP_HUMAN Glycerol-3-phosphate phosphatase OS=Homo sapiens OX=9606 GN=PGP PE=1 SV=1	98875000	41636000	57239000	113020000	59150000	53872000	133910000	73634000	60275000	130730000	71629000	59105000	18	12451000000	6418200000	6032300000	2120500000	905630000	1214900000	2638900000	1407200000	1231600000	3359400000	1827300000	1532100000	3111400000	1689900000	1421400000
A6NDU8	A6NDU8	UPF0600 protein C5orf51	C5orf51	6	6	6	25.9	25.9	25.9	33.62	0	279.6	27	0.348895944558134	0.154798309354845	-0.886813389297288	0.0273617392907086	sp|A6NDU8|CE051_HUMAN UPF0600 protein C5orf51 OS=Homo sapiens OX=9606 GN=C5orf51 PE=1 SV=1	15146000	6661900	8484500	25934000	12272000	13662000	17826000	6256600	11569000	23094000	11657000	11438000	17	8348800000	4134000000	4214800000	257490000	113250000	144240000	440870000	208620000	232250000	303040000	106360000	196670000	392600000	198160000	194440000
A6NED2	A6NED2	RCC1 domain-containing protein 1	RCCD1	3	3	3	9.8	9.8	9.8	40.078	0	12.931	28	-0.371831259872109	-1.54163831053612	0.557286175733483	1.1521435471525	sp|A6NED2|RCCD1_HUMAN RCC1 domain-containing protein 1 OS=Homo sapiens OX=9606 GN=RCCD1 PE=1 SV=1	1247100	703480	543650	1486000	1106100	379940	2571000	1530800	1040300	2813400	1940300	873050	19	334070000	190840000	143230000	23695000	13366000	10329000	28234000	21015000	7218900	48850000	29085000	19765000	53454000	36866000	16588000
A6NGH7	A6NGH7	Coiled-coil domain-containing protein 160	CCDC160	1	1	1	2.2	2.2	2.2	38.276	0.0080472	1.8795	29	0.302177230574333	0.898293556434982	0.00588518137907692	1.19032019686717	sp|A6NGH7|CC160_HUMAN Coiled-coil domain-containing protein 160 OS=Homo sapiens OX=9606 GN=CCDC160 PE=3 SV=3	17572000	7869400	9703000	3782300	1320700	2461600	31378000	15721000	15657000	2221800	1544800	676940	11	1162100000	551300000	610790000	605840000	267970000	337870000	186650000	93397000	93249000	345160000	172930000	172220000	24440000	16993000	7446400
A6NHL2	A6NHL2	Tubulin alpha chain-like 3	TUBAL3	7	1	1	11.9	3.8	3.8	49.908	0.00021739	5.7601	31	-0.824519687837951	0.515865762697985	NaN	NaN	sp|A6NHL2|TBAL3_HUMAN Tubulin alpha chain-like 3 OS=Homo sapiens OX=9606 GN=TUBAL3 PE=1 SV=2	778220	497370	280850	669570	275560	394010	0	0	0	0	0	0	24	34747000	18550000	16197000	18677000	11937000	6740400	16070000	6613400	9456300	0	0	0	0	0	0
A6NHR9	A6NHR9	Structural maintenance of chromosomes flexible hinge domain-containing protein 1	SMCHD1	32	32	32	20.8	20.8	20.8	226.37	0	323.31	32	0.801660263001343	0.150821239241816	-0.049241616595731	0.027750108046957	sp|A6NHR9|SMHD1_HUMAN Structural maintenance of chromosomes flexible hinge domain-containing protein 1 OS=Homo sapiens OX=9606 GN=SMCHD1 PE=1 SV=2	5481000	1998100	3482900	6416800	3040800	3375900	7249100	3562700	3686400	7590600	3831800	3758800	109	6415100000	3138200000	3276800000	1243000000	513300000	729700000	1423800000	747780000	675980000	1531300000	749920000	781370000	1865000000	957700000	907350000
A6NHX0;Q8WTX7	A6NHX0	GATS-like protein 2	GATSL2	3	3	3	12.2	12.2	12.2	36.056	0.00040584	4.0983	33	-0.375727772992123	-0.650703355171	-0.206138824261551	0.300329852081696	sp|A6NHX0|CAST2_HUMAN Cytosolic arginine sensor for mTORC1 subunit 2 OS=Homo sapiens OX=9606 GN=CASTOR2 PE=1 SV=3	859010	485120	373890	1647600	1006500	641110	1573300	730550	842760	1037700	572650	465030	13	81866000	42481000	39385000	11167000	6306600	4860500	21418000	13084000	8334400	35790000	15646000	20144000	13490000	7444500	6045400
A6NJ78;P0C7V9	A6NJ78	Probable methyltransferase-like protein 15	METTL15	4	4	4	15	15	15	46.121	0	12.533	34	-0.158901140450813	-1.26305631647236	-0.619603179281203	0.201064288056411	sp|A6NJ78|MET15_HUMAN Probable methyltransferase-like protein 15 OS=Homo sapiens OX=9606 GN=METTL15 PE=1 SV=1	3815300	2012600	1802700	559680	395070	164610	544830	214800	330030	3006900	1608100	1398900	22	199100000	102670000	96430000	83936000	44276000	39660000	12313000	8691500	3621300	36703000	14329000	22374000	66153000	35377000	30775000
A6NKT7;Q7Z3J3	A6NKT7;Q7Z3J3	RanBP2-like and GRIP domain-containing protein 3;RanBP2-like and GRIP domain-containing protein 4	RGPD3;RGPD4	36	4	1	23.6	2.6	0.7	197.48	0	18.762	35	-0.0711412606949194	-0.198366584426967	-0.483021434308623	0.0217504241808723	sp|A6NKT7|RGPD3_HUMAN RanBP2-like and GRIP domain-containing protein 3 OS=Homo sapiens OX=9606 GN=RGPD3 PE=3 SV=2;sp|Q7Z3J3|RGPD4_HUMAN RanBP2-like and GRIP domain-containing protein 4 OS=Homo sapiens OX=9606 GN=RGPD4 PE=2 SV=3	1936700	992200	944460	4053000	2165600	1887400	2837400	1183400	1654000	3449200	1737600	1711600	93	1722500000	851700000	870770000	180110000	92275000	87834000	376930000	201400000	175530000	263870000	110050000	153820000	320780000	161600000	159180000
A8CG34;A6NF01;Q6PJE2	A8CG34;A6NF01	Nuclear envelope pore membrane protein POM 121C;Putative nuclear envelope pore membrane protein POM 121B	POM121C;POM121B	6	6	1	8.7	8.7	2	125.09	0	30.809	38	0.322154067187757	-0.0659654208970631	-0.424418470429542	0.27017362485098	sp|A8CG34|P121C_HUMAN Nuclear envelope pore membrane protein POM 121C OS=Homo sapiens OX=9606 GN=POM121C PE=1 SV=3;sp|A6NF01|P121B_HUMAN Putative nuclear envelope pore membrane protein POM 121B OS=Homo sapiens OX=9606 GN=POM121B PE=5 SV=2	2585700	1149100	1436600	993520	508120	485410	4424800	1889300	2535500	3216500	1758400	1458100	34	846190000	400740000	445450000	87915000	39070000	48846000	171910000	73311000	98598000	347860000	158770000	189090000	230870000	126070000	104800000
A8MPP1	A8MPP1	Putative ATP-dependent RNA helicase DDX11-like protein 8	DDX11L8	5	1	0	5.8	1.3	0	101.81	0.0078782	1.8948	39	NaN	-0.598914173240748	NaN	1.19042248957947	sp|A8MPP1|D11L8_HUMAN Putative ATP-dependent RNA helicase DDX11-like protein 8 OS=Homo sapiens OX=9606 GN=DDX11L8 PE=1 SV=1	0	0	0	279470	168330	111140	0	0	0	215080	149550	65529	47	23244000	14940000	8303300	0	0	0	13135000	7911500	5223500	0	0	0	10109000	7028700	3079900
P62308;A8MWD9	P62308;A8MWD9	Small nuclear ribonucleoprotein G;Putative small nuclear ribonucleoprotein G-like protein 15	SNRPG;SNRPGP15	5	5	5	39.5	39.5	39.5	8.496	0	49.515	40	0.774642918424092	-0.630641540776182	0.451551598153513	0.120473380802122	sp|P62308|RUXG_HUMAN Small nuclear ribonucleoprotein G OS=Homo sapiens OX=9606 GN=SNRPG PE=1 SV=1;sp|A8MWD9|RUXGL_HUMAN Putative small nuclear ribonucleoprotein G-like protein 15 OS=Homo sapiens OX=9606 GN=SNRPGP15 PE=5 SV=2	344420000	127060000	217370000	362540000	220270000	142270000	290020000	167520000	122500000	383180000	199590000	183600000	3	7653100000	3882200000	3770900000	1326700000	529230000	797480000	1701500000	1027600000	673930000	1508200000	824200000	684040000	2733500000	1318100000	1415400000
A8MXV4	A8MXV4	Nucleoside diphosphate-linked moiety X motif 19, mitochondrial	NUDT19	1	1	1	3.2	3.2	3.2	42.233	0.00039984	3.7822	41	NaN	-0.723461329816459	NaN	0.0997377175314826	sp|A8MXV4|NUD19_HUMAN Nucleoside diphosphate-linked moiety X motif 19 OS=Homo sapiens OX=9606 GN=NUDT19 PE=1 SV=1	0	0	0	1895200	1180300	714840	0	0	0	5522100	2856400	2665600	17	126090000	68625000	57468000	0	0	0	32218000	20065000	12152000	0	0	0	93875000	48559000	45316000
Q99613;B5ME19	Q99613;B5ME19	Eukaryotic translation initiation factor 3 subunit C;Eukaryotic translation initiation factor 3 subunit C-like protein	EIF3C;EIF3CL	40	40	40	45.3	45.3	45.3	105.34	0	323.31	43	0.461844363480194	-0.0326537346055521	-0.0687879333397773	0.07884428227154	sp|Q99613|EIF3C_HUMAN Eukaryotic translation initiation factor 3 subunit C OS=Homo sapiens OX=9606 GN=EIF3C PE=1 SV=1;sp|B5ME19|EIFCL_HUMAN Eukaryotic translation initiation factor 3 subunit C-like protein OS=Homo sapiens OX=9606 GN=EIF3CL PE=1 SV=1	95161000	40029000	55132000	132900000	67204000	65700000	193830000	94604000	99224000	141660000	72766000	68896000	42	52430000000	25293000000	27137000000	7426700000	2893000000	4533700000	11212000000	5705300000	5506300000	18568000000	8891900000	9676100000	12985000000	6580000000	6404700000
P0CG08;B7ZAQ6	P0CG08;B7ZAQ6	Golgi pH regulator B;Golgi pH regulator A	GPR89B;GPR89A	2	2	2	5.3	5.3	5.3	52.916	0.00076511	2.9094	44	NaN	NaN	-0.618004777772796	-0.197047041335332	sp|P0CG08|GPHRB_HUMAN Golgi pH regulator B OS=Homo sapiens OX=9606 GN=GPR89B PE=1 SV=1;sp|B7ZAQ6|GPHRA_HUMAN Golgi pH regulator A OS=Homo sapiens OX=9606 GN=GPR89A PE=1 SV=2	0	0	0	0	0	0	1209700	477250	732460	11633000	5419900	6213100	21	269700000	123840000	145860000	0	0	0	0	0	0	25404000	10022000	15382000	244290000	113820000	130480000
D6RIA3	D6RIA3		LOC285556	4	4	4	3.3	3.3	3.3	190.07	0.0087251	1.8293	93	0.555072487719873	NaN	0.518713834640363	-0.389370019423287	sp|D6RIA3|CD054_HUMAN Uncharacterized protein C4orf54 OS=Homo sapiens OX=9606 GN=C4orf54 PE=2 SV=1	5202200	2106800	3095400	0	0	0	928490	546810	381670	13328000	5770100	7557800	88	3396500000	1789700000	1606800000	566140000	235980000	330160000	0	0	0	81707000	48119000	33587000	2737700000	1500100000	1237500000
E9PAV3;Q13765;Q9H009	E9PAV3;Q13765	Nascent polypeptide-associated complex subunit alpha, muscle-specific form;Nascent polypeptide-associated complex subunit alpha	NACA	11	11	7	5	5	3.8	205.42	0	246.34	94	0.548097282359093	-0.120559578151402	-0.0888420160337634	0.276419283803978	sp|E9PAV3|NACAM_HUMAN Nascent polypeptide-associated complex subunit alpha, muscle-specific form OS=Homo sapiens OX=9606 GN=NACA PE=1 SV=1;sp|Q13765|NACA_HUMAN Nascent polypeptide-associated complex subunit alpha OS=Homo sapiens OX=9606 GN=NACA PE=1 SV=1	73909000	30018000	43891000	97131000	50593000	46537000	113970000	55230000	58738000	67136000	36774000	30362000	106	46359000000	22665000000	23694000000	9705200000	4018500000	5686700000	12156000000	6267300000	5888400000	14500000000	6996100000	7503800000	9151100000	4959300000	4191700000
E9PRG8	E9PRG8	Uncharacterized protein C11orf98	C11orf98	3	3	3	26.8	26.8	26.8	14.234	0.00022287	6.4274	95	0.148735379611139	-0.18987134112365	-0.099237561554928	0.565235290782357	sp|E9PRG8|CK098_HUMAN Uncharacterized protein C11orf98 OS=Homo sapiens OX=9606 GN=C11orf98 PE=4 SV=2	44736000	21216000	23520000	51545000	27466000	24079000	55469000	26781000	28688000	17795000	10619000	7176800	6	1100400000	555120000	545290000	268420000	127300000	141120000	309270000	164800000	144480000	391820000	184980000	206840000	130910000	78045000	52860000
L0R6Q1	L0R6Q1		SLC35A4	5	5	5	56.3	56.3	56.3	11.133	0	34.286	96	-0.326130067119312	-0.142723254238655	0.29330627915605	-0.064463683929483	sp|L0R6Q1|S35U4_HUMAN SLC35A4 upstream open reading frame protein OS=Homo sapiens OX=9606 GN=SLC35A4 PE=3 SV=1	22870000	12722000	10148000	75409000	39568000	35841000	66818000	36794000	30025000	98534000	48166000	50367000	5	2736900000	1450400000	1286600000	173390000	90979000	82414000	530130000	296450000	233690000	557950000	320100000	237850000	786430000	396120000	390310000
L0R819	L0R819		ASNSD1	2	2	2	29.2	29.2	29.2	11.25	0.00041152	4.4059	97	NaN	-1.63173775670416	0.210285608785631	0.59922899953516	sp|L0R819|ASURF_HUMAN ASNSD1 upstream open reading frame protein OS=Homo sapiens OX=9606 GN=ASDURF PE=1 SV=1	0	0	0	2920500	2208000	712520	10719000	5749300	4969500	4234600	2550800	1683800	6	331280000	187810000	143470000	0	0	0	64352000	39003000	25349000	171780000	96151000	75625000	95153000	52660000	42493000
L0R8F8	L0R8F8		SMCR7L	1	1	1	11.4	11.4	11.4	8.4447	0.0018695	2.5166	98	-0.28459558659203	-0.53126295585599	0.961133075982164	2.1447760524541	sp|L0R8F8|MIDUO_HUMAN MIEF1 upstream open reading frame protein OS=Homo sapiens OX=9606 GN=MIEF1 PE=1 SV=1	29609000	16260000	13349000	28643000	16929000	11714000	38913000	25708000	13205000	130210000	106200000	24015000	4	909510000	660380000	249140000	118440000	65040000	53397000	114570000	67715000	46857000	155650000	102830000	52822000	520850000	424790000	96060000
O00115	O00115	Deoxyribonuclease-2-alpha	DNASE2	4	4	4	13.1	13.1	13.1	39.58	0	16.681	99	0.216401858339944	-0.442452362381279	-0.0796033673744226	-0.159580500159949	sp|O00115|DNS2A_HUMAN Deoxyribonuclease-2-alpha OS=Homo sapiens OX=9606 GN=DNASE2 PE=1 SV=2	11850000	5481600	6368700	14817000	8535600	6281200	36075000	17540000	18535000	30552000	14432000	16120000	14	1306100000	643840000	662280000	165900000	76742000	89162000	207440000	119500000	87937000	505050000	245550000	259500000	427730000	202040000	225680000
O00116	O00116	Alkyldihydroxyacetonephosphate synthase, peroxisomal	AGPS	20	20	20	36.2	36.2	36.2	72.911	0	123.95	100	0.128204187152016	-0.0305726125889299	-0.0997800738633554	-0.0793011428137892	sp|O00116|ADAS_HUMAN Alkyldihydroxyacetonephosphate synthase, peroxisomal OS=Homo sapiens OX=9606 GN=AGPS PE=1 SV=1	11520000	5504000	6015500	14931000	7544700	7386500	22825000	11018000	11807000	14267000	6937300	7329300	35	6915600000	3372500000	3543100000	924980000	414210000	510770000	1389900000	725480000	664390000	1986900000	921980000	1064900000	1785600000	826950000	958660000
O00139	O00139	Kinesin-like protein KIF2A	KIF2A	13	12	12	20.1	18.8	18.8	79.954	0	27.74	102	0.000385764530367265	-0.699046353811483	0.0783225205063612	0.0252810975520395	sp|O00139|KIF2A_HUMAN Kinesin-like protein KIF2A OS=Homo sapiens OX=9606 GN=KIF2A PE=1 SV=3	2243800	1121800	1122100	3052000	1888700	1163400	8876900	4558900	4318000	6414400	3235300	3179100	35	1424600000	762920000	661720000	186510000	99438000	87074000	203810000	114440000	89365000	663740000	355380000	308360000	365660000	191460000	174200000
O00148	O00148	ATP-dependent RNA helicase DDX39A	DDX39A	26	12	12	57.4	37.2	37.2	49.129	0	91.264	104	0.497246013878685	0.043598071201679	-0.0041689070610826	-0.250542258553037	sp|O00148|DX39A_HUMAN ATP-dependent RNA helicase DDX39A OS=Homo sapiens OX=9606 GN=DDX39A PE=1 SV=2	16232000	6731200	9501200	57450000	28291000	29159000	28377000	14168000	14209000	38054000	17379000	20675000	19	9512200000	4867100000	4645100000	670730000	296080000	374650000	1698300000	870730000	827600000	1492700000	725300000	767420000	1913200000	899270000	1013900000
O00151	O00151	PDZ and LIM domain protein 1	PDLIM1	15	15	15	64.7	64.7	64.7	36.071	0	323.31	105	0.342501485024382	-0.488110246086765	-0.27355178623113	-0.00951021928247279	sp|O00151|PDLI1_HUMAN PDZ and LIM domain protein 1 OS=Homo sapiens OX=9606 GN=PDLIM1 PE=1 SV=4	139150000	61354000	77794000	165920000	96864000	69060000	261630000	118450000	143180000	148670000	74088000	74578000	16	20864000000	10427000000	10437000000	3616200000	1673100000	1943100000	5189000000	2980900000	2208100000	7780300000	3599300000	4181000000	3965400000	2016400000	1949000000
O00154;Q6ZUV0	O00154	Cytosolic acyl coenzyme A thioester hydrolase	ACOT7	12	12	12	36.6	36.6	36.6	41.796	0	241.81	106	0.291008642360217	-0.916932090508921	0.396907343361202	-0.314362057458549	sp|O00154|BACH_HUMAN Cytosolic acyl coenzyme A thioester hydrolase OS=Homo sapiens OX=9606 GN=ACOT7 PE=1 SV=3	38422000	17280000	21142000	76084000	49740000	26344000	113210000	64341000	48866000	63564000	28333000	35231000	20	13179000000	6850300000	6329000000	1967900000	867680000	1100200000	2780600000	1676700000	1103900000	4270400000	2253900000	2016500000	1997700000	927920000	1069800000
O00159	O00159	Unconventional myosin-Ic	MYO1C	28	28	28	33.8	33.8	33.8	121.68	0	241.23	107	0.586522273490868	0.327078326818821	-0.40714211014134	0.46538524080683	sp|O00159|MYO1C_HUMAN Unconventional myosin-Ic OS=Homo sapiens OX=9606 GN=MYO1C PE=1 SV=4	18424000	7364700	11059000	26730000	11856000	14873000	44644000	19193000	25451000	25959000	15055000	10904000	56	9434500000	4570400000	4864100000	1248900000	505160000	743700000	1723300000	780900000	942380000	3245600000	1376600000	1869100000	2155600000	1251000000	904580000
O00161	O00161	Synaptosomal-associated protein 23	SNAP23	9	9	9	58.3	58.3	58.3	23.354	0	52.049	108	0.374138097519527	-0.306317532943294	-0.339127833209674	-0.245885375506575	sp|O00161|SNP23_HUMAN Synaptosomal-associated protein 23 OS=Homo sapiens OX=9606 GN=SNAP23 PE=1 SV=1	23165000	10089000	13076000	32752000	18108000	14644000	33806000	14925000	18880000	26514000	12130000	14384000	12	1688700000	824970000	863780000	277980000	121070000	156920000	500940000	284520000	216420000	521640000	239190000	282450000	385670000	179230000	206440000
O00170	O00170	AH receptor-interacting protein	AIP	12	12	12	42.7	42.7	42.7	37.636	0	98.708	109	0.41311451873043	-0.223849939944792	-0.332597697395865	-0.34492885357119	sp|O00170|AIP_HUMAN AH receptor-interacting protein OS=Homo sapiens OX=9606 GN=AIP PE=1 SV=2	16104000	6906800	9196800	19517000	10514000	9002900	68602000	30365000	38238000	59355000	26147000	33209000	18	5318100000	2556100000	2762000000	552950000	239840000	313100000	732790000	388870000	343920000	2235400000	1074700000	1160700000	1796900000	852610000	944290000
O00178	O00178	GTP-binding protein 1	GTPBP1	12	12	12	25.4	25.4	25.4	72.453	0	45.369	110	0.692922139102513	-0.207495653790753	0.336812331973342	0.178702650671287	sp|O00178|GTPB1_HUMAN GTP-binding protein 1 OS=Homo sapiens OX=9606 GN=GTPBP1 PE=1 SV=3	8086200	3090400	4995800	8962400	4802900	4159500	3116100	1739100	1377000	6458800	3429100	3029600	30	1758200000	876850000	881330000	420820000	165890000	254930000	475420000	250160000	225270000	458200000	247380000	210820000	361000000	195360000	165630000
O00186	O00186	Syntaxin-binding protein 3	STXBP3	10	10	10	19.6	19.6	19.6	67.764	0	41.367	111	0.23909018323777	-0.151707544053138	0.418203040956747	0.0394513400627091	sp|O00186|STXB3_HUMAN Syntaxin-binding protein 3 OS=Homo sapiens OX=9606 GN=STXBP3 PE=1 SV=2	13848000	6351800	7496700	12469000	6562100	5907100	17868000	10220000	7648200	29770000	15088000	14681000	30	2362100000	1228100000	1134000000	415450000	190550000	224900000	374070000	196860000	177210000	536050000	306600000	229440000	893090000	452650000	440440000
O00193	O00193	Small acidic protein	SMAP	6	6	6	34.4	34.4	34.4	20.332	0	79.58	112	0.597587615689262	0.255332467501965	-0.045677979297514	0.175187703523822	sp|O00193|SMAP_HUMAN Small acidic protein OS=Homo sapiens OX=9606 GN=SMAP PE=1 SV=1	132000000	52525000	79480000	98674000	44982000	53691000	127550000	62764000	64783000	225910000	119810000	106110000	5	3997900000	1992900000	2005000000	801260000	330450000	470820000	683260000	355970000	327290000	1022500000	517510000	504970000	1469000000	777230000	691740000
O00194	O00194	Ras-related protein Rab-27B	RAB27B	5	5	4	28.4	28.4	23.9	24.608	0	11.661	113	NaN	-1.20819519078613	-0.503669484669613	-0.840991873406759	sp|O00194|RB27B_HUMAN Ras-related protein Rab-27B OS=Homo sapiens OX=9606 GN=RAB27B PE=1 SV=4	918900	0	918900	4834300	3374000	1460300	4280400	1770400	2510100	8932100	3200000	5732100	13	265160000	116540000	148620000	11946000	0	11946000	81454000	51926000	29528000	55646000	23015000	32631000	116120000	41599000	74518000
O00203;Q13367	O00203	AP-3 complex subunit beta-1	AP3B1	27	27	27	26.5	26.5	26.5	121.32	0	265.12	114	0.186671886958455	-0.00903780664898279	0.267322494740237	0.0222057943814328	sp|O00203|AP3B1_HUMAN AP-3 complex subunit beta-1 OS=Homo sapiens OX=9606 GN=AP3B1 PE=1 SV=3	18928000	8852200	10075000	27137000	13611000	13526000	38741000	21160000	17581000	48598000	24486000	24112000	55	20148000000	10293000000	9855500000	1723500000	812100000	911420000	2731400000	1453400000	1277900000	3991400000	2049200000	1942200000	3592600000	1829400000	1763200000
O00217	O00217	NADH dehydrogenase [ubiquinone] iron-sulfur protein 8, mitochondrial	NDUFS8	6	6	6	25.2	25.2	25.2	23.705	0	231.39	115	0.386734275996519	-0.0835889877497469	0.153973988616173	-0.355796488781268	sp|O00217|NDUS8_HUMAN NADH dehydrogenase [ubiquinone] iron-sulfur protein 8, mitochondrial OS=Homo sapiens OX=9606 GN=NDUFS8 PE=1 SV=1	44748000	19393000	25355000	66777000	34356000	32422000	83450000	43950000	39501000	92632000	40634000	51999000	13	6333100000	3157700000	3175500000	581730000	252110000	329620000	868110000	446630000	421480000	1196900000	619180000	577710000	1261400000	571670000	689740000
O00231	O00231	26S proteasome non-ATPase regulatory subunit 11	PSMD11	23	23	23	59.5	59.5	59.5	47.463	0	266.29	116	0.456127438209324	-0.179536921803915	-0.0728154862552309	-0.0123279001005838	sp|O00231|PSD11_HUMAN 26S proteasome non-ATPase regulatory subunit 11 OS=Homo sapiens OX=9606 GN=PSMD11 PE=1 SV=3	88787000	37434000	51354000	107370000	57019000	50347000	153430000	74777000	78648000	191220000	95203000	96020000	27	31593000000	15306000000	16287000000	3679000000	1571500000	2107600000	12213000000	6101500000	6111100000	7332700000	3602400000	3730300000	8106800000	3902400000	4204400000
O00232	O00232	26S proteasome non-ATPase regulatory subunit 12	PSMD12	22	22	22	52	52	52	52.904	0	253.25	117	0.338338760658564	-0.151888816044627	0.155079248364095	0.0272898792716339	sp|O00232|PSD12_HUMAN 26S proteasome non-ATPase regulatory subunit 12 OS=Homo sapiens OX=9606 GN=PSMD12 PE=1 SV=3	101220000	44703000	56518000	127930000	67328000	60600000	130110000	68546000	61560000	183450000	92592000	90857000	25	19024000000	9091000000	9933400000	2673100000	1176700000	1496400000	3611700000	1814500000	1797200000	4663400000	2225400000	2438000000	6312500000	2999600000	3312900000
O00233	O00233	26S proteasome non-ATPase regulatory subunit 9	PSMD9	6	6	6	27.8	27.8	27.8	24.682	0	24.873	118	-0.0487861613329876	-0.0553836355966285	-0.554361944703712	-0.154938095524881	sp|O00233|PSMD9_HUMAN 26S proteasome non-ATPase regulatory subunit 9 OS=Homo sapiens OX=9606 GN=PSMD9 PE=1 SV=3	35667000	18135000	17532000	57263000	29181000	28082000	55438000	22458000	32980000	38605000	18267000	20338000	12	2638100000	1289600000	1348500000	626080000	312220000	313860000	687160000	350170000	336980000	793400000	353680000	439720000	531430000	273470000	257960000
O00244	O00244	Copper transport protein ATOX1	ATOX1	7	7	7	55.9	55.9	55.9	7.4016	0	21.13	119	0.460960995494969	-0.092119212975723	0.25164803556315	0.628744192749069	sp|O00244|ATOX1_HUMAN Copper transport protein ATOX1 OS=Homo sapiens OX=9606 GN=ATOX1 PE=1 SV=1	91660000	38570000	53090000	121570000	62726000	58846000	128410000	69791000	58620000	35754000	21712000	14042000	4	2986200000	1552100000	1434100000	572560000	242220000	330330000	624170000	339340000	284830000	1096400000	587900000	508490000	693060000	382630000	310430000
O00264	O00264	Membrane-associated progesterone receptor component 1	PGRMC1	10	10	9	46.7	46.7	42.1	21.671	0	71.808	122	0.100880229180745	-0.261231222618458	0.0460707420605125	-0.157393106106407	sp|O00264|PGRC1_HUMAN Membrane-associated progesterone receptor component 1 OS=Homo sapiens OX=9606 GN=PGRMC1 PE=1 SV=3	114540000	55269000	59272000	136990000	74681000	62312000	229870000	116770000	113100000	172590000	81591000	90996000	8	6420400000	3237900000	3182500000	1160100000	547360000	612710000	1592300000	872790000	719480000	1977700000	1004800000	972900000	1537600000	757420000	780140000
O00267	O00267	Transcription elongation factor SPT5	SUPT5H	27	27	27	31.9	31.9	31.9	121	0	115.09	123	-0.242621151037739	-0.454007592669721	-0.114063385491986	-0.0965666505916679	sp|O00267|SPT5H_HUMAN Transcription elongation factor SPT5 OS=Homo sapiens OX=9606 GN=SUPT5H PE=1 SV=1	15116000	8192300	6924200	13228000	7645900	5581600	23058000	11073000	11984000	22747000	10993000	11754000	51	5937200000	2891900000	3045300000	1140200000	587630000	552570000	1011900000	591700000	420190000	1667200000	788620000	878540000	1906900000	818690000	1088200000
O00273	O00273	DNA fragmentation factor subunit alpha	DFFA	9	9	9	35.6	35.6	35.6	36.521	0	53.506	124	0.225641523984026	0.17749325507862	-0.26733820842302	0.0274226954653719	sp|O00273|DFFA_HUMAN DNA fragmentation factor subunit alpha OS=Homo sapiens OX=9606 GN=DFFA PE=1 SV=1	15903000	7330900	8572000	25929000	12168000	13761000	21684000	9840600	11844000	24622000	12428000	12194000	18	2091100000	1006400000	1084700000	388120000	173830000	214290000	581910000	284740000	297170000	557630000	264090000	293540000	563410000	283740000	279670000
O00291	O00291	Huntingtin-interacting protein 1	HIP1	5	4	4	8	7	7	116.22	0	25.763	125	-0.0443964913402017	-0.883550844659422	0.218234963823009	1.94370535152104	sp|O00291|HIP1_HUMAN Huntingtin-interacting protein 1 OS=Homo sapiens OX=9606 GN=HIP1 PE=1 SV=5	374380	190070	184310	804370	521630	282740	919320	494360	424960	363060	288150	74904	57	305630000	158990000	146650000	21340000	10834000	10506000	69436000	44533000	24903000	110720000	55361000	55359000	104140000	48260000	55880000
O00299	O00299	Chloride intracellular channel protein 1	CLIC1	20	20	20	90	90	90	26.922	0	323.31	126	0.192739124428525	-0.206105871123842	-0.158286495826457	-0.148366321644901	sp|O00299|CLIC1_HUMAN Chloride intracellular channel protein 1 OS=Homo sapiens OX=9606 GN=CLIC1 PE=1 SV=4	616340000	287620000	328730000	852620000	456710000	395910000	974400000	460500000	513900000	842440000	399580000	442860000	15	99753000000	48303000000	51450000000	11794000000	5386100000	6407500000	16197000000	8600100000	7597400000	19215000000	9108900000	10106000000	17821000000	8243500000	9577200000
O00303	O00303	Eukaryotic translation initiation factor 3 subunit F	EIF3F	16	16	16	59.7	59.7	59.7	37.563	0	293.83	127	0.414840810156549	-0.162671277192107	-0.117050304327968	-0.116544991813129	sp|O00303|EIF3F_HUMAN Eukaryotic translation initiation factor 3 subunit F OS=Homo sapiens OX=9606 GN=EIF3F PE=1 SV=1	171150000	73354000	97792000	322100000	170120000	151980000	430640000	206590000	224050000	368100000	176620000	191480000	15	23635000000	11712000000	11923000000	2845000000	1241200000	1603800000	5370000000	2823800000	2546200000	7106300000	3420100000	3686200000	6203000000	3004800000	3198200000
O00308	O00308	NEDD4-like E3 ubiquitin-protein ligase WWP2	WWP2	5	5	5	7	7	7	98.911	0	8.0504	128	NaN	-4.07280603116811	0.324330038667117	NaN	sp|O00308|WWP2_HUMAN NEDD4-like E3 ubiquitin-protein ligase WWP2 OS=Homo sapiens OX=9606 GN=WWP2 PE=1 SV=2	0	0	0	280030	264320	15707	494670	275020	219650	0	0	0	46	174600000	104420000	70182000	0	0	0	12881000	12159000	722510	22755000	12651000	10104000	0	0	0
O00330	O00330	Pyruvate dehydrogenase protein X component, mitochondrial	PDHX	18	18	18	36.7	36.7	36.7	54.122	0	49.802	129	0.195265377957123	-0.342652685566145	0.0249840917709242	0.0692514498041791	sp|O00330|ODPX_HUMAN Pyruvate dehydrogenase protein X component, mitochondrial OS=Homo sapiens OX=9606 GN=PDHX PE=1 SV=3	15088000	7034200	8053700	17779000	9940400	7838900	21597000	10892000	10705000	28838000	14765000	14073000	25	2534700000	1307900000	1226800000	377200000	175860000	201340000	468080000	261940000	206150000	619130000	319250000	299880000	923610000	474900000	448710000
O00399	O00399	Dynactin subunit 6	DCTN6	2	2	2	14.2	14.2	14.2	20.747	0.00039362	3.4096	131	NaN	0.564883758020752	0.00505010619552284	-0.0873432153468708	sp|O00399|DCTN6_HUMAN Dynactin subunit 6 OS=Homo sapiens OX=9606 GN=DCTN6 PE=1 SV=1	0	0	0	13161000	5308300	7852400	29140000	14595000	14544000	26337000	12770000	13567000	7	480460000	228720000	251740000	0	0	0	92125000	37158000	54967000	203980000	102170000	101810000	184360000	89393000	94966000
O00400	O00400	Acetyl-coenzyme A transporter 1	SLC33A1	4	4	4	10.6	10.6	10.6	60.908	0	22.399	132	0.551932755149858	0.0695085032103741	-0.49804644554554	0.0734634457933576	sp|O00400|ACATN_HUMAN Acetyl-coenzyme A transporter 1 OS=Homo sapiens OX=9606 GN=SLC33A1 PE=1 SV=1	396220000	160670000	235550000	514850000	251220000	263620000	540910000	224230000	316680000	490670000	251580000	239090000	21	41136000000	18818000000	22318000000	8320500000	3374000000	4946500000	10812000000	5275700000	5536100000	11359000000	4708900000	6650200000	10304000000	5283100000	5021000000
O00401	O00401	Neural Wiskott-Aldrich syndrome protein	WASL	3	3	3	10.7	10.7	10.7	54.826	0	18.604	133	0.19804180625256	-0.771897584502065	-0.0533355761096504	-0.0730696724447976	sp|O00401|WASL_HUMAN Neural Wiskott-Aldrich syndrome protein OS=Homo sapiens OX=9606 GN=WASL PE=1 SV=2	2248800	1047300	1201400	2076900	1309800	767080	2732400	1340900	1391400	2353900	1147200	1206800	23	727790000	355970000	371820000	51722000	24089000	27633000	100930000	60960000	39965000	249810000	108190000	141630000	325330000	162740000	162590000
O00410	O00410	Importin-5	IPO5	54	54	52	59	59	57.2	123.63	0	323.31	134	0.0882593810885247	-0.38578402847658	0.0550437214248439	-0.00542181897083231	sp|O00410|IPO5_HUMAN Importin-5 OS=Homo sapiens OX=9606 GN=IPO5 PE=1 SV=4	156680000	75943000	80734000	222520000	126050000	96474000	266850000	135970000	130880000	234150000	116860000	117300000	56	105040000000	53087000000	51954000000	13329000000	6331000000	6998200000	18079000000	10254000000	7825300000	24336000000	12051000000	12285000000	28240000000	14157000000	14083000000
O00411	O00411	DNA-directed RNA polymerase, mitochondrial	POLRMT	14	14	14	15	15	15	138.62	0	102.6	135	-0.208611209540132	-0.282642667241907	0.0644550383164399	-0.202928299662374	sp|O00411|RPOM_HUMAN DNA-directed RNA polymerase, mitochondrial OS=Homo sapiens OX=9606 GN=POLRMT PE=1 SV=2	2675400	1434300	1241200	4767300	2616400	2150900	4978800	2545000	2433800	3104900	1443400	1661400	59	6829000000	3466800000	3362200000	392250000	196440000	195810000	601370000	362090000	239280000	644120000	335250000	308870000	540280000	294510000	245770000
O00418	O00418	Eukaryotic elongation factor 2 kinase	EEF2K	7	7	7	11.3	11.3	11.3	82.143	0	50.316	136	0.797245833530273	-0.301970895969623	0.29488884213501	0.0440757181351757	sp|O00418|EF2K_HUMAN Eukaryotic elongation factor 2 kinase OS=Homo sapiens OX=9606 GN=EEF2K PE=1 SV=2	1360500	496950	863590	4222600	2331400	1891100	3022200	1665000	1357200	2789000	1415800	1373200	38	1622500000	835660000	786880000	51701000	18884000	32817000	278550000	157060000	121490000	396730000	198990000	197740000	566930000	302340000	264590000
O00422	O00422	Histone deacetylase complex subunit SAP18	SAP18	9	9	9	54.9	54.9	54.9	17.561	0	161.19	137	0.311812321608117	0.7319630347605	-0.0345181809695571	-0.524208974991208	sp|O00422|SAP18_HUMAN Histone deacetylase complex subunit SAP18 OS=Homo sapiens OX=9606 GN=SAP18 PE=1 SV=1	92766000	41390000	51376000	153280000	57605000	95676000	111100000	54884000	56213000	174630000	71627000	103010000	11	6225600000	2670600000	3555000000	1087800000	498110000	589660000	1693600000	639110000	1054500000	1240100000	610430000	629690000	1983300000	824230000	1159100000
O00423	O00423	Echinoderm microtubule-associated protein-like 1	EML1	3	2	2	5.4	4.4	4.4	89.86	0.00043159	5.5483	138	-1.07465533454454	NaN	-0.307980644262241	0.110922855896259	sp|O00423|EMAL1_HUMAN Echinoderm microtubule-associated protein-like 1 OS=Homo sapiens OX=9606 GN=EML1 PE=1 SV=3	398580	270270	128320	0	0	0	1131000	505350	625610	1311700	681040	630640	40	126960000	67507000	59449000	15943000	10811000	5132800	0	0	0	58545000	29454000	29091000	52467000	27242000	25226000
O00425	O00425	Insulin-like growth factor 2 mRNA-binding protein 3	IGF2BP3	23	23	20	47.5	47.5	42.3	63.704	0	171.49	139	0.0918111660843044	-0.596480840976064	-0.191744456831489	0.607177821188982	sp|O00425|IF2B3_HUMAN Insulin-like growth factor 2 mRNA-binding protein 3 OS=Homo sapiens OX=9606 GN=IGF2BP3 PE=1 SV=2	125600000	60800000	64795000	137680000	82871000	54808000	156610000	73109000	83501000	200170000	120840000	79329000	29	24704000000	13254000000	11451000000	4773000000	2269700000	2503300000	4947800000	2917000000	2030800000	5815700000	2787200000	3028600000	8521100000	4976200000	3544800000
O00429	O00429	Dynamin-1-like protein	DNM1L	39	39	39	65.9	65.9	65.9	81.876	0	323.31	140	0.24570621583994	-0.297757331365171	0.00817560281995778	-0.0274359681045987	sp|O00429|DNM1L_HUMAN Dynamin-1-like protein OS=Homo sapiens OX=9606 GN=DNM1L PE=1 SV=2	62061000	28394000	33666000	62472000	34448000	28024000	68468000	34331000	34137000	56477000	27970000	28507000	50	27845000000	13495000000	14350000000	4651400000	2100700000	2550700000	5648700000	3044000000	2604600000	6780700000	3145300000	3635400000	6085000000	2986000000	3099000000
O00442	O00442	RNA 3-terminal phosphate cyclase	RTCA	9	9	9	32.2	32.2	32.2	39.336	0	41.098	141	0.736634662855915	-0.0515889683138899	-0.390051292784801	0.0799778864468018	sp|O00442|RTCA_HUMAN RNA 3-terminal phosphate cyclase OS=Homo sapiens OX=9606 GN=RTCA PE=1 SV=1	32550000	12208000	20342000	29870000	15202000	14668000	29301000	12682000	16619000	42510000	21844000	20666000	19	3531600000	1715500000	1816100000	767050000	301170000	465880000	952320000	508730000	443590000	708470000	316060000	392410000	1067200000	568450000	498790000
O00443	O00443	Phosphatidylinositol 4-phosphate 3-kinase C2 domain-containing subunit alpha	PIK3C2A	15	15	15	11.2	11.2	11.2	190.68	0	133.89	142	0.824995891137334	-0.845931912250655	-0.184979154138875	-0.552096145599714	sp|O00443|P3C2A_HUMAN Phosphatidylinositol 4-phosphate 3-kinase C2 domain-containing subunit alpha OS=Homo sapiens OX=9606 GN=PIK3C2A PE=1 SV=2	538730	194380	344350	1814600	1165900	648650	1780700	833330	947330	4763000	1931300	2831700	94	3836200000	1834800000	2001300000	79567000	40474000	39093000	263530000	157830000	105700000	532710000	262400000	270300000	854170000	405610000	448570000
O00461	O00461	Golgi integral membrane protein 4	GOLIM4	12	12	12	18.4	18.4	18.4	81.879	0	144.75	145	0.562690577715139	-0.260486609314374	0.00726788568601861	0.117654002282505	sp|O00461|GOLI4_HUMAN Golgi integral membrane protein 4 OS=Homo sapiens OX=9606 GN=GOLIM4 PE=1 SV=1	6715700	2711200	4004500	14076000	7671600	6404300	12665000	6348200	6316300	16516000	8594800	7921700	39	3636100000	1696300000	1939900000	412860000	171120000	241750000	777770000	434020000	343750000	938730000	490940000	447800000	1496900000	594230000	902650000
O00468	O00468	Agrin;Agrin N-terminal 110 kDa subunit;Agrin C-terminal 110 kDa subunit;Agrin C-terminal 90 kDa fragment;Agrin C-terminal 22 kDa fragment	AGRN	5	5	5	3.4	3.4	3.4	217.32	0	12.858	146	1.20945596040654	-0.450367820582108	0.309656533787532	-0.0292625311856029	sp|O00468|AGRIN_HUMAN Agrin OS=Homo sapiens OX=9606 GN=AGRN PE=1 SV=6	497770	150270	347500	275140	158870	116270	1746100	966370	779700	737580	365050	372530	90	603070000	304840000	298230000	66756000	22123000	44633000	24762000	14298000	10464000	281160000	149470000	131690000	187340000	99380000	87960000
O00469	O00469	Procollagen-lysine,2-oxoglutarate 5-dioxygenase 2	PLOD2	20	20	20	29.7	29.7	29.7	84.685	0	142.74	147	-0.140656312274386	-0.361267567127505	-0.0535503113177115	-0.042961134357559	sp|O00469|PLOD2_HUMAN Procollagen-lysine,2-oxoglutarate 5-dioxygenase 2 OS=Homo sapiens OX=9606 GN=PLOD2 PE=1 SV=2	24287000	12735000	11552000	31504000	17714000	13790000	42357000	20785000	21571000	40838000	20115000	20723000	40	12239000000	5731500000	6507300000	1138400000	569020000	569400000	1714900000	938320000	776530000	2908400000	1216800000	1691600000	2605700000	1126400000	1479300000
O00471	O00471	Exocyst complex component 5	EXOC5	10	9	9	16.1	15.1	15.1	81.852	0	100.24	148	-1.03238410168904	-1.32565214680618	-0.502078265384752	0.276764864790229	sp|O00471|EXOC5_HUMAN Exocyst complex component 5 OS=Homo sapiens OX=9606 GN=EXOC5 PE=1 SV=1	141060	94743	46320	269970	192980	76993	1239000	512790	726240	3361000	1841200	1519800	41	539150000	285500000	253640000	5783600	3884500	1899100	11069000	7912000	3156700	121100000	64641000	56460000	215740000	114790000	100950000
O00483	O00483	Cytochrome c oxidase subunit NDUFA4	NDUFA4	4	4	4	45.7	45.7	45.7	9.3697	0	13.417	150	0.547268272812199	0.131653923857713	0.484188336832459	-0.41676431347071	sp|O00483|NDUA4_HUMAN Cytochrome c oxidase subunit NDUFA4 OS=Homo sapiens OX=9606 GN=NDUFA4 PE=1 SV=1	179650000	72989000	106660000	173680000	82879000	90798000	355430000	207260000	148170000	232000000	99361000	132640000	6	5685300000	2794100000	2891300000	1077900000	437930000	639960000	1042100000	497270000	544790000	2132600000	1243600000	889030000	1392000000	596170000	795860000
O00487	O00487	26S proteasome non-ATPase regulatory subunit 14	PSMD14	14	14	14	54.5	54.5	54.5	34.577	0	160	151	0.510153428315971	0.197837245047405	0.14608736997063	0.174844435693505	sp|O00487|PSDE_HUMAN 26S proteasome non-ATPase regulatory subunit 14 OS=Homo sapiens OX=9606 GN=PSMD14 PE=1 SV=1	154940000	63913000	91025000	147750000	68820000	78935000	222390000	116820000	105570000	235440000	124850000	110600000	15	26144000000	13115000000	13029000000	3672800000	1448100000	2224700000	4285600000	2083100000	2202500000	6985300000	3782100000	3203200000	7198500000	3974200000	3224300000
O00499	O00499	Myc box-dependent-interacting protein 1	BIN1	10	10	10	25	25	25	64.699	0	122.77	153	0.212952491228121	-0.158471237599393	-0.710132854741757	0.00355302332259479	sp|O00499|BIN1_HUMAN Myc box-dependent-interacting protein 1 OS=Homo sapiens OX=9606 GN=BIN1 PE=1 SV=1	12887000	5968900	6918300	12889000	6798300	6091100	6036600	2290100	3746500	15430000	7724400	7705400	28	4419800000	2266100000	2153700000	747780000	335040000	412740000	904850000	477480000	427370000	1021800000	538500000	483350000	1267400000	678760000	588600000
O00505	O00505	Importin subunit alpha-4	KPNA3	13	13	7	31.5	31.5	21.1	57.81	0	72.918	154	0.476948100529841	-0.274762543636749	-0.0704706545940261	0.0884105843032974	sp|O00505|IMA4_HUMAN Importin subunit alpha-4 OS=Homo sapiens OX=9606 GN=KPNA3 PE=1 SV=2	27056000	11312000	15744000	39119000	21417000	17703000	48488000	23652000	24836000	38784000	19986000	18798000	17	5756000000	2962500000	2793500000	834320000	363390000	470920000	1271100000	708450000	562640000	2049500000	1014300000	1035200000	1396800000	736530000	660280000
O00534	O00534	von Willebrand factor A domain-containing protein 5A	VWA5A	4	4	4	7.1	7.1	7.1	86.488	0.00042328	5.0634	156	NaN	-0.327807346996743	0.444400708821548	1.04699263703552	sp|O00534|VMA5A_HUMAN von Willebrand factor A domain-containing protein 5A OS=Homo sapiens OX=9606 GN=VWA5A PE=2 SV=2	0	0	0	1181800	657750	524060	1098500	633170	465310	761260	512980	248270	39	342740000	218500000	124240000	0	0	0	167230000	120220000	47004000	85644000	43986000	41658000	89870000	54289000	35581000
O00541	O00541	Pescadillo homolog	PES1	12	12	12	21.8	21.8	21.8	68.002	0	73.118	157	0.404691457498856	0.0984067205717608	-0.305143980842801	0.169135156897653	sp|O00541|PESC_HUMAN Pescadillo homolog OS=Homo sapiens OX=9606 GN=PES1 PE=1 SV=1	29431000	12665000	16766000	32647000	15767000	16880000	23348000	10444000	12904000	13930000	7372700	6557100	29	3421500000	1637300000	1784200000	853500000	367300000	486200000	946760000	457230000	489530000	760130000	355490000	404640000	788260000	418770000	369490000
O00560	O00560	Syntenin-1	SDCBP	12	12	12	73.2	73.2	73.2	32.444	0	192.54	158	0.196016873071273	-0.360895960437587	-0.0557047861533191	-0.0243530276985824	sp|O00560|SDCB1_HUMAN Syntenin-1 OS=Homo sapiens OX=9606 GN=SDCBP PE=1 SV=1	73700000	34350000	39349000	98699000	55490000	43209000	119930000	58806000	61121000	84598000	41942000	42656000	11	8544300000	4243100000	4301200000	1278800000	599870000	678920000	2080300000	1167000000	913310000	2574600000	1179500000	1395100000	1903400000	899160000	1004200000
O00566	O00566	U3 small nucleolar ribonucleoprotein protein MPP10	MPHOSPH10	2	2	2	4.7	4.7	4.7	78.863	0.00040942	4.3091	159	0.114056927338561	-0.361161667929146	0.146247928185843	1.03458747704672	sp|O00566|MPP10_HUMAN U3 small nucleolar ribonucleoprotein protein MPP10 OS=Homo sapiens OX=9606 GN=MPHOSPH10 PE=1 SV=2	1823200	875560	947590	444820	250110	194720	1872100	983480	888670	894560	601120	293440	28	146770000	78824000	67943000	56844000	27452000	29392000	12455000	7003000	5452100	52420000	27537000	24883000	25048000	16831000	8216400
O00567	O00567	Nucleolar protein 56	NOP56	12	12	12	29.1	29.1	29.1	66.049	0	143.31	160	0.378568984212774	-0.0594236694823127	-0.304458365636408	-0.272392436472906	sp|O00567|NOP56_HUMAN Nucleolar protein 56 OS=Homo sapiens OX=9606 GN=NOP56 PE=1 SV=4	2669900	1160800	1509100	3001200	1531500	1469700	5154700	2306400	2848300	9510900	4307800	5203000	31	7420900000	3730000000	3691000000	556930000	270280000	286640000	640560000	331440000	309120000	1210800000	553760000	656990000	2335400000	1236900000	1098500000
O00571;O15523;Q9NQI0	O00571;O15523	ATP-dependent RNA helicase DDX3X;ATP-dependent RNA helicase DDX3Y	DDX3X;DDX3Y	46	46	45	65.1	65.1	63.4	73.243	0	323.31	161	0.339402734642436	-0.365503064814753	-0.141222675703012	0.119820633664683	sp|O00571|DDX3X_HUMAN ATP-dependent RNA helicase DDX3X OS=Homo sapiens OX=9606 GN=DDX3X PE=1 SV=3;sp|O15523|DDX3Y_HUMAN ATP-dependent RNA helicase DDX3Y OS=Homo sapiens OX=9606 GN=DDX3Y PE=1 SV=2	283290000	125060000	158230000	329840000	185700000	144140000	419180000	199340000	219840000	330580000	172150000	158430000	39	67881000000	34137000000	33744000000	12165000000	5420200000	6744400000	15074000000	8474100000	6600300000	19499000000	9404700000	10094000000	16529000000	8479700000	8049700000
O00592	O00592	Podocalyxin	PODXL	9	9	9	20.6	20.6	20.6	58.635	0	51.695	162	1.07991205577471	-0.288389583846238	-0.345557303059353	-0.0465250409855729	sp|O00592|PODXL_HUMAN Podocalyxin OS=Homo sapiens OX=9606 GN=PODXL PE=1 SV=2	60880000	19551000	41329000	56355000	30985000	25371000	43947000	19354000	24592000	23879000	11747000	12132000	23	4771600000	2114000000	2657600000	1413700000	452700000	960980000	1345900000	748570000	597340000	1028800000	458000000	570820000	890100000	405340000	484760000
O00625	O00625	Pirin	PIR	13	13	13	52.4	52.4	52.4	32.113	0	95.268	164	0.43838677378748	-0.280248416348311	-0.210456776624385	0.0876489998742452	sp|O00625|PIR_HUMAN Pirin OS=Homo sapiens OX=9606 GN=PIR PE=1 SV=1	186340000	79124000	107220000	294260000	161370000	132880000	282380000	130910000	151470000	357280000	184070000	173220000	15	21236000000	10556000000	10681000000	3435400000	1491500000	1943900000	5258300000	2879100000	2379200000	5953700000	2759400000	3194300000	6455600000	3357400000	3098300000
O00629	O00629	Importin subunit alpha-3	KPNA4	12	6	6	37	26.7	26.7	57.886	0	109.44	165	-0.429760652173534	-0.55946020869225	0.621089833027475	0.0223975397880066	sp|O00629|IMA3_HUMAN Importin subunit alpha-3 OS=Homo sapiens OX=9606 GN=KPNA4 PE=1 SV=1	1121700	643790	477940	2720100	1620500	1099600	4410500	2672800	1737800	3311000	1668300	1642600	16	1291300000	661050000	630270000	138260000	51525000	86739000	234520000	129920000	104610000	394230000	197030000	197200000	349240000	153910000	195330000
O00743	O00743	Serine/threonine-protein phosphatase 6 catalytic subunit;Serine/threonine-protein phosphatase 6 catalytic subunit, N-terminally processed	PPP6C	9	9	9	33.1	33.1	33.1	35.144	0	207.15	167	0.330235617442997	-0.413857794139081	0.0193827562170598	0.00699911179573044	sp|O00743|PPP6_HUMAN Serine/threonine-protein phosphatase 6 catalytic subunit OS=Homo sapiens OX=9606 GN=PPP6C PE=1 SV=1	42527000	18840000	23686000	44940000	25671000	19269000	59993000	30198000	29795000	60601000	30374000	30227000	16	5981100000	2961900000	3019200000	740250000	329890000	410370000	719030000	410740000	308300000	1193700000	569700000	624020000	1187500000	598930000	588540000
O00750	O00750	Phosphatidylinositol 4-phosphate 3-kinase C2 domain-containing subunit beta	PIK3C2B	12	12	12	9.6	9.6	9.6	184.77	0	61.464	169	NaN	-0.121774170315476	0.45971524119605	0.31466950779899	sp|O00750|P3C2B_HUMAN Phosphatidylinositol 4-phosphate 3-kinase C2 domain-containing subunit beta OS=Homo sapiens OX=9606 GN=PIK3C2B PE=1 SV=2	87715	0	87715	1102700	574600	528090	318500	184410	134090	632170	350420	281750	85	6970300000	3531400000	3438900000	67175000	21544000	45631000	195820000	109230000	86591000	145080000	67756000	77320000	70235000	36611000	33624000
O00754	O00754	Lysosomal alpha-mannosidase;Lysosomal alpha-mannosidase A peptide;Lysosomal alpha-mannosidase B peptide;Lysosomal alpha-mannosidase C peptide;Lysosomal alpha-mannosidase D peptide;Lysosomal alpha-mannosidase E peptide	MAN2B1	9	9	9	10.6	10.6	10.6	113.74	0	14.938	170	0.129466061829286	0.161675730599589	-0.0697839166190268	0.0572383846034142	sp|O00754|MA2B1_HUMAN Lysosomal alpha-mannosidase OS=Homo sapiens OX=9606 GN=MAN2B1 PE=1 SV=3	193310	92322	100990	4979100	2350200	2628900	4280200	2088400	2191900	4840000	2468000	2372000	50	1171200000	545140000	626040000	30911000	16391000	14520000	266090000	128080000	138010000	346460000	157080000	189370000	478470000	223880000	254590000
O00762	O00762	Ubiquitin-conjugating enzyme E2 C	UBE2C	5	5	5	40.8	40.8	40.8	19.652	0	13.339	171	0.428745038258677	-0.328484611960268	-0.195038497489754	0.0097810207925854	sp|O00762|UBE2C_HUMAN Ubiquitin-conjugating enzyme E2 C OS=Homo sapiens OX=9606 GN=UBE2C PE=1 SV=1	5019400	2139500	2879900	34467000	19187000	15280000	16744000	7807000	8937100	23600000	11840000	11760000	11	1059800000	533210000	526550000	55213000	23534000	31679000	379130000	211060000	168080000	255910000	111860000	144060000	354340000	179800000	174540000
O00764	O00764	Pyridoxal kinase	PDXK	10	10	10	49	49	49	35.102	0	309.88	172	0.528428977364348	-0.239095432220857	-0.124486423759903	-0.521267093490753	sp|O00764|PDXK_HUMAN Pyridoxal kinase OS=Homo sapiens OX=9606 GN=PDXK PE=1 SV=1	46035000	18849000	27187000	58736000	31796000	26940000	69555000	33278000	36277000	55557000	22814000	32743000	14	17214000000	8919800000	8294700000	2977600000	1311000000	1666600000	3710200000	1977500000	1732700000	4368000000	2210600000	2157400000	2776600000	1510500000	1266100000
O00767	O00767	Acyl-CoA desaturase	SCD	5	5	5	19.2	19.2	19.2	41.522	0	188.65	173	0.727617893595997	-0.061290615595088	0.0781168059240466	0.41760420378656	sp|O00767|ACOD_HUMAN Acyl-CoA desaturase OS=Homo sapiens OX=9606 GN=SCD PE=1 SV=2	103710000	39050000	64663000	96100000	49070000	47029000	109250000	56103000	53146000	109530000	62634000	46892000	13	11612000000	5751500000	5860400000	1348300000	507650000	840620000	1249300000	637920000	611380000	1420200000	729340000	690900000	1423800000	814240000	609600000
O14497	O14497	AT-rich interactive domain-containing protein 1A	ARID1A	14	14	14	9.2	9.2	9.2	242.04	0	46.152	174	0.425230927457418	0.517704934722396	0.531493630945253	-0.203032167239962	sp|O14497|ARI1A_HUMAN AT-rich interactive domain-containing protein 1A OS=Homo sapiens OX=9606 GN=ARID1A PE=1 SV=3	1017700	434380	583280	2159600	888120	1271500	1341300	792830	548510	2363000	1098500	1264500	82	1115300000	553520000	561800000	98654000	42290000	56364000	206120000	91212000	114900000	370700000	197010000	173690000	439850000	223010000	216840000
O14519	O14519	Cyclin-dependent kinase 2-associated protein 1	CDK2AP1	1	1	1	11.3	11.3	11.3	12.365	0	13.366	175	0.0354364790261455	-0.768391699365175	0.0909681631764125	0.0256652359685001	sp|O14519|CDKA1_HUMAN Cyclin-dependent kinase 2-associated protein 1 OS=Homo sapiens OX=9606 GN=CDK2AP1 PE=1 SV=1	12279000	6064300	6215100	12025000	7577100	4448300	30111000	15530000	14581000	20799000	10492000	10307000	4	412910000	207320000	205590000	49118000	24257000	24860000	48102000	30308000	17793000	120440000	62119000	58325000	83196000	41967000	41229000
O14521	O14521	Succinate dehydrogenase [ubiquinone] cytochrome b small subunit, mitochondrial	SDHD	4	4	4	27.7	27.7	27.7	17.043	0	28.446	176	0.652947973250684	0.168928334942738	0.318488579389476	0.530125226589589	sp|O14521|DHSD_HUMAN Succinate dehydrogenase [ubiquinone] cytochrome b small subunit, mitochondrial OS=Homo sapiens OX=9606 GN=SDHD PE=1 SV=1	14671000	5703400	8967900	5024000	2365100	2658900	53787000	29850000	23937000	103080000	60903000	42175000	6	1728400000	944180000	784230000	88028000	34220000	53807000	30144000	14190000	15954000	322720000	179100000	143620000	618470000	365420000	253050000
O14530	O14530	Thioredoxin domain-containing protein 9	TXNDC9	9	9	9	36.7	36.7	36.7	26.534	0	15.98	178	0.656444674907405	-0.00698904097802964	0.0744529236017789	2.42396493463863	sp|O14530|TXND9_HUMAN Thioredoxin domain-containing protein 9 OS=Homo sapiens OX=9606 GN=TXNDC9 PE=1 SV=2	23781000	9231100	14550000	14986000	7511300	7475000	53028000	27198000	25830000	20180000	17010000	3169700	13	2858100000	1424100000	1434000000	558610000	220420000	338190000	405670000	216650000	189020000	1214100000	567590000	646530000	601440000	385180000	216260000
O14545	O14545	TRAF-type zinc finger domain-containing protein 1	TRAFD1	4	4	4	7.2	7.2	7.2	64.84	0.0002209	6.1885	179	NaN	0.155316105127542	0.60873005481748	0.57560772808753	sp|O14545|TRAD1_HUMAN TRAF-type zinc finger domain-containing protein 1 OS=Homo sapiens OX=9606 GN=TRAFD1 PE=1 SV=1	0	0	0	3778700	1787700	1990900	6485500	3916900	2568600	3403400	2036800	1366700	26	463270000	293720000	169550000	0	0	0	143880000	76644000	67235000	168620000	101840000	66783000	88489000	52956000	35533000
O14548	O14548	Cytochrome c oxidase subunit 7A-related protein, mitochondrial	COX7A2L	4	4	4	51.8	51.8	51.8	12.615	0	29.172	180	0.156446904711174	0.677314581494782	-0.802245712940699	-0.37978587572633	sp|O14548|COX7R_HUMAN Cytochrome c oxidase subunit 7A-related protein, mitochondrial OS=Homo sapiens OX=9606 GN=COX7A2L PE=1 SV=2	33175000	15689000	17486000	36526000	14053000	22473000	34594000	12608000	21986000	52886000	22982000	29903000	7	1361600000	554010000	807550000	259460000	118990000	140470000	376990000	153580000	223410000	343060000	114140000	228920000	370200000	160880000	209320000
O14561	O14561	Acyl carrier protein, mitochondrial	NDUFAB1	4	4	4	21.2	21.2	21.2	17.417	0	16.381	181	0.666739994791018	0.0515291755062028	-0.900716041704898	-0.827601157935158	sp|O14561|ACPM_HUMAN Acyl carrier protein, mitochondrial OS=Homo sapiens OX=9606 GN=NDUFAB1 PE=1 SV=3	122200000	47227000	74972000	91618000	44991000	46627000	94476000	32953000	61523000	157100000	56617000	100480000	7	24342000000	10619000000	13722000000	5679800000	2247100000	3432800000	4351300000	2180400000	2171000000	5570000000	2458800000	3111200000	8316800000	3521900000	4794900000
O14562	O14562	Ubiquitin domain-containing protein UBFD1	UBFD1	6	6	6	30.1	30.1	30.1	33.382	0	31.112	182	0.243053175748646	-0.227087459006706	0.0229864355489381	0.116254419837808	sp|O14562|UBFD1_HUMAN Ubiquitin domain-containing protein UBFD1 OS=Homo sapiens OX=9606 GN=UBFD1 PE=1 SV=2	109640000	50214000	59428000	114720000	61864000	52854000	37533000	18916000	18617000	114830000	59726000	55102000	11	5130200000	2432100000	2698100000	1239600000	567490000	672080000	1606700000	742260000	864460000	590750000	273060000	317700000	1688600000	847210000	841360000
O14569	O14569	Cytochrome b561 domain-containing protein 2	CYB561D2	1	1	1	5.4	5.4	5.4	23.973	0.0004178	4.7075	183	0.46482979083047	0.215178439239408	NaN	NaN	sp|O14569|C56D2_HUMAN Cytochrome b561 domain-containing protein 2 OS=Homo sapiens OX=9606 GN=CYB561D2 PE=1 SV=1	7301500	3067700	4233900	27231000	12602000	14629000	0	0	0	0	0	0	4	181630000	78146000	103490000	29206000	12271000	16935000	108920000	50407000	58517000	0	0	0	43501000	15468000	28033000
O14578	O14578	Citron Rho-interacting kinase	CIT	5	5	5	3.7	3.7	3.7	231.43	0	10.527	184	NaN	NaN	-0.0161503250774617	-0.3365004271919	sp|O14578|CTRO_HUMAN Citron Rho-interacting kinase OS=Homo sapiens OX=9606 GN=CIT PE=1 SV=2	0	0	0	0	0	0	73608	36598	37010	279930	123720	156220	124	79136000	32136000	47000000	0	0	0	0	0	0	44424000	16795000	27629000	34712000	15341000	19371000
O14579	O14579	Coatomer subunit epsilon	COPE	16	16	16	61.4	61.4	61.4	34.482	0	249.99	185	0.282962669232234	-0.0536646806469274	-0.0853460330858037	0.0600911078560977	sp|O14579|COPE_HUMAN Coatomer subunit epsilon OS=Homo sapiens OX=9606 GN=COPE PE=1 SV=3	50361000	22719000	27642000	64260000	32727000	31532000	81197000	39398000	41799000	62383000	31841000	30542000	15	14243000000	7401900000	6841600000	1912400000	808690000	1103700000	2490200000	1321000000	1169200000	4657200000	2409800000	2247400000	2483200000	1367100000	1116100000
O14617	O14617	AP-3 complex subunit delta-1	AP3D1	33	33	33	30.4	30.4	30.4	130.16	0	129.59	187	0.253636629583439	-0.242827316360815	-0.00941710289391976	0.0478807297893124	sp|O14617|AP3D1_HUMAN AP-3 complex subunit delta-1 OS=Homo sapiens OX=9606 GN=AP3D1 PE=1 SV=1	14203000	6478900	7724200	25822000	13995000	11827000	45960000	22905000	23055000	40319000	20494000	19825000	51	13390000000	7630100000	5759600000	1142800000	507850000	634900000	1878500000	1004100000	874360000	3114400000	1562100000	1552300000	4084800000	2136100000	1948700000
O14618	O14618	Copper chaperone for superoxide dismutase	CCS	4	4	4	13.5	13.5	13.5	29.04	0	10.276	188	0.512039176655927	0.311488036061231	-0.184969348797898	0.170562833971292	sp|O14618|CCS_HUMAN Copper chaperone for superoxide dismutase OS=Homo sapiens OX=9606 GN=CCS PE=1 SV=1	13493000	5561600	7931200	9554000	4263300	5290700	27384000	12815000	14568000	17838000	9445400	8392200	13	1025600000	471980000	553640000	175410000	72301000	103110000	184980000	79643000	105330000	433340000	197240000	236100000	231890000	122790000	109100000
O14639	O14639	Actin-binding LIM protein 1	ABLIM1	2	2	2	5.1	5.1	5.1	87.687	0.00039471	3.4781	189	-0.903366011581606	NaN	NaN	0.0905691136669249	sp|O14639|ABLM1_HUMAN Actin-binding LIM protein 1 OS=Homo sapiens OX=9606 GN=ABLIM1 PE=1 SV=3	556030	362320	193710	0	0	0	0	0	0	1448800	747110	701650	52	104250000	57690000	46559000	28913000	18840000	10073000	0	0	0	0	0	0	75336000	38850000	36486000
O14641	O14641	Segment polarity protein dishevelled homolog DVL-2	DVL2	4	4	3	7.5	7.5	5.8	78.947	0	10.931	190	0.544127770637702	-0.233613527135638	0.249560379841365	-0.51220866499055	sp|O14641|DVL2_HUMAN Segment polarity protein dishevelled homolog DVL-2 OS=Homo sapiens OX=9606 GN=DVL2 PE=1 SV=1	1787400	727160	1060300	3391700	1832800	1558800	1726300	937630	788690	1926000	793840	1132200	30	393420000	203570000	189850000	81865000	36933000	44931000	153580000	90150000	63434000	100190000	52673000	47518000	57780000	23815000	33965000
O14646	O14646	Chromodomain-helicase-DNA-binding protein 1	CHD1	14	14	9	10.8	10.8	7.7	196.69	0	84.481	191	0.165578914433912	0.257981927979601	-0.0935585166588811	-0.412453917725583	sp|O14646|CHD1_HUMAN Chromodomain-helicase-DNA-binding protein 1 OS=Homo sapiens OX=9606 GN=CHD1 PE=1 SV=2	2578300	1215300	1363100	2470400	1125100	1345400	2862900	1385100	1477900	5374000	2305500	3068500	84	4289500000	2158300000	2131200000	306200000	130980000	175220000	430300000	233080000	197210000	812800000	403050000	409750000	752330000	325750000	426580000
O14653	O14653	Golgi SNAP receptor complex member 2	GOSR2	3	3	3	13.2	13.2	13.2	24.775	0	7.9861	192	NaN	-0.160009956893372	-0.0403288728126086	0.00688450179303236	sp|O14653|GOSR2_HUMAN Golgi SNAP receptor complex member 2 OS=Homo sapiens OX=9606 GN=GOSR2 PE=1 SV=2	0	0	0	5516400	2911000	2605400	8879500	4377700	4501800	6580000	3297900	3282200	9	188780000	95279000	93504000	0	0	0	49647000	26199000	23448000	79916000	39400000	40516000	59220000	29681000	29540000
O14656	O14656	Torsin-1A	TOR1A	7	7	7	24.1	24.1	24.1	37.808	0	60.874	193	-0.188658386484099	0.0742299085656426	1.21703210276453	NaN	sp|O14656|TOR1A_HUMAN Torsin-1A OS=Homo sapiens OX=9606 GN=TOR1A PE=1 SV=1	5640900	3004600	2636300	3938500	1918600	2019900	2804700	1961100	843600	0	0	0	17	1267600000	690840000	576710000	95896000	51078000	44818000	108900000	62038000	46861000	47680000	33339000	14341000	0	0	0
O14657	O14657	Torsin-1B	TOR1B	3	3	3	11	11	11	37.978	0	7.1754	194	NaN	NaN	-0.394300509057862	-0.103127405176631	sp|O14657|TOR1B_HUMAN Torsin-1B OS=Homo sapiens OX=9606 GN=TOR1B PE=1 SV=2	0	0	0	0	0	0	4038000	1744800	2293200	6085200	2933900	3151300	17	172090000	79537000	92557000	0	0	0	0	0	0	68645000	29661000	38984000	103450000	49876000	53573000
O14684	O14684	Prostaglandin E synthase	PTGES	3	3	3	11.8	11.8	11.8	17.102	0.00039785	3.6719	197	0.30526920030339	0.250716178480293	0.0510221370386543	0.173122519677577	sp|O14684|PTGES_HUMAN Prostaglandin E synthase OS=Homo sapiens OX=9606 GN=PTGES PE=1 SV=2	37038000	16567000	20471000	31810000	14526000	17283000	79011000	40204000	38807000	27700000	14680000	13020000	7	1236100000	605440000	630650000	259270000	115970000	143290000	222670000	101690000	120980000	553080000	281430000	271650000	193900000	102760000	91139000
O14732	O14732	Inositol monophosphatase 2	IMPA2	7	7	7	24	24	24	31.321	0	33.705	201	-0.0194647547900716	-0.101463293401633	0.495810369068568	0.298270529206097	sp|O14732|IMPA2_HUMAN Inositol monophosphatase 2 OS=Homo sapiens OX=9606 GN=IMPA2 PE=1 SV=1	70117000	35295000	34822000	87028000	45043000	41984000	56292000	32936000	23357000	48969000	27006000	21962000	13	3696800000	1944900000	1751900000	911520000	458830000	452690000	1173700000	609880000	563800000	731800000	428160000	303640000	636590000	351080000	285510000
O14734	O14734	Acyl-coenzyme A thioesterase 8	ACOT8	2	2	2	8.2	8.2	8.2	35.914	0.00042827	5.3591	202	0.342354837037662	-0.112006100790674	0.149260093101907	0.324394967293881	sp|O14734|ACOT8_HUMAN Acyl-coenzyme A thioesterase 8 OS=Homo sapiens OX=9606 GN=ACOT8 PE=1 SV=1	666060	293700	372360	4036200	2096400	1939800	980390	515530	464860	6264100	3482700	2781400	17	306860000	155230000	151630000	62963000	32201000	30762000	68615000	35638000	32976000	68792000	28181000	40611000	106490000	59206000	47284000
O14737	O14737	Programmed cell death protein 5	PDCD5	12	12	12	76.8	76.8	76.8	14.285	0	91.693	204	0.529881400164953	-0.217204111281618	0.0610778693749548	0.0422345754428715	sp|O14737|PDCD5_HUMAN Programmed cell death protein 5 OS=Homo sapiens OX=9606 GN=PDCD5 PE=1 SV=3	200450000	82026000	118430000	290010000	155900000	134110000	266480000	136060000	130420000	310870000	157710000	153160000	10	16053000000	8067500000	7985400000	2072700000	857830000	1214900000	3242500000	1757600000	1484900000	3283400000	1684400000	1599000000	3825500000	1917500000	1908000000
O14744	O14744	Protein arginine N-methyltransferase 5;Protein arginine N-methyltransferase 5, N-terminally processed	PRMT5	25	25	25	39.4	39.4	39.4	72.683	0	159.25	205	0.201102059243333	-0.259731232453299	-0.10209118765978	0.0148269727527317	sp|O14744|ANM5_HUMAN Protein arginine N-methyltransferase 5 OS=Homo sapiens OX=9606 GN=PRMT5 PE=1 SV=4	44378000	20645000	23733000	57166000	31149000	26017000	61045000	29443000	31602000	53322000	26798000	26524000	32	14086000000	7239700000	6846100000	2228800000	1053000000	1175800000	2938700000	1626400000	1312300000	3621600000	1776400000	1845200000	2557400000	1314600000	1242800000
O14745	O14745	Na(+)/H(+) exchange regulatory cofactor NHE-RF1	SLC9A3R1	23	23	23	67.9	67.9	67.9	38.868	0	193.33	206	-0.157413222444801	-0.295336124703506	-0.0478349216824718	0.0305522925607602	sp|O14745|NHRF1_HUMAN Na(+)/H(+) exchange regulatory cofactor NHE-RF1 OS=Homo sapiens OX=9606 GN=SLC9A3R1 PE=1 SV=4	140530000	74094000	66435000	140120000	77205000	62913000	169510000	83352000	86162000	177180000	89527000	87651000	21	26408000000	13470000000	12938000000	5395400000	2693700000	2701800000	6248700000	3523300000	2725400000	7592400000	3699400000	3893000000	7059200000	3498100000	3561100000
O14770	O14770	Homeobox protein Meis2	MEIS2	3	3	1	6.9	6.9	3.8	51.789	0.00039557	3.5203	208	NaN	-0.90849597683185	-0.940322923077949	-0.974339096888755	sp|O14770|MEIS2_HUMAN Homeobox protein Meis2 OS=Homo sapiens OX=9606 GN=MEIS2 PE=1 SV=2	0	0	0	43585000	28436000	15149000	1342000	459760	882260	1791000	604100	1186900	13	607340000	383500000	223840000	0	0	0	566610000	369670000	196940000	17446000	5976800	11469000	23283000	7853300	15430000
O14772	O14772	Fucose-1-phosphate guanylyltransferase	FPGT	6	6	6	13.8	13.8	13.8	68.009	0	52.541	209	1.8286532240359	0.661791382457675	-0.382119161684168	-0.635692951267558	sp|O14772|FPGT_HUMAN Fucose-1-phosphate guanylyltransferase OS=Homo sapiens OX=9606 GN=FPGT PE=1 SV=3	3676900	807730	2869100	2907900	1126200	1781700	1066400	463010	603420	4259800	1668100	2591700	33	624720000	252430000	372280000	121340000	26655000	94681000	125880000	55310000	70572000	116650000	53563000	63088000	193440000	72588000	120850000
O14773	O14773	Tripeptidyl-peptidase 1	TPP1	4	4	4	13	13	13	61.247	0	60.524	210	0.494871117642216	-0.387414434769522	-0.0285751882746285	0.479578704225142	sp|O14773|TPP1_HUMAN Tripeptidyl-peptidase 1 OS=Homo sapiens OX=9606 GN=TPP1 PE=1 SV=2	13274000	5509600	7764100	1681600	953030	728590	3786800	1874600	1912100	2832500	1649500	1183000	24	2520000000	1232900000	1287200000	318570000	132230000	186340000	567710000	296380000	271340000	757480000	322870000	434610000	683690000	371330000	312360000
O14776;Q5VWI1	O14776	Transcription elongation regulator 1	TCERG1	25	25	25	24.6	24.6	24.6	123.9	0	122.91	211	-0.251759080528655	-0.306757214295951	0.492097186515671	1.16458806359321	sp|O14776|TCRG1_HUMAN Transcription elongation regulator 1 OS=Homo sapiens OX=9606 GN=TCERG1 PE=1 SV=2	26966000	14657000	12310000	33659000	18612000	15047000	60682000	35466000	25216000	67210000	46477000	20733000	41	12126000000	7047000000	5078900000	1517800000	802940000	714820000	2255000000	1229100000	1025900000	3784200000	2100400000	1683800000	4382800000	2822200000	1560600000
O14777	O14777	Kinetochore protein NDC80 homolog	NDC80	6	6	6	11.2	11.2	11.2	73.912	0	13.616	212	0.580787182290639	-0.0489827753501416	2.30148704304142	0.275383617646543	sp|O14777|NDC80_HUMAN Kinetochore protein NDC80 homolog OS=Homo sapiens OX=9606 GN=NDC80 PE=1 SV=1	486480	194930	291550	922560	469110	453450	2014700	1674900	339760	276400	151350	125050	42	322540000	191710000	130830000	20432000	8187100	12245000	77020000	46354000	30666000	174860000	116670000	58191000	50230000	20502000	29728000
O14787	O14787	Transportin-2	TNPO2	19	12	12	28.4	22.7	22.7	101.39	0	293.43	213	-0.00885447270394509	-0.415858845751862	-0.335086644376729	-0.0186868597095787	sp|O14787|TNPO2_HUMAN Transportin-2 OS=Homo sapiens OX=9606 GN=TNPO2 PE=1 SV=3	1867200	936480	930750	3996200	2284100	1712100	3875000	1713500	2161500	4184500	2078700	2105800	41	4292000000	2356600000	1935400000	198990000	89459000	109540000	271760000	150130000	121620000	628190000	288930000	339260000	806920000	411520000	395400000
O14802	O14802	DNA-directed RNA polymerase III subunit RPC1	POLR3A	11	11	11	11.1	11.1	11.1	155.64	0	99.17	215	0.590329412257319	0.107116721091681	-0.620813394928016	-0.175574206514668	sp|O14802|RPC1_HUMAN DNA-directed RNA polymerase III subunit RPC1 OS=Homo sapiens OX=9606 GN=POLR3A PE=1 SV=2	593860	237010	356840	414210	199420	214790	102540	40406	62134	847890	398180	449710	85	2074800000	1101800000	973020000	50478000	20146000	30332000	94140000	47796000	46344000	52855000	18656000	34199000	258870000	163740000	95137000
O14818;Q8TAA3	O14818	Proteasome subunit alpha type-7	PSMA7	16	16	16	62.5	62.5	62.5	27.887	0	323.31	217	0.349830257151227	0.158736509434689	-0.27513874801871	-0.308196587368522	sp|O14818|PSA7_HUMAN Proteasome subunit alpha type-7 OS=Homo sapiens OX=9606 GN=PSMA7 PE=1 SV=1	386900000	170110000	216790000	541510000	255870000	285630000	576220000	260720000	315500000	668640000	298750000	369900000	14	46784000000	21934000000	24850000000	7133300000	3166400000	3967000000	10668000000	5254900000	5413500000	12691000000	5836400000	6854600000	14656000000	6836000000	7819500000
O14828	O14828	Secretory carrier-associated membrane protein 3	SCAMP3	12	12	12	36.6	36.6	36.6	38.287	0	121.2	218	0.0985242721775106	-0.371527801955647	-0.128134513485719	0.603658931511114	sp|O14828|SCAM3_HUMAN Secretory carrier-associated membrane protein 3 OS=Homo sapiens OX=9606 GN=SCAMP3 PE=1 SV=3	52003000	25114000	26889000	89040000	50221000	38819000	207400000	99096000	108300000	154270000	93043000	61230000	10	8269600000	4342100000	3927500000	990650000	493790000	496850000	1565800000	839900000	725900000	3313700000	1635900000	1677800000	2383000000	1364000000	1018900000
O14841	O14841	5-oxoprolinase	OPLAH	10	10	10	10.6	10.6	10.6	137.46	0	164.54	219	0.704773529434115	3.0899328028975	-0.348810213127456	0.729818674310002	sp|O14841|OPLA_HUMAN 5-oxoprolinase OS=Homo sapiens OX=9606 GN=OPLAH PE=1 SV=3	1198900	455890	743050	3155200	331620	2823600	2746500	1208000	1538400	667080	416150	250930	53	912350000	422790000	489570000	63544000	24162000	39382000	212070000	41111000	170960000	145560000	64025000	81537000	222240000	142670000	79571000
O14874	O14874	[3-methyl-2-oxobutanoate dehydrogenase [lipoamide]] kinase, mitochondrial	BCKDK	7	7	7	22.1	22.1	22.1	46.36	0	14.531	220	0.146756068125567	0.285863905902582	1.03773554571266	0.591882776762236	sp|O14874|BCKD_HUMAN [3-methyl-2-oxobutanoate dehydrogenase [lipoamide]] kinase, mitochondrial OS=Homo sapiens OX=9606 GN=BCKDK PE=1 SV=2	1747000	829120	917900	2560000	1153600	1406400	5368400	3610000	1758400	2676700	1609100	1067600	22	489450000	263870000	225580000	38434000	18241000	20194000	125170000	59853000	65313000	202430000	120870000	81566000	123420000	64909000	58508000
O14879	O14879	Interferon-induced protein with tetratricopeptide repeats 3	IFIT3	14	14	14	39.8	39.8	39.8	55.984	0	266.16	221	-0.41897555719943	-0.674647347713142	-0.0777848593086712	-0.211416917738428	sp|O14879|IFIT3_HUMAN Interferon-induced protein with tetratricopeptide repeats 3 OS=Homo sapiens OX=9606 GN=IFIT3 PE=1 SV=1	14535000	8315200	6219400	10800000	6639900	4159800	19721000	9594500	10126000	10063000	4663400	5399400	24	13137000000	8171500000	4965100000	459370000	262580000	196790000	406510000	242160000	164360000	857440000	417800000	439640000	416180000	203630000	212550000
O14880	O14880	Microsomal glutathione S-transferase 3	MGST3	9	9	9	75	75	75	16.516	0	323.31	222	0.386734112048706	-0.086673062069212	-0.0566185519119695	0.714334809713349	sp|O14880|MGST3_HUMAN Microsomal glutathione S-transferase 3 OS=Homo sapiens OX=9606 GN=MGST3 PE=1 SV=1	264270000	114530000	149740000	514160000	264800000	249360000	549440000	269330000	280110000	316940000	196920000	120020000	7	38106000000	19743000000	18363000000	1941700000	836480000	1105300000	4263400000	2099500000	2163800000	5172600000	2463700000	2709000000	2699500000	1582000000	1117500000
O14893	O14893	Gem-associated protein 2	GEMIN2	1	1	1	4.3	4.3	4.3	31.585	0.00058674	3.2791	223	0.950331549450113	-0.224579076312383	0.900444047698665	NaN	sp|O14893|GEMI2_HUMAN Gem-associated protein 2 OS=Homo sapiens OX=9606 GN=GEMIN2 PE=1 SV=1	4518700	1541000	2977700	4043700	2178900	1864800	9468800	6165700	3303100	0	0	0	13	234410000	128510000	105890000	58743000	20033000	38711000	52568000	28326000	24242000	123090000	80154000	42940000	0	0	0
O14907	O14907	Tax1-binding protein 3	TAX1BP3	4	4	4	45.2	45.2	45.2	13.735	0	13.599	224	0.213793691098956	-0.236905372799024	-0.10547443431258	0.198046804920562	sp|O14907|TX1B3_HUMAN Tax1-binding protein 3 OS=Homo sapiens OX=9606 GN=TAX1BP3 PE=1 SV=2	17232000	7978900	9253400	23486000	12705000	10781000	23619000	11378000	12241000	22181000	11850000	10330000	5	1000900000	489700000	511230000	196830000	89334000	107500000	205920000	102760000	103160000	330200000	150630000	179570000	244690000	133590000	111100000
O14908	O14908	PDZ domain-containing protein GIPC1	GIPC1	5	5	5	19.8	19.8	19.8	36.049	0	10.221	225	-0.296741623654602	-0.310830206405403	-0.37454847048455	0.553362694920452	sp|O14908|GIPC1_HUMAN PDZ domain-containing protein GIPC1 OS=Homo sapiens OX=9606 GN=GIPC1 PE=1 SV=2	7099900	3913700	3186100	8338400	4616600	3721800	7302200	3179800	4122400	4980900	2962300	2018600	15	533630000	279690000	253940000	106500000	58706000	47792000	136730000	76545000	60182000	109530000	47697000	61837000	74713000	44435000	30279000
O14920	O14920	Inhibitor of nuclear factor kappa-B kinase subunit beta	IKBKB	4	4	4	5.8	5.8	5.8	86.563	0	9.7386	226	1.64127148062059	-0.672810661979365	NaN	0.0315979880229996	sp|O14920|IKKB_HUMAN Inhibitor of nuclear factor kappa-B kinase subunit beta OS=Homo sapiens OX=9606 GN=IKBKB PE=1 SV=1	258680	62794	195880	470350	289040	181310	0	0	0	3031800	1532500	1499300	44	312930000	163910000	149020000	11382000	2763000	8618800	29397000	18479000	10918000	0	0	0	148030000	70920000	77105000
O14925;Q5SRD1	O14925;Q5SRD1	Mitochondrial import inner membrane translocase subunit Tim23;Putative mitochondrial import inner membrane translocase subunit Tim23B	TIMM23;TIMM23B	9	9	9	47.8	47.8	47.8	21.943	0	323.31	227	0.418449182154406	-0.280185766417391	0.22775136031812	-0.99188986962241	sp|O14925|TIM23_HUMAN Mitochondrial import inner membrane translocase subunit Tim23 OS=Homo sapiens OX=9606 GN=TIMM23 PE=1 SV=1;sp|Q5SRD1|TI23B_HUMAN Putative mitochondrial import inner membrane translocase subunit Tim23B OS=Homo sapiens OX=9606 GN=TIMM23B	32073000	13727000	18346000	43451000	23828000	19622000	81924000	44188000	37735000	37056000	12398000	24657000	9	13414000000	6832400000	6581700000	501010000	214910000	286100000	720500000	390240000	330260000	1505700000	788410000	717290000	952480000	426910000	525570000
O14929	O14929	Histone acetyltransferase type B catalytic subunit	HAT1	18	18	18	55.1	55.1	55.1	49.512	0	323.31	228	0.210267621371047	-0.158058532228916	0.000440023608616203	0.0667251270184612	sp|O14929|HAT1_HUMAN Histone acetyltransferase type B catalytic subunit OS=Homo sapiens OX=9606 GN=HAT1 PE=1 SV=1	108830000	50458000	58375000	109460000	57724000	51734000	111470000	55746000	55729000	84555000	43255000	41300000	16	29705000000	15143000000	14562000000	3687100000	1745900000	1941200000	3954300000	2137000000	1817300000	3941000000	2024500000	1916500000	2759600000	1409200000	1350400000
O14936	O14936	Peripheral plasma membrane protein CASK	CASK	7	7	7	8.1	8.1	8.1	105.12	0	15.457	229	0.463236927899078	-0.408511415384222	0.498731480107776	-0.0815936721680309	sp|O14936|CSKP_HUMAN Peripheral plasma membrane protein CASK OS=Homo sapiens OX=9606 GN=CASK PE=1 SV=3	1800400	756910	1043500	1195000	681550	513480	1526600	893930	632660	798000	387720	410280	49	903670000	444690000	458980000	184590000	86863000	97728000	144570000	77466000	67108000	212490000	102200000	110280000	333010000	162680000	170330000
O14949	O14949	Cytochrome b-c1 complex subunit 8	UQCRQ	5	5	5	45.1	45.1	45.1	9.9062	0	36.758	230	-0.00850992475474957	-0.211436956459033	0.250703105938319	-0.0190761197390731	sp|O14949|QCR8_HUMAN Cytochrome b-c1 complex subunit 8 OS=Homo sapiens OX=9606 GN=UQCRQ PE=1 SV=4	86461000	43358000	43103000	126440000	67846000	58597000	154290000	83830000	70458000	196330000	97518000	98816000	6	7933900000	4206600000	3727300000	1488200000	660920000	827240000	1490000000	815360000	674630000	1939700000	1112200000	827510000	2686400000	1411600000	1274800000
O14950;P24844	O14950;P24844	Myosin regulatory light chain 12B;Myosin regulatory light polypeptide 9	MYL12B;MYL9	12	12	1	72.7	72.7	17.4	19.779	0	323.31	231	0.0567432746201586	-0.450009909645427	-0.00851101704031365	0.112105769269814	sp|O14950|ML12B_HUMAN Myosin regulatory light chain 12B OS=Homo sapiens OX=9606 GN=MYL12B PE=1 SV=2;sp|P24844|MYL9_HUMAN Myosin regulatory light polypeptide 9 OS=Homo sapiens OX=9606 GN=MYL9 PE=1 SV=4	212580000	104200000	108380000	397520000	229510000	168010000	352570000	175770000	176810000	244130000	126800000	117320000	9	16855000000	8598500000	8256900000	3008900000	1417300000	1591500000	4555100000	2573300000	1981800000	5015700000	2449400000	2566300000	3468300000	1749200000	1719000000
O14957	O14957	Cytochrome b-c1 complex subunit 10	UQCR11	2	2	2	46.4	46.4	46.4	6.5696	0	29.833	232	0.462298079208071	-0.241674221371001	0.040654657837656	-1.33600045587968	sp|O14957|QCR10_HUMAN Cytochrome b-c1 complex subunit 10 OS=Homo sapiens OX=9606 GN=UQCR11 PE=1 SV=1	52712000	22169000	30543000	40712000	22057000	18655000	102630000	52040000	50594000	108370000	30749000	77626000	2	1130800000	577170000	553600000	105420000	44338000	61086000	81424000	44113000	37311000	205270000	104080000	101190000	216750000	61497000	155250000
O14964	O14964	Hepatocyte growth factor-regulated tyrosine kinase substrate	HGS	17	17	17	27.2	27.2	27.2	86.191	0	60.981	233	0.67565992720286	0.0274576874139842	0.144371321616988	0.435608794126001	sp|O14964|HGS_HUMAN Hepatocyte growth factor-regulated tyrosine kinase substrate OS=Homo sapiens OX=9606 GN=HGS PE=1 SV=1	8104700	3120400	4984300	31000000	15353000	15648000	23343000	12255000	11088000	24080000	13844000	10236000	25	21299000000	11195000000	10104000000	401750000	171900000	229850000	1046400000	524950000	521440000	1063700000	560170000	503540000	800130000	461740000	338400000
O14965	O14965	Aurora kinase A	AURKA	6	6	6	20.3	20.3	20.3	45.809	0	24.092	234	0.144608716642981	-0.226263352129055	-0.161236786228742	0.065105673492968	sp|O14965|AURKA_HUMAN Aurora kinase A OS=Homo sapiens OX=9606 GN=AURKA PE=1 SV=2	2644000	1255800	1388200	3634200	1959300	1674900	672670	317560	355110	4078000	2085000	1993000	23	515430000	259170000	256260000	60812000	28883000	31929000	83586000	45064000	38522000	86776000	50703000	36074000	135520000	64797000	70724000
O14974	O14974	Protein phosphatase 1 regulatory subunit 12A	PPP1R12A	30	30	30	31.6	31.6	31.6	115.28	0	211.35	235	0.148347922903858	-0.294386756630016	0.0132744761052233	0.446052962258788	sp|O14974|MYPT1_HUMAN Protein phosphatase 1 regulatory subunit 12A OS=Homo sapiens OX=9606 GN=PPP1R12A PE=1 SV=1	31245000	14820000	16425000	35063000	19314000	15749000	47603000	23911000	23692000	41228000	23775000	17452000	48	11935000000	6162700000	5772600000	2372400000	1098900000	1273500000	2614400000	1421400000	1193000000	3635500000	1799000000	1836500000	3287400000	1830200000	1457300000
O14975	O14975	Very long-chain acyl-CoA synthetase	SLC27A2	20	20	20	35.6	35.6	35.6	70.311	0	270.83	236	0.178271159476781	-0.22767882959978	-0.151431110157985	0.0269209098055898	sp|O14975|S27A2_HUMAN Very long-chain acyl-CoA synthetase OS=Homo sapiens OX=9606 GN=SLC27A2 PE=1 SV=2	44372000	20817000	23555000	49844000	26885000	22960000	59638000	28255000	31382000	50269000	25369000	24900000	29	11960000000	5987600000	5972600000	1824200000	826930000	997290000	1975700000	1086500000	889260000	2227100000	1067300000	1159800000	2098100000	1032000000	1066100000
O14976	O14976	Cyclin-G-associated kinase	GAK	9	9	9	8.7	8.7	8.7	143.19	0	23.157	237	0.466391725832246	0.268508669496689	1.49090056328726	-2.95628881321803	sp|O14976|GAK_HUMAN Cyclin-G-associated kinase OS=Homo sapiens OX=9606 GN=GAK PE=1 SV=2	1864300	782760	1081500	1089200	494080	595150	437510	322690	114810	28623000	3267000	25356000	59	2296200000	503280000	1792900000	146820000	60477000	86340000	89767000	42718000	47048000	25813000	19039000	6773800	1688800000	192750000	1496000000
O14979	O14979	Heterogeneous nuclear ribonucleoprotein D-like	HNRNPDL	15	13	13	33.1	30.7	30.7	46.437	0	83.427	238	0.355908671272609	-0.146950695251688	-0.109421659182151	0.13926816862447	sp|O14979|HNRDL_HUMAN Heterogeneous nuclear ribonucleoprotein D-like OS=Homo sapiens OX=9606 GN=HNRNPDL PE=1 SV=3	218580000	95875000	122700000	192880000	101350000	91535000	306560000	147470000	159090000	280950000	147250000	133700000	20	30099000000	14771000000	15329000000	5205400000	2278300000	2927100000	5293800000	2663400000	2630400000	8369400000	3947900000	4421400000	9349600000	4928600000	4421000000
O14980	O14980	Exportin-1	XPO1	52	52	52	53.5	53.5	53.5	123.38	0	323.31	239	0.0919728669489045	-0.341746081421591	-0.126639876074725	-0.0785607758094752	sp|O14980|XPO1_HUMAN Exportin-1 OS=Homo sapiens OX=9606 GN=XPO1 PE=1 SV=1	72307000	35001000	37305000	96352000	53856000	42497000	145750000	69680000	76073000	129170000	62826000	66342000	53	74169000000	36705000000	37465000000	5194200000	2464700000	2729500000	7849600000	4335900000	3513700000	11858000000	5644800000	6213300000	12586000000	6078200000	6508300000
O14981	O14981	TATA-binding protein-associated factor 172	BTAF1	12	12	12	9	9	9	206.89	0	30.511	240	-0.264025415016399	-1.51065783566205	0.364722876813656	0.75926439551564	sp|O14981|BTAF1_HUMAN TATA-binding protein-associated factor 172 OS=Homo sapiens OX=9606 GN=BTAF1 PE=1 SV=2	790030	431060	358970	262760	194500	68260	873190	491490	381700	1775400	1116000	659330	85	792650000	374280000	418370000	116660000	51988000	64673000	67436000	36649000	30787000	216280000	106720000	109560000	392270000	178920000	213350000
O15013	O15013	Rho guanine nucleotide exchange factor 10	ARHGEF10	6	6	6	7.7	7.7	7.7	151.61	0	195.02	241	NaN	-1.54043014797543	NaN	0.825418724178532	sp|O15013|ARHGA_HUMAN Rho guanine nucleotide exchange factor 10 OS=Homo sapiens OX=9606 GN=ARHGEF10 PE=1 SV=4	0	0	0	395220	294110	101110	0	0	0	1131800	723510	408290	53	223080000	130630000	92450000	0	0	0	20947000	15588000	5358700	0	0	0	59985000	38346000	21639000
O15020	O15020	Spectrin beta chain, non-erythrocytic 2	SPTBN2	9	5	5	4.9	3.3	3.3	271.32	0	64.293	242	1.11462985202352	-0.147229340431334	-0.472177915164876	-0.261783152467512	sp|O15020|SPTN2_HUMAN Spectrin beta chain, non-erythrocytic 2 OS=Homo sapiens OX=9606 GN=SPTBN2 PE=1 SV=3	164630	52009	112620	401910	211200	190710	263370	110330	153050	186010	84590	101420	127	2772000000	1449900000	1322100000	48336000	21436000	26900000	87800000	42321000	45480000	187830000	81598000	106230000	82035000	40393000	41642000
O15027	O15027	Protein transport protein Sec16A	SEC16A	37	37	37	24.9	24.9	24.9	251.89	0	323.31	243	0.402440135099527	-0.101465238060828	0.00106360585664992	0.196386743580357	sp|O15027|SC16A_HUMAN Protein transport protein Sec16A OS=Homo sapiens OX=9606 GN=SEC16A PE=1 SV=4	6596300	2841100	3755200	9334100	4831100	4503000	10037000	5020600	5016900	10215000	5454700	4760500	86	7257900000	3492800000	3765100000	1101600000	463500000	638080000	1409700000	716480000	693180000	1296100000	637760000	658370000	1270000000	686470000	583480000
O15031;O60486	O15031	Plexin-B2	PLXNB2	28	28	27	19.8	19.8	19.4	205.12	0	207.92	244	0.305101125570038	-0.415612184211841	-0.330053928121624	-0.177522204870612	sp|O15031|PLXB2_HUMAN Plexin-B2 OS=Homo sapiens OX=9606 GN=PLXNB2 PE=1 SV=3	6851600	3064900	3786700	9811800	5607700	4204100	10006000	4433200	5572800	10328000	4846500	5481100	90	7497900000	3681800000	3816200000	850080000	403830000	446240000	1225500000	719180000	506290000	1618100000	717670000	900460000	1470200000	704910000	765250000
O15042	O15042	U2 snRNP-associated SURP motif-containing protein	U2SURP	30	30	30	32.2	32.2	32.2	118.29	0	193.75	246	0.167648397513609	0.129299187846221	-0.135728838687409	-0.382490261748837	sp|O15042|SR140_HUMAN U2 snRNP-associated SURP motif-containing protein OS=Homo sapiens OX=9606 GN=U2SURP PE=1 SV=2	10728000	5052500	5675100	21347000	10196000	11152000	38954000	18561000	20392000	44146000	19164000	24982000	39	9996500000	4802700000	5193800000	857910000	395530000	462380000	1592900000	778480000	814470000	3146300000	1501300000	1645000000	2840000000	1348100000	1491900000
O15049	O15049	NEDD4-binding protein 3	N4BP3	2	2	2	3.5	3.5	3.5	60.469	0.004768	2.1838	248	0.167743165356353	-0.206988701581685	NaN	NaN	sp|O15049|N4BP3_HUMAN NEDD4-binding protein 3 OS=Homo sapiens OX=9606 GN=N4BP3 PE=1 SV=3	4277600	2014600	2263000	342810	183680	159130	0	0	0	0	0	0	29	133990000	63751000	70242000	124050000	58424000	65627000	9941400	5326600	4614800	0	0	0	0	0	0
O15067	O15067	Phosphoribosylformylglycinamidine synthase	PFAS	31	31	31	32.7	32.7	32.7	144.73	0	323.31	249	0.285181524312331	-0.379841423383832	-0.0478780374143778	0.0165243720317451	sp|O15067|PUR4_HUMAN Phosphoribosylformylglycinamidine synthase OS=Homo sapiens OX=9606 GN=PFAS PE=1 SV=4	47231000	21289000	25942000	50868000	28763000	22105000	74073000	36422000	37651000	73689000	37055000	36633000	58	28765000000	14230000000	14535000000	3968600000	1770400000	2198300000	4900400000	2729600000	2170900000	7283100000	3407500000	3875600000	5600400000	2836600000	2763800000
O15069	O15069	NAC-alpha domain-containing protein 1	NACAD	3	2	2	2.2	1.7	1.7	161.1	0.00022277	6.4226	250	-3.69490461402758	-2.52661076205718	1.99404645797494	3.11334147307595	sp|O15069|NACAD_HUMAN NAC-alpha domain-containing protein 1 OS=Homo sapiens OX=9606 GN=NACAD PE=1 SV=3	10055000	9334000	720760	5859300	4992800	866480	4308100	3443600	864460	25452000	22815000	2636400	33	1514200000	1342000000	172260000	331810000	308020000	23785000	193360000	164760000	28594000	142170000	113640000	28527000	839910000	752910000	87001000
O15084;Q8N8A2	O15084	Serine/threonine-protein phosphatase 6 regulatory ankyrin repeat subunit A	ANKRD28	5	5	5	6.6	6.6	6.6	112.96	0	20.225	251	NaN	-0.516165217089548	-0.0139864890008128	-0.543419356457753	sp|O15084|ANR28_HUMAN Serine/threonine-protein phosphatase 6 regulatory ankyrin repeat subunit A OS=Homo sapiens OX=9606 GN=ANKRD28 PE=1 SV=5	0	0	0	526030	309570	216460	1898000	944380	953580	2709900	1102700	1607100	36	354590000	168470000	186110000	0	0	0	18937000	11145000	7792600	68327000	33998000	34329000	97556000	39699000	57857000
O15085	O15085	Rho guanine nucleotide exchange factor 11	ARHGEF11	4	4	4	2.2	2.2	2.2	167.7	0.0070157	1.9512	252	NaN	0.541683047407179	NaN	-0.0213543933086467	sp|O15085|ARHGB_HUMAN Rho guanine nucleotide exchange factor 11 OS=Homo sapiens OX=9606 GN=ARHGEF11 PE=1 SV=1	0	0	0	90349	36792	53557	0	0	0	310780	154240	156540	73	384030000	185940000	198090000	0	0	0	6595400	2685800	3909600	0	0	0	22687000	11259000	11428000
O15091	O15091	Mitochondrial ribonuclease P protein 3	KIAA0391	6	6	6	12.3	12.3	12.3	67.315	0	11.648	253	0.457183355837751	0.0409311857407296	-0.708879354581019	-0.135195296017439	sp|O15091|MRPP3_HUMAN Mitochondrial ribonuclease P catalytic subunit OS=Homo sapiens OX=9606 GN=PRORP PE=1 SV=2	1003000	422680	580280	444140	218920	225220	1288000	488910	799140	3376600	1609300	1767400	33	611690000	284590000	327100000	64151000	27486000	36665000	56247000	31879000	24368000	379860000	172120000	207740000	111430000	53106000	58323000
O15111	O15111	Inhibitor of nuclear factor kappa-B kinase subunit alpha	CHUK	3	3	3	4.2	4.2	4.2	84.639	0.00040331	3.9686	254	NaN	0.0401987953100946	NaN	-2.42304817598268	sp|O15111|IKKA_HUMAN Inhibitor of nuclear factor kappa-B kinase subunit alpha OS=Homo sapiens OX=9606 GN=CHUK PE=1 SV=2	154720	0	154720	1060200	522730	537500	239370	0	239370	398400	62612	335790	39	72256000	22828000	49428000	6034200	0	6034200	41349000	20386000	20963000	9335200	0	9335200	15537000	2441900	13096000
O15116	O15116	U6 snRNA-associated Sm-like protein LSm1	LSM1	3	3	3	30.1	30.1	30.1	15.179	0	7.7691	255	NaN	-0.458642735051938	NaN	0.0505352653271577	sp|O15116|LSM1_HUMAN U6 snRNA-associated Sm-like protein LSm1 OS=Homo sapiens OX=9606 GN=LSM1 PE=1 SV=1	0	0	0	4501100	2605300	1895800	5754200	0	5754200	16394000	8340600	8053500	6	336090000	153420000	182670000	0	0	0	27007000	15632000	11375000	191050000	76647000	114410000	98364000	50043000	48321000
O15118	O15118	Niemann-Pick C1 protein	NPC1	3	3	3	2.7	2.7	2.7	142.17	0.00041902	4.7697	257	-3.60378530841525	-0.781793681617645	0.165038130683359	0.569184236070149	sp|O15118|NPC1_HUMAN NPC intracellular cholesterol transporter 1 OS=Homo sapiens OX=9606 GN=NPC1 PE=1 SV=2	104370	96434	7932	290880	183910	106970	979250	517600	461650	863130	515610	347520	45	100690000	59110000	41583000	4696500	4339500	356940	13090000	8276100	4813600	44066000	23292000	20774000	38841000	23202000	15638000
O15120	O15120	1-acyl-sn-glycerol-3-phosphate acyltransferase beta	AGPAT2	2	2	2	4	4	4	30.914	0.0097535	1.7759	259	-0.0793366618414317	-0.128870193102288	-0.335060247837899	-0.21868834499572	sp|O15120|PLCB_HUMAN 1-acyl-sn-glycerol-3-phosphate acyltransferase beta OS=Homo sapiens OX=9606 GN=AGPAT2 PE=1 SV=1	2492000	1280200	1211700	1996500	1042800	953690	6613200	2924300	3688800	10656000	4925000	5731100	12	348820000	172850000	175960000	29904000	15363000	14541000	79340000	47408000	31932000	79358000	35092000	44266000	127870000	59100000	68774000
O15121	O15121	Sphingolipid delta(4)-desaturase DES1	DEGS1	5	5	5	19.5	19.5	19.5	37.866	0	53.324	260	0.560714954474479	-0.0482538482456594	-0.428845421458387	-0.0892035610935675	sp|O15121|DEGS1_HUMAN Sphingolipid delta(4)-desaturase DES1 OS=Homo sapiens OX=9606 GN=DEGS1 PE=1 SV=1	2920500	1180000	1740500	2924300	1486600	1437700	4556000	1941900	2614100	2614400	1266800	1347600	10	7381600000	3989100000	3392500000	110190000	50738000	59451000	163360000	97645000	65716000	769690000	377190000	392500000	425380000	210040000	215340000
O15126	O15126	Secretory carrier-associated membrane protein 1	SCAMP1	6	6	6	29.3	29.3	29.3	37.92	0	50.756	261	1.32233307066346	0.11659278182567	-0.467067863563976	-0.442626762623015	sp|O15126|SCAM1_HUMAN Secretory carrier-associated membrane protein 1 OS=Homo sapiens OX=9606 GN=SCAMP1 PE=1 SV=2	6484000	1852200	4631800	10135000	4862700	5272000	8300400	3484200	4816200	5916800	2508100	3408700	15	1484700000	721360000	763380000	295050000	116850000	178200000	433580000	244920000	188660000	456350000	240430000	215920000	299760000	119160000	180600000
O15127	O15127	Secretory carrier-associated membrane protein 2	SCAMP2	4	4	4	16.7	16.7	16.7	36.648	0	39.919	262	0.295688174785988	-0.20914045160254	-0.439289770645978	-0.0443097386936471	sp|O15127|SCAM2_HUMAN Secretory carrier-associated membrane protein 2 OS=Homo sapiens OX=9606 GN=SCAMP2 PE=1 SV=2	12808000	5750200	7058200	10237000	5488800	4748100	17983000	7633100	10350000	26309000	12953000	13357000	8	622860000	290630000	332230000	133730000	57077000	76658000	81895000	43911000	37985000	189190000	82483000	106710000	210470000	103620000	106850000
O15143	O15143	Actin-related protein 2/3 complex subunit 1B	ARPC1B	17	17	17	41.7	41.7	41.7	40.949	0	94.685	264	-0.32491083167951	-0.448684020832579	0.116021819935257	-0.0114033278292104	sp|O15143|ARC1B_HUMAN Actin-related protein 2/3 complex subunit 1B OS=Homo sapiens OX=9606 GN=ARPC1B PE=1 SV=3	23944000	13315000	10630000	41942000	24206000	17736000	48397000	25171000	23226000	79452000	39569000	39883000	18	8663800000	4463400000	4200400000	925380000	499990000	425390000	1679300000	977460000	701810000	2159300000	1107300000	1052000000	2338300000	1111000000	1227200000
O15144	O15144	Actin-related protein 2/3 complex subunit 2	ARPC2	14	14	14	59.7	59.7	59.7	34.333	0	141.14	265	0.183196871471535	-0.150271540582432	-0.342502197578451	-0.113841109954448	sp|O15144|ARPC2_HUMAN Actin-related protein 2/3 complex subunit 2 OS=Homo sapiens OX=9606 GN=ARPC2 PE=1 SV=1	56636000	26522000	30113000	65958000	34695000	31263000	94678000	41746000	52932000	66414000	31898000	34517000	20	8471300000	4050000000	4421300000	1451700000	687380000	764300000	1814600000	954210000	860340000	2878500000	1303400000	1575100000	1806500000	843120000	963360000
O15145	O15145	Actin-related protein 2/3 complex subunit 3	ARPC3	9	9	9	40.4	40.4	40.4	20.546	0	76.811	266	0.603016370436611	-0.220564877789695	0.0262318469310229	-0.0436806762509085	sp|O15145|ARPC3_HUMAN Actin-related protein 2/3 complex subunit 3 OS=Homo sapiens OX=9606 GN=ARPC3 PE=1 SV=3	78078000	30997000	47081000	97977000	52726000	45251000	171820000	86690000	85128000	204130000	100520000	103610000	10	7865200000	4024600000	3840600000	1076200000	440520000	635630000	1480900000	839900000	640980000	2305000000	1188800000	1116200000	3003100000	1555300000	1447800000
O15155	O15155	BET1 homolog	BET1	2	2	2	24.6	24.6	24.6	13.289	0	12.399	267	-2.0536910327089	0.536924318446549	2.63919183233322	-0.331970916744781	sp|O15155|BET1_HUMAN BET1 homolog OS=Homo sapiens OX=9606 GN=BET1 PE=1 SV=1	4293400	3460000	833400	39164000	15980000	23185000	3171600	2732900	438680	18366000	8131200	10235000	3	541580000	265330000	276250000	61136000	36022000	25114000	166160000	63946000	102220000	127740000	55910000	71835000	178560000	104710000	73855000
O15156	O15156	Zinc finger and BTB domain-containing protein 7B	ZBTB7B	1	1	1	2	2	2	58.026	0.0054516	2.0846	268	0.700477935329508	0.360592219272402	NaN	-0.269280496441021	sp|O15156|ZBT7B_HUMAN Zinc finger and BTB domain-containing protein 7B OS=Homo sapiens OX=9606 GN=ZBTB7B PE=1 SV=2	1143400	435570	707820	1644900	720190	924690	0	0	0	5480600	2485300	2995300	13	107500000	47334000	60162000	14864000	5662400	9201700	21383000	9362500	12021000	0	0	0	71248000	32309000	38939000
O15160	O15160	DNA-directed RNA polymerases I and III subunit RPAC1	POLR1C	9	9	9	32.1	32.1	32.1	39.249	0	85.721	269	0.366077705256259	-0.0869171145599456	-0.200525407903904	-0.0698390070467946	sp|O15160|RPAC1_HUMAN DNA-directed RNA polymerases I and III subunit RPAC1 OS=Homo sapiens OX=9606 GN=POLR1C PE=1 SV=1	23820000	10407000	13413000	26301000	13546000	12754000	28104000	13077000	15027000	29174000	14234000	14940000	17	3531400000	1711200000	1820200000	561260000	224750000	336510000	675920000	353510000	322420000	1141600000	527310000	614290000	1020700000	526900000	493780000
O15164	O15164	Transcription intermediary factor 1-alpha	TRIM24	8	8	8	9.4	9.4	9.4	116.83	0	20.765	270	NaN	0.199948618722158	-0.272513747590549	-0.280915143800789	sp|O15164|TIF1A_HUMAN Transcription intermediary factor 1-alpha OS=Homo sapiens OX=9606 GN=TRIM24 PE=1 SV=3	168740	0	168740	2640600	1229000	1411700	2113400	957190	1156200	2747000	1240200	1506800	58	655930000	287830000	368100000	9787100	0	9787100	153160000	71280000	81878000	193920000	84287000	109630000	276410000	120010000	156400000
O15173	O15173	Membrane-associated progesterone receptor component 2	PGRMC2	8	7	7	38.1	34.1	34.1	23.818	0	34.636	271	0.345015570902005	-0.189070213468236	0.164154932704641	0.161747384904744	sp|O15173|PGRC2_HUMAN Membrane-associated progesterone receptor component 2 OS=Homo sapiens OX=9606 GN=PGRMC2 PE=1 SV=1	51140000	22527000	28613000	71447000	38061000	33386000	79570000	42046000	37524000	50269000	26542000	23727000	9	2724400000	1398400000	1326000000	503930000	223230000	280700000	691820000	371890000	319930000	780060000	411140000	368920000	488920000	261120000	227800000
O15212	O15212	Prefoldin subunit 6	PFDN6	11	11	11	77.5	77.5	77.5	14.582	0	84.008	272	0.169510800567348	-0.408840747203123	0.201925579913115	0.234396327661215	sp|O15212|PFD6_HUMAN Prefoldin subunit 6 OS=Homo sapiens OX=9606 GN=PFDN6 PE=1 SV=1	254940000	119990000	134950000	297340000	169590000	127740000	416070000	222570000	193500000	432780000	233930000	198850000	8	13691000000	7424200000	6267100000	2180200000	1026800000	1153400000	2643700000	1487600000	1156100000	4097800000	2210700000	1887100000	4767100000	2697700000	2069400000
O15226	O15226	NF-kappa-B-repressing factor	NKRF	22	22	22	33.2	33.2	33.2	77.672	0	47.102	273	0.365030525074117	-0.661934516220838	2.15630093160002	-0.052162119916086	sp|O15226|NKRF_HUMAN NF-kappa-B-repressing factor OS=Homo sapiens OX=9606 GN=NKRF PE=1 SV=2	17395000	7603100	9792100	28932000	17727000	11204000	80261000	65555000	14706000	33691000	16541000	17150000	40	7741500000	4930900000	2810600000	833330000	369410000	463920000	1299700000	791220000	508430000	3562800000	2775000000	787740000	1994600000	967070000	1027500000
O15228	O15228	Dihydroxyacetone phosphate acyltransferase	GNPAT	9	9	9	18.5	18.5	18.5	77.187	0	131.55	274	0.948696196797074	-0.156320564343933	-0.111853987236922	NaN	sp|O15228|GNPAT_HUMAN Dihydroxyacetone phosphate acyltransferase OS=Homo sapiens OX=9606 GN=GNPAT PE=1 SV=1	1077300	367670	709650	345690	182200	163490	1946800	935670	1011100	0	0	0	39	2285300000	1169300000	1116000000	114990000	47873000	67113000	47690000	26670000	21020000	98474000	43760000	54713000	0	0	0
O15230	O15230	Laminin subunit alpha-5	LAMA5	4	4	4	1.6	1.6	1.6	399.73	0	22.447	275	NaN	-0.331715933623763	NaN	-0.0825895686079502	sp|O15230|LAMA5_HUMAN Laminin subunit alpha-5 OS=Homo sapiens OX=9606 GN=LAMA5 PE=1 SV=8	0	0	0	113660	63337	50327	0	0	0	104910	50953	53955	180	285660000	127390000	158270000	0	0	0	20460000	11401000	9058900	0	0	0	18883000	9171500	9711900
O15234	O15234	Protein CASC3	CASC3	1	1	1	1.3	1.3	1.3	76.277	0.00039573	3.5333	276	NaN	-0.279409557709585	0.396652867836563	0.213108366282918	sp|O15234|CASC3_HUMAN Protein CASC3 OS=Homo sapiens OX=9606 GN=CASC3 PE=1 SV=2	0	0	0	745320	408640	336690	1474500	837960	636530	1885900	1012500	873460	27	110860000	60995000	49860000	0	0	0	20124000	11033000	9090500	39811000	22625000	17186000	50920000	27337000	23584000
O15235	O15235	28S ribosomal protein S12, mitochondrial	MRPS12	2	2	2	13.8	13.8	13.8	15.173	0.0005864	3.2757	277	0.323113622322728	-0.662729286491819	-0.394434451939601	NaN	sp|O15235|RT12_HUMAN 28S ribosomal protein S12, mitochondrial OS=Homo sapiens OX=9606 GN=MRPS12 PE=1 SV=1	13089000	5814500	7274100	13980000	8567600	5412000	14282000	6170900	8111200	0	0	0	7	534230000	253900000	280330000	208920000	82522000	126400000	225330000	128180000	97151000	99975000	43196000	56778000	0	0	0
O15258	O15258	Protein RER1	RER1	5	5	5	28.6	28.6	28.6	22.958	0	41.512	279	0.201114513800606	-0.506929837903222	-0.00377790670688908	0.62668559387876	sp|O15258|RER1_HUMAN Protein RER1 OS=Homo sapiens OX=9606 GN=RER1 PE=1 SV=1	51934000	24160000	27774000	60068000	35257000	24811000	93178000	46528000	46650000	91815000	55725000	36091000	8	5517700000	2751600000	2766200000	1182300000	494330000	688000000	1108200000	642370000	465840000	1724000000	793380000	930610000	1495700000	817070000	678680000
O15260	O15260	Surfeit locus protein 4	SURF4	5	5	5	22.7	22.7	22.7	30.394	0	323.31	280	0.527717723701226	-0.203513195652367	-0.0742610045033224	0.285881590220134	sp|O15260|SURF4_HUMAN Surfeit locus protein 4 OS=Homo sapiens OX=9606 GN=SURF4 PE=1 SV=3	108410000	44402000	64012000	137500000	73590000	63908000	148960000	72565000	76398000	127900000	70266000	57635000	11	7797700000	3839800000	3958000000	1695300000	717140000	978180000	1754800000	936050000	818760000	1817200000	879060000	938170000	1921800000	1047900000	873970000
O15269	O15269	Serine palmitoyltransferase 1	SPTLC1	4	4	4	9.1	9.1	9.1	52.743	0	8.7854	281	0.448287952780239	-0.599688953165355	0.100082106337759	0.00207807899739561	sp|O15269|SPTC1_HUMAN Serine palmitoyltransferase 1 OS=Homo sapiens OX=9606 GN=SPTLC1 PE=1 SV=1	2235100	945310	1289800	2495000	1503100	991890	1301600	673380	628250	6525800	3265300	3260600	21	440690000	217630000	223060000	46938000	19851000	27087000	52395000	31566000	20830000	27334000	14141000	13193000	314030000	152080000	161950000
O15294	O15294	UDP-N-acetylglucosamine--peptide N-acetylglucosaminyltransferase 110 kDa subunit	OGT	20	20	20	25.8	25.8	25.8	116.92	0	152.23	283	-0.250719373012472	-0.379641733515501	0.124596811310747	0.143455444645437	sp|O15294|OGT1_HUMAN UDP-N-acetylglucosamine--peptide N-acetylglucosaminyltransferase 110 kDa subunit OS=Homo sapiens OX=9606 GN=OGT PE=1 SV=3	8068000	4383700	3684400	8402400	4750800	3651600	6620300	3453000	3167300	8001700	4199600	3802100	50	4940500000	2519300000	2421200000	760110000	390280000	369830000	989590000	546290000	443300000	1184700000	608770000	575940000	1797100000	861400000	935700000
O15305	O15305	Phosphomannomutase 2	PMM2	14	14	13	50.4	50.4	47.6	28.082	0	41.028	284	0.517447399130123	-0.128505852863788	0.0905354107459467	0.086572439098429	sp|O15305|PMM2_HUMAN Phosphomannomutase 2 OS=Homo sapiens OX=9606 GN=PMM2 PE=1 SV=1	127650000	52501000	75151000	150580000	78642000	71940000	166290000	85753000	80537000	145860000	75117000	70742000	16	13158000000	6495700000	6662200000	2613500000	1055300000	1558200000	3500200000	1872200000	1628000000	3316000000	1702100000	1613800000	3564000000	1783100000	1780800000
O15321	O15321	Transmembrane 9 superfamily member 1	TM9SF1	2	2	2	4.6	4.6	4.6	68.86	0.00040808	4.2419	285	0.531336712994397	NaN	-0.0276233355204751	NaN	sp|O15321|TM9S1_HUMAN Transmembrane 9 superfamily member 1 OS=Homo sapiens OX=9606 GN=TM9SF1 PE=2 SV=2	2429100	993380	1435700	0	0	0	3854500	1908800	1945700	0	0	0	23	187390000	87824000	99563000	55869000	22848000	33022000	0	0	0	131520000	64976000	66541000	0	0	0
O15344	O15344	E3 ubiquitin-protein ligase Midline-1	MID1	4	4	4	7	7	7	75.25	0	7.7889	286	0.338719093277743	-0.222624012161392	0.312352766570786	-0.436433827988993	sp|O15344|TRI18_HUMAN E3 ubiquitin-protein ligase Midline-1 OS=Homo sapiens OX=9606 GN=MID1 PE=1 SV=1	1853200	818340	1034900	4049100	2180500	1868700	1850300	1024900	825380	754030	320420	433610	29	528110000	268590000	259530000	53744000	23732000	30012000	117420000	63233000	54191000	155840000	78064000	77776000	201110000	103560000	97546000
O15347	O15347	High mobility group protein B3	HMGB3	12	12	12	46.5	46.5	46.5	22.98	0	80.36	287	0.112638437190675	-0.38293665611182	-0.0567464978204983	0.0884747709719945	sp|O15347|HMGB3_HUMAN High mobility group protein B3 OS=Homo sapiens OX=9606 GN=HMGB3 PE=1 SV=4	190730000	91646000	99088000	203540000	115200000	88344000	284780000	139590000	145190000	240430000	123900000	116530000	6	11144000000	5742500000	5401100000	1391600000	678730000	712910000	1640900000	929700000	711240000	3028100000	1490600000	1537400000	2437100000	1230500000	1206700000
O15355	O15355	Protein phosphatase 1G	PPM1G	22	22	22	40.1	40.1	40.1	59.271	0	280.4	288	-0.00684227318990841	-0.304798731237637	0.0814927200528684	0.217374494482483	sp|O15355|PPM1G_HUMAN Protein phosphatase 1G OS=Homo sapiens OX=9606 GN=PPM1G PE=1 SV=1	64942000	32548000	32394000	87986000	48623000	39363000	116770000	60032000	56735000	62998000	33867000	29130000	25	13624000000	7030800000	6592900000	2072900000	1011500000	1061500000	2893800000	1595000000	1298800000	4882300000	2490900000	2391400000	3559200000	1825800000	1733400000
O15357;Q92835	O15357	Phosphatidylinositol 3,4,5-trisphosphate 5-phosphatase 2	INPPL1	25	25	24	24.2	24.2	23.7	138.6	0	98.627	289	0.480291565535799	-0.407326105004386	0.0861917604618495	0.185770624627752	sp|O15357|SHIP2_HUMAN Phosphatidylinositol 3,4,5-trisphosphate 5-phosphatase 2 OS=Homo sapiens OX=9606 GN=INPPL1 PE=1 SV=2	5151800	2151000	3000700	3905500	2226600	1678900	7119200	3665900	3453300	11129000	5922000	5206500	67	6141900000	2523300000	3618600000	828830000	280870000	547960000	892960000	373610000	519350000	2114200000	616950000	1497300000	1344200000	742170000	601990000
O15371	O15371	Eukaryotic translation initiation factor 3 subunit D	EIF3D	21	21	21	42.3	42.3	42.3	63.972	0	164.85	291	0.374145620657655	-0.338621787151759	0.0527293396985108	0.108263668614455	sp|O15371|EIF3D_HUMAN Eukaryotic translation initiation factor 3 subunit D OS=Homo sapiens OX=9606 GN=EIF3D PE=1 SV=1	114390000	49819000	64569000	131610000	73493000	58118000	181530000	92423000	89106000	177610000	92135000	85474000	25	19668000000	9920200000	9747500000	3323100000	1405800000	1917300000	4075500000	2182100000	1893400000	5625300000	2937400000	2687900000	5184200000	2628300000	2555900000
O15372	O15372	Eukaryotic translation initiation factor 3 subunit H	EIF3H	15	15	15	45.5	45.5	45.5	39.93	0	323.31	292	0.309259390764968	-0.30877904042837	0.161938531631125	0.421685576493584	sp|O15372|EIF3H_HUMAN Eukaryotic translation initiation factor 3 subunit H OS=Homo sapiens OX=9606 GN=EIF3H PE=1 SV=1	174970000	78144000	96826000	225030000	124510000	100520000	214930000	113490000	101440000	194760000	111510000	83248000	20	22889000000	11632000000	11257000000	4004600000	1752500000	2252100000	5008300000	2766000000	2242300000	5957600000	3042100000	2915500000	6227900000	3384800000	2843100000
O15379	O15379	Histone deacetylase 3	HDAC3	4	3	3	14	12.1	12.1	48.847	0	85.807	293	NaN	NaN	-0.37851162325373	-0.294823942397903	sp|O15379|HDAC3_HUMAN Histone deacetylase 3 OS=Homo sapiens OX=9606 GN=HDAC3 PE=1 SV=2	0	0	0	0	0	0	2346000	1020000	1326000	4934000	2215800	2718200	24	458080000	224980000	233100000	0	0	0	0	0	0	56305000	24481000	31824000	118420000	53179000	65238000
O15381	O15381	Nuclear valosin-containing protein-like	NVL	23	23	23	35.6	35.6	35.6	95.05	0	190.42	294	0.179461538424169	-0.474182764833818	-0.119405733753094	1.61798206936699	sp|O15381|NVL_HUMAN Nuclear valosin-containing protein-like OS=Homo sapiens OX=9606 GN=NVL PE=1 SV=1	13072000	6130100	6942100	18631000	10833000	7798400	22366000	10720000	11645000	47108000	35532000	11576000	47	6338300000	3845300000	2493100000	624190000	293690000	330500000	1108300000	633860000	474450000	1225000000	581600000	643350000	3375600000	2333100000	1042500000
O15382	O15382	Branched-chain-amino-acid aminotransferase, mitochondrial	BCAT2	10	10	10	36.2	36.2	36.2	44.287	0	64.357	295	0.690106691156248	-0.417231867407671	-0.101002769896397	0.132224562393968	sp|O15382|BCAT2_HUMAN Branched-chain-amino-acid aminotransferase, mitochondrial OS=Homo sapiens OX=9606 GN=BCAT2 PE=1 SV=2	3509700	1343000	2166800	11583000	6623400	4960000	17450000	8419900	9030500	22797000	11921000	10877000	19	2228900000	1138900000	1090000000	150070000	64845000	85228000	320950000	196420000	124520000	676820000	329010000	347810000	970970000	502450000	468520000
O15397	O15397	Importin-8	IPO8	15	14	14	20	19	19	119.94	0	264.9	296	1.46099729585594	-0.300347046305335	-1.96662396225333	-0.82617786938212	sp|O15397|IPO8_HUMAN Importin-8 OS=Homo sapiens OX=9606 GN=IPO8 PE=1 SV=2	14171000	3775900	10395000	11019000	6081100	4938200	37872000	7715700	30157000	15984000	5764300	10220000	49	8760900000	3499400000	5261400000	828890000	253070000	575810000	612600000	338570000	274030000	2098500000	494610000	1603900000	995110000	385640000	609460000
O15400	O15400	Syntaxin-7	STX7	5	5	5	24.5	24.5	24.5	29.815	0	37.658	297	0.653492808196988	NaN	0.16238406904891	-0.104632952025381	sp|O15400|STX7_HUMAN Syntaxin-7 OS=Homo sapiens OX=9606 GN=STX7 PE=1 SV=4	8312500	3230700	5081800	0	0	0	11318000	5977300	5341000	20911000	10077000	10835000	11	445960000	212130000	233830000	91437000	35537000	55900000	0	0	0	124500000	65750000	58751000	230030000	110840000	119180000
O15427	O15427	Monocarboxylate transporter 4	SLC16A3	10	10	10	24.3	24.3	24.3	49.469	0	86.647	298	0.458644697815201	-0.101025319280567	-0.102119828206654	0.299765793387839	sp|O15427|MOT4_HUMAN Monocarboxylate transporter 4 OS=Homo sapiens OX=9606 GN=SLC16A3 PE=1 SV=1	165450000	69686000	95766000	178950000	92607000	86344000	177710000	85713000	92000000	244690000	135010000	109680000	18	21720000000	11000000000	10720000000	4918100000	2173400000	2744600000	5309300000	2875900000	2433400000	5101400000	2567600000	2533800000	5507100000	2927400000	2579700000
O15431	O15431	High affinity copper uptake protein 1	SLC31A1	1	1	1	10	10	10	21.09	0.00041288	4.4687	299	-0.444313375783172	-0.127402114937393	0.132135567069188	0.778783209618915	sp|O15431|COPT1_HUMAN High affinity copper uptake protein 1 OS=Homo sapiens OX=9606 GN=SLC31A1 PE=1 SV=1	32733000	18867000	13866000	44736000	23355000	21381000	50740000	26531000	24209000	34978000	22098000	12880000	2	326370000	181700000	144670000	65466000	37734000	27732000	89471000	46710000	42761000	101480000	53061000	48418000	69956000	44197000	25759000
O15439	O15439	Multidrug resistance-associated protein 4	ABCC4	18	18	18	16.8	16.8	16.8	149.52	0	67.306	301	0.449832151480316	-0.403978892839178	-0.0794467456978245	-0.434523411441111	sp|O15439|MRP4_HUMAN Multidrug resistance-associated protein 4 OS=Homo sapiens OX=9606 GN=ABCC4 PE=1 SV=3	4378300	1850600	2527700	5468800	3114700	2354000	6041300	2937500	3103800	7764300	3301900	4462400	71	16384000000	7718700000	8665300000	373400000	155200000	218200000	499220000	278380000	220840000	599950000	270620000	329340000	676820000	289550000	387270000
O15446	O15446	DNA-directed RNA polymerase I subunit RPA34	CD3EAP	7	7	7	25.3	25.3	25.3	54.985	0	78.013	302	0.0392770109430203	-0.388462318967848	0.410635611807493	0.234059056386507	sp|O15446|RPA34_HUMAN DNA-directed RNA polymerase I subunit RPA34 OS=Homo sapiens OX=9606 GN=CD3EAP PE=1 SV=1	4466700	2203000	2263800	4763000	2700200	2062800	7492700	4276000	3216800	3671800	1984500	1687300	20	541430000	273930000	267500000	89334000	44059000	45275000	95260000	54005000	41256000	212220000	107040000	105190000	144610000	68833000	75776000
O15460	O15460	Prolyl 4-hydroxylase subunit alpha-2	P4HA2	10	10	10	26.2	26.2	26.2	60.901	0	116.18	303	-0.038435414619647	-0.343103479419603	-0.831242385033432	-0.522672736497098	sp|O15460|P4HA2_HUMAN Prolyl 4-hydroxylase subunit alpha-2 OS=Homo sapiens OX=9606 GN=P4HA2 PE=1 SV=1	14107000	7147300	6959400	15983000	8937600	7045900	13905000	5003100	8901600	8166900	3351700	4815100	30	3444700000	1771500000	1673200000	423200000	214420000	208780000	479500000	268130000	211380000	467740000	178130000	289620000	323010000	140290000	182720000
O15498	O15498	Synaptobrevin homolog YKT6	YKT6	6	6	6	35.4	35.4	35.4	22.417	0	64.746	304	0.493837095245229	-0.0117131519167271	-0.295159218322066	1.31633568362828	sp|O15498|YKT6_HUMAN Synaptobrevin homolog YKT6 OS=Homo sapiens OX=9606 GN=YKT6 PE=1 SV=1	14781000	6137900	8643300	8720400	4377900	4342500	19576000	8790400	10786000	55573000	39651000	15922000	14	2023300000	1137200000	886070000	206940000	85931000	121010000	194630000	96491000	98137000	409680000	199040000	210640000	778020000	555120000	222900000
O15511	O15511	Actin-related protein 2/3 complex subunit 5	ARPC5	8	8	7	52.3	52.3	47	16.32	0	58.39	305	0.37738385689504	-0.220302714227911	0.00325030495103106	0.482948212719031	sp|O15511|ARPC5_HUMAN Actin-related protein 2/3 complex subunit 5 OS=Homo sapiens OX=9606 GN=ARPC5 PE=1 SV=3	47074000	20476000	26598000	64958000	34954000	30004000	75457000	37771000	37686000	94180000	54899000	39281000	10	4583000000	2391400000	2191600000	698290000	298840000	399450000	903340000	491480000	411860000	1275100000	649560000	625520000	1559600000	870770000	688790000
O15530;Q6A1A2	O15530;Q6A1A2	3-phosphoinositide-dependent protein kinase 1;Putative 3-phosphoinositide-dependent protein kinase 2	PDPK1;PDPK2P	4	4	4	10.1	10.1	10.1	63.151	0.00042409	5.1321	307	NaN	-0.531893644457673	-0.207513443150353	-0.158583000880398	sp|O15530|PDPK1_HUMAN 3-phosphoinositide-dependent protein kinase 1 OS=Homo sapiens OX=9606 GN=PDPK1 PE=1 SV=1;sp|Q6A1A2|PDPK2_HUMAN Putative 3-phosphoinositide-dependent protein kinase 2 OS=Homo sapiens OX=9606 GN=PDPK2P PE=5 SV=1	0	0	0	2284300	1350300	933930	1501200	696720	804500	2161900	1021600	1140300	26	253160000	137880000	115280000	0	0	0	59391000	35109000	24282000	39032000	18115000	20917000	56208000	26561000	29647000
O15533	O15533	Tapasin	TAPBP	5	5	5	12.5	12.5	12.5	47.625	0	10.992	308	1.31920255223055	-0.253818133230211	0.0510488188715576	-0.205538333199024	sp|O15533|TPSN_HUMAN Tapasin OS=Homo sapiens OX=9606 GN=TAPBP PE=1 SV=1	7370500	2108700	5261800	15418000	8385500	7032700	59411000	30231000	29180000	20771000	9646900	11124000	14	1744400000	843750000	900610000	103190000	29521000	73665000	215860000	117400000	98458000	885490000	454050000	431440000	344970000	158760000	186210000
O43143	O43143	Pre-mRNA-splicing factor ATP-dependent RNA helicase DHX15	DHX15	34	34	33	45.4	45.4	44.3	90.932	0	323.31	309	0.296909477308545	-0.359035466330652	-0.0321880788812947	0.014159476117207	sp|O43143|DHX15_HUMAN Pre-mRNA-splicing factor ATP-dependent RNA helicase DHX15 OS=Homo sapiens OX=9606 GN=DHX15 PE=1 SV=2	71397000	32038000	39359000	86854000	48803000	38051000	131420000	64977000	66443000	132250000	66451000	65802000	39	46808000000	23363000000	23446000000	3918400000	1718600000	2199800000	6019500000	3241900000	2777600000	9378600000	4564500000	4814100000	9967500000	5178800000	4788700000
O43148	O43148	mRNA cap guanine-N7 methyltransferase	RNMT	7	7	7	20.4	20.4	20.4	54.843	0	35.268	310	-0.311006162852256	-0.490481755430948	-0.222404946307394	-0.164649712493013	sp|O43148|MCES_HUMAN mRNA cap guanine-N7 methyltransferase OS=Homo sapiens OX=9606 GN=RNMT PE=1 SV=1	8217300	4549800	3667500	5197500	3036300	2161200	10696000	4936500	5759300	14359000	6770400	7588900	25	1374900000	824280000	550650000	205430000	113750000	91687000	155360000	91303000	64058000	496290000	324930000	171360000	517850000	294300000	223550000
O43149	O43149	Zinc finger ZZ-type and EF-hand domain-containing protein 1	ZZEF1	7	7	7	2.8	2.8	2.8	331.07	0	33.649	311	0.373994615147455	0.656940035875808	-1.0485636971665	1.23483194609169	sp|O43149|ZZEF1_HUMAN Zinc finger ZZ-type and EF-hand domain-containing protein 1 OS=Homo sapiens OX=9606 GN=ZZEF1 PE=1 SV=6	60677	26428	34249	98439	38203	60236	142290	46371	95917	857500	601800	255700	134	308560000	169300000	139250000	21733000	8847300	12886000	13191000	5119300	8071600	146820000	69097000	77726000	126810000	86240000	40569000
O43156	O43156	TELO2-interacting protein 1 homolog	TTI1	12	12	12	12.8	12.8	12.8	122.07	0	121.15	312	0.264388620090033	-0.51625268881751	0.24411724173087	0.20009838722878	sp|O43156|TTI1_HUMAN TELO2-interacting protein 1 homolog OS=Homo sapiens OX=9606 GN=TTI1 PE=1 SV=3	7930000	3602700	4327300	19403000	11419000	7984000	24845000	13471000	11374000	17688000	9456500	8231800	50	6377800000	3210100000	3167700000	558040000	250850000	307200000	1130900000	669380000	461530000	1487700000	796750000	690970000	951680000	502490000	449180000
O43159	O43159	Ribosomal RNA-processing protein 8	RRP8	10	10	10	28.9	28.9	28.9	50.714	0	48.1	314	0.0392408284924212	-0.860100853286791	-0.35597815140655	-0.359042000115988	sp|O43159|RRP8_HUMAN Ribosomal RNA-processing protein 8 OS=Homo sapiens OX=9606 GN=RRP8 PE=1 SV=2	1498600	739130	759510	3928000	2532700	1395300	4095200	1796300	2299000	685320	300240	385080	25	1710500000	829010000	881490000	178460000	74175000	104280000	195560000	118650000	76906000	532490000	219760000	312730000	406700000	218470000	188220000
O43169	O43169	Cytochrome b5 type B	CYB5B	6	6	6	63.3	63.3	63.3	16.694	0	224.48	316	-0.106492062306306	-0.572397040630062	0.132649366317898	0.102511523317936	sp|O43169|CYB5B_HUMAN Cytochrome b5 type B OS=Homo sapiens OX=9606 GN=CYB5B PE=1 SV=3	136570000	70802000	65764000	139570000	83450000	56120000	126860000	66344000	60516000	194490000	100700000	93793000	6	13521000000	6703500000	6817300000	1121100000	562900000	558210000	1169700000	678320000	491360000	1678900000	826350000	852520000	4294200000	2624100000	1670200000
O43172	O43172	U4/U6 small nuclear ribonucleoprotein Prp4	PRPF4	18	18	18	39.7	39.7	39.7	58.449	0	101.58	317	0.158134071859258	-0.334944697895646	0.233671015126144	0.0532191026809113	sp|O43172|PRP4_HUMAN U4/U6 small nuclear ribonucleoprotein Prp4 OS=Homo sapiens OX=9606 GN=PRPF4 PE=1 SV=2	70300000	33226000	37075000	69113000	38550000	30563000	44080000	23821000	20259000	15150000	7714700	7435300	30	9930200000	5128400000	4801800000	2691400000	1257600000	1433800000	2739700000	1521200000	1218500000	2224400000	1176600000	1047800000	1648000000	841680000	806370000
O43175	O43175	D-3-phosphoglycerate dehydrogenase	PHGDH	26	26	26	58.9	58.9	58.9	56.65	0	323.31	318	0.297356549659892	-0.36583455283015	-0.0400829447725951	0.131460448047756	sp|O43175|SERA_HUMAN D-3-phosphoglycerate dehydrogenase OS=Homo sapiens OX=9606 GN=PHGDH PE=1 SV=4	730140000	327580000	402560000	945180000	532190000	412990000	1092100000	538460000	553630000	955660000	499580000	456070000	24	132900000000	67006000000	65897000000	20829000000	9208900000	11621000000	28606000000	15813000000	12793000000	36872000000	18365000000	18507000000	31797000000	16132000000	15666000000
O43181	O43181	NADH dehydrogenase [ubiquinone] iron-sulfur protein 4, mitochondrial	NDUFS4	4	4	4	25.7	25.7	25.7	20.108	0	19.082	319	0.324722115453743	0.883056816065079	-0.243482865011951	-0.0685255055583989	sp|O43181|NDUS4_HUMAN NADH dehydrogenase [ubiquinone] iron-sulfur protein 4, mitochondrial OS=Homo sapiens OX=9606 GN=NDUFS4 PE=1 SV=1	32766000	14547000	18219000	49242000	17313000	31930000	32583000	14920000	17663000	41482000	20249000	21234000	9	1873500000	838390000	1035100000	401200000	182000000	219200000	556550000	217960000	338600000	422210000	191660000	230550000	482690000	241800000	240890000
O43237	O43237	Cytoplasmic dynein 1 light intermediate chain 2	DYNC1LI2	14	14	13	36	36	32.9	54.099	0	299.98	321	0.400950950437917	-0.268484441473563	-0.273494315488594	0.0741282027487288	sp|O43237|DC1L2_HUMAN Cytoplasmic dynein 1 light intermediate chain 2 OS=Homo sapiens OX=9606 GN=DYNC1LI2 PE=1 SV=1	168960000	72814000	96142000	204840000	111920000	92915000	39713000	17980000	21733000	34806000	17850000	16956000	26	13864000000	6822800000	7041500000	4640200000	2007400000	2632800000	5611100000	3056700000	2554500000	1641000000	709580000	931440000	1490600000	808520000	682090000
O43242	O43242	26S proteasome non-ATPase regulatory subunit 3	PSMD3	33	33	33	59.9	59.9	59.9	60.977	0	323.31	322	0.174385482757948	-0.0734755053764918	-0.0594654793783792	0.190500998652329	sp|O43242|PSMD3_HUMAN 26S proteasome non-ATPase regulatory subunit 3 OS=Homo sapiens OX=9606 GN=PSMD3 PE=1 SV=2	101120000	47508000	53612000	146350000	75039000	71313000	181740000	88998000	92743000	141660000	75498000	66159000	34	29099000000	14793000000	14306000000	4779100000	2226100000	2553100000	7530500000	3918500000	3612000000	7440100000	3673300000	3766800000	6699200000	3598100000	3101000000
O43251;Q9NWB1	O43251;Q9NWB1	RNA binding protein fox-1 homolog 2;RNA binding protein fox-1 homolog 1	RBFOX2;RBFOX1	4	4	4	15.4	15.4	15.4	41.373	0	131.24	323	NaN	NaN	0.0941779842461979	-0.241224636930852	sp|O43251|RFOX2_HUMAN RNA binding protein fox-1 homolog 2 OS=Homo sapiens OX=9606 GN=RBFOX2 PE=1 SV=3;sp|Q9NWB1|RFOX1_HUMAN RNA binding protein fox-1 homolog 1 OS=Homo sapiens OX=9606 GN=RBFOX1 PE=1 SV=2	0	0	0	0	0	0	8213800	4240900	3972900	5031900	2306100	2725800	11	227350000	120490000	106860000	0	0	0	0	0	0	90352000	46650000	43702000	126650000	68863000	57784000
O43252	O43252	Bifunctional 3-phosphoadenosine 5-phosphosulfate synthase 1;Sulfate adenylyltransferase;Adenylyl-sulfate kinase	PAPSS1	12	11	11	24.4	22.1	22.1	70.832	0	44.058	324	-0.226648333513443	-0.342067709214814	0.374323260810386	0.0251512368951509	sp|O43252|PAPS1_HUMAN Bifunctional 3-phosphoadenosine 5-phosphosulfate synthase 1 OS=Homo sapiens OX=9606 GN=PAPSS1 PE=1 SV=2	5761000	3106300	2654700	10069000	5628400	4440300	5240000	2958000	2282000	8661800	4368600	4293100	33	2054800000	1116000000	938820000	211250000	110080000	101170000	471440000	273500000	197940000	457120000	245850000	211270000	403980000	211830000	192150000
O43264	O43264	Centromere/kinetochore protein zw10 homolog	ZW10	13	13	13	22.7	22.7	22.7	88.828	0	166.01	325	0.303245522352782	-0.18252108310501	0.0679636920194353	0.463482792547305	sp|O43264|ZW10_HUMAN Centromere/kinetochore protein zw10 homolog OS=Homo sapiens OX=9606 GN=ZW10 PE=1 SV=3	6632500	2969000	3663500	12189000	6479400	5709400	6322800	3235800	3086900	8113600	4702900	3410700	41	2656000000	1354000000	1302000000	287720000	128060000	159660000	584060000	302120000	281950000	515820000	238160000	277660000	445210000	248440000	196770000
O43286	O43286	Beta-1,4-galactosyltransferase 5	B4GALT5	1	1	1	2.1	2.1	2.1	45.118	0.00058095	3.1367	326	0.139923995080786	-0.326675768326499	0.0230832791634702	-0.066260016329183	sp|O43286|B4GT5_HUMAN Beta-1,4-galactosyltransferase 5 OS=Homo sapiens OX=9606 GN=B4GALT5 PE=1 SV=1	7726600	3676100	4050500	8329200	4634100	3695100	13825000	6967900	6857300	14242000	6957600	7284600	18	1688700000	786600000	902120000	139080000	66170000	72909000	149930000	83414000	66511000	248850000	125420000	123430000	256360000	125240000	131120000
O43290	O43290	U4/U6.U5 tri-snRNP-associated protein 1	SART1	11	11	11	20.2	20.2	20.2	90.254	0	112.81	327	0.0674411618388162	0.24548447026115	-0.346918652513058	-0.139801593478361	sp|O43290|SNUT1_HUMAN U4/U6.U5 tri-snRNP-associated protein 1 OS=Homo sapiens OX=9606 GN=SART1 PE=1 SV=1	5708400	2787500	2920900	6356500	2908500	3448000	7855800	3457900	4397900	9228800	4391000	4837800	38	1114200000	521010000	593170000	216920000	105930000	110990000	241550000	110520000	131020000	298520000	131400000	167120000	357200000	173160000	184040000
O43292	O43292	Glycosylphosphatidylinositol anchor attachment 1 protein	GPAA1	6	6	6	11.8	11.8	11.8	67.622	0	49.556	328	0.630253914354979	0.0382263261459367	-0.344274835586232	-0.264162454035039	sp|O43292|GPAA1_HUMAN Glycosylphosphatidylinositol anchor attachment 1 protein OS=Homo sapiens OX=9606 GN=GPAA1 PE=1 SV=3	3528500	1384900	2143600	12825000	6327600	6497500	7028000	3096700	3931300	11114000	5049800	6064500	19	1540700000	736570000	804130000	209750000	85685000	124060000	298430000	143620000	154810000	133530000	58837000	74695000	211170000	95947000	115230000
O43314;Q6PFW1	O43314	Inositol hexakisphosphate and diphosphoinositol-pentakisphosphate kinase 2	PPIP5K2	5	5	5	5.6	5.6	5.6	140.41	0	27.134	330	0.867240999287233	NaN	2.24627131474766	-0.631577890346978	sp|O43314|VIP2_HUMAN Inositol hexakisphosphate and diphosphoinositol-pentakisphosphate kinase 2 OS=Homo sapiens OX=9606 GN=PPIP5K2 PE=1 SV=3	323650	114600	209050	0	0	0	255350	210900	44451	414280	162510	251770	63	62577000	30745000	31832000	20390000	7219900	13170000	0	0	0	16087000	13287000	2800400	26100000	10238000	15861000
O43324	O43324	Eukaryotic translation elongation factor 1 epsilon-1	EEF1E1	13	13	13	82.2	82.2	82.2	19.81	0	188.59	332	0.334817676771001	-0.14829431784871	-0.17688026886501	0.025920505633154	sp|O43324|MCA3_HUMAN Eukaryotic translation elongation factor 1 epsilon-1 OS=Homo sapiens OX=9606 GN=EEF1E1 PE=1 SV=1	118220000	52282000	65939000	178930000	94059000	84871000	188630000	88541000	100090000	154510000	77950000	76562000	12	19705000000	9107500000	10598000000	2238200000	953710000	1284500000	2884400000	1556700000	1327700000	3449300000	1623000000	1826300000	2995000000	1447300000	1547700000
O43353	O43353	Receptor-interacting serine/threonine-protein kinase 2	RIPK2	4	4	4	9.3	9.3	9.3	61.194	0	8.0483	333	0.320377370507965	-0.57309493841784	0.749479413133939	1.28555975598788	sp|O43353|RIPK2_HUMAN Receptor-interacting serine/threonine-protein kinase 2 OS=Homo sapiens OX=9606 GN=RIPK2 PE=1 SV=2	1176300	523130	653210	2011200	1202800	808490	2157500	1352800	804670	573110	406400	166710	28	231140000	137570000	93565000	32938000	14648000	18290000	97215000	61986000	35230000	60409000	37878000	22531000	40576000	23062000	17514000
O43379	O43379	WD repeat-containing protein 62	WDR62	7	7	7	6.5	6.5	6.5	165.95	0	11.445	334	-0.191348040148579	-1.76906310017541	0.0148952138569419	1.14108105281281	sp|O43379|WDR62_HUMAN WD repeat-containing protein 62 OS=Homo sapiens OX=9606 GN=WDR62 PE=1 SV=4	417090	222360	194740	698940	540390	158550	786480	395270	391210	917810	631490	286330	74	341000000	193030000	147960000	41118000	19561000	21557000	51722000	39989000	11733000	97029000	42019000	55010000	116120000	71767000	44353000
O43390	O43390	Heterogeneous nuclear ribonucleoprotein R	HNRNPR	33	22	22	50.4	38.2	38.2	70.942	0	206.45	335	0.255044716410015	-0.0727685547315898	-0.138274669863303	0.274766292493646	sp|O43390|HNRPR_HUMAN Heterogeneous nuclear ribonucleoprotein R OS=Homo sapiens OX=9606 GN=HNRNPR PE=1 SV=1	51961000	23690000	28271000	63575000	32589000	30986000	79648000	37917000	41731000	64684000	35412000	29271000	34	14143000000	7082700000	7060400000	2368000000	1082400000	1285600000	3291300000	1715200000	1576100000	3860000000	1840400000	2019600000	3037000000	1663600000	1373400000
O43395	O43395	U4/U6 small nuclear ribonucleoprotein Prp3	PRPF3	15	15	15	27.5	27.5	27.5	77.528	0	26.887	336	0.134070577357016	-0.0727937389319514	-1.90322710090995	-1.89305549547867	sp|O43395|PRPF3_HUMAN U4/U6 small nuclear ribonucleoprotein Prp3 OS=Homo sapiens OX=9606 GN=PRPF3 PE=1 SV=2	5134400	2448000	2686400	7655800	3924400	3731300	13770000	2904700	10865000	16070000	3408800	12661000	33	2310400000	873800000	1436600000	315100000	144980000	170110000	252640000	129510000	123130000	682420000	205230000	477190000	927840000	328840000	599000000
O43396	O43396	Thioredoxin-like protein 1	TXNL1	11	11	11	52.9	52.9	52.9	32.251	0	323.31	337	0.245697685993054	-0.377698690326632	-0.00950216040777615	0.0333740776324811	sp|O43396|TXNL1_HUMAN Thioredoxin-like protein 1 OS=Homo sapiens OX=9606 GN=TXNL1 PE=1 SV=3	82157000	37589000	44568000	105180000	59435000	45745000	151530000	75513000	76012000	144390000	73029000	71359000	15	14758000000	7461500000	7296100000	1973900000	860820000	1113100000	3259700000	1823600000	1436100000	4183600000	2118100000	2065500000	3060300000	1586300000	1474000000
O43399	O43399	Tumor protein D54	TPD52L2	13	13	13	72.8	72.8	72.8	22.237	0	323.31	338	0.390802513432508	-0.113114080051455	-0.176633846382933	-0.0935142429617986	sp|O43399|TPD54_HUMAN Tumor protein D54 OS=Homo sapiens OX=9606 GN=TPD52L2 PE=1 SV=2	143980000	62297000	81679000	211320000	109800000	101520000	276250000	129680000	146570000	211740000	102440000	109300000	12	15798000000	7639600000	8158000000	2393700000	1053400000	1340300000	3667000000	1947000000	1720100000	5307900000	2530600000	2777300000	4251100000	2019200000	2231900000
O43402	O43402	ER membrane protein complex subunit 8	EMC8	5	5	5	27.6	27.6	27.6	23.773	0	29.41	339	0.508594428067717	-0.257687291181548	-0.291532239028354	-0.119402627992572	sp|O43402|EMC8_HUMAN ER membrane protein complex subunit 8 OS=Homo sapiens OX=9606 GN=EMC8 PE=1 SV=1	18863000	7786100	11077000	16162000	8801000	7361400	27052000	12164000	14888000	25799000	12366000	13433000	11	1240300000	582430000	657830000	227570000	95131000	132440000	216410000	118930000	97476000	323240000	145810000	177430000	314880000	152930000	161950000
O43414	O43414	ERI1 exoribonuclease 3	ERI3	2	2	2	5.9	5.9	5.9	37.238	0	6.8544	340	0.312430180327092	-1.03205050459951	0.351803903782802	0.488777994363535	sp|O43414|ERI3_HUMAN ERI1 exoribonuclease 3 OS=Homo sapiens OX=9606 GN=ERI3 PE=1 SV=2	5117800	2282900	2834900	8342800	5602900	2739900	8565500	4802300	3763100	8149300	4758300	3390900	16	568780000	328900000	239880000	81886000	36527000	45359000	133480000	89646000	43839000	137050000	76838000	60210000	130390000	76133000	54255000
O43426	O43426	Synaptojanin-1	SYNJ1	2	2	2	1.8	1.8	1.8	173.1	0.00043197	5.5657	341	0.817537815181376	NaN	NaN	0.543701675488199	sp|O43426|SYNJ1_HUMAN Synaptojanin-1 OS=Homo sapiens OX=9606 GN=SYNJ1 PE=1 SV=2	228590	82751	145840	0	0	0	0	0	0	218590	129650	88941	87	38905000	18479000	20426000	19888000	7199300	12688000	0	0	0	0	0	0	19017000	11279000	7737900
O43427	O43427	Acidic fibroblast growth factor intracellular-binding protein	FIBP	2	2	2	7.1	7.1	7.1	41.878	0.00041762	4.7023	342	1.16470799470538	-0.0272329550137058	NaN	NaN	sp|O43427|FIBP_HUMAN Acidic fibroblast growth factor intracellular-binding protein OS=Homo sapiens OX=9606 GN=FIBP PE=1 SV=3	1500900	462960	1037900	1350900	681840	669090	0	0	0	0	0	0	20	57036000	22896000	34140000	30018000	9259300	20758000	27019000	13637000	13382000	0	0	0	0	0	0
O43432	O43432	Eukaryotic translation initiation factor 4 gamma 3	EIF4G3	10	4	4	5.3	2.6	2.6	176.65	0	7.9689	343	1.01406160218815	-0.269017699831503	-0.0297277360839606	0.475680480672977	sp|O43432|IF4G3_HUMAN Eukaryotic translation initiation factor 4 gamma 3 OS=Homo sapiens OX=9606 GN=EIF4G3 PE=1 SV=2	155690	51560	104130	193130	105540	87586	576560	285310	291250	870900	506600	364310	84	256580000	125060000	131520000	13078000	4331100	8747300	16223000	8865600	7357200	48431000	23966000	24465000	178850000	87897000	90955000
O43447	O43447	Peptidyl-prolyl cis-trans isomerase H	PPIH	7	7	7	40.7	40.7	40.7	19.208	0	21.634	344	0.39768164743489	-0.255657331079622	-0.546350890102184	-0.091508686929948	sp|O43447|PPIH_HUMAN Peptidyl-prolyl cis-trans isomerase H OS=Homo sapiens OX=9606 GN=PPIH PE=1 SV=1	28972000	12502000	16470000	19830000	10791000	9038600	39782000	16169000	23613000	40279000	19501000	20778000	11	2392500000	1156100000	1236400000	521560000	252170000	269390000	328630000	175650000	152980000	893560000	416090000	477470000	562510000	272720000	289790000
O43464	O43464	Serine protease HTRA2, mitochondrial	HTRA2	2	2	2	4.8	4.8	4.8	48.84	0.0003996	3.7774	345	-0.411905854962424	NaN	0.355632179095534	0.0752221094376124	sp|O43464|HTRA2_HUMAN Serine protease HTRA2, mitochondrial OS=Homo sapiens OX=9606 GN=HTRA2 PE=1 SV=2	1907700	1089100	818600	0	0	0	2993500	1680300	1313200	3042500	1560900	1481600	23	182710000	99596000	83110000	43878000	25050000	18828000	0	0	0	68850000	38646000	30204000	69978000	35900000	34078000
O43474	O43474	Krueppel-like factor 4	KLF4	1	1	1	3.9	3.9	3.9	54.67	0	14.876	346	NaN	NaN	1.66165862551612	1.00863570640271	sp|O43474|KLF4_HUMAN Krueppel-like factor 4 OS=Homo sapiens OX=9606 GN=KLF4 PE=1 SV=3	0	0	0	0	0	0	1992600	1514100	478570	1615500	1079100	536330	15	54121000	38898000	15224000	0	0	0	0	0	0	29889000	22711000	7178600	24232000	16187000	8044900
O43488;Q8NHP1;O95154	O43488	Aflatoxin B1 aldehyde reductase member 2	AKR7A2	7	7	7	22.6	22.6	22.6	39.589	0	39.423	347	0.643976920489357	-0.250503813655087	-0.111195690723492	0.572122646680341	sp|O43488|ARK72_HUMAN Aflatoxin B1 aldehyde reductase member 2 OS=Homo sapiens OX=9606 GN=AKR7A2 PE=1 SV=3	15188000	5926800	9261400	25404000	13802000	11602000	46653000	22428000	24225000	31059000	18569000	12490000	15	2890300000	1461500000	1428800000	571230000	237630000	333600000	842840000	458360000	384480000	929510000	446390000	483120000	526820000	309180000	217640000
O43491	O43491	Band 4.1-like protein 2	EPB41L2	20	20	18	23.6	23.6	21.7	112.59	0	170.42	348	0.222953308419605	-0.242260754975749	0.170290768510897	0.274951162024943	sp|O43491|E41L2_HUMAN Band 4.1-like protein 2 OS=Homo sapiens OX=9606 GN=EPB41L2 PE=1 SV=1	5015800	2314500	2701300	6552900	3550900	3002000	8381700	4437900	3943800	9618600	5266200	4352400	55	3763300000	2206400000	1556900000	370020000	171010000	199010000	487570000	258520000	229060000	759660000	393510000	366150000	1070700000	508070000	562640000
O43493	O43493	Trans-Golgi network integral membrane protein 2	TGOLN2	7	7	7	20.1	20.1	20.1	45.879	0	73.751	349	0.163837181927006	-0.525582694440948	-0.358500160383348	0.27562653380935	sp|O43493|TGON2_HUMAN Trans-Golgi network integral membrane protein 2 OS=Homo sapiens OX=9606 GN=TGOLN2 PE=1 SV=4	17170000	8098100	9072000	10178000	6005800	4172100	5274600	2311300	2963300	21039000	11521000	9517400	23	1235700000	643470000	592280000	394910000	186260000	208660000	234090000	138130000	95959000	121320000	53159000	68156000	483890000	264990000	218900000
O43504	O43504	Ragulator complex protein LAMTOR5	LAMTOR5	3	3	3	48.4	48.4	48.4	9.6138	0	92.862	350	2.93496264654365	-0.220379743847376	-2.83411110202787	-3.06734950100069	sp|O43504|LTOR5_HUMAN Ragulator complex protein LAMTOR5 OS=Homo sapiens OX=9606 GN=LAMTOR5 PE=1 SV=1	83194000	9620700	73573000	27732000	14923000	12809000	163070000	20056000	143020000	205900000	21945000	183950000	5	3997400000	1213800000	2783700000	539420000	108170000	431240000	293450000	170690000	122770000	889950000	136860000	753090000	2273200000	797450000	1475700000
O43583	O43583	Density-regulated protein	DENR	5	5	5	27.8	27.8	27.8	22.092	0	241.74	352	0.679480461313883	-0.0895365417834048	-0.349662575769112	0.0725812682923027	sp|O43583|DENR_HUMAN Density-regulated protein OS=Homo sapiens OX=9606 GN=DENR PE=1 SV=2	50603000	19451000	31152000	102640000	52912000	49728000	120120000	52818000	67304000	84813000	43473000	41340000	9	3227100000	1519400000	1707700000	455430000	175060000	280370000	923760000	476210000	447550000	1081100000	475360000	605740000	763320000	391260000	372060000
O43592	O43592	Exportin-T	XPOT	24	24	24	32.7	32.7	32.7	109.96	0	323.31	353	-0.429955778671692	-1.14096171497311	-0.0688993329860416	0.125474735010437	sp|O43592|XPOT_HUMAN Exportin-T OS=Homo sapiens OX=9606 GN=XPOT PE=1 SV=2	21994000	12624000	9370600	29492000	20291000	9201100	32420000	15823000	16597000	31340000	16351000	14989000	45	8042900000	4451700000	3591200000	1026600000	580430000	446170000	1539700000	1031400000	508320000	1793600000	873670000	919970000	1708700000	884980000	823720000
O43598	O43598	2-deoxynucleoside 5-phosphate N-hydrolase 1	DNPH1	4	4	4	28.7	28.7	28.7	19.108	0	188.92	354	0.656860797466663	-0.0264862309718134	-0.099372435822647	0.371115443848907	sp|O43598|DNPH1_HUMAN 2-deoxynucleoside 5-phosphate N-hydrolase 1 OS=Homo sapiens OX=9606 GN=DNPH1 PE=1 SV=1	51198000	19870000	31328000	56650000	28585000	28065000	73229000	35354000	37875000	73690000	41558000	32132000	8	6216100000	3321600000	2894500000	720080000	255050000	465040000	1376300000	741290000	635020000	2010100000	1068600000	941510000	1897600000	1131300000	766320000
O43615	O43615	Mitochondrial import inner membrane translocase subunit TIM44	TIMM44	25	25	25	50.7	50.7	50.7	51.355	0	153.67	355	0.132664593733691	-0.386126464817423	0.0494070895757693	0.0283802541201592	sp|O43615|TIM44_HUMAN Mitochondrial import inner membrane translocase subunit TIM44 OS=Homo sapiens OX=9606 GN=TIMM44 PE=1 SV=2	59418000	28344000	31074000	73166000	41449000	31716000	75519000	38406000	37113000	85608000	43225000	42383000	29	12706000000	6427400000	6278100000	2234900000	1046400000	1188500000	2870000000	1589300000	1280700000	3324300000	1645000000	1679300000	3782600000	1922800000	1859900000
O43617	O43617	Trafficking protein particle complex subunit 3	TRAPPC3	7	7	7	36.7	36.7	36.7	20.274	0	58.069	356	0.574798995115773	0.0540348722251654	0.0338375300207124	0.160512369022521	sp|O43617|TPPC3_HUMAN Trafficking protein particle complex subunit 3 OS=Homo sapiens OX=9606 GN=TRAPPC3 PE=1 SV=1	55794000	22412000	33382000	43526000	21355000	22170000	90904000	45985000	44919000	97765000	51599000	46166000	9	2683800000	1275700000	1408100000	502140000	201710000	300440000	391730000	192200000	199530000	818130000	413860000	404270000	879880000	464390000	415490000
O43633	O43633	Charged multivesicular body protein 2a	CHMP2A	7	7	7	27.5	27.5	27.5	25.104	0	41.151	357	0.317636902414896	-0.285706565643304	0.0829890793394076	-0.114845412674453	sp|O43633|CHM2A_HUMAN Charged multivesicular body protein 2a OS=Homo sapiens OX=9606 GN=CHMP2A PE=1 SV=1	46287000	20606000	25681000	97086000	53334000	43752000	129340000	66529000	62810000	66966000	32151000	34815000	9	3208400000	1639800000	1568600000	416580000	185450000	231130000	969220000	534910000	434310000	1164100000	598770000	565290000	602700000	289360000	313330000
O43653	O43653	Prostate stem cell antigen	PSCA	1	1	1	8.8	8.8	8.8	11.959	0.00058264	3.1702	358	0.169656751975843	-0.685020829828815	-0.43263613655812	-0.33051388718381	sp|O43653|PSCA_HUMAN Prostate stem cell antigen OS=Homo sapiens OX=9606 GN=PSCA PE=1 SV=2	12064000	5677500	6386000	10491000	6468200	4023200	17168000	7306600	9861700	28365000	12565000	15800000	4	272350000	128070000	144290000	48254000	22710000	25544000	41966000	25873000	16093000	68673000	29226000	39447000	113460000	50259000	63202000
O43660	O43660	Pleiotropic regulator 1	PLRG1	12	12	12	32.5	32.5	32.5	57.193	0	39.263	359	0.52710283418974	-0.420072426008181	0.029633420389217	0.0199299039777216	sp|O43660|PLRG1_HUMAN Pleiotropic regulator 1 OS=Homo sapiens OX=9606 GN=PLRG1 PE=1 SV=1	8076300	3308600	4767800	10633000	6085200	4548000	14937000	7545200	7391800	22296000	11225000	11071000	30	2654200000	1333500000	1320700000	605380000	268680000	336700000	460260000	261090000	199170000	722090000	367900000	354190000	747770000	375530000	372240000
O43663	O43663	Protein regulator of cytokinesis 1	PRC1	8	8	8	11.9	11.9	11.9	71.606	0	14.377	360	0.111070304673531	-0.121770597485339	0.205682771477825	-0.00255845663002954	sp|O43663|PRC1_HUMAN Protein regulator of cytokinesis 1 OS=Homo sapiens OX=9606 GN=PRC1 PE=1 SV=2	1966700	945530	1021200	2887800	1504800	1383000	4207200	2253300	1953900	6315600	3155000	3160600	32	919750000	479750000	440000000	133250000	60289000	72962000	175420000	99229000	76187000	235030000	119850000	115180000	376050000	200380000	175670000
O43665	O43665	Regulator of G-protein signaling 10	RGS10	4	4	4	22.1	22.1	22.1	21.21	0	8.5437	361	-0.25314863220663	NaN	0.911620704679529	0.70032004901846	sp|O43665|RGS10_HUMAN Regulator of G-protein signaling 10 OS=Homo sapiens OX=9606 GN=RGS10 PE=1 SV=3	11260000	6122900	5137500	0	0	0	15879000	10368000	5511500	12172000	7534500	4637000	8	323520000	196470000	127050000	90083000	48983000	41100000	0	0	0	127030000	82942000	44092000	97372000	60276000	37096000
O43670	O43670	BUB3-interacting and GLEBS motif-containing protein ZNF207	ZNF207	5	5	5	8.2	8.2	8.2	50.75	0	17.235	362	0.335155406031412	-0.0992301196615402	-0.52029960785632	-0.4014954115066	sp|O43670|ZN207_HUMAN BUB3-interacting and GLEBS motif-containing protein ZNF207 OS=Homo sapiens OX=9606 GN=ZNF207 PE=1 SV=1	22392000	9901600	12491000	26733000	13826000	12907000	45170000	18556000	26614000	55086000	23735000	31351000	14	8118000000	3815900000	4302100000	1116600000	527970000	588620000	1475400000	777240000	698150000	2593300000	1191600000	1401600000	2894800000	1299200000	1595700000
O43674	O43674	NADH dehydrogenase [ubiquinone] 1 beta subcomplex subunit 5, mitochondrial	NDUFB5	4	4	4	21.2	21.2	21.2	21.75	0	13.991	363	0.493090815798798	0.424593804536907	-0.216247484121608	-0.0638308370673589	sp|O43674|NDUB5_HUMAN NADH dehydrogenase [ubiquinone] 1 beta subcomplex subunit 5, mitochondrial OS=Homo sapiens OX=9606 GN=NDUFB5 PE=1 SV=1	52172000	21671000	30501000	66960000	28589000	38372000	68952000	31897000	37055000	69399000	33932000	35467000	8	2899000000	1347300000	1551700000	580300000	251830000	328470000	721880000	322260000	399610000	853010000	393590000	459430000	724250000	370350000	353900000
O43676	O43676	NADH dehydrogenase [ubiquinone] 1 beta subcomplex subunit 3	NDUFB3	3	3	3	28.6	28.6	28.6	11.402	0	10.325	364	-1.22515830986239	-0.327386234775198	0.310133536757392	0.436961913381662	sp|O43676|NDUB3_HUMAN NADH dehydrogenase [ubiquinone] 1 beta subcomplex subunit 3 OS=Homo sapiens OX=9606 GN=NDUFB3 PE=1 SV=3	94172000	65959000	28214000	42353000	23569000	18784000	49957000	27653000	22304000	70822000	40733000	30089000	6	1562100000	959340000	602730000	565030000	395750000	169280000	254120000	141410000	112700000	299740000	165920000	133830000	424930000	244400000	180530000
O43678	O43678	NADH dehydrogenase [ubiquinone] 1 alpha subcomplex subunit 2	NDUFA2	5	5	5	50.5	50.5	50.5	10.921	0	89.315	365	0.386207046837259	0.198383956349683	-0.959928108388424	-0.172545747821527	sp|O43678|NDUA2_HUMAN NADH dehydrogenase [ubiquinone] 1 alpha subcomplex subunit 2 OS=Homo sapiens OX=9606 GN=NDUFA2 PE=1 SV=3	4751400	2059600	2691800	25726000	11980000	13746000	80905000	27470000	53435000	20083000	9441500	10641000	6	801950000	312250000	489690000	28508000	12358000	16151000	167510000	78426000	89084000	485430000	164820000	320610000	120500000	56649000	63847000
O43681	O43681	ATPase ASNA1	ASNA1	11	11	11	37.9	37.9	37.9	38.792	0	317.11	366	0.307611231233588	-0.544498585939666	0.0173792346136958	0.311933005006651	sp|O43681|ASNA_HUMAN ATPase ASNA1 OS=Homo sapiens OX=9606 GN=ASNA1 PE=1 SV=2	43011000	19221000	23789000	60890000	36123000	24767000	67241000	33823000	33418000	32659000	18088000	14571000	15	8904000000	4511300000	4392600000	996320000	444110000	552210000	1570700000	922830000	647880000	2416200000	1160700000	1255500000	1787400000	870860000	916580000
O43683	O43683	Mitotic checkpoint serine/threonine-protein kinase BUB1	BUB1	2	2	2	3.8	3.8	3.8	122.37	0	9.3165	367	NaN	-1.00866687425024	0.673322770199235	1.75424242678156	sp|O43683|BUB1_HUMAN Mitotic checkpoint serine/threonine-protein kinase BUB1 OS=Homo sapiens OX=9606 GN=BUB1 PE=1 SV=1	0	0	0	180960	120880	60078	815190	501020	314170	583370	449990	133390	54	85294000	57882000	27412000	0	0	0	9771600	6527400	3244200	44020000	27055000	16965000	31502000	24299000	7203000
O43684	O43684	Mitotic checkpoint protein BUB3	BUB3	15	15	15	57.9	57.9	57.9	37.154	0	177.58	368	0.35379213656482	-0.251745932850543	-0.341839479293804	-0.129279198518578	sp|O43684|BUB3_HUMAN Mitotic checkpoint protein BUB3 OS=Homo sapiens OX=9606 GN=BUB3 PE=1 SV=1	167570000	73562000	94006000	237980000	129340000	108630000	340990000	150390000	190600000	226020000	107950000	118070000	15	19877000000	9543100000	10334000000	3179400000	1412500000	1766800000	4339100000	2356200000	1982800000	6106800000	2717700000	3389100000	4648300000	2224500000	2423700000
O43688	O43688	Lipid phosphate phosphohydrolase 2	PPAP2C	3	3	3	14.6	14.6	14.6	32.573	0	145.87	369	0.395755111440055	-0.559132774641107	-0.330386789252127	0.0801558831104931	sp|O43688|PLPP2_HUMAN Phospholipid phosphatase 2 OS=Homo sapiens OX=9606 GN=PLPP2 PE=1 SV=1	21174000	9143900	12030000	21888000	13039000	8849700	26411000	11700000	14711000	22180000	11398000	10782000	12	1726400000	866260000	860170000	254090000	109730000	144360000	262660000	156470000	106200000	316930000	140400000	176530000	266160000	136770000	129390000
O43707;Q08043	O43707	Alpha-actinin-4	ACTN4	57	57	42	72.4	72.4	54.2	104.85	0	323.31	370	-0.673583424958012	-0.824450539466718	-0.686594627560203	0.143431991974813	sp|O43707|ACTN4_HUMAN Alpha-actinin-4 OS=Homo sapiens OX=9606 GN=ACTN4 PE=1 SV=2	117790000	72400000	45391000	119150000	76147000	43000000	239260000	91688000	147570000	171820000	90176000	81642000	55	166420000000	83997000000	82422000000	12349000000	7768200000	4580400000	14145000000	9047100000	5098000000	29669000000	11350000000	18319000000	20707000000	10574000000	10133000000
O43708	O43708	Maleylacetoacetate isomerase	GSTZ1	3	3	3	11.1	11.1	11.1	24.212	0	6.6656	371	0.358033655425628	0.0303086031196123	-0.313569684881231	-0.261449135800887	sp|O43708|MAAI_HUMAN Maleylacetoacetate isomerase OS=Homo sapiens OX=9606 GN=GSTZ1 PE=1 SV=3	6783300	2972900	3810300	10834000	5360200	5474000	11593000	5168900	6423800	8775600	3991300	4784300	9	467180000	222000000	245180000	61050000	26756000	34293000	97508000	48242000	49266000	144110000	67420000	76687000	164520000	79585000	84933000
O43709	O43709	Probable 18S rRNA (guanine-N(7))-methyltransferase	WBSCR22	3	3	3	17.4	17.4	17.4	31.88	0	19.636	372	0.790600442924192	-0.196192127995313	-0.598139872054781	1.14346825464018	sp|O43709|BUD23_HUMAN Probable 18S rRNA (guanine-N(7))-methyltransferase OS=Homo sapiens OX=9606 GN=BUD23 PE=1 SV=2	10521000	3854100	6666800	21682000	11577000	10105000	22173000	8820400	13352000	1490700	1026200	464530	11	763730000	364390000	399340000	128350000	49775000	78576000	325750000	185140000	140610000	293230000	118190000	175040000	16398000	11288000	5109800
O43715	O43715	TP53-regulated inhibitor of apoptosis 1	TRIAP1	2	2	2	35.5	35.5	35.5	8.7858	0.00040875	4.272	373	-0.0253707810395991	-0.0387186800757728	NaN	0.485557408487815	sp|O43715|TRIA1_HUMAN TP53-regulated inhibitor of apoptosis 1 OS=Homo sapiens OX=9606 GN=TRIAP1 PE=1 SV=1	6403100	3229700	3173400	11298000	5724900	5573300	1931800	1931800	0	10606000	6187300	4419100	5	236510000	130540000	105970000	32016000	16149000	15867000	56491000	28625000	27866000	94969000	54831000	40138000	53032000	30937000	22096000
O43719	O43719	HIV Tat-specific factor 1	HTATSF1	24	24	24	32.1	32.1	32.1	85.852	0	323.31	375	0.090855047098188	-0.461516839761582	-0.182782323707859	-0.282319046443003	sp|O43719|HTSF1_HUMAN HIV Tat-specific factor 1 OS=Homo sapiens OX=9606 GN=HTATSF1 PE=1 SV=1	25955000	12569000	13386000	34212000	19819000	14393000	38585000	18072000	20513000	31702000	14305000	17397000	51	10422000000	5057800000	5363800000	1862000000	864040000	997960000	2079700000	1194600000	885180000	3454900000	1589500000	1865400000	2984300000	1387700000	1596700000
O43747	O43747	AP-1 complex subunit gamma-1	AP1G1	25	25	25	34.2	34.2	34.2	91.35	0	168.05	378	0.460513122001434	-0.28594102354007	-0.12684055920892	-0.169256074616898	sp|O43747|AP1G1_HUMAN AP-1 complex subunit gamma-1 OS=Homo sapiens OX=9606 GN=AP1G1 PE=1 SV=5	25635000	10789000	14846000	32447000	17826000	14621000	43955000	21012000	22943000	52960000	24928000	28031000	35	12943000000	6206400000	6736700000	1334200000	577190000	757000000	1849600000	1003200000	846430000	2771400000	1308400000	1463000000	2827600000	1347000000	1480600000
O43752	O43752	Syntaxin-6	STX6	3	3	3	15.7	15.7	15.7	29.176	0	26.889	379	-1.7440372740626	NaN	NaN	1.21721258221148	sp|O43752|STX6_HUMAN Syntaxin-6 OS=Homo sapiens OX=9606 GN=STX6 PE=1 SV=1	9153100	7048800	2104300	0	0	0	0	0	0	3697700	2585600	1112100	12	154210000	115610000	38597000	109840000	84586000	25251000	0	0	0	0	0	0	44372000	31027000	13346000
O43760	O43760	Synaptogyrin-2	SYNGR2	2	2	2	8.9	8.9	8.9	24.81	0.00039208	3.326	380	0.300481490712332	0.0385465090699003	-0.757219169296083	0.540145311079122	sp|O43760|SNG2_HUMAN Synaptogyrin-2 OS=Homo sapiens OX=9606 GN=SYNGR2 PE=1 SV=1	9564000	4285800	5278200	12337000	6086000	6250800	9400200	3494200	5906000	10462000	6199200	4263200	7	295920000	142090000	153830000	66948000	30000000	36948000	86358000	42602000	43756000	65802000	24460000	41342000	73237000	43395000	29842000
O43765	O43765	Small glutamine-rich tetratricopeptide repeat-containing protein alpha	SGTA	11	11	11	36.7	36.7	36.7	34.063	0	70.84	381	0.216350206130719	-0.253535625342609	-0.0479216517199932	0.258527768428905	sp|O43765|SGTA_HUMAN Small glutamine-rich tetratricopeptide repeat-containing protein alpha OS=Homo sapiens OX=9606 GN=SGTA PE=1 SV=1	74558000	34489000	40069000	119590000	65034000	54553000	151020000	74257000	76765000	155740000	84829000	70912000	12	10249000000	4474100000	5774500000	894700000	413870000	480820000	1435000000	780410000	654630000	1874400000	926250000	948140000	1892500000	1028200000	864240000
O43768	O43768	Alpha-endosulfine	ENSA	11	11	9	81.8	81.8	70.2	13.389	0	44.856	382	0.50132875983287	-0.202840004597526	-0.190121841937486	0.14602313061498	sp|O43768|ENSA_HUMAN Alpha-endosulfine OS=Homo sapiens OX=9606 GN=ENSA PE=1 SV=1	98198000	40653000	57545000	143010000	76524000	66487000	181010000	84552000	96462000	220510000	115830000	104680000	9	10446000000	5304400000	5141100000	1407000000	619090000	787940000	2438400000	1310700000	1127700000	3109000000	1518900000	1590100000	3491100000	1855800000	1635300000
O43772	O43772	Mitochondrial carnitine/acylcarnitine carrier protein	SLC25A20	4	4	4	12.6	12.6	12.6	32.943	0.00040984	4.3277	383	NaN	-0.422947933680527	-0.0706573888771301	0.348555708655192	sp|O43772|MCAT_HUMAN Mitochondrial carnitine/acylcarnitine carrier protein OS=Homo sapiens OX=9606 GN=SLC25A20 PE=1 SV=1	0	0	0	475740	272490	203250	383530	187070	196460	2555300	1431300	1124100	17	91892000	45166000	46726000	0	0	0	8087600	4632300	3455200	6520000	3180300	3339800	77284000	37353000	39931000
O43776	O43776	Asparagine--tRNA ligase, cytoplasmic	NARS	27	27	26	46.5	46.5	45.1	62.942	0	323.31	384	0.0813411795722366	-0.250652171912452	0.0762166786264024	0.200875521036693	sp|O43776|SYNC_HUMAN Asparagine--tRNA ligase, cytoplasmic OS=Homo sapiens OX=9606 GN=NARS PE=1 SV=1	83170000	40413000	42757000	118760000	64527000	54236000	147530000	75712000	71816000	137640000	73605000	64038000	22	39914000000	19612000000	20302000000	3088700000	1413300000	1675400000	5437600000	2967100000	2470500000	7713500000	3824700000	3888800000	6683100000	3648400000	3034700000
O43795;Q9UBC5	O43795	Unconventional myosin-Ib	MYO1B	21	21	21	22	22	22	131.98	0	151.58	385	0.0461752150130636	-0.428132850012332	-0.435610696497355	-0.203833397864324	sp|O43795|MYO1B_HUMAN Unconventional myosin-Ib OS=Homo sapiens OX=9606 GN=MYO1B PE=1 SV=3	917410	451360	466040	1411500	809730	601810	4381500	1862500	2519000	6180700	2872400	3308300	62	3937300000	1821400000	2115900000	188320000	81558000	106760000	1593600000	821900000	771750000	445980000	200040000	245940000	535220000	256010000	279210000
O43805	O43805	Sjoegren syndrome nuclear autoantigen 1	SSNA1	5	5	5	46.2	46.2	46.2	13.596	0	62.093	386	1.49591674854014	-0.490842183839156	-0.01951187098061	0.474712247632721	sp|O43805|SSNA1_HUMAN Sjoegren syndrome nuclear autoantigen 1 OS=Homo sapiens OX=9606 GN=SSNA1 PE=1 SV=2	4304100	1126600	3177500	15368000	8978800	6389400	49688000	24676000	25012000	12461000	7246700	5214800	8	654570000	336220000	318350000	34433000	9013000	25420000	122950000	71831000	51115000	397500000	197400000	200100000	99692000	57974000	41718000
O43808	O43808	Peroxisomal membrane protein PMP34	SLC25A17	7	7	7	32.9	32.9	32.9	34.566	0	95.146	387	-0.973102659813573	0.102266160312206	-0.128117656120984	0.42792864156331	sp|O43808|PM34_HUMAN Peroxisomal membrane protein PMP34 OS=Homo sapiens OX=9606 GN=SLC25A17 PE=1 SV=1	543810	360280	183530	2444400	1178900	1265500	7998200	3821600	4176500	8701300	4991200	3710100	13	1221000000	574710000	646300000	7069500	4683600	2385900	135730000	62605000	73127000	361790000	169560000	192240000	289560000	158970000	130590000
O43809	O43809	Cleavage and polyadenylation specificity factor subunit 5	NUDT21	15	15	15	54.2	54.2	54.2	26.227	0	323.31	388	-0.340866375156964	-0.497366847756745	0.058772193829202	0.107028104103672	sp|O43809|CPSF5_HUMAN Cleavage and polyadenylation specificity factor subunit 5 OS=Homo sapiens OX=9606 GN=NUDT21 PE=1 SV=1	128170000	71619000	56548000	187750000	109900000	77853000	232740000	118740000	114000000	265400000	137620000	127780000	14	26365000000	14324000000	12041000000	1980500000	1098700000	881780000	3121300000	1803000000	1318300000	4279500000	2128300000	2151100000	4765100000	2455400000	2309700000
O43813	O43813	LanC-like protein 1	LANCL1	17	17	17	73.4	73.4	73.4	45.283	0	323.31	389	0.250966258629723	-0.442426266196417	-0.328767927567469	-0.130848151537421	sp|O43813|LANC1_HUMAN Glutathione S-transferase LANCL1 OS=Homo sapiens OX=9606 GN=LANCL1 PE=1 SV=1	102010000	46578000	55428000	133360000	76822000	56533000	201750000	89431000	112320000	129970000	62041000	67931000	17	25726000000	12316000000	13410000000	1935800000	886850000	1049000000	2660600000	1526800000	1133900000	3970700000	1806900000	2163900000	2657200000	1261200000	1396000000
O43815	O43815	Striatin	STRN	10	10	10	22.1	22.1	22.1	86.131	0	120.19	390	0.23205348288153	-2.15255205802354	-0.299042940557146	-0.145105309019972	sp|O43815|STRN_HUMAN Striatin OS=Homo sapiens OX=9606 GN=STRN PE=1 SV=4	1152100	529840	622300	1824500	1489500	335010	3849200	1725800	2123300	3315600	1574500	1741100	38	1836600000	926910000	909730000	154730000	58943000	95787000	157860000	103220000	54642000	534970000	253410000	281560000	536280000	267190000	269090000
O43819	O43819	Protein SCO2 homolog, mitochondrial	SCO2	8	8	8	29.7	29.7	29.7	29.81	0	13.276	391	-0.679279067980579	-1.48799032238414	-0.559373201371543	-0.104736406135565	sp|O43819|SCO2_HUMAN Protein SCO2 homolog, mitochondrial OS=Homo sapiens OX=9606 GN=SCO2 PE=1 SV=3	5710200	3515100	2195100	7304800	5385000	1919800	10581000	4277400	6303300	12504000	6025400	6479100	14	1152600000	597080000	555530000	133560000	65672000	67888000	207330000	132980000	74355000	468810000	226740000	242070000	342900000	171690000	171220000
O43823	O43823	A-kinase anchor protein 8	AKAP8	12	12	12	22.3	22.3	22.3	76.107	0	102.5	393	0.418222940034477	-0.27500881676715	-0.307770342371013	0.175962835620913	sp|O43823|AKAP8_HUMAN A-kinase anchor protein 8 OS=Homo sapiens OX=9606 GN=AKAP8 PE=1 SV=1	7081500	3031100	4050400	7446600	4077100	3369500	9844500	4399200	5445300	11990000	6360200	5629900	27	1481200000	741490000	739690000	321060000	144570000	176480000	215940000	117850000	98089000	282180000	125510000	156670000	657540000	351340000	306200000
O43837	O43837	Isocitrate dehydrogenase [NAD] subunit beta, mitochondrial	IDH3B	14	14	13	45.7	45.7	42.9	42.183	0	99.883	395	-0.32398151007101	0.128123992368893	0.042623763099244	-0.314303626341973	sp|O43837|IDH3B_HUMAN Isocitrate dehydrogenase [NAD] subunit beta, mitochondrial OS=Homo sapiens OX=9606 GN=IDH3B PE=1 SV=2	30354000	16874000	13480000	29859000	14267000	15592000	40078000	20335000	19743000	44009000	19617000	24392000	21	8822400000	4297900000	4524500000	1302400000	724050000	578340000	1683900000	873190000	810710000	2917400000	1476400000	1441100000	2696800000	1121800000	1574900000
O43847	O43847	Nardilysin	NRD1	34	34	34	35.5	35.5	35.5	131.7	0	323.31	396	0.198862111919597	-0.223079828158691	0.130493781058521	0.184124619347144	sp|O43847|NRDC_HUMAN Nardilysin OS=Homo sapiens OX=9606 GN=NRDC PE=1 SV=3	24618000	11462000	13156000	31182000	16794000	14388000	49542000	25890000	23651000	32059000	17051000	15008000	50	43662000000	21774000000	21888000000	2959500000	1363700000	1595800000	3522400000	1921900000	1600400000	5321300000	2686300000	2635000000	5704000000	3137800000	2566200000
O43852	O43852	Calumenin	CALU	17	17	17	56.8	56.8	56.8	37.106	0	230.8	397	0.395765799161033	-0.196664174680062	-0.0833212094202552	-0.317149664125885	sp|O43852|CALU_HUMAN Calumenin OS=Homo sapiens OX=9606 GN=CALU PE=1 SV=2	254350000	109840000	144510000	229810000	122730000	107090000	232430000	112860000	119570000	191530000	85282000	106250000	16	22681000000	11054000000	11627000000	5126500000	2265500000	2861000000	6139600000	3373000000	2766600000	6076000000	3029600000	3046400000	5247700000	2343300000	2904400000
O43865	O43865	Putative adenosylhomocysteinase 2	AHCYL1	15	15	9	25.7	25.7	15.3	58.951	0	104.01	398	0.0387300094962802	-0.945326796874135	0.351769015276454	0.121354198710542	sp|O43865|SAHH2_HUMAN S-adenosylhomocysteine hydrolase-like protein 1 OS=Homo sapiens OX=9606 GN=AHCYL1 PE=1 SV=2	48726000	24036000	24690000	69861000	45982000	23879000	84360000	47297000	37063000	95328000	49668000	45661000	26	12594000000	6796200000	5797400000	2049800000	995020000	1054800000	2595400000	1613900000	981460000	3948000000	2141200000	1806800000	3762700000	1940000000	1822800000
O43913	O43913	Origin recognition complex subunit 5	ORC5	3	3	3	6.9	6.9	6.9	50.282	0.00022267	6.4156	400	NaN	NaN	0.790868961645594	-0.0293946257357392	sp|O43913|ORC5_HUMAN Origin recognition complex subunit 5 OS=Homo sapiens OX=9606 GN=ORC5 PE=1 SV=1	0	0	0	0	0	0	4486400	2843100	1643300	6410100	3172400	3237700	25	410270000	151620000	258650000	0	0	0	0	0	0	119400000	72313000	47090000	167590000	79310000	88276000
O43920	O43920	NADH dehydrogenase [ubiquinone] iron-sulfur protein 5	NDUFS5	2	2	2	20.8	20.8	20.8	12.517	0.00021744	5.7605	401	0.285867047780108	-0.302387908491717	-0.11589054864077	-0.101987205951838	sp|O43920|NDUS5_HUMAN NADH dehydrogenase [ubiquinone] iron-sulfur protein 5 OS=Homo sapiens OX=9606 GN=NDUFS5 PE=1 SV=3	26663000	12015000	14648000	14492000	8002500	6489300	20304000	9744900	10560000	19017000	9172600	9844500	6	1154400000	560360000	594080000	352410000	153170000	199240000	113350000	59741000	53614000	206930000	103470000	103460000	481750000	243980000	237770000
O43924	O43924	Retinal rod rhodopsin-sensitive cGMP 3,5-cyclic phosphodiesterase subunit delta	PDE6D	3	3	3	25.3	25.3	25.3	17.42	0	7.1702	402	NaN	-0.866671740375963	0.954977127195761	-0.144163424705519	sp|O43924|PDE6D_HUMAN Retinal rod rhodopsin-sensitive cGMP 3,5-cyclic phosphodiesterase subunit delta OS=Homo sapiens OX=9606 GN=PDE6D PE=1 SV=1	0	0	0	10005000	6461400	3543500	20906000	13792000	7114600	9004100	4277300	4726800	4	212870000	124700000	88172000	0	0	0	40020000	25846000	14174000	83625000	55167000	28458000	89225000	43685000	45539000
O43929;CON__Q2YDI2;Q96NJ5	O43929	Origin recognition complex subunit 4	ORC4	7	7	7	18.3	18.3	18.3	50.377	0	26.032	403	NaN	0.194401000601864	-0.0000873910434824681	0.372220366570691	sp|O43929|ORC4_HUMAN Origin recognition complex subunit 4 OS=Homo sapiens OX=9606 GN=ORC4 PE=1 SV=2	0	0	0	622840	290470	332370	3301700	1650800	1650900	1046400	590350	456100	25	379550000	170400000	209150000	0	0	0	50086000	18039000	32047000	182550000	85533000	97012000	146920000	66828000	80093000
O43933	O43933	Peroxisome biogenesis factor 1	PEX1	4	4	4	4.1	4.1	4.1	142.87	0	9.7643	404	NaN	-0.115126158514662	1.04505473271155	0.0362862957635504	sp|O43933|PEX1_HUMAN Peroxisome biogenesis factor 1 OS=Homo sapiens OX=9606 GN=PEX1 PE=1 SV=1	0	0	0	250260	130120	120140	522920	352230	170700	3506800	1775500	1731400	57	243960000	128700000	115270000	0	0	0	14265000	7416700	6848200	29807000	20077000	9729800	199890000	101200000	98689000
O60216	O60216	Double-strand-break repair protein rad21 homolog	RAD21	15	15	12	27.7	27.7	24.7	71.689	0	117.18	405	-0.00916890589526036	-0.417707085174598	-0.0462881534353352	-0.107703010053963	sp|O60216|RAD21_HUMAN Double-strand-break repair protein rad21 homolog OS=Homo sapiens OX=9606 GN=RAD21 PE=1 SV=2	14193000	7118900	7073800	9364000	5355100	4008900	12350000	6075800	6273900	18555000	8931600	9623900	26	10674000000	5215400000	5459000000	568810000	282630000	286180000	493510000	270710000	222800000	840400000	423550000	416840000	1083200000	551970000	531260000
O60220	O60220	Mitochondrial import inner membrane translocase subunit Tim8 A	TIMM8A	3	3	3	28.9	28.9	28.9	10.998	0	7.9617	406	0.350896803033945	0.182297928545542	-0.302161180767076	-0.361509387655677	sp|O60220|TIM8A_HUMAN Mitochondrial import inner membrane translocase subunit Tim8 A OS=Homo sapiens OX=9606 GN=TIMM8A PE=1 SV=1	5041500	2215700	2825800	29796000	13958000	15838000	60715000	27190000	33525000	92571000	40517000	52055000	5	1087400000	510390000	577000000	88460000	54346000	34114000	191820000	99197000	92620000	303570000	135950000	167620000	462860000	202580000	260270000
O60231	O60231	Putative pre-mRNA-splicing factor ATP-dependent RNA helicase DHX16	DHX16	21	20	20	24.9	24	24	119.26	0	127.38	407	0.153395912996072	-0.390805103174626	0.0151633418037282	0.0418842207304859	sp|O60231|DHX16_HUMAN Pre-mRNA-splicing factor ATP-dependent RNA helicase DHX16 OS=Homo sapiens OX=9606 GN=DHX16 PE=1 SV=2	6013600	2847100	3166500	16786000	9522700	7263000	10865000	5461300	5404200	18939000	9607000	9332100	50	5189100000	2562900000	2626200000	450420000	219070000	231340000	1068600000	582230000	486360000	848030000	417300000	430740000	1173500000	594600000	578850000
O60232	O60232	Sjoegren syndrome/scleroderma autoantigen 1	SSSCA1	4	4	4	25.6	25.6	25.6	21.474	0.00021805	5.8449	408	0.800034317884109	-0.537893531809222	0.14248995307387	-0.322652625181044	sp|O60232|ZNRD2_HUMAN Protein ZNRD2 OS=Homo sapiens OX=9606 GN=ZNRD2 PE=1 SV=1	3992200	1456400	2535800	25232000	14941000	10291000	34635000	18172000	16463000	3763500	1672200	2091300	12	930260000	496450000	433810000	47906000	17477000	30429000	349010000	207370000	141640000	488180000	251540000	236640000	45162000	20066000	25096000
O60244	O60244	Mediator of RNA polymerase II transcription subunit 14	MED14	6	6	6	5.2	5.2	5.2	160.6	0	20.836	409	0.246300037281571	NaN	-0.617471776692054	0.0538550628591871	sp|O60244|MED14_HUMAN Mediator of RNA polymerase II transcription subunit 14 OS=Homo sapiens OX=9606 GN=MED14 PE=1 SV=2	372500	170390	202110	0	0	0	345460	136320	209140	834280	424930	409360	69	1733800000	894980000	838830000	25703000	11757000	13946000	0	0	0	23837000	9406300	14431000	57566000	29320000	28246000
O60245	O60245	Protocadherin-7	PCDH7	8	8	8	11.4	11.4	11.4	116.07	0	20.025	410	-0.532940730842261	-0.763390971228729	-0.426452009929464	-0.114287174264279	sp|O60245|PCDH7_HUMAN Protocadherin-7 OS=Homo sapiens OX=9606 GN=PCDH7 PE=1 SV=2	2240100	1324600	915490	3505100	2205700	1299400	1406800	600190	806610	2389600	1147500	1242100	46	709670000	401170000	308510000	114270000	65280000	48988000	191220000	121440000	69781000	235530000	125850000	109690000	166810000	87913000	78901000
O60256	O60256	Phosphoribosyl pyrophosphate synthase-associated protein 2	PRPSAP2	13	13	12	53.4	53.4	49.6	40.925	0	107.63	411	-0.150797575521737	-1.04301949575383	0.291728913253473	0.490355055078869	sp|O60256|KPRB_HUMAN Phosphoribosyl pyrophosphate synthase-associated protein 2 OS=Homo sapiens OX=9606 GN=PRPSAP2 PE=1 SV=1	5406500	2844400	2562100	7255000	4884500	2370500	15424000	8489300	6935100	8192300	4785700	3406700	23	6508000000	3361300000	3146800000	734360000	315980000	418380000	1040300000	528990000	511340000	1295700000	642550000	653120000	1011800000	554110000	457720000
O60264;P28370	O60264	SWI/SNF-related matrix-associated actin-dependent regulator of chromatin subfamily A member 5	SMARCA5	36	36	36	37.4	37.4	37.4	121.9	0	323.31	412	-0.0558671455985615	-0.332769610834359	-0.205178870847463	0.146332544961474	sp|O60264|SMCA5_HUMAN SWI/SNF-related matrix-associated actin-dependent regulator of chromatin subfamily A member 5 OS=Homo sapiens OX=9606 GN=SMARCA5 PE=1 SV=1	48192000	24563000	23630000	47866000	26681000	21185000	57487000	26703000	30784000	63212000	33207000	30004000	55	22070000000	11241000000	10829000000	3719000000	1865900000	1853000000	4070500000	2281500000	1789000000	5943900000	2687200000	3256700000	5459100000	2853900000	2605200000
O60271;Q9UPT6	O60271	C-Jun-amino-terminal kinase-interacting protein 4	SPAG9	32	32	32	32.5	32.5	32.5	146.2	0	209.27	413	0.352513387176393	-0.3016065967778	-0.111203387196451	0.11613864111497	sp|O60271|JIP4_HUMAN C-Jun-amino-terminal kinase-interacting protein 4 OS=Homo sapiens OX=9606 GN=SPAG9 PE=1 SV=4	11380000	4998500	6382000	17203000	9497400	7705700	15114000	7265800	7848000	19121000	9944900	9175700	67	11034000000	5533800000	5500500000	1037100000	446590000	590540000	1500400000	800280000	700110000	5060900000	2557500000	2503400000	2074300000	1063100000	1011300000
O60287	O60287	Nucleolar pre-ribosomal-associated protein 1	URB1	18	18	18	13.4	13.4	13.4	254.39	0	323.31	414	0.844784248126837	-0.149313763666365	-0.22757615039289	0.0563782598310835	sp|O60287|NPA1P_HUMAN Nucleolar pre-ribosomal-associated protein 1 OS=Homo sapiens OX=9606 GN=URB1 PE=1 SV=4	110060	39362	70694	182780	96114	86664	496270	228600	267660	292270	148990	143280	112	4914700000	2488300000	2426400000	12326000	4408600	7917700	43644000	21131000	22513000	63141000	31315000	31826000	110070000	62885000	47181000
O60306	O60306	Intron-binding protein aquarius	AQR	13	13	13	14.1	14.1	14.1	171.29	0	71.73	417	-0.336096573991414	0.0479788622175602	0.178122443505231	0.339137693438296	sp|O60306|AQR_HUMAN RNA helicase aquarius OS=Homo sapiens OX=9606 GN=AQR PE=1 SV=4	1556900	868740	688200	587600	288920	298690	1205300	639790	565480	4186400	2338100	1848300	68	4645700000	2402300000	2243400000	350190000	161010000	189180000	395490000	235720000	159770000	553920000	273830000	280090000	978440000	486120000	492320000
O60313	O60313	Dynamin-like 120 kDa protein, mitochondrial;Dynamin-like 120 kDa protein, form S1	OPA1	20	20	20	26	26	26	111.63	0	89.976	418	0.639223624756096	-0.164646145879067	-0.345167478200091	0.402666293381736	sp|O60313|OPA1_HUMAN Dynamin-like 120 kDa protein, mitochondrial OS=Homo sapiens OX=9606 GN=OPA1 PE=1 SV=3	10543000	4122400	6420600	14956000	7904300	7051800	17862000	7867600	9994200	20069000	11426000	8643300	54	6279800000	3159300000	3120500000	693730000	264160000	429570000	985610000	516960000	468650000	1663600000	798080000	865560000	2185900000	1153100000	1032800000
O60318	O60318	Germinal-center associated nuclear protein	MCM3AP	7	7	7	4.8	4.8	4.8	218.4	0	14.641	419	0.753695742618104	-0.930911427880338	0.697286097447986	0.352057283494871	sp|O60318|GANP_HUMAN Germinal-center associated nuclear protein OS=Homo sapiens OX=9606 GN=MCM3AP PE=1 SV=2	94096	35031	59066	840990	551640	289350	508850	314740	194110	371700	208420	163290	78	263620000	146210000	117400000	67635000	30631000	37004000	65597000	43028000	22569000	101390000	56298000	45095000	28993000	16257000	12736000
O60333;Q12756	O60333	Kinesin-like protein KIF1B	KIF1B	7	7	5	5.3	5.3	4	204.47	0	18.391	420	NaN	0.174487596713802	-0.0715226339334063	0.0996978746630152	sp|O60333|KIF1B_HUMAN Kinesin-like protein KIF1B OS=Homo sapiens OX=9606 GN=KIF1B PE=1 SV=5	0	0	0	1035600	486530	549080	405120	197540	207580	724690	374860	349830	96	1229500000	585410000	644100000	0	0	0	109920000	52833000	57087000	38892000	18964000	19927000	69570000	35987000	33584000
O60341	O60341	Lysine-specific histone demethylase 1A	KDM1A	16	16	16	23.9	23.9	23.9	92.902	0	153.22	421	0.262749748577653	-0.434893722964573	-0.0691872466691439	0.091689643748031	sp|O60341|KDM1A_HUMAN Lysine-specific histone demethylase 1A OS=Homo sapiens OX=9606 GN=KDM1A PE=1 SV=2	7619100	3463600	4155500	7615400	4377300	3238100	10474000	5111400	5362500	17666000	9113800	8552600	37	4188100000	2150700000	2037400000	559200000	242120000	317080000	729570000	403810000	325760000	969260000	477070000	492190000	1070000000	568770000	501220000
O60343	O60343	TBC1 domain family member 4	TBC1D4	11	11	11	11.1	11.1	11.1	146.56	0	106.91	422	-0.128865095437562	-0.294306002555797	0.248791638438174	0.223188349704214	sp|O60343|TBCD4_HUMAN TBC1 domain family member 4 OS=Homo sapiens OX=9606 GN=TBC1D4 PE=1 SV=2	1581800	826220	755620	1545200	851110	694050	605510	328790	276710	953790	513710	440080	63	2414800000	1252200000	1162700000	138170000	70192000	67981000	119190000	64848000	54340000	38147000	20714000	17433000	150320000	73776000	76541000
O60427	O60427	Fatty acid desaturase 1	FADS1	9	9	8	28.4	28.4	26.8	51.964	0	24.108	425	-0.678999010837089	0.145958928381234	-0.391648994027058	0.584779359490712	sp|O60427|FADS1_HUMAN Acyl-CoA (8-3)-desaturase OS=Homo sapiens OX=9606 GN=FADS1 PE=1 SV=3	434970	267740	167230	2433600	1155300	1278300	10552000	4564400	5988000	3938700	2363100	1575600	22	1247900000	588800000	659090000	38608000	21352000	17257000	115830000	60716000	55112000	504870000	218270000	286590000	474740000	233280000	241460000
O60437	O60437	Periplakin	PPL	17	17	17	11	11	11	204.74	0	37.462	426	0.513208112917019	0.0379417165248383	-1.55046063947061	-0.0554837183813053	sp|O60437|PEPL_HUMAN Periplakin OS=Homo sapiens OX=9606 GN=PPL PE=1 SV=4	1719500	708440	1011100	2760700	1362200	1398500	3661200	931820	2729400	1900000	931710	968240	113	1399800000	592530000	807300000	220370000	93588000	126780000	352490000	177460000	175030000	494500000	153100000	341400000	332460000	168370000	164090000
O60443	O60443	Non-syndromic hearing impairment protein 5	DFNA5	12	12	12	33.3	33.3	33.3	54.554	0	52.45	427	0.348127222031547	-0.61088100575722	-0.313477609717882	0.0356258866766069	sp|O60443|GSDME_HUMAN Gasdermin-E OS=Homo sapiens OX=9606 GN=GSDME PE=1 SV=2	22511000	9904100	12607000	17542000	10601000	6941500	21273000	9485800	11788000	36043000	18244000	17799000	24	5509800000	3591400000	1918300000	609100000	269650000	339450000	1108100000	866600000	241520000	2094300000	1534600000	559760000	1698200000	920610000	777580000
O60488	O60488	Long-chain-fatty-acid--CoA ligase 4	ACSL4	26	24	24	39.9	38.4	38.4	79.187	0	147.59	428	0.284783487866408	-0.292077836146362	-0.456136582989838	-0.0427280317368916	sp|O60488|ACSL4_HUMAN Long-chain-fatty-acid--CoA ligase 4 OS=Homo sapiens OX=9606 GN=ACSL4 PE=1 SV=2	23876000	10764000	13113000	33783000	18595000	15187000	43194000	18211000	24983000	44505000	21923000	22582000	35	8919700000	4481400000	4438300000	1703500000	800730000	902780000	2152400000	1215000000	937460000	2421200000	1089000000	1332200000	2183700000	1118000000	1065700000
O60493	O60493	Sorting nexin-3	SNX3	10	10	8	59.3	59.3	53.7	18.762	0	45.057	429	0.460551959635703	-0.167325370060198	-0.125165931119509	0.155181777991985	sp|O60493|SNX3_HUMAN Sorting nexin-3 OS=Homo sapiens OX=9606 GN=SNX3 PE=1 SV=3	107050000	45053000	61996000	137970000	72981000	64989000	163250000	78084000	85161000	118720000	62551000	56172000	10	7713400000	3791500000	3921900000	1678700000	695020000	983700000	2417100000	1247500000	1169600000	2115400000	1048000000	1067400000	1456600000	779490000	677110000
O60499	O60499	Syntaxin-10	STX10	3	3	3	20.9	20.9	20.9	28.114	0.0015169	2.7335	430	NaN	NaN	0.0821138184343175	-0.515766692177353	sp|O60499|STX10_HUMAN Syntaxin-10 OS=Homo sapiens OX=9606 GN=STX10 PE=1 SV=1	0	0	0	0	0	0	5258200	2703900	2554300	2143100	882040	1261100	11	81415000	39446000	41969000	0	0	0	0	0	0	57841000	29743000	28097000	23574000	9702400	13872000
O60502	O60502	Protein O-GlcNAcase	MGEA5	9	9	9	11	11	11	102.91	0	26.394	431	0.0595635382866908	-0.191530025952701	-0.19337166904387	0.037633777879534	sp|O60502|OGA_HUMAN Protein O-GlcNAcase OS=Homo sapiens OX=9606 GN=OGA PE=1 SV=2	4045400	1981000	2064500	3500200	1866100	1634100	5584500	2605400	2979100	7115300	3604100	3511300	46	1773300000	800860000	972400000	212440000	101520000	110920000	336640000	165380000	171260000	410920000	180960000	229960000	327310000	165790000	161520000
O60504	O60504	Vinexin	SORBS3	7	7	7	15.4	15.4	15.4	75.34	0	11.245	432	0.340933443436076	-0.425889273770674	0.86654274603732	0.365635691091566	sp|O60504|VINEX_HUMAN Vinexin OS=Homo sapiens OX=9606 GN=SORBS3 PE=1 SV=2	532260	234830	297430	1600000	917220	682760	1012800	654050	358720	822400	463030	359370	38	281010000	137400000	143610000	150470000	60100000	90374000	60799000	34854000	25945000	38485000	24854000	13631000	31251000	17595000	13656000
O60506	O60506	Heterogeneous nuclear ribonucleoprotein Q	SYNCRIP	33	33	22	57	57	45.9	69.602	0	323.31	433	0.380553888141751	-0.178947131371543	-0.136375972821062	0.0757209127458296	sp|O60506|HNRPQ_HUMAN Heterogeneous nuclear ribonucleoprotein Q OS=Homo sapiens OX=9606 GN=SYNCRIP PE=1 SV=2	227610000	98883000	128730000	311920000	165620000	146300000	437230000	208290000	228940000	420020000	215520000	204500000	32	59787000000	29334000000	30453000000	9000700000	3948100000	5052600000	12623000000	6637600000	5985300000	17428000000	8324700000	9103800000	17496000000	8918700000	8577000000
O60508	O60508	Pre-mRNA-processing factor 17	CDC40	3	3	3	6	6	6	65.521	0	6.8536	434	0.00569539152280709	0.0334072203713625	NaN	0.142214133762207	sp|O60508|PRP17_HUMAN Pre-mRNA-processing factor 17 OS=Homo sapiens OX=9606 GN=CDC40 PE=1 SV=1	2127800	1061800	1066000	1581500	781600	799910	0	0	0	2964600	1555300	1409300	35	233590000	118950000	114630000	74472000	37162000	37309000	55353000	27356000	27997000	0	0	0	103760000	54436000	49326000
O60524	O60524	Nuclear export mediator factor NEMF	NEMF	10	10	10	10.9	10.9	10.9	122.95	0	36.582	436	0.413570149875018	-0.0978794891324538	0.252860293559764	-0.193532435248211	sp|O60524|NEMF_HUMAN Nuclear export mediator factor NEMF OS=Homo sapiens OX=9606 GN=NEMF PE=1 SV=4	3039500	1303400	1736100	1187300	613770	573510	2133200	1159800	973340	2874300	1340900	1533400	50	2685000000	1219000000	1466000000	185100000	79805000	105290000	123950000	67090000	56863000	156030000	79688000	76344000	522620000	251290000	271330000
O60547	O60547	GDP-mannose 4,6 dehydratase	GMDS	11	11	11	33.9	33.9	33.9	41.949	0	76.534	437	0.384317423281832	0.0300999271162339	-0.331802433206174	0.218909306182995	sp|O60547|GMDS_HUMAN GDP-mannose 4,6 dehydratase OS=Homo sapiens OX=9606 GN=GMDS PE=1 SV=1	8641200	3748500	4892700	18799000	9301400	9497500	34729000	15376000	19352000	25382000	13652000	11730000	26	4295000000	2153400000	2141600000	263100000	114760000	148340000	853290000	423070000	430220000	1270700000	573430000	697270000	1785200000	989970000	795250000
O60563;O60583	O60563	Cyclin-T1	CCNT1	12	12	12	23.4	23.4	23.4	80.684	0	30.894	438	-0.950085518464882	-0.446345161384387	0.72082287407485	0.8614981517828	sp|O60563|CCNT1_HUMAN Cyclin-T1 OS=Homo sapiens OX=9606 GN=CCNT1 PE=1 SV=1	1317000	867810	449180	646970	373130	273840	6330600	3940000	2390600	2972600	1917400	1055300	26	916610000	494710000	421900000	140790000	77112000	63676000	16821000	9701300	7119900	164600000	102440000	62157000	424920000	226080000	198840000
O60566	O60566	Mitotic checkpoint serine/threonine-protein kinase BUB1 beta	BUB1B	13	13	13	15.6	15.6	15.6	119.54	0	45.389	439	-0.0262688927692346	-0.596352504537044	-0.0631313234527466	-0.0775680397566746	sp|O60566|BUB1B_HUMAN Mitotic checkpoint serine/threonine-protein kinase BUB1 beta OS=Homo sapiens OX=9606 GN=BUB1B PE=1 SV=3	2317600	1169400	1148300	2436000	1466200	969780	2697100	1319000	1378000	3125400	1520700	1604700	57	1168800000	605210000	563630000	152600000	74949000	77646000	198840000	112800000	86042000	339550000	161850000	177700000	477860000	255610000	222250000
O60568	O60568	Procollagen-lysine,2-oxoglutarate 5-dioxygenase 3	PLOD3	26	26	26	37.8	37.8	37.8	84.784	0	232.8	440	0.122701886963792	-0.50338425284949	0.0218340782251375	0.265703592609778	sp|O60568|PLOD3_HUMAN Multifunctional procollagen lysine hydroxylase and glycosyltransferase LH3 OS=Homo sapiens OX=9606 GN=PLOD3 PE=1 SV=1	12431000	5951200	6479500	19119000	11211000	7908800	36210000	18242000	17968000	24775000	13525000	11250000	43	11239000000	5738400000	5500400000	1055900000	503790000	552060000	1752400000	985170000	767250000	3339700000	1595800000	1743900000	3265900000	1661600000	1604300000
O60573	O60573	Eukaryotic translation initiation factor 4E type 2	EIF4E2	4	4	4	21.6	21.6	21.6	28.362	0	34.578	441	-0.00642551596083873	0.117771048720936	-0.0847878924922248	0.143133032686159	sp|O60573|IF4E2_HUMAN Eukaryotic translation initiation factor 4E type 2 OS=Homo sapiens OX=9606 GN=EIF4E2 PE=1 SV=1	10238000	5130600	5107800	6219000	2982700	3236400	13623000	6611400	7011600	17928000	9408200	8519600	13	6840000000	3229800000	3610100000	133100000	66698000	66401000	137660000	68654000	69005000	348290000	159480000	188810000	357940000	183000000	174940000
O60610	O60610	Protein diaphanous homolog 1	DIAPH1	44	44	44	38.6	38.6	38.6	141.35	0	323.31	442	0.663803029904452	0.0490918394808589	-0.0983336514631951	0.0423548849412129	sp|O60610|DIAP1_HUMAN Protein diaphanous homolog 1 OS=Homo sapiens OX=9606 GN=DIAPH1 PE=1 SV=2	21840000	8451300	13389000	32212000	15832000	16380000	51546000	24895000	26651000	38016000	19287000	18729000	60	21343000000	10773000000	10570000000	1703700000	672810000	1030900000	2326400000	1191100000	1135300000	4064500000	2010400000	2054100000	2767300000	1383200000	1384100000
O60645	O60645	Exocyst complex component 3	EXOC3	8	8	8	14.1	14.1	14.1	85.566	0	22.047	443	0.138097239475466	-0.0971435070993767	0.0433171605233675	0.223529769943957	sp|O60645|EXOC3_HUMAN Exocyst complex component 3 OS=Homo sapiens OX=9606 GN=EXOC3 PE=1 SV=3	524210	249570	274640	3547800	1833600	1714200	2531400	1284700	1246700	848090	456830	391260	35	482470000	242570000	239910000	62393000	27980000	34413000	174890000	85298000	89589000	215510000	113300000	102210000	29683000	15989000	13694000
O60664	O60664	Perilipin-3	PLIN3	24	24	24	62.9	62.9	62.9	47.074	0	323.31	444	0.316282293716068	-0.245275342049623	-0.178424932695139	0.0293422897796701	sp|O60664|PLIN3_HUMAN Perilipin-3 OS=Homo sapiens OX=9606 GN=PLIN3 PE=1 SV=3	333400000	148500000	184900000	338800000	183760000	155030000	399620000	187470000	212150000	351070000	177320000	173750000	26	70373000000	34307000000	36066000000	11992000000	5441300000	6551100000	13987000000	7540200000	6447100000	18527000000	8693300000	9833700000	17729000000	8850000000	8878800000
O60671	O60671	Cell cycle checkpoint protein RAD1	RAD1	3	3	3	12.4	12.4	12.4	31.827	0	33.192	445	0.363982863803615	-0.00422558912914711	-0.358253218800685	-0.770987640411026	sp|O60671|RAD1_HUMAN Cell cycle checkpoint protein RAD1 OS=Homo sapiens OX=9606 GN=RAD1 PE=1 SV=1	7184300	3141400	4042900	5053000	2530200	2522800	11185000	4901500	6283100	1579900	583760	996150	16	680810000	329710000	351100000	114950000	50263000	64686000	80848000	40483000	40364000	178950000	78425000	100530000	25279000	9340200	15938000
O60678	O60678	Protein arginine N-methyltransferase 3	PRMT3	7	7	7	15.3	15.3	15.3	59.902	0	27.648	448	-0.0058239313741052	-0.579409662339897	0.202189491848919	-0.117231793503236	sp|O60678|ANM3_HUMAN Protein arginine N-methyltransferase 3 OS=Homo sapiens OX=9606 GN=PRMT3 PE=1 SV=4	475620	238290	237330	8310700	4978800	3332000	11165000	5973100	5192000	10476000	5025300	5450700	23	727810000	385930000	341880000	10939000	5480700	5458500	191150000	114510000	76635000	256800000	137380000	119420000	240950000	115580000	125370000
O60684	O60684	Importin subunit alpha-7	KPNA6	16	16	9	34.9	34.9	15.3	60.029	0	205.86	449	-0.164392806369879	-0.308374805732518	0.188549259858518	-0.187297555662522	sp|O60684|IMA7_HUMAN Importin subunit alpha-7 OS=Homo sapiens OX=9606 GN=KPNA6 PE=1 SV=1	23580000	12461000	11119000	32460000	17958000	14502000	60472000	32209000	28263000	38151000	17839000	20312000	23	8265400000	4077600000	4187900000	1024100000	490270000	533800000	1553500000	780980000	772490000	3029300000	1530000000	1499200000	2531500000	1218100000	1313400000
O60701	O60701	UDP-glucose 6-dehydrogenase	UGDH	20	20	20	49.8	49.8	49.8	55.023	0	205.69	450	0.266416697913755	-0.285478312379547	0.0162850835874895	0.0977731398602221	sp|O60701|UGDH_HUMAN UDP-glucose 6-dehydrogenase OS=Homo sapiens OX=9606 GN=UGDH PE=1 SV=1	64287000	29184000	35103000	84133000	46215000	37918000	85756000	43120000	42636000	77880000	40259000	37621000	28	20851000000	10024000000	10827000000	2328800000	1042700000	1286100000	2967700000	1563600000	1404100000	3918900000	1906800000	2012100000	4142000000	1967100000	2175000000
O60716	O60716	Catenin delta-1	CTNND1	24	24	24	32.6	32.6	32.6	108.17	0	192.98	451	-0.0192991000023145	-0.655096710812764	-0.201957921579113	-0.135363956701225	sp|O60716|CTND1_HUMAN Catenin delta-1 OS=Homo sapiens OX=9606 GN=CTNND1 PE=1 SV=1	7954000	4003600	3950400	8343900	5103200	3240700	15398000	7161000	8237000	17545000	8361300	9183800	48	8139900000	4176500000	3963400000	1178100000	579710000	598410000	1047800000	589790000	458010000	1969300000	952340000	1017000000	1899200000	979010000	920210000
O60725	O60725	Protein-S-isoprenylcysteine O-methyltransferase	ICMT	2	2	2	13.4	13.4	13.4	31.938	0	176.8	452	-0.255318367405475	0.209163423106823	0.508978667914114	NaN	sp|O60725|ICMT_HUMAN Protein-S-isoprenylcysteine O-methyltransferase OS=Homo sapiens OX=9606 GN=ICMT PE=1 SV=1	9486000	5161600	4324400	15833000	7343400	8489100	7562800	4441600	3121200	0	0	0	9	1748900000	929350000	819580000	85374000	46454000	38920000	142490000	66091000	76402000	68065000	39974000	28091000	0	0	0
O60749	O60749	Sorting nexin-2	SNX2	23	23	21	47	47	43	58.47	0	263.92	453	-0.0381483876360763	-0.344752781682141	0.241343035018983	0.623488299826597	sp|O60749|SNX2_HUMAN Sorting nexin-2 OS=Homo sapiens OX=9606 GN=SNX2 PE=1 SV=2	65202000	33032000	32170000	73564000	41156000	32408000	152540000	82633000	69904000	150640000	91345000	59292000	27	16959000000	9650800000	7308500000	2391400000	1309200000	1082300000	3170200000	1888600000	1281600000	6445000000	3533200000	2911700000	4663200000	2770800000	1892400000
O60762	O60762	Dolichol-phosphate mannosyltransferase subunit 1	DPM1	17	17	17	61.2	61.2	61.2	29.634	0	117.47	454	0.277315920564528	-0.550993956083205	0.195735906177855	0.446473192825666	sp|O60762|DPM1_HUMAN Dolichol-phosphate mannosyltransferase subunit 1 OS=Homo sapiens OX=9606 GN=DPM1 PE=1 SV=1	37687000	17038000	20649000	29273000	17398000	11875000	52514000	28036000	24479000	39203000	22610000	16592000	16	10093000000	5164100000	4928700000	1900000000	754380000	1145600000	1278200000	668170000	610060000	1980000000	1042800000	937230000	1062600000	595620000	467020000
O60763;REV__Q5VZ89	O60763	General vesicular transport factor p115	USO1	28	28	28	36.8	36.8	36.8	107.89	0	323.31	455	0.444862199390156	-0.493587178176298	-0.220522839918205	0.0852712090597676	sp|O60763|USO1_HUMAN General vesicular transport factor p115 OS=Homo sapiens OX=9606 GN=USO1 PE=1 SV=2	26960000	11418000	15542000	36750000	21488000	15262000	47052000	21731000	25320000	41768000	21501000	20267000	43	12293000000	6120300000	6173200000	1799700000	778470000	1021200000	2577100000	1490500000	1086600000	4248100000	2019400000	2228700000	3357800000	1669700000	1688100000
O60783	O60783	28S ribosomal protein S14, mitochondrial	MRPS14	1	1	1	11.7	11.7	11.7	15.139	0	6.6398	456	0.240422115237659	0.566190571250123	-0.0955796680729529	0.0754138860276659	sp|O60783|RT14_HUMAN 28S ribosomal protein S14, mitochondrial OS=Homo sapiens OX=9606 GN=MRPS14 PE=1 SV=1	13470000	6175200	7295000	17372000	7003200	10369000	17147000	8289700	8857500	14175000	7272700	6902300	6	399050000	176620000	222430000	80822000	37051000	43770000	104230000	42019000	62211000	102880000	49738000	53145000	111110000	47813000	63300000
O60784	O60784	Target of Myb protein 1	TOM1	6	6	6	21.3	21.3	21.3	53.818	0	60.393	457	-0.114368471698655	-0.585739094260528	0.524571159986046	0.666959862746927	sp|O60784|TOM1_HUMAN Target of Myb protein 1 OS=Homo sapiens OX=9606 GN=TOM1 PE=1 SV=2	1870400	972270	898170	2090100	1254300	835750	7227000	4263300	2963700	2481500	1522500	958920	18	471330000	253600000	217730000	116040000	54761000	61281000	117130000	64772000	52355000	193490000	106660000	86829000	44666000	27406000	17261000
O60825;Q16875;P16118	O60825	6-phosphofructo-2-kinase/fructose-2,6-bisphosphatase 2;6-phosphofructo-2-kinase;Fructose-2,6-bisphosphatase	PFKFB2	11	11	10	24.6	24.6	22.6	58.476	0	38.984	458	0.777705328852687	0.0167964177354258	-0.0231685790942625	-0.0371860448787687	sp|O60825|F262_HUMAN 6-phosphofructo-2-kinase/fructose-2,6-bisphosphatase 2 OS=Homo sapiens OX=9606 GN=PFKFB2 PE=1 SV=2	2670700	983900	1686800	10290000	5115100	5175000	17660000	8759100	8900900	11244000	5549500	5694400	35	8910400000	5100800000	3809600000	122270000	43621000	78651000	390480000	193410000	197070000	737650000	369700000	367950000	448690000	227660000	221030000
O60826	O60826	Coiled-coil domain-containing protein 22	CCDC22	7	7	7	14.5	14.5	14.5	70.755	0	35.809	459	0.641813896764344	-0.127277130772592	0.552319648923559	0.340733374875908	sp|O60826|CCD22_HUMAN Coiled-coil domain-containing protein 22 OS=Homo sapiens OX=9606 GN=CCDC22 PE=1 SV=1	576270	225080	351190	6075100	3171400	2903600	2192000	1303300	888750	1542200	861760	680480	36	932540000	472560000	459980000	155190000	76076000	79116000	218700000	114170000	104530000	362200000	189610000	172580000	191980000	90889000	101090000
O60828	O60828	Polyglutamine-binding protein 1	PQBP1	4	4	4	23	23	23	30.472	0	27.024	460	0.220775463005079	-0.913432315990927	0.432547267567293	0.256909869699664	sp|O60828|PQBP1_HUMAN Polyglutamine-binding protein 1 OS=Homo sapiens OX=9606 GN=PQBP1 PE=1 SV=1	9334000	4310600	5023400	27875000	18208000	9667000	39302000	22575000	16727000	28670000	15608000	13062000	10	2171800000	1048000000	1123900000	318080000	130970000	187110000	506060000	283650000	222410000	723810000	347830000	375980000	614660000	280970000	333700000
O60830	O60830	Mitochondrial import inner membrane translocase subunit Tim17-B	TIMM17B	4	4	4	34.3	34.3	34.3	18.273	0	21.141	461	0.820103775427488	-0.818612701334605	0.196860269503131	1.00063301549484	sp|O60830|TI17B_HUMAN Mitochondrial import inner membrane translocase subunit Tim17-B OS=Homo sapiens OX=9606 GN=TIMM17B PE=1 SV=1	10660000	3854700	6805600	8693800	5548100	3145700	10746000	5738800	5006800	24616000	16413000	8202900	9	569340000	338620000	230720000	172850000	89326000	83520000	78244000	49933000	28311000	96711000	51649000	45062000	221540000	147710000	73826000
O60832	O60832	H/ACA ribonucleoprotein complex subunit 4	DKC1	15	15	15	36	36	36	57.673	0	64.377	462	-0.275689944312869	-0.738130616744962	0.20301600448463	0.218743748846054	sp|O60832|DKC1_HUMAN H/ACA ribonucleoprotein complex subunit DKC1 OS=Homo sapiens OX=9606 GN=DKC1 PE=1 SV=3	10742000	5882900	4859600	8718800	5450900	3267900	13719000	7341500	6377800	10842000	5831400	5011000	31	2672800000	1423400000	1249400000	456620000	243770000	212850000	421740000	255510000	166220000	934200000	453030000	481170000	831710000	456180000	375530000
O60841	O60841	Eukaryotic translation initiation factor 5B	EIF5B	48	48	48	46.1	46.1	46.1	138.83	0	323.31	463	0.20579307292664	-0.316666044432648	-0.024085902708455	0.0568751835406169	sp|O60841|IF2P_HUMAN Eukaryotic translation initiation factor 5B OS=Homo sapiens OX=9606 GN=EIF5B PE=1 SV=4	89436000	41534000	47902000	97201000	53913000	43288000	101710000	50430000	51279000	119540000	60948000	58592000	50	48318000000	24339000000	23979000000	6351000000	2880800000	3470200000	7941700000	4301600000	3640100000	12828000000	5765100000	7063200000	9250500000	4746400000	4504100000
O60869	O60869	Endothelial differentiation-related factor 1	EDF1	15	15	15	74.3	74.3	74.3	16.368	0	102.24	464	-0.043374722916115	-0.223704323524137	0.0542151475563578	0.302868540143766	sp|O60869|EDF1_HUMAN Endothelial differentiation-related factor 1 OS=Homo sapiens OX=9606 GN=EDF1 PE=1 SV=1	388520000	197180000	191340000	483350000	260380000	222980000	505650000	257580000	248080000	449980000	248520000	201460000	9	20076000000	10507000000	9569600000	4379300000	2206500000	2172800000	5303700000	2873300000	2430400000	5864400000	2948800000	2915500000	4472000000	2446500000	2025500000
O60884	O60884	DnaJ homolog subfamily A member 2	DNAJA2	14	14	14	40	40	40	45.745	0	73.448	465	-0.0593132952639927	-0.427356763152998	0.312559912353167	0.142302510951485	sp|O60884|DNJA2_HUMAN DnaJ homolog subfamily A member 2 OS=Homo sapiens OX=9606 GN=DNAJA2 PE=1 SV=1	33134000	16907000	16226000	47097000	27011000	20086000	38794000	21490000	17304000	40809000	21410000	19399000	22	4750500000	2542800000	2207700000	897760000	450640000	447120000	1238700000	707310000	531440000	1151900000	635650000	516240000	1100600000	571060000	529560000
O60885	O60885	Bromodomain-containing protein 4	BRD4	16	16	13	13.7	13.7	11.5	152.22	0	31.369	466	-0.184931549926774	-0.698107879024617	0.133689195474015	0.279630003636021	sp|O60885|BRD4_HUMAN Bromodomain-containing protein 4 OS=Homo sapiens OX=9606 GN=BRD4 PE=1 SV=2	2127800	1132000	995810	7331900	4536000	2795900	9704100	5076700	4627400	5622500	3082900	2539700	48	1898200000	1023200000	874950000	162740000	85151000	77585000	427590000	261720000	165860000	742930000	380470000	362460000	564910000	295870000	269040000
O60888	O60888	Protein CutA	CUTA	4	4	4	23.5	23.5	23.5	19.116	0	52.854	467	0.522025013665174	-0.337471611646046	-0.0991916007819054	-0.0532617835459553	sp|O60888|CUTA_HUMAN Protein CutA OS=Homo sapiens OX=9606 GN=CUTA PE=1 SV=2	94596000	38833000	55763000	150500000	84009000	66487000	192240000	92816000	99422000	204800000	100510000	104290000	6	4314700000	2137700000	2177000000	627350000	259160000	368200000	1010000000	568690000	441360000	1254700000	608830000	645920000	1416100000	697610000	718490000
O60921	O60921	Checkpoint protein HUS1	HUS1	2	2	2	8.2	8.2	8.2	31.691	0.00022376	6.5105	469	0.49832066933372	-0.21912770531602	-0.263146714966512	0.404405540537502	sp|O60921|HUS1_HUMAN Checkpoint protein HUS1 OS=Homo sapiens OX=9606 GN=HUS1 PE=1 SV=1	1804700	748070	1056700	3542300	1905400	1636900	3768100	1712700	2055400	2436600	1388000	1048700	13	254950000	131930000	123010000	23462000	9724900	13737000	46050000	24770000	21280000	116910000	60111000	56804000	68520000	37325000	31194000
O60925	O60925	Prefoldin subunit 1	PFDN1	7	7	7	39.3	39.3	39.3	14.21	0	24.145	470	-0.284766846057674	-0.404033990096444	0.169631203449058	0.257710921151184	sp|O60925|PFD1_HUMAN Prefoldin subunit 1 OS=Homo sapiens OX=9606 GN=PFDN1 PE=1 SV=2	242850000	133370000	109480000	284360000	161960000	122400000	278260000	147300000	130960000	245400000	133630000	111770000	8	9407600000	5190800000	4216800000	2121700000	1148400000	973340000	2479900000	1410900000	1069000000	2401600000	1294200000	1107400000	2318700000	1299400000	1019300000
O60934	O60934	Nibrin	NBN	9	9	9	16.6	16.6	16.6	84.958	0	34.6	471	0.733195434733015	-0.378052065175068	-0.70565399749037	0.525971005149745	sp|O60934|NBN_HUMAN Nibrin OS=Homo sapiens OX=9606 GN=NBN PE=1 SV=1	4162000	1563300	2598700	4665400	2636600	2028800	826650	314210	512440	2159500	1274400	885060	42	1414500000	901510000	513040000	216170000	81962000	134210000	281870000	152610000	129260000	266830000	206790000	60035000	431210000	356360000	74855000
O60936	O60936	Nucleolar protein 3	NOL3	5	5	5	38.9	38.9	38.9	22.629	0	41.196	472	NaN	NaN	-0.0333844704678358	-0.298417916075262	sp|O60936|NOL3_HUMAN Nucleolar protein 3 OS=Homo sapiens OX=9606 GN=NOL3 PE=1 SV=2	0	0	0	1017600	1017600	0	39326000	19436000	19891000	11761000	5274700	6486800	8	669060000	339630000	329430000	0	0	0	60521000	38954000	21567000	314610000	155490000	159130000	94092000	42197000	51894000
O75027	O75027	ATP-binding cassette sub-family B member 7, mitochondrial	ABCB7	13	13	13	19.7	19.7	19.7	82.64	0	127.16	473	0.463673083408206	-0.331119513886276	-0.224865742363794	-0.138236973201873	sp|O75027|ABCB7_HUMAN ATP-binding cassette sub-family B member 7, mitochondrial OS=Homo sapiens OX=9606 GN=ABCB7 PE=1 SV=2	8205100	3448900	4756200	15276000	8510800	6765400	18507000	8533900	9973300	33046000	15732000	17314000	34	4390500000	2144100000	2246400000	420640000	181700000	238930000	690120000	370400000	319720000	1168500000	553310000	615200000	1874600000	922610000	951970000
O75044;P0DMP2	O75044	SLIT-ROBO Rho GTPase-activating protein 2	SRGAP2	10	10	7	10.5	10.5	7.2	120.87	0	33.427	476	0.110199965543264	-0.291910659750335	0.0705721905623935	0.0782528526096335	sp|O75044|SRGP2_HUMAN SLIT-ROBO Rho GTPase-activating protein 2 OS=Homo sapiens OX=9606 GN=SRGAP2 PE=1 SV=3	3622900	1742300	1880600	3564700	1962000	1602600	3696800	1893600	1803200	2618600	1344800	1273800	50	1291600000	665680000	625880000	250910000	119740000	131170000	359600000	213580000	146020000	240550000	122780000	117770000	173330000	86738000	86594000
O75054	O75054	Immunoglobulin superfamily member 3	IGSF3	3	3	3	3	3	3	135.19	0.00042854	5.3656	478	-0.29508312475515	NaN	0.663531915648548	0.781644083206775	sp|O75054|IGSF3_HUMAN Immunoglobulin superfamily member 3 OS=Homo sapiens OX=9606 GN=IGSF3 PE=2 SV=3	77262	42568	34694	0	0	0	181660	111360	70305	146460	92597	53864	60	794210000	405370000	388830000	4635700	2554100	2081700	0	0	0	10900000	6681600	4218300	8787700	5555800	3231800
O75063	O75063	Glycosaminoglycan xylosylkinase	FAM20B	4	4	4	15.4	15.4	15.4	46.432	0	7.0837	479	NaN	-0.954800958928177	0.273107998835517	NaN	sp|O75063|XYLK_HUMAN Glycosaminoglycan xylosylkinase OS=Homo sapiens OX=9606 GN=FAM20B PE=1 SV=1	0	0	0	2064300	1361800	702570	3682300	2014900	1667400	0	0	0	19	143900000	78042000	65859000	0	0	0	39222000	25873000	13349000	94739000	46905000	47834000	0	0	0
O75071	O75071	EF-hand calcium-binding domain-containing protein 14	EFCAB14	2	2	2	4.4	4.4	4.4	55.031	0.0070093	1.945	480	NaN	0.0327961470439928	0.173843382921744	3.48450100152025	sp|O75071|EFC14_HUMAN EF-hand calcium-binding domain-containing protein 14 OS=Homo sapiens OX=9606 GN=EFCAB14 PE=1 SV=1	0	0	0	11614000	5740900	5872900	12154000	6442800	5711400	224680	206250	18427	29	695790000	359310000	336480000	0	0	0	336800000	166490000	170310000	352470000	186840000	165630000	6515600	5981200	534370
O75083	O75083	WD repeat-containing protein 1	WDR1	25	25	25	53.1	53.1	53.1	66.193	0	323.31	481	0.125642792648309	-0.189659084661911	-0.12154186099625	0.182827497127486	sp|O75083|WDR1_HUMAN WD repeat-containing protein 1 OS=Homo sapiens OX=9606 GN=WDR1 PE=1 SV=4	125790000	60158000	65632000	136270000	72605000	63661000	226850000	108650000	118200000	168510000	89586000	78923000	30	33839000000	16970000000	16870000000	4581200000	2222000000	2359300000	6047000000	3255200000	2791800000	9782500000	4565100000	5217400000	9305300000	4878100000	4427200000
O75093	O75093	Slit homolog 1 protein	SLIT1	2	2	2	1.2	1.2	1.2	167.92	0.0051076	2.1244	482	NaN	-1.35892868468159	0.488906803274057	0.229554076844792	sp|O75093|SLIT1_HUMAN Slit homolog 1 protein OS=Homo sapiens OX=9606 GN=SLIT1 PE=2 SV=4	0	0	0	612030	440350	171680	604210	352810	251400	523240	282390	240850	65	165140000	100020000	65123000	0	0	0	39782000	28623000	11159000	39274000	22933000	16341000	34011000	18355000	15655000
O75116	O75116	Rho-associated protein kinase 2	ROCK2	32	32	31	28	28	27.2	160.9	0	209.97	484	0.45306370458581	-0.0242346509166639	-0.00405814610932483	-0.0414999061893278	sp|O75116|ROCK2_HUMAN Rho-associated protein kinase 2 OS=Homo sapiens OX=9606 GN=ROCK2 PE=1 SV=4	14679000	6196600	8482800	17300000	8722600	8577300	11518000	5751100	5767300	20372000	10040000	10333000	80	8432000000	4229900000	4202100000	1433500000	600560000	832960000	1876700000	1021600000	855030000	1240000000	630040000	609930000	1802300000	890140000	912140000
O75122	O75122	CLIP-associating protein 2	CLASP2	9	7	7	9.4	8.6	8.6	141.06	0	19.822	485	0.830539045142986	0.28803623340505	-0.125501717581086	0.51554270304266	sp|O75122|CLAP2_HUMAN CLIP-associating protein 2 OS=Homo sapiens OX=9606 GN=CLASP2 PE=1 SV=3	262330	94419	167910	1078200	485480	592760	258580	123670	134910	1026400	603920	422460	76	273320000	132960000	140350000	19937000	7175800	12761000	81946000	36896000	45050000	19652000	9398900	10253000	86621000	48539000	38083000
O75127	O75127	Pentatricopeptide repeat-containing protein 1, mitochondrial	PTCD1	6	6	6	9.1	9.1	9.1	78.855	0.00022099	6.2077	486	1.17758156693339	0.230495088113685	-0.245730789799018	0.0900442245736167	sp|O75127|PTCD1_HUMAN Pentatricopeptide repeat-containing protein 1, mitochondrial OS=Homo sapiens OX=9606 GN=PTCD1 PE=1 SV=2	776480	238040	538440	916160	421560	494590	1556800	712250	844510	7404600	3817800	3586800	35	1343200000	618480000	724750000	27177000	8331200	18846000	32065000	14755000	17311000	60127000	30569000	29558000	266630000	140730000	125910000
O75128	O75128	Protein cordon-bleu	COBL	7	7	7	9.8	9.8	9.8	135.62	0	37.09	487	0.329512582639423	0.0200194198453307	-0.72495692500305	-0.115753828510226	sp|O75128|COBL_HUMAN Protein cordon-bleu OS=Homo sapiens OX=9606 GN=COBL PE=1 SV=2	363040	160880	202160	524640	260500	264140	711760	268300	443460	927780	445290	482490	64	567890000	285350000	282540000	23235000	10296000	12938000	33577000	16672000	16905000	193280000	82277000	111000000	258700000	130360000	128340000
O75131	O75131	Copine-3	CPNE3	18	18	17	29.8	29.8	28.1	60.13	0	61.856	488	-0.478456424459651	-0.566598563351602	0.251981045401966	0.041855929221721	sp|O75131|CPNE3_HUMAN Copine-3 OS=Homo sapiens OX=9606 GN=CPNE3 PE=1 SV=1	69019000	40180000	28839000	64993000	38797000	26196000	99749000	54219000	45530000	74870000	37978000	36892000	24	10062000000	5438600000	4623200000	2109100000	1192400000	916760000	2235800000	1291800000	944070000	3251400000	1697600000	1553800000	2413200000	1229200000	1184000000
O75146	O75146	Huntingtin-interacting protein 1-related protein	HIP1R	11	11	10	13.6	13.6	12.6	119.39	0	55.636	490	0.657656358378294	-0.318668186696943	0.466900946605022	0.38619033458433	sp|O75146|HIP1R_HUMAN Huntingtin-interacting protein 1-related protein OS=Homo sapiens OX=9606 GN=HIP1R PE=1 SV=2	2666700	1034600	1632100	3484700	1934000	1550700	1088500	631540	456930	4585400	2597800	1987700	63	1098200000	603270000	494940000	212770000	86063000	126710000	260160000	145350000	114810000	144890000	87685000	57208000	325160000	186320000	138840000
O75150	O75150	E3 ubiquitin-protein ligase BRE1B	RNF40	18	16	16	24.1	21.7	21.7	113.68	0	68.628	491	-0.0718127407702052	-0.392415966304699	-0.331251261326008	0.2132952196921	sp|O75150|BRE1B_HUMAN E3 ubiquitin-protein ligase BRE1B OS=Homo sapiens OX=9606 GN=RNF40 PE=1 SV=5	6381800	3270300	3111500	7577200	4300700	3276500	4604500	2039100	2565400	10129000	5438200	4690800	50	1853900000	977310000	876630000	405230000	203740000	201500000	479910000	279290000	200620000	405760000	188240000	217520000	563040000	306050000	256990000
O75151	O75151	Lysine-specific demethylase PHF2	PHF2	5	5	5	5.4	5.4	5.4	120.77	0.00022247	6.3889	492	0.0366326890087308	NaN	0.403751189959782	0.496283420494509	sp|O75151|PHF2_HUMAN Lysine-specific demethylase PHF2 OS=Homo sapiens OX=9606 GN=PHF2 PE=1 SV=4	14911000	7360900	7550200	0	0	0	20106000	11451000	8655700	11717000	6856100	4860500	48	2563500000	1376700000	1186800000	715730000	353320000	362410000	0	0	0	1179200000	647180000	531980000	668630000	376170000	292450000
O75152;A0A1B0GTU1	O75152	Zinc finger CCCH domain-containing protein 11A	ZC3H11A	15	15	15	24.8	24.8	24.8	89.13	0	57.99	493	0.150972228777475	-0.316553946422813	-0.14884467516029	0.127051569692256	sp|O75152|ZC11A_HUMAN Zinc finger CCCH domain-containing protein 11A OS=Homo sapiens OX=9606 GN=ZC3H11A PE=1 SV=3	21272000	10080000	11192000	19808000	10986000	8821600	10202000	4838000	5363800	11208000	5850600	5357400	42	4202600000	2083600000	2119000000	1167600000	564860000	602740000	999850000	541630000	458220000	640260000	319540000	320720000	1388400000	654460000	733930000
O75153	O75153	Clustered mitochondria protein homolog	CLUH	37	37	37	37.4	37.4	37.4	146.67	0	323.31	494	0.0724347290322236	-0.311197653129571	0.0992229619335876	0.0850640497931148	sp|O75153|CLU_HUMAN Clustered mitochondria protein homolog OS=Homo sapiens OX=9606 GN=CLUH PE=1 SV=2	10335000	5037900	5297300	16740000	9269300	7470800	31854000	16475000	15380000	31521000	16225000	15296000	68	14309000000	7357400000	6952100000	1279600000	573520000	706130000	1952900000	1060700000	892110000	3395000000	1734000000	1661000000	4570600000	2322300000	2248300000
O75165	O75165	DnaJ homolog subfamily C member 13	DNAJC13	40	40	40	22.5	22.5	22.5	254.41	0	323.31	495	0.0238917474148433	-0.17067713263431	0.169675214395808	0.293094388789926	sp|O75165|DJC13_HUMAN DnaJ homolog subfamily C member 13 OS=Homo sapiens OX=9606 GN=DNAJC13 PE=1 SV=5	4239100	2102000	2137100	5072600	2686100	2386400	5454800	2887600	2567200	6621600	3645900	2975600	112	14692000000	7530800000	7161600000	748580000	339960000	408620000	1010800000	494950000	515850000	1090200000	556130000	534040000	1307700000	720660000	587030000
O75170	O75170	Serine/threonine-protein phosphatase 6 regulatory subunit 2	PPP6R2	5	5	5	8.6	8.6	8.6	104.94	0.00040282	3.932	496	NaN	NaN	0.270784180322202	-0.421774948171593	sp|O75170|PP6R2_HUMAN Serine/threonine-protein phosphatase 6 regulatory subunit 2 OS=Homo sapiens OX=9606 GN=PPP6R2 PE=1 SV=2	0	0	0	0	0	0	172330	94226	78101	1829300	781890	1047400	49	98081000	42930000	55151000	0	0	0	0	0	0	8444000	4617100	3826900	89637000	38313000	51324000
O75175	O75175	CCR4-NOT transcription complex subunit 3	CNOT3	9	9	9	13.3	13.3	13.3	81.871	0	59.409	497	0.235776716918862	0.12886600336763	0.0561721259508947	0.0537689461578659	sp|O75175|CNOT3_HUMAN CCR4-NOT transcription complex subunit 3 OS=Homo sapiens OX=9606 GN=CNOT3 PE=1 SV=1	3854900	1770300	2084600	4718600	2254000	2464600	7346400	3744700	3601700	17072000	8695100	8377000	19	1191600000	638480000	553140000	109360000	57331000	52025000	155300000	89357000	65940000	295810000	167450000	128360000	426560000	223470000	203090000
O75179	O75179	Ankyrin repeat domain-containing protein 17	ANKRD17	21	12	12	12.2	7.7	7.7	274.25	0	111.71	498	0.152329418000358	-1.9735259600712	5.0317234878881	-0.0952558110439916	sp|O75179|ANR17_HUMAN Ankyrin repeat domain-containing protein 17 OS=Homo sapiens OX=9606 GN=ANKRD17 PE=1 SV=3	858670	406690	451980	2159700	1721400	438320	9757400	9468000	289440	586050	283350	302690	88	1681200000	1302500000	378670000	75563000	35789000	39774000	311910000	216710000	95201000	1015800000	908350000	107410000	270960000	138830000	132120000
O75182	O75182	Paired amphipathic helix protein Sin3b	SIN3B	3	3	3	3.4	3.4	3.4	133.06	0	6.7236	499	0.13843388350617	-0.0264322095577909	0.27794221973751	-1.60359712331544	sp|O75182|SIN3B_HUMAN Paired amphipathic helix protein Sin3b OS=Homo sapiens OX=9606 GN=SIN3B PE=1 SV=2	399660	190250	209410	317670	160290	157380	1137400	623340	514110	389090	96331	292750	59	132390000	63142000	69246000	23580000	11225000	12355000	18743000	9457100	9285700	67109000	36777000	30332000	22956000	5683600	17272000
O75190;Q8WWF6	O75190;Q8WWF6	DnaJ homolog subfamily B member 6;DnaJ homolog subfamily B member 3	DNAJB6;DNAJB3	3	2	2	9.5	6.7	6.7	36.087	0	16.056	500	-1.0376755994039	NaN	-0.103214438362298	0.401617794141631	sp|O75190|DNJB6_HUMAN DnaJ homolog subfamily B member 6 OS=Homo sapiens OX=9606 GN=DNAJB6 PE=1 SV=2;sp|Q8WWF6|DNJB3_HUMAN DnaJ homolog subfamily B member 3 OS=Homo sapiens OX=9606 GN=DNAJB3 PE=1 SV=1	8544200	5745500	2798700	0	0	0	9640200	4647800	4992500	7721000	4394400	3326600	13	406930000	245260000	161670000	111070000	74691000	36383000	0	0	0	125320000	60421000	64902000	170530000	110150000	60386000
O75191	O75191	Xylulose kinase	XYLB	1	1	1	3.4	3.4	3.4	58.382	0.00039456	3.4754	501	NaN	NaN	0.281766391671167	0.962564778290875	sp|O75191|XYLB_HUMAN Xylulose kinase OS=Homo sapiens OX=9606 GN=XYLB PE=1 SV=3	0	0	0	0	0	0	1351800	741700	610110	2523400	1667700	855770	25	96881000	60234000	36647000	0	0	0	0	0	0	33795000	18543000	15253000	63086000	41691000	21394000
O75208	O75208	Ubiquinone biosynthesis protein COQ9, mitochondrial	COQ9	6	6	6	24.8	24.8	24.8	35.509	0	46.153	502	0.37374169352362	-0.517894105345378	-0.209303683274783	0.0767814103696077	sp|O75208|COQ9_HUMAN Ubiquinone biosynthesis protein COQ9, mitochondrial OS=Homo sapiens OX=9606 GN=COQ9 PE=1 SV=1	7383000	3216000	4167000	8146400	4796600	3349900	5504600	2553000	2951600	10277000	5275000	5001600	13	1256700000	612850000	643870000	95979000	41808000	54171000	266690000	148860000	117820000	388230000	188680000	199550000	401220000	188480000	212740000
O75223	O75223	Gamma-glutamylcyclotransferase	GGCT	11	11	11	66.5	66.5	66.5	21.007	0	224.36	503	0.3505853330198	-0.135696955733223	-0.133460763920488	0.104980656530135	sp|O75223|GGCT_HUMAN Gamma-glutamylcyclotransferase OS=Homo sapiens OX=9606 GN=GGCT PE=1 SV=1	154160000	67759000	86398000	190110000	99521000	90587000	180930000	86286000	94649000	179890000	93214000	86672000	13	11292000000	5634300000	5657400000	2053800000	898150000	1155600000	2690300000	1413800000	1276500000	2564800000	1229200000	1335600000	2475200000	1274700000	1200500000
O75251	O75251	NADH dehydrogenase [ubiquinone] iron-sulfur protein 7, mitochondrial	NDUFS7	4	4	4	25.8	25.8	25.8	23.563	0	130.7	504	0.977952231305763	-0.518239136243664	-0.0447418187187905	0.163884067021123	sp|O75251|NDUS7_HUMAN NADH dehydrogenase [ubiquinone] iron-sulfur protein 7, mitochondrial OS=Homo sapiens OX=9606 GN=NDUFS7 PE=1 SV=3	11670000	3929800	7740400	30207000	17788000	12420000	25540000	12572000	12968000	18313000	9675800	8636800	10	1299900000	643550000	656370000	116700000	39298000	77404000	302070000	177880000	124200000	255400000	125720000	129680000	183130000	96758000	86368000
O75298	O75298	Reticulon-2	RTN2	2	2	2	2.8	2.8	2.8	59.263	0.0090618	1.8119	505	0.367055344305357	0.130259644180597	NaN	NaN	sp|O75298|RTN2_HUMAN Reticulon-2 OS=Homo sapiens OX=9606 GN=RTN2 PE=1 SV=1	5629500	2458600	3170900	4003100	1911300	2091900	0	0	0	0	0	0	26	260250000	121330000	138920000	146370000	63923000	82444000	104080000	49693000	54389000	0	0	0	0	0	0
O75306	O75306	NADH dehydrogenase [ubiquinone] iron-sulfur protein 2, mitochondrial	NDUFS2	10	10	10	30	30	30	52.545	0	59.163	506	0.270830389919281	-0.20524465171497	0.0902445629975792	0.0398990139562456	sp|O75306|NDUS2_HUMAN NADH dehydrogenase [ubiquinone] iron-sulfur protein 2, mitochondrial OS=Homo sapiens OX=9606 GN=NDUFS2 PE=1 SV=2	14022000	6354900	7667200	17500000	9371200	8128500	15637000	8062800	7573900	25385000	12868000	12517000	25	6691100000	3258700000	3432400000	1253400000	559100000	694330000	1364900000	682640000	682280000	1608700000	791650000	817060000	2213800000	1096600000	1117100000
O75312	O75312	Zinc finger protein ZPR1	ZPR1	8	8	8	29.6	29.6	29.6	50.925	0	46.48	507	0.0205484720420263	0.952958695284404	-0.20355516322076	0.05219923603968	sp|O75312|ZPR1_HUMAN Zinc finger protein ZPR1 OS=Homo sapiens OX=9606 GN=ZPR1 PE=1 SV=1	1930800	958520	972270	5312400	1809500	3502900	4127500	1918400	2209100	4931100	2510200	2421000	26	1329400000	576750000	752660000	249600000	79502000	170100000	289270000	112560000	176710000	332260000	158480000	173780000	458280000	226200000	232070000
O75319	O75319	RNA/RNP complex-1-interacting phosphatase	DUSP11	1	1	1	4.2	4.2	4.2	43.71	0.0005832	3.1841	508	NaN	NaN	0.0157615365505048	0.911912985811556	sp|O75319|DUS11_HUMAN RNA/RNP complex-1-interacting phosphatase OS=Homo sapiens OX=9606 GN=DUSP11 PE=1 SV=2	0	0	0	0	0	0	1691500	850390	841150	2319100	1514300	804820	23	92245000	54388000	37857000	0	0	0	0	0	0	38906000	19559000	19346000	53340000	34829000	18511000
O75323	O75323	Protein NipSnap homolog 2	GBAS	7	5	5	25.9	23.1	23.1	33.742	0	12.259	509	NaN	NaN	-0.933150363946669	-1.30254013968748	sp|O75323|NIPS2_HUMAN Protein NipSnap homolog 2 OS=Homo sapiens OX=9606 GN=NIPSNAP2 PE=1 SV=1	0	0	0	675930	675930	0	13673000	4699700	8973800	14336000	4135200	10200000	16	928300000	452780000	475520000	0	0	0	10815000	10815000	0	438250000	175000000	263250000	229370000	66163000	163210000
O75335	O75335	Liprin-alpha-4	PPFIA4	2	2	2	2.4	2.4	2.4	134.4	0.0056272	2.0699	511	NaN	0.0750108421525904	NaN	-1.11125862701077	sp|O75335|LIPA4_HUMAN Liprin-alpha-4 OS=Homo sapiens OX=9606 GN=PPFIA4 PE=2 SV=3	249230	0	249230	345900	168450	177440	268470	0	268470	303810	96133	207680	60	70044000	15875000	54169000	14954000	0	14954000	20754000	10107000	10647000	16108000	0	16108000	18229000	5768000	12461000
O75340	O75340	Programmed cell death protein 6	PDCD6	10	10	10	53.9	53.9	53.9	21.868	0	197.93	512	0.154713553134461	-0.0928844826760454	-0.121605412028353	0.274711196869023	sp|O75340|PDCD6_HUMAN Programmed cell death protein 6 OS=Homo sapiens OX=9606 GN=PDCD6 PE=1 SV=1	160020000	75724000	84296000	205470000	106040000	99428000	469370000	224800000	244570000	358930000	196500000	162430000	11	25748000000	12942000000	12807000000	3284200000	1571400000	1712700000	4810700000	2496700000	2314000000	8816000000	4102100000	4713800000	6992000000	3808900000	3183100000
O75347	O75347	Tubulin-specific chaperone A	TBCA	13	13	13	63	63	63	12.855	0	53.06	514	0.405768084149269	-0.20138868243192	0.0064303828141338	-0.0782553724069487	sp|O75347|TBCA_HUMAN Tubulin-specific chaperone A OS=Homo sapiens OX=9606 GN=TBCA PE=1 SV=3	592580000	254900000	337690000	819570000	438340000	381230000	843570000	422730000	420850000	703690000	342300000	361380000	6	22206000000	10946000000	11260000000	4387700000	1891600000	2496100000	6273000000	3280300000	2992800000	6271600000	3164600000	3107000000	4959300000	2453800000	2505400000
O75348	O75348	V-type proton ATPase subunit G 1	ATP6V1G1	2	2	2	16.9	16.9	16.9	13.757	0	23.611	515	-0.00362916978967647	-0.25185742399405	0.633023554326956	0.112804455262159	sp|O75348|VATG1_HUMAN V-type proton ATPase subunit G 1 OS=Homo sapiens OX=9606 GN=ATP6V1G1 PE=1 SV=3	28623000	14329000	14293000	25785000	14015000	11770000	28439000	17290000	11149000	17802000	9248600	8553000	7	942060000	494660000	447400000	200360000	100300000	100050000	180490000	98106000	82387000	199070000	121030000	78042000	124610000	64740000	59871000
O75351	O75351	Vacuolar protein sorting-associated protein 4B	VPS4B	19	19	12	44.6	44.6	34.5	49.301	0	224.19	516	-0.0506900045143331	-0.71409877490843	0.159090583336908	0.645838186295946	sp|O75351|VPS4B_HUMAN Vacuolar protein sorting-associated protein 4B OS=Homo sapiens OX=9606 GN=VPS4B PE=1 SV=2	36435000	18537000	17897000	51180000	31797000	19383000	41775000	22038000	19737000	74621000	45525000	29096000	25	17402000000	9012100000	8389700000	1719600000	797210000	922420000	2247800000	1266400000	981450000	2280000000	1226100000	1053900000	2422300000	1407900000	1014400000
O75352	O75352	Mannose-P-dolichol utilization defect 1 protein	MPDU1	5	5	5	13.8	13.8	13.8	26.638	0	57.861	517	-0.375705831066461	-0.466288278056932	0.113420940933709	0.3956034518647	sp|O75352|MPU1_HUMAN Mannose-P-dolichol utilization defect 1 protein OS=Homo sapiens OX=9606 GN=MPDU1 PE=1 SV=2	92324000	52139000	40185000	79258000	45978000	33280000	41488000	21559000	19929000	97386000	55327000	42058000	4	1712000000	943740000	768250000	394660000	220710000	173950000	335450000	193790000	141650000	177080000	92833000	84249000	419980000	237940000	182040000
O75368	O75368	SH3 domain-binding glutamic acid-rich-like protein	SH3BGRL	6	6	6	53.5	53.5	53.5	12.774	0	10.28	520	0.423508906018149	-0.507137303788758	-0.311169692751098	0.840214383489949	sp|O75368|SH3L1_HUMAN SH3 domain-binding glutamic acid-rich-like protein OS=Homo sapiens OX=9606 GN=SH3BGRL PE=1 SV=1	4522000	1931500	2590500	80255000	47108000	33146000	24128000	10768000	13360000	63103000	40488000	22615000	8	1481500000	875240000	606240000	36176000	15452000	20724000	653300000	384370000	268920000	193020000	86143000	106880000	598990000	389270000	209720000
O75369	O75369	Filamin-B	FLNB	123	112	109	56.3	52.7	51.3	278.16	0	323.31	521	-0.0303034836941189	-0.529550238427172	0.170166033109549	0.311944850920425	sp|O75369|FLNB_HUMAN Filamin-B OS=Homo sapiens OX=9606 GN=FLNB PE=1 SV=2	74462000	37622000	36840000	98999000	58484000	40516000	124370000	65846000	58520000	106350000	58901000	47448000	142	114480000000	59862000000	54615000000	16580000000	8081300000	8498700000	24053000000	13417000000	10636000000	36207000000	18505000000	17702000000	29831000000	16215000000	13617000000
O75376	O75376	Nuclear receptor corepressor 1	NCOR1	8	8	8	5	5	5	270.21	0	29.164	522	0.45861337773765	0.132387862203072	0.106923472812991	-0.186942590220947	sp|O75376|NCOR1_HUMAN Nuclear receptor corepressor 1 OS=Homo sapiens OX=9606 GN=NCOR1 PE=1 SV=2	11534000	4858100	6676100	13426000	6405400	7021000	18118000	9394700	8723600	5949100	2782100	3167000	130	6435800000	3083200000	3352600000	1524100000	643220000	880890000	1783000000	856980000	925980000	2355400000	1221300000	1134100000	773380000	361670000	411710000
O75380	O75380	NADH dehydrogenase [ubiquinone] iron-sulfur protein 6, mitochondrial	NDUFS6	4	4	4	44.4	44.4	44.4	13.711	0	22.094	523	0.576154772083455	-0.325894559918125	-0.195397106143433	0.216811389073148	sp|O75380|NDUS6_HUMAN NADH dehydrogenase [ubiquinone] iron-sulfur protein 6, mitochondrial OS=Homo sapiens OX=9606 GN=NDUFS6 PE=1 SV=1	18689000	7503000	11186000	32249000	17938000	14311000	43673000	20360000	23313000	32961000	17716000	15244000	8	2669200000	1343400000	1325800000	309770000	129020000	180750000	601590000	336910000	264680000	1048200000	500640000	547550000	709630000	376850000	332780000
O75381	O75381	Peroxisomal membrane protein PEX14	PEX14	5	5	5	22.3	22.3	22.3	41.236	0	92.333	524	0.0950346015068892	-0.431706432441561	-0.252758756688911	-0.373910937476375	sp|O75381|PEX14_HUMAN Peroxisomal membrane protein PEX14 OS=Homo sapiens OX=9606 GN=PEX14 PE=1 SV=1	698870	337930	360940	5361300	3078700	2282500	4631700	2113500	2518200	5019900	2186500	2833400	15	345310000	157150000	188150000	34451000	8375900	26075000	125040000	70667000	54377000	69475000	31703000	37772000	116340000	46408000	69929000
O75390	O75390	Citrate synthase, mitochondrial	CS	19	19	19	38.8	38.8	38.8	51.712	0	323.31	526	0.298458006210566	-0.0729342770975255	-0.100873760509899	-0.201491403255256	sp|O75390|CISY_HUMAN Citrate synthase, mitochondrial OS=Homo sapiens OX=9606 GN=CS PE=1 SV=2	284660000	127660000	157000000	302710000	155180000	147530000	461570000	222720000	238850000	369200000	171730000	197470000	19	49497000000	24766000000	24731000000	9109800000	4171200000	4938600000	9028500000	4855400000	4173100000	12543000000	6051600000	6491600000	8533400000	4093100000	4440300000
O75391	O75391	Sperm-associated antigen 7	SPAG7	7	7	7	43.2	43.2	43.2	26.034	0	36	527	-0.0310664004068615	-0.481992389871096	0.867642756865773	0.629320769359141	sp|O75391|SPAG7_HUMAN Sperm-associated antigen 7 OS=Homo sapiens OX=9606 GN=SPAG7 PE=1 SV=2	36131000	18260000	17871000	26639000	15524000	11115000	18022000	11642000	6380300	4037500	2452200	1585300	12	1678200000	896160000	781990000	696930000	338560000	358370000	376500000	224920000	151590000	377900000	214800000	163110000	219970000	116640000	103330000
O75394	O75394	39S ribosomal protein L33, mitochondrial	MRPL33	1	1	1	16.9	16.9	16.9	7.6191	0.00041331	4.4881	528	0.369741882227809	-0.201875962663725	-0.217717686675995	-0.327298076805534	sp|O75394|RM33_HUMAN 39S ribosomal protein L33, mitochondrial OS=Homo sapiens OX=9606 GN=MRPL33 PE=1 SV=1	18535000	8086700	10449000	49576000	26520000	23057000	135440000	62618000	72818000	78841000	34968000	43873000	3	880100000	407870000	472220000	55606000	24260000	31346000	148730000	79559000	69170000	406310000	187850000	218450000	236520000	104900000	131620000
O75396	O75396	Vesicle-trafficking protein SEC22b	SEC22B	12	12	12	42.8	42.8	42.8	24.593	0	263.98	529	0.451225806894141	-0.203895640182681	0.217329169638977	0.315272869094793	sp|O75396|SC22B_HUMAN Vesicle-trafficking protein SEC22b OS=Homo sapiens OX=9606 GN=SEC22B PE=1 SV=4	345280000	145860000	199420000	392370000	210020000	182340000	425920000	228970000	196950000	338400000	187620000	150790000	14	33841000000	17642000000	16199000000	6562800000	2915700000	3647100000	7546200000	4015400000	3530800000	7797700000	4132600000	3665100000	7700800000	4517200000	3183600000
O75400	O75400	Pre-mRNA-processing factor 40 homolog A	PRPF40A	23	23	23	23.2	23.2	23.2	108.8	0	116.44	530	0.285208217774497	-0.151842338523619	-0.267048365881488	0.287337441487231	sp|O75400|PR40A_HUMAN Pre-mRNA-processing factor 40 homolog A OS=Homo sapiens OX=9606 GN=PRPF40A PE=1 SV=2	16542000	7456100	9085900	17051000	8974000	8077500	40991000	18604000	22387000	24855000	13661000	11194000	33	5217900000	2501700000	2716200000	1102500000	479870000	622630000	1301500000	667830000	633620000	1762500000	791420000	971060000	1042300000	558490000	483830000
O75419	O75419	Cell division control protein 45 homolog	CDC45	5	5	5	8.1	8.1	8.1	65.568	0	9.8636	532	NaN	0.410451160611537	0.687892274218397	0.84557209729163	sp|O75419|CDC45_HUMAN Cell division control protein 45 homolog OS=Homo sapiens OX=9606 GN=CDC45 PE=1 SV=1	143640	0	143640	258670	111060	147610	722010	445470	276530	508920	326960	181950	26	928910000	445150000	483760000	142910000	62747000	80163000	118280000	59583000	58694000	183060000	79996000	103060000	72583000	39659000	32924000
O75431	O75431	Metaxin-2	MTX2	7	7	7	49.4	49.4	49.4	29.763	0	88.174	533	0.747471311994812	-0.150991255092103	-0.244100344689493	0.26713774291149	sp|O75431|MTX2_HUMAN Metaxin-2 OS=Homo sapiens OX=9606 GN=MTX2 PE=1 SV=1	13474000	5029700	8444100	51471000	27081000	24390000	54895000	25131000	29764000	42548000	23238000	19310000	11	3337200000	1646400000	1690800000	306710000	134880000	171830000	647390000	342940000	304450000	1022100000	476170000	545980000	859800000	441310000	418500000
O75436	O75436	Vacuolar protein sorting-associated protein 26A	VPS26A	15	15	13	54.1	54.1	49.8	38.169	0	208.29	534	0.0431499333322749	-0.28944305882853	-0.113608293369695	-0.0494756880860834	sp|O75436|VP26A_HUMAN Vacuolar protein sorting-associated protein 26A OS=Homo sapiens OX=9606 GN=VPS26A PE=1 SV=2	131540000	64787000	66754000	169670000	93315000	76352000	204610000	98278000	106330000	150540000	73978000	76559000	19	26760000000	12506000000	14253000000	2998600000	1452400000	1546200000	4053200000	2208400000	1844800000	5353100000	2578100000	2775100000	3752900000	1830400000	1922500000
O75438	O75438	NADH dehydrogenase [ubiquinone] 1 beta subcomplex subunit 1	NDUFB1	4	4	4	36.2	36.2	36.2	6.9611	0	14.229	535	-0.253903394081665	-0.350925390940101	0.149221446196691	0.000579066993340932	sp|O75438|NDUB1_HUMAN NADH dehydrogenase [ubiquinone] 1 beta subcomplex subunit 1 OS=Homo sapiens OX=9606 GN=NDUFB1 PE=1 SV=1	100080000	54432000	45648000	90038000	50468000	39571000	111790000	58781000	53005000	114600000	57314000	57291000	3	1449300000	799070000	650260000	300240000	163300000	136940000	339500000	201220000	138270000	465780000	262610000	203170000	343810000	171940000	171870000
O75439	O75439	Mitochondrial-processing peptidase subunit beta	PMPCB	13	12	12	26.8	25.4	25.4	54.366	0	31.189	536	0.363558462865703	-0.137879948536882	-0.218714930544946	-0.0895079510215886	sp|O75439|MPPB_HUMAN Mitochondrial-processing peptidase subunit beta OS=Homo sapiens OX=9606 GN=PMPCB PE=1 SV=2	31882000	13943000	17939000	35121000	18399000	16722000	49658000	22951000	26708000	59398000	28778000	30620000	26	5136100000	2460600000	2675600000	914760000	392440000	522320000	1094700000	577040000	517670000	1423000000	664020000	759010000	1681200000	815430000	865730000
O75448	O75448	Mediator of RNA polymerase II transcription subunit 24	MED24	5	5	5	6.6	6.6	6.6	110.3	0	53.668	538	0.509586787932319	0.391795593046986	0.239499306080628	0.174472300869368	sp|O75448|MED24_HUMAN Mediator of RNA polymerase II transcription subunit 24 OS=Homo sapiens OX=9606 GN=MED24 PE=1 SV=1	812720	335330	477390	459700	198830	260870	499070	270200	228870	871280	461950	409330	51	2433100000	1265900000	1167200000	63405000	28332000	35073000	101150000	53775000	47380000	25453000	13780000	11672000	173770000	88986000	84785000
O75459	O75459	P antigen family member 1	PAGE1	3	3	3	33.6	33.6	33.6	16.15	0	30.367	540	-0.0888513799831648	-0.348223927518267	0.0786186373212998	3.26505794991506	sp|O75459|PAGE1_HUMAN P antigen family member 1 OS=Homo sapiens OX=9606 GN=PAGE1 PE=1 SV=2	15404000	7939200	7465000	34279000	19198000	15081000	33185000	17045000	16141000	177390000	160670000	16713000	5	3478000000	2083400000	1394700000	502530000	227330000	275200000	707130000	400590000	306540000	718080000	324370000	393710000	1543000000	1127500000	415440000
O75475	O75475	PC4 and SFRS1-interacting protein	PSIP1	17	16	16	35.7	34.2	34.2	60.103	0	182.15	541	0.0139097518720264	-0.294765842270181	-0.23025293917994	0.183148841039541	sp|O75475|PSIP1_HUMAN PC4 and SFRS1-interacting protein OS=Homo sapiens OX=9606 GN=PSIP1 PE=1 SV=1	65343000	32514000	32829000	47945000	26413000	21532000	94323000	43406000	50917000	103790000	55183000	48604000	28	26223000000	12509000000	13714000000	2839200000	1295100000	1544100000	2768600000	1571300000	1197300000	4960900000	2106700000	2854200000	7091400000	3511500000	3579900000
O75477	O75477	Erlin-1	ERLIN1	10	7	7	30.7	21.8	21.8	39.171	0	64.679	542	0.307769928376716	-0.699400380924228	0.540252055374803	-0.491099403007751	sp|O75477|ERLN1_HUMAN Erlin-1 OS=Homo sapiens OX=9606 GN=ERLIN1 PE=1 SV=2	13534000	6047700	7485800	11799000	7302200	4496900	15672000	9286400	6385800	5844200	2429500	3414700	20	2119100000	1082600000	1036400000	302330000	132910000	169420000	235980000	146040000	89939000	313440000	185730000	127720000	156690000	64891000	91800000
O75489	O75489	NADH dehydrogenase [ubiquinone] iron-sulfur protein 3, mitochondrial	NDUFS3	13	13	13	52.7	52.7	52.7	30.241	0	317.31	543	0.00237053780779017	-0.464585036998082	0.101809627128011	0.244950315267546	sp|O75489|NDUS3_HUMAN NADH dehydrogenase [ubiquinone] iron-sulfur protein 3, mitochondrial OS=Homo sapiens OX=9606 GN=NDUFS3 PE=1 SV=1	103460000	51688000	51773000	182950000	106080000	76874000	147630000	76420000	71213000	60137000	32615000	27522000	17	12027000000	6265700000	5760900000	2222000000	1065200000	1156800000	3656900000	2096100000	1560900000	3204800000	1604900000	1599900000	1390700000	723420000	667280000
O75494;Q8WXF0	O75494	Serine/arginine-rich splicing factor 10	SRSF10	6	6	6	24.4	24.4	24.4	31.3	0	9.2197	544	0.502592515048434	0.154705544095507	-0.574637269931088	-0.166337227473198	sp|O75494|SRS10_HUMAN Serine/arginine-rich splicing factor 10 OS=Homo sapiens OX=9606 GN=SRSF10 PE=1 SV=1	22472000	9298700	13174000	8182500	3872100	4310400	7935400	3187800	4747600	31519000	14852000	16667000	9	997250000	421750000	575500000	202250000	83688000	118560000	92107000	42464000	49643000	71418000	28690000	42728000	283670000	133670000	150000000
O75496	O75496	Geminin	GMNN	5	5	5	23.9	23.9	23.9	23.565	0	7.9257	545	0.301431234954048	-0.564511627159895	0.408350340986074	-0.0826058657728762	sp|O75496|GEMI_HUMAN Geminin OS=Homo sapiens OX=9606 GN=GMNN PE=1 SV=1	9719500	4353900	5365600	5406700	3225600	2181100	6667700	3802600	2865200	10220000	4963600	5256100	7	263510000	127060000	136460000	107450000	43113000	64338000	37847000	22579000	15268000	46674000	26618000	20056000	71538000	34745000	36793000
O75506	O75506	Heat shock factor-binding protein 1	HSBP1	3	3	3	64.5	64.5	64.5	8.5435	0	215.4	546	0.0475748444890483	-0.490531281260558	0.0685734537326858	0.154591801394826	sp|O75506|HSBP1_HUMAN Heat shock factor-binding protein 1 OS=Homo sapiens OX=9606 GN=HSBP1 PE=1 SV=1	22503000	11066000	11437000	22788000	13313000	9475700	50334000	25765000	24569000	43063000	22684000	20379000	5	1938900000	923580000	1015300000	268940000	122390000	146550000	327800000	168700000	159090000	760530000	332850000	427690000	581600000	299640000	281960000
O75521	O75521	Enoyl-CoA delta isomerase 2, mitochondrial	ECI2	19	19	19	55.6	55.6	55.6	43.585	0	155.77	547	0.313414894388626	-0.236133748562378	-0.248559083317914	-0.2217374527564	sp|O75521|ECI2_HUMAN Enoyl-CoA delta isomerase 2, mitochondrial OS=Homo sapiens OX=9606 GN=ECI2 PE=1 SV=4	337720000	150590000	187130000	401810000	217310000	184500000	99941000	45676000	54264000	42270000	19514000	22756000	19	21257000000	10499000000	10758000000	6991600000	3140100000	3851500000	8575700000	4672900000	3902900000	3782400000	1750100000	2032400000	1788200000	869590000	918650000
O75530	O75530	Polycomb protein EED	EED	7	7	7	17	17	17	50.197	0	16.873	549	0.168929806835318	-0.34715754904885	-0.499041990018541	0.195253199553998	sp|O75530|EED_HUMAN Polycomb protein EED OS=Homo sapiens OX=9606 GN=EED PE=1 SV=2	4244200	1998000	2246200	5076900	2842400	2234500	5330200	2208700	3121500	5067500	2705000	2362600	25	959250000	448830000	510420000	236260000	98580000	137680000	198850000	107430000	91424000	278650000	118100000	160550000	245490000	124720000	120770000
O75531	O75531	Barrier-to-autointegration factor;Barrier-to-autointegration factor, N-terminally processed	BANF1	11	11	11	76.4	76.4	76.4	10.058	0	120.81	550	-0.10788933970024	-0.570540084731745	0.0119899464962707	-0.0558740510200444	sp|O75531|BAF_HUMAN Barrier-to-autointegration factor OS=Homo sapiens OX=9606 GN=BANF1 PE=1 SV=1	228500000	118520000	109980000	178040000	106400000	71646000	387440000	194530000	192920000	250490000	122820000	127670000	6	61922000000	28235000000	33687000000	1504000000	783790000	720220000	1190400000	712300000	478060000	3113800000	1516400000	1597400000	2045300000	994490000	1050800000
O75533	O75533	Splicing factor 3B subunit 1	SF3B1	50	50	50	52.7	52.7	52.7	145.83	0	323.31	551	0.272198695357519	-0.14297580704242	-0.146585550087224	0.134628573322754	sp|O75533|SF3B1_HUMAN Splicing factor 3B subunit 1 OS=Homo sapiens OX=9606 GN=SF3B1 PE=1 SV=3	50118000	22702000	27416000	60956000	31987000	28969000	73977000	35111000	38866000	80086000	41910000	38176000	62	41205000000	20440000000	20765000000	6727300000	3142800000	3584600000	8635300000	4528400000	4106900000	11183000000	5391900000	5790800000	12323000000	6220200000	6102700000
O75534	O75534	Cold shock domain-containing protein E1	CSDE1	38	38	38	51	51	51	88.884	0	311.98	552	0.539166267994658	0.0360931118364193	0.0273334538635572	-0.149929227181792	sp|O75534|CSDE1_HUMAN Cold shock domain-containing protein E1 OS=Homo sapiens OX=9606 GN=CSDE1 PE=1 SV=2	61240000	24964000	36276000	104330000	51513000	52818000	122030000	61595000	60439000	104270000	49427000	54840000	46	26772000000	13079000000	13693000000	3960800000	1661200000	2299600000	6338700000	3198500000	3140200000	7760300000	3823100000	3937100000	6482300000	3168300000	3314000000
O75592	O75592	E3 ubiquitin-protein ligase MYCBP2	MYCBP2	8	8	8	2.5	2.5	2.5	513.63	0	67.311	554	1.56714915396767	-0.295167366512883	-0.416049733699997	-0.464805342755651	sp|O75592|MYCB2_HUMAN E3 ubiquitin-protein ligase MYCBP2 OS=Homo sapiens OX=9606 GN=MYCBP2 PE=1 SV=4	108620	27408	81215	41661	22954	18707	78988	33838	45149	90394	37979	52416	218	444200000	215960000	228230000	23680000	5975000	17705000	35336000	18217000	17119000	82783000	40055000	42728000	19706000	8279400	11427000
O75608	O75608	Acyl-protein thioesterase 1	LYPLA1	7	7	7	49.1	49.1	49.1	24.669	0	293.54	557	0.0995988335788071	0.0611129437510219	-0.131407648571157	-0.0854766252358556	sp|O75608|LYPA1_HUMAN Acyl-protein thioesterase 1 OS=Homo sapiens OX=9606 GN=LYPLA1 PE=1 SV=1	78859000	38069000	40790000	114040000	55812000	58227000	102330000	48835000	53492000	97551000	47331000	50220000	12	9592300000	4782700000	4809600000	954230000	464750000	489480000	1441200000	706600000	734580000	1361300000	677000000	684290000	1230300000	587220000	643030000
O75616	O75616	GTPase Era, mitochondrial	ERAL1	8	8	8	23.8	23.8	23.8	48.349	0	31.572	558	1.42389667335057	0.402895302538813	-0.470358109899861	-0.166188626896328	sp|O75616|ERAL1_HUMAN GTPase Era, mitochondrial OS=Homo sapiens OX=9606 GN=ERAL1 PE=1 SV=2	1232500	334640	897870	7508700	3233500	4275200	11387000	4773600	6613600	8678500	4089600	4588900	22	1688600000	821770000	866790000	285240000	119410000	165820000	329270000	162600000	166670000	555750000	276130000	279610000	518310000	263630000	254680000
O75629	O75629	Protein CREG1	CREG1	2	2	2	15	15	15	24.074	0	37.813	559	0.265928881857312	-0.449063764241663	0.31218971422306	0.16379775434967	sp|O75629|CREG1_HUMAN Protein CREG1 OS=Homo sapiens OX=9606 GN=CREG1 PE=1 SV=1	31619000	14357000	17263000	19905000	11489000	8415900	25590000	14174000	11416000	17315000	9148600	8166700	9	1522100000	775840000	746220000	284580000	129210000	155360000	179140000	103400000	75743000	230310000	127560000	102740000	155840000	82337000	73501000
O75638	O75638	Cancer/testis antigen 2	CTAG2	2	2	2	12.4	12.4	12.4	21.089	0.00022217	6.3666	560	0.598126468516227	-0.144234849159621	-0.305359078603531	-0.110708758253875	sp|O75638|CTAG2_HUMAN Cancer/testis antigen 2 OS=Homo sapiens OX=9606 GN=CTAG2 PE=1 SV=3	3656500	1454600	2201900	8581300	4504900	4076300	4839900	2164800	2675100	8372900	4025900	4347000	7	525460000	257870000	267580000	112390000	56000000	56388000	194930000	102350000	92578000	159530000	71338000	88188000	58610000	28181000	30429000
O75643	O75643	U5 small nuclear ribonucleoprotein 200 kDa helicase	SNRNP200	82	82	82	44.4	44.4	44.4	244.5	0	323.31	561	0.186171582919203	-0.339329871251011	0.000691111410049398	0.040473661342823	sp|O75643|U520_HUMAN U5 small nuclear ribonucleoprotein 200 kDa helicase OS=Homo sapiens OX=9606 GN=SNRNP200 PE=1 SV=2	34438000	16110000	18329000	40730000	22749000	17981000	58450000	29232000	29218000	59889000	30364000	29524000	118	46450000000	23209000000	23241000000	6639900000	3007800000	3632100000	7717100000	4235100000	3482000000	11470000000	5561300000	5909200000	12550000000	6298700000	6251200000
O75663	O75663	TIP41-like protein	TIPRL	7	7	7	29.8	29.8	29.8	31.444	0	58.824	563	0.185519283800749	-0.0866377092438182	0.125760140991614	-0.019620395313819	sp|O75663|TIPRL_HUMAN TIP41-like protein OS=Homo sapiens OX=9606 GN=TIPRL PE=1 SV=2	7016300	3282900	3733400	10161000	5232900	4927900	13268000	6922700	6344800	8867900	4403800	4464100	16	1511700000	745900000	765790000	206290000	88448000	117850000	387580000	203750000	183830000	365730000	192770000	172960000	543890000	257050000	286840000
O75665	O75665	Oral-facial-digital syndrome 1 protein	OFD1	3	3	3	2.9	2.9	2.9	116.67	0.00021801	5.8431	564	0.183615986855923	-0.383138237126256	-0.0610481236055023	-0.125050598249463	sp|O75665|OFD1_HUMAN Oral-facial-digital syndrome 1 protein OS=Homo sapiens OX=9606 GN=OFD1 PE=1 SV=1	165430	77457	87970	209530	118590	90931	289300	141590	147710	1360800	650940	709880	58	149580000	72513000	77067000	9594800	4492500	5102300	12152000	6878500	5274000	16779000	8212100	8567000	78927000	37754000	41173000
O75683	O75683	Surfeit locus protein 6	SURF6	2	2	2	6.1	6.1	6.1	41.45	0.00039992	3.7827	565	0.69330685823436	NaN	-0.510985580273746	0.0546686434876164	sp|O75683|SURF6_HUMAN Surfeit locus protein 6 OS=Homo sapiens OX=9606 GN=SURF6 PE=1 SV=3	4061300	1551900	2509400	0	0	0	9598000	3957900	5640100	3452200	1758800	1693400	15	256670000	109030000	147640000	60919000	23278000	37641000	0	0	0	143970000	59368000	84602000	51783000	26381000	25401000
O75691	O75691	Small subunit processome component 20 homolog	UTP20	22	22	22	10.1	10.1	10.1	318.38	0	105.16	566	-0.702270199547789	-1.16385795418976	-0.324862450282238	0.691814077614013	sp|O75691|UTP20_HUMAN Small subunit processome component 20 homolog OS=Homo sapiens OX=9606 GN=UTP20 PE=1 SV=3	665320	412070	253260	836550	578400	258150	1186000	526520	659490	1468400	906950	561470	138	6662500000	3476700000	3185800000	118780000	73819000	44959000	153280000	98860000	54421000	288520000	132740000	155780000	344630000	195450000	149180000
O75694	O75694	Nuclear pore complex protein Nup155	NUP155	36	36	36	31.5	31.5	31.5	155.2	0	323.31	567	0.0583558996715683	-0.451365900908819	0.307515314998306	0.103776172452062	sp|O75694|NU155_HUMAN Nuclear pore complex protein Nup155 OS=Homo sapiens OX=9606 GN=NUP155 PE=1 SV=1	37683000	18460000	19222000	53078000	30657000	22421000	84907000	46961000	37946000	59248000	30689000	28559000	57	30383000000	15844000000	14540000000	3934400000	1830600000	2103800000	6108300000	3437000000	2671300000	10112000000	5345200000	4767100000	8737200000	4513200000	4224000000
O75695	O75695	Protein XRP2	RP2	3	3	3	7.1	7.1	7.1	39.641	0	6.661	568	-0.0724723689371092	-0.97719889566621	0.811096688753149	0.268007214609141	sp|O75695|XRP2_HUMAN Protein XRP2 OS=Homo sapiens OX=9606 GN=RP2 PE=1 SV=4	7809100	4002600	3806500	11662000	7733800	3928500	12971000	8261800	4708800	15001000	8195400	6806000	16	1068400000	601190000	467170000	124950000	64042000	60904000	186600000	123740000	62856000	207530000	132190000	75341000	240020000	131130000	108900000
O75717	O75717	WD repeat and HMG-box DNA-binding protein 1	WDHD1	22	22	22	25.4	25.4	25.4	125.97	0	155.55	569	-0.46669108878499	-0.573446249353066	-0.0650273935641389	-0.0486849754590872	sp|O75717|WDHD1_HUMAN WD repeat and HMG-box DNA-binding protein 1 OS=Homo sapiens OX=9606 GN=WDHD1 PE=1 SV=1	5060800	2936200	2124700	6269200	3749500	2519700	7766400	3795700	3970700	8624100	4239300	4384800	59	2848900000	1488300000	1360600000	390470000	216930000	173540000	546330000	312600000	233730000	615540000	294820000	320720000	873100000	433460000	439640000
O75718	O75718	Cartilage-associated protein	CRTAP	10	10	9	27.2	27.2	23.4	46.561	0	238	570	0.407725561763717	-0.123750956376959	-0.0495822660382256	-0.0955193383199872	sp|O75718|CRTAP_HUMAN Cartilage-associated protein OS=Homo sapiens OX=9606 GN=CRTAP PE=1 SV=1	57297000	24627000	32670000	76827000	40060000	36767000	83632000	41098000	42535000	99056000	47889000	51167000	25	31862000000	16440000000	15422000000	1978600000	892160000	1086400000	2537800000	1340300000	1197500000	2917700000	1398600000	1519100000	3913700000	1901900000	2011700000
O75746	O75746	Calcium-binding mitochondrial carrier protein Aralar1	SLC25A12	11	9	9	20.2	17.7	17.7	74.761	0	21.837	571	1.3476382662474	NaN	0.0486686908586766	0.554880581705952	sp|O75746|CMC1_HUMAN Calcium-binding mitochondrial carrier protein Aralar1 OS=Homo sapiens OX=9606 GN=SLC25A12 PE=1 SV=2	531920	150050	381870	417160	417160	0	3776800	1920300	1856600	2987300	1777400	1209900	37	432880000	230610000	202270000	19681000	5551800	14129000	30542000	22294000	8247600	193280000	92893000	100390000	189380000	109870000	79509000
O75781	O75781	Paralemmin-1	PALM	5	5	5	17.1	17.1	17.1	42.075	0	17.097	572	NaN	-0.201836428300721	0.0992745181378698	0.620300981635441	sp|O75781|PALM_HUMAN Paralemmin-1 OS=Homo sapiens OX=9606 GN=PALM PE=1 SV=2	0	0	0	19773000	10577000	9196100	20597000	10653000	9944600	7278200	4409600	2868600	23	1515100000	810150000	704950000	36644000	19696000	16948000	486750000	260560000	226190000	688810000	351460000	337350000	302900000	178440000	124460000
O75787	O75787	Renin receptor	ATP6AP2	6	6	6	20	20	20	39.008	0	69.929	573	0.840928642868505	-0.362107764683659	-1.46511398881827	0.252413975936171	sp|O75787|RENR_HUMAN Renin receptor OS=Homo sapiens OX=9606 GN=ATP6AP2 PE=1 SV=2	1977900	708630	1269300	2615300	1470900	1144400	16617000	4418200	12198000	1892100	1028600	863500	15	1190800000	560040000	630790000	216560000	99689000	116870000	257620000	148870000	108750000	432900000	160170000	272730000	66354000	36742000	29612000
O75792	O75792	Ribonuclease H2 subunit A	RNASEH2A	7	7	7	24.4	24.4	24.4	33.395	0	19.882	574	0.817314159509215	-0.289861745300454	0.410707864609693	0.773621494409114	sp|O75792|RNH2A_HUMAN Ribonuclease H2 subunit A OS=Homo sapiens OX=9606 GN=RNASEH2A PE=1 SV=2	7251300	2625300	4626100	15840000	8712800	7126900	4489100	2561900	1927200	9484800	5984300	3500500	15	1424700000	743100000	681590000	295240000	124320000	170920000	426800000	230250000	196550000	313440000	161410000	152040000	389210000	227140000	162070000
O75794	O75794	Cell division cycle protein 123 homolog	CDC123	9	9	9	30.4	30.4	30.4	39.134	0	61.39	575	0.372331823917479	-0.393427111285019	-0.289907750046905	0.104515864287865	sp|O75794|CD123_HUMAN Cell division cycle protein 123 homolog OS=Homo sapiens OX=9606 GN=CDC123 PE=1 SV=1	34809000	15171000	19638000	34933000	19834000	15100000	42142000	18961000	23181000	59051000	30594000	28456000	16	4874900000	2264700000	2610100000	641840000	273020000	368820000	853990000	434580000	419410000	1119600000	483830000	635750000	1468900000	667670000	801230000
O75817	O75817	Ribonuclease P protein subunit p20	POP7	3	3	3	23.6	23.6	23.6	15.651	0	15.909	577	0.523387855057016	-1.56651445758789	NaN	1.28642289406759	sp|O75817|POP7_HUMAN Ribonuclease P protein subunit p20 OS=Homo sapiens OX=9606 GN=POP7 PE=1 SV=2	4303100	1765500	2537600	2417700	1807400	610220	0	0	0	33855000	24011000	9843700	5	243700000	156450000	87251000	21515000	8827400	12688000	52906000	27562000	25344000	0	0	0	169270000	120060000	49219000
O75818	O75818	Ribonuclease P protein subunit p40	RPP40	4	4	4	12.4	12.4	12.4	41.833	0	14.768	578	NaN	-1.24119020442785	-0.472372213554712	1.92245231109321	sp|O75818|RPP40_HUMAN Ribonuclease P protein subunit p40 OS=Homo sapiens OX=9606 GN=RPP40 PE=1 SV=3	0	0	0	1076200	756270	319920	1307700	547770	759970	1261900	998500	263410	19	839060000	453050000	386010000	0	0	0	24905000	17880000	7025800	97779000	50896000	46883000	58293000	34024000	24269000
O75821	O75821	Eukaryotic translation initiation factor 3 subunit G	EIF3G	21	21	21	69.7	69.7	69.7	35.611	0	255.16	579	0.570381337185988	0.250467151878695	-0.121332730061776	-0.0000901216894585259	sp|O75821|EIF3G_HUMAN Eukaryotic translation initiation factor 3 subunit G OS=Homo sapiens OX=9606 GN=EIF3G PE=1 SV=2	134920000	54296000	80625000	152990000	69871000	83118000	180100000	86267000	93836000	160080000	80039000	80044000	19	45903000000	21385000000	24517000000	3123700000	1275000000	1848800000	3590800000	1682600000	1908200000	4427900000	2092700000	2335200000	3879600000	1928300000	1951300000
O75822	O75822	Eukaryotic translation initiation factor 3 subunit J	EIF3J	16	16	16	62.8	62.8	62.8	29.062	0	311.54	580	0.237862137588462	-0.330917600155477	0.168232528284047	0.175657974574678	sp|O75822|EIF3J_HUMAN Eukaryotic translation initiation factor 3 subunit J OS=Homo sapiens OX=9606 GN=EIF3J PE=1 SV=2	148610000	68192000	80415000	196140000	109270000	86873000	295860000	156540000	139310000	207390000	110000000	97390000	14	22442000000	11876000000	10566000000	3421700000	1550400000	1871300000	4602500000	2556300000	2046200000	7763400000	4143600000	3619800000	6362500000	3471700000	2890800000
O75828	O75828	Carbonyl reductase [NADPH] 3	CBR3	6	4	4	25.6	15.2	15.2	30.85	0.00042463	5.1677	581	0.492795124814316	-0.140325646898336	0.0554066383065728	0.637377887540759	sp|O75828|CBR3_HUMAN Carbonyl reductase [NADPH] 3 OS=Homo sapiens OX=9606 GN=CBR3 PE=1 SV=3	14332000	5953800	8378000	61096000	32033000	29064000	40781000	20782000	19999000	30367000	18484000	11883000	16	2896900000	1503000000	1393900000	229310000	95261000	134050000	977540000	512520000	465020000	652500000	332510000	319990000	485870000	295740000	190140000
O75832	O75832	26S proteasome non-ATPase regulatory subunit 10	PSMD10	8	8	8	48.7	48.7	48.7	24.428	0	60.161	582	0.402191357741297	0.176472636759578	0.0786125439853722	0.193211076725348	sp|O75832|PSD10_HUMAN 26S proteasome non-ATPase regulatory subunit 10 OS=Homo sapiens OX=9606 GN=PSMD10 PE=1 SV=1	73065000	31473000	41592000	58067000	27260000	30807000	99529000	51120000	48409000	156350000	83403000	72949000	12	11415000000	5362700000	6052300000	1006900000	435310000	571630000	891660000	418660000	473000000	1885100000	948610000	936540000	2254800000	1193000000	1061900000
O75843	O75843	AP-1 complex subunit gamma-like 2	AP1G2	2	2	2	2.4	2.4	2.4	87.116	0.000429	5.3953	583	-0.866320679590621	-0.886470486845385	0.232749461513014	0.11021935181428	sp|O75843|AP1G2_HUMAN AP-1 complex subunit gamma-like 2 OS=Homo sapiens OX=9606 GN=AP1G2 PE=1 SV=1	1340100	865400	474710	2117400	1374100	743300	2333200	1260500	1072700	6296400	3268400	3028000	37	669920000	365520000	304400000	49584000	32020000	17564000	78343000	50841000	27502000	86330000	46639000	39691000	232970000	120930000	112040000
O75844	O75844	CAAX prenyl protease 1 homolog	ZMPSTE24	15	15	15	37.5	37.5	37.5	54.812	0	240.94	584	0.433772361574781	-0.151269730475051	-0.24125272438042	0.0425963030166637	sp|O75844|FACE1_HUMAN CAAX prenyl protease 1 homolog OS=Homo sapiens OX=9606 GN=ZMPSTE24 PE=1 SV=2	93297000	39688000	53609000	80568000	42394000	38174000	109870000	50352000	59517000	74584000	37843000	36742000	19	24691000000	11449000000	13242000000	2436800000	1031400000	1405400000	2324000000	1221500000	1102500000	3574700000	1734000000	1840600000	2875400000	1483000000	1392400000
O75874	O75874	Isocitrate dehydrogenase [NADP] cytoplasmic	IDH1	35	35	33	78.7	78.7	76.6	46.659	0	323.31	585	0.444363235815602	-0.278239175683259	0.112016652133815	0.129403303345622	sp|O75874|IDHC_HUMAN Isocitrate dehydrogenase [NADP] cytoplasmic OS=Homo sapiens OX=9606 GN=IDH1 PE=1 SV=2	382520000	162040000	220490000	632460000	346630000	285830000	796330000	413620000	382720000	688800000	359830000	328960000	25	80117000000	40906000000	39211000000	11421000000	4877200000	6543900000	18153000000	10052000000	8100300000	24397000000	12491000000	11906000000	22136000000	11415000000	10720000000
O75880	O75880	Protein SCO1 homolog, mitochondrial	SCO1	2	2	2	8	8	8	33.814	0.00022297	6.4437	587	-0.184438299584452	-0.529419349606786	-0.318422358114983	0.143156745365226	sp|O75880|SCO1_HUMAN Protein SCO1 homolog, mitochondrial OS=Homo sapiens OX=9606 GN=SCO1 PE=1 SV=1	10776000	5732100	5044200	3788900	2238200	1550700	14498000	6452300	8045800	14637000	7681200	6955600	16	2056400000	1036000000	1020400000	528550000	227020000	301530000	675900000	430400000	245500000	568670000	230670000	337990000	283330000	147950000	135380000
O75884	O75884	Putative hydrolase RBBP9	RBBP9	2	2	2	18.3	18.3	18.3	21	0	22.005	588	1.74660330626643	0.094121436028573	0.308316874611687	-0.355383659730643	sp|O75884|RBBP9_HUMAN Serine hydrolase RBBP9 OS=Homo sapiens OX=9606 GN=RBBP9 PE=1 SV=2	1039100	238560	800530	4235100	2048500	2186600	19402000	10734000	8668600	21122000	9266600	11855000	10	599050000	294890000	304160000	10391000	2385600	8005300	42351000	20485000	21866000	194020000	107340000	86686000	211220000	92666000	118550000
O75909	O75909	Cyclin-K	CCNK	5	5	5	14.3	14.3	14.3	64.239	0	15.908	590	-0.287483686121232	-0.559115481294283	0.124771716056212	-0.592640720896538	sp|O75909|CCNK_HUMAN Cyclin-K OS=Homo sapiens OX=9606 GN=CCNK PE=1 SV=2	8226000	4521500	3704600	5311800	3164200	2147600	9304500	4853300	4451200	4919200	1961400	2957800	20	839300000	441750000	397560000	164520000	90429000	74091000	106240000	63284000	42952000	186090000	97065000	89025000	98385000	39228000	59157000
O75911	O75911	Short-chain dehydrogenase/reductase 3	DHRS3	4	4	4	22.8	22.8	22.8	33.548	0	33.72	591	0.60442713325354	-0.0755629324553059	-0.120105060165287	0.459794621177817	sp|O75911|DHRS3_HUMAN Short-chain dehydrogenase/reductase 3 OS=Homo sapiens OX=9606 GN=DHRS3 PE=1 SV=2	4409900	1749700	2660200	5335700	2737700	2598000	12351000	5918400	6432200	5320300	3080500	2239800	13	1037800000	586170000	451620000	57329000	22746000	34583000	69364000	35590000	33774000	160560000	76939000	83618000	69164000	40047000	29118000
O75915	O75915	PRA1 family protein 3	ARL6IP5	4	4	4	18.6	18.6	18.6	21.614	0	9.2488	592	-0.257647281536629	0.0952286430521889	0.118535228552745	0.296021445485587	sp|O75915|PRAF3_HUMAN PRA1 family protein 3 OS=Homo sapiens OX=9606 GN=ARL6IP5 PE=1 SV=1	48992000	26677000	22314000	88901000	42984000	45917000	123920000	64505000	59417000	85646000	47201000	38445000	5	1737300000	906830000	830470000	244960000	133390000	111570000	444510000	214920000	229590000	619610000	322520000	297090000	428230000	236000000	192220000
O75928	O75928	E3 SUMO-protein ligase PIAS2	PIAS2	2	2	1	4.3	4.3	1.9	68.24	0	15.527	593	-0.800720268649555	-0.709682619839839	0.579777766977809	0.440595381084707	sp|O75928|PIAS2_HUMAN E3 SUMO-protein ligase PIAS2 OS=Homo sapiens OX=9606 GN=PIAS2 PE=1 SV=3	1234500	784270	450220	1540200	955770	584410	1555400	931880	623490	1570700	904360	666360	30	480720000	274240000	206480000	37035000	23528000	13507000	46205000	28673000	17532000	46661000	27957000	18705000	47122000	27131000	19991000
O75934	O75934	Pre-mRNA-splicing factor SPF27	BCAS2	8	8	8	51.1	51.1	51.1	26.131	0	43.598	594	-0.315568409371368	-1.48085219742718	0.521392106221673	-0.0280242791975534	sp|O75934|SPF27_HUMAN Pre-mRNA-splicing factor SPF27 OS=Homo sapiens OX=9606 GN=BCAS2 PE=1 SV=1	4776300	2648300	2128000	12403000	9131200	3271500	10018000	5904700	4113800	11882000	5883300	5998700	13	2075300000	1023000000	1052300000	100240000	61934000	38302000	404170000	238130000	166040000	487310000	225830000	261480000	1083600000	497110000	586490000
O75935	O75935	Dynactin subunit 3	DCTN3	8	8	8	36.6	36.6	36.6	21.119	0	12.27	595	0.436940121886059	-0.108972113244992	0.193795671220175	0.245188048134322	sp|O75935|DCTN3_HUMAN Dynactin subunit 3 OS=Homo sapiens OX=9606 GN=DCTN3 PE=1 SV=1	33696000	14316000	19380000	49114000	25484000	23630000	48029000	25625000	22404000	76936000	41729000	35207000	11	2413800000	1241700000	1172100000	370650000	157480000	213180000	569340000	293170000	276170000	579600000	312000000	267600000	894240000	479100000	415140000
O75937	O75937	DnaJ homolog subfamily C member 8	DNAJC8	17	17	17	56.9	56.9	56.9	29.841	0	50.671	596	0.348264471378069	0.00249765897986599	-0.168095276177617	-0.425338259339248	sp|O75937|DNJC8_HUMAN DnaJ homolog subfamily C member 8 OS=Homo sapiens OX=9606 GN=DNAJC8 PE=1 SV=2	98854000	43490000	55364000	97040000	48478000	48562000	94756000	44621000	50135000	99808000	42600000	57207000	13	10036000000	4907800000	5127700000	2168400000	968960000	1199400000	2040900000	1074400000	966510000	2950600000	1488500000	1462100000	2870800000	1372600000	1498100000
O75940	O75940	Survival of motor neuron-related-splicing factor 30	SMNDC1	7	7	7	45.4	45.4	45.4	26.711	0	55.733	597	-0.376845210795914	-0.269088815470673	-0.0557829356560195	0.391822197750422	sp|O75940|SPF30_HUMAN Survival of motor neuron-related-splicing factor 30 OS=Homo sapiens OX=9606 GN=SMNDC1 PE=1 SV=1	4610000	2604400	2005700	20345000	11118000	9226200	9218600	4520200	4698400	21653000	12288000	9365500	9	1388300000	740380000	647950000	73977000	39260000	34718000	396020000	210370000	185650000	461850000	239040000	222810000	456480000	251700000	204770000
O75947	O75947	ATP synthase subunit d, mitochondrial	ATP5H	14	14	14	83.9	83.9	83.9	18.491	0	305.24	598	0.408700595577039	-0.124075593073432	0.144101748864111	0.100392552748964	sp|O75947|ATP5H_HUMAN ATP synthase subunit d, mitochondrial OS=Homo sapiens OX=9606 GN=ATP5PD PE=1 SV=3	319960000	137470000	182490000	404200000	210780000	193410000	441680000	231860000	209820000	430140000	222550000	207590000	10	19347000000	9722700000	9624200000	3238000000	1390100000	1847900000	4361800000	2277600000	2084300000	4555500000	2401300000	2154200000	4969300000	2525400000	2444000000
O75955	O75955	Flotillin-1	FLOT1	16	16	16	48.2	48.2	48.2	47.355	0	46.458	599	0.0696930398150911	-0.468237616668195	-0.302557287286652	0.227447093222399	sp|O75955|FLOT1_HUMAN Flotillin-1 OS=Homo sapiens OX=9606 GN=FLOT1 PE=1 SV=3	5602700	2733700	2869000	5039400	2925100	2114400	12706000	5689400	7016900	17114000	9230400	7884100	27	5750600000	1569900000	4180700000	1305900000	222100000	1083800000	467430000	259710000	207710000	414860000	197390000	217470000	3456600000	833920000	2622700000
O75962	O75962	Triple functional domain protein	TRIO	10	10	10	4.4	4.4	4.4	346.9	0	20.642	600	0.298606214707206	-0.624881795835552	0.442390212270712	-0.0103027086604306	sp|O75962|TRIO_HUMAN Triple functional domain protein OS=Homo sapiens OX=9606 GN=TRIO PE=1 SV=2	139560	62586	76978	184050	111650	72402	226200	130310	95897	268860	133950	134910	145	440920000	199600000	241310000	68028000	33299000	34728000	64296000	35781000	28515000	140320000	53246000	87077000	148070000	66252000	81817000
O75964;Q7Z4Y8	O75964	ATP synthase subunit g, mitochondrial	ATP5L	9	9	9	84.5	84.5	84.5	11.428	0	42.767	601	0.151487910922742	-0.301735902238803	0.0216766282922123	0.14563701144849	sp|O75964|ATP5L_HUMAN ATP synthase subunit g, mitochondrial OS=Homo sapiens OX=9606 GN=ATP5MG PE=1 SV=3	620730000	294090000	326650000	621340000	343040000	278300000	941110000	474090000	467020000	1073900000	564050000	509890000	6	52596000000	24996000000	27600000000	3774700000	1778600000	1996200000	3751100000	2073900000	1677200000	5682000000	2858700000	2823400000	6467700000	3395700000	3072000000
O75970	O75970	Multiple PDZ domain protein	MPDZ	2	2	1	1.6	1.6	1.2	221.62	0	6.6283	602	-0.0497965519964155	-0.17538913056277	0.238817244428151	-0.13522910341956	sp|O75970|MPDZ_HUMAN Multiple PDZ domain protein OS=Homo sapiens OX=9606 GN=MPDZ PE=1 SV=2	343050	174490	168570	235060	124660	110390	421040	227910	193140	739870	352610	387260	94	172620000	91842000	80780000	32247000	16402000	15845000	22095000	11718000	10377000	39578000	21423000	18155000	78702000	42299000	36403000
O75976	O75976	Carboxypeptidase D	CPD	16	16	16	14.8	14.8	14.8	152.93	0	132.46	603	0.207946489644072	-0.189841053871678	0.279904879991656	0.535399243970247	sp|O75976|CBPD_HUMAN Carboxypeptidase D OS=Homo sapiens OX=9606 GN=CPD PE=1 SV=2	4792600	2223900	2568700	4616500	2459900	2156600	10366000	5684000	4681600	7327700	4336000	2991700	71	2845100000	1484700000	1360400000	357970000	167020000	190950000	433540000	231260000	202280000	1152900000	602770000	550120000	892500000	479490000	413010000
O76003	O76003	Glutaredoxin-3	GLRX3	18	18	18	62.1	62.1	62.1	37.432	0	291.41	604	0.0323544376005308	-0.278647301531577	-0.276207022702657	0.0429572006116629	sp|O76003|GLRX3_HUMAN Glutaredoxin-3 OS=Homo sapiens OX=9606 GN=GLRX3 PE=1 SV=2	251500000	124340000	127160000	313900000	172060000	141840000	348730000	157720000	191000000	309000000	156800000	152200000	18	37047000000	18496000000	18551000000	5250200000	2626500000	2623700000	6775900000	3671600000	3104300000	10230000000	4685600000	5544100000	8018000000	3911700000	4106300000
O76021	O76021	Ribosomal L1 domain-containing protein 1	RSL1D1	20	20	20	44.1	44.1	44.1	54.972	0	231.55	605	0.0775814289760165	-0.427294573286719	0.0303122922122843	0.327282145021196	sp|O76021|RL1D1_HUMAN Ribosomal L1 domain-containing protein 1 OS=Homo sapiens OX=9606 GN=RSL1D1 PE=1 SV=3	102670000	49957000	52717000	87665000	50276000	37388000	135650000	68537000	67112000	165430000	92056000	73372000	22	15293000000	8175200000	7117400000	3072700000	1474700000	1598000000	2614500000	1515000000	1099500000	4137300000	2104800000	2032400000	5261900000	2968300000	2293600000
O76024	O76024	Wolframin	WFS1	4	4	4	6.6	6.6	6.6	100.29	0.00077175	3.0751	606	-2.12286044789778	NaN	NaN	-1.09568899374912	sp|O76024|WFS1_HUMAN Wolframin OS=Homo sapiens OX=9606 GN=WFS1 PE=1 SV=2	511390	415900	95487	0	0	0	0	0	0	664480	211810	452670	37	411340000	188050000	223300000	33546000	16237000	17309000	0	0	0	0	0	0	24586000	7837100	16749000
O76031	O76031	ATP-dependent Clp protease ATP-binding subunit clpX-like, mitochondrial	CLPX	20	20	20	38.4	38.4	38.4	69.223	0	144.57	607	0.0628110405154055	-0.323985385029912	0.017185373438787	-0.0887697712561873	sp|O76031|CLPX_HUMAN ATP-dependent Clp protease ATP-binding subunit clpX-like, mitochondrial OS=Homo sapiens OX=9606 GN=CLPX PE=1 SV=2	35010000	17124000	17886000	39449000	21930000	17519000	47011000	23646000	23366000	50625000	24534000	26091000	39	10689000000	5363000000	5326400000	1967700000	938920000	1028800000	2240700000	1225300000	1015400000	2574600000	1301000000	1273600000	2965800000	1401200000	1564600000
O76070	O76070	Gamma-synuclein	SNCG	12	12	11	87.4	87.4	80.3	13.331	0	323.31	608	0.358871740130056	-0.262083770703052	-0.460714370839111	0.000220758722354006	sp|O76070|SYUG_HUMAN Gamma-synuclein OS=Homo sapiens OX=9606 GN=SNCG PE=1 SV=2	751830000	329400000	422430000	895870000	488510000	407360000	842680000	354630000	488050000	784220000	392140000	392080000	8	40466000000	19033000000	21434000000	8958600000	4085700000	4872900000	10546000000	5745800000	4799800000	10499000000	4289900000	6209200000	9775400000	4594400000	5181000000
O76071	O76071	Probable cytosolic iron-sulfur protein assembly protein CIAO1	CIAO1	4	4	4	15.9	15.9	15.9	37.84	0	17.999	609	0.0851281018694386	-0.206591371943006	0.605256163261438	-0.542398918629694	sp|O76071|CIAO1_HUMAN Probable cytosolic iron-sulfur protein assembly protein CIAO1 OS=Homo sapiens OX=9606 GN=CIAO1 PE=1 SV=1	6604600	3204900	3399700	14302000	7662400	6640100	8697300	5247700	3449600	7255200	2953600	4301600	16	1257700000	644300000	613420000	221620000	113720000	107900000	481680000	249170000	232520000	302540000	163000000	139540000	226640000	107300000	119340000
O76094	O76094	Signal recognition particle subunit SRP72	SRP72	26	26	26	44	44	44	74.605	0	323.31	611	-0.162899967132331	-0.0627207671650442	-0.158975746524054	0.0439278636566079	sp|O76094|SRP72_HUMAN Signal recognition particle subunit SRP72 OS=Homo sapiens OX=9606 GN=SRP72 PE=1 SV=3	206870000	109270000	97603000	54431000	27807000	26624000	50108000	23675000	26433000	58661000	29777000	28884000	33	18584000000	9536500000	9047600000	7228200000	3780500000	3447700000	2522000000	1372000000	1150000000	3141500000	1502600000	1638900000	4066600000	2064500000	2002100000
O94760	O94760	N(G),N(G)-dimethylarginine dimethylaminohydrolase 1	DDAH1	12	12	11	43.9	43.9	41.1	31.121	0	53.839	612	0.355386488546432	-0.325765812118929	0.0810205731761878	0.225795966994511	sp|O94760|DDAH1_HUMAN N(G),N(G)-dimethylarginine dimethylaminohydrolase 1 OS=Homo sapiens OX=9606 GN=DDAH1 PE=1 SV=3	18866000	8277000	10589000	23857000	13269000	10587000	41322000	21241000	20081000	34510000	18602000	15907000	17	4617500000	2539000000	2078500000	628270000	293930000	334340000	855240000	519970000	335270000	1515600000	865450000	650190000	1322600000	720410000	602230000
O94762	O94762	ATP-dependent DNA helicase Q5	RECQL5	3	3	3	4	4	4	108.86	0	42.4	613	0.448027441405379	0.101856921250489	-0.486938447843017	-0.118826184251088	sp|O94762|RECQ5_HUMAN ATP-dependent DNA helicase Q5 OS=Homo sapiens OX=9606 GN=RECQL5 PE=1 SV=2	25195000	10657000	14538000	29956000	14449000	15506000	67414000	28072000	39342000	91961000	44088000	47873000	55	12593000000	5720900000	6871700000	1520500000	631090000	889450000	1647600000	794710000	852850000	4167300000	1774200000	2393100000	5057900000	2424800000	2633000000
O94763	O94763	Unconventional prefoldin RPB5 interactor 1	URI1	7	7	7	20.6	20.6	20.6	59.832	0	18.648	614	NaN	-0.532858150207853	0.150100320921375	-0.95953357657324	sp|O94763|RMP_HUMAN Unconventional prefoldin RPB5 interactor 1 OS=Homo sapiens OX=9606 GN=URI1 PE=1 SV=3	795860	795860	0	4260500	2519300	1741300	5570100	2929800	2640300	5530700	1878200	3652500	21	560530000	254810000	305720000	45553000	36347000	9206600	106530000	64574000	41955000	116970000	61526000	55446000	170240000	63511000	106730000
O94776	O94776	Metastasis-associated protein MTA2	MTA2	24	24	18	38.3	38.3	31	75.022	0	323.31	615	0.146860698801573	-0.283919296061847	0.143835772573651	0.0840294580202871	sp|O94776|MTA2_HUMAN Metastasis-associated protein MTA2 OS=Homo sapiens OX=9606 GN=MTA2 PE=1 SV=1	40625000	19280000	21346000	39793000	21848000	17945000	33408000	17536000	15872000	133720000	68804000	64911000	45	19953000000	10229000000	9723500000	2110200000	988150000	1122100000	2543400000	1359400000	1184000000	2326800000	1137300000	1189500000	7078200000	3637100000	3441100000
O94804	O94804	Serine/threonine-protein kinase 10	STK10	4	3	3	5	4	4	112.13	0.00041399	4.5282	616	0.706045868451503	NaN	NaN	-1.10929204886678	sp|O94804|STK10_HUMAN Serine/threonine-protein kinase 10 OS=Homo sapiens OX=9606 GN=STK10 PE=1 SV=1	368070	139880	228190	0	0	0	0	0	0	919150	291110	628040	46	59212000	19826000	39387000	16931000	6434600	10497000	0	0	0	0	0	0	42281000	13391000	28890000
O94817	O94817	Ubiquitin-like protein ATG12	ATG12	2	2	2	13.6	13.6	13.6	15.113	0.00041929	4.7942	618	-0.246581110232017	-0.429740888663918	0.0789755339193899	-0.255171203213923	sp|O94817|ATG12_HUMAN Ubiquitin-like protein ATG12 OS=Homo sapiens OX=9606 GN=ATG12 PE=1 SV=1	4823400	2617300	2206100	7068200	4056600	3011600	12480000	6410700	6069200	31880000	14534000	17346000	3	168760000	82855000	85900000	14470000	7851900	6618400	21205000	12170000	9034800	37440000	19232000	18208000	95641000	43602000	52039000
O94822	O94822	E3 ubiquitin-protein ligase listerin	LTN1	16	16	16	10.8	10.8	10.8	200.55	0	323.31	619	0.864074411355634	-0.176182495591504	0.578996833884767	0.541160007829992	sp|O94822|LTN1_HUMAN E3 ubiquitin-protein ligase listerin OS=Homo sapiens OX=9606 GN=LTN1 PE=1 SV=6	411040	145750	265290	103720	55020	48695	471390	282360	189020	1589900	942350	647600	91	2163300000	1126000000	1037300000	37405000	13263000	24142000	9438100	5006800	4431300	67072000	37795000	29277000	153060000	89782000	63277000
O94826	O94826	Mitochondrial import receptor subunit TOM70	TOMM70A	25	25	25	49.7	49.7	49.7	67.454	0	323.31	620	0.19880329739967	-0.164907619818566	-0.0279902925177078	0.105919304812183	sp|O94826|TOM70_HUMAN Mitochondrial import receptor subunit TOM70 OS=Homo sapiens OX=9606 GN=TOMM70 PE=1 SV=1	65459000	30478000	34981000	76913000	40652000	36261000	118660000	58752000	59903000	121850000	63161000	58690000	31	20920000000	10677000000	10244000000	3825000000	1804000000	2021000000	3767300000	2020000000	1747300000	4941700000	2463700000	2477900000	4305300000	2222300000	2083000000
O94829	O94829	Importin-13	IPO13	4	4	4	7.2	7.2	7.2	108.19	0	28.141	621	-0.462934207973605	-0.514085904591295	NaN	0.506383074747204	sp|O94829|IPO13_HUMAN Importin-13 OS=Homo sapiens OX=9606 GN=IPO13 PE=1 SV=3	659120	381980	277130	841260	494790	346470	0	0	0	946230	555310	390930	40	218220000	124090000	94128000	26365000	15279000	11085000	33650000	19791000	13859000	0	0	0	37849000	22212000	15637000
O94842;O15405;Q96NM4;O94900	O94842	TOX high mobility group box family member 4	TOX4	6	6	6	12.1	12.1	12.1	66.194	0	28.997	622	0.586734168380821	-0.951534178213014	0.142385151983452	-0.295951758161821	sp|O94842|TOX4_HUMAN TOX high mobility group box family member 4 OS=Homo sapiens OX=9606 GN=TOX4 PE=1 SV=1	5497300	2197300	3300000	4702500	3099700	1602800	11629000	6101300	5527900	10032000	4503400	5528800	17	1442300000	550790000	891540000	93454000	37355000	56100000	639540000	166600000	472940000	197700000	103720000	93974000	310440000	152440000	158000000
O94855	O94855	Protein transport protein Sec24D	SEC24D	12	12	12	16	16	16	113.01	0	46.842	623	-0.00226164098774325	-0.412992520431368	0.0921434674883402	0.196431393814958	sp|O94855|SC24D_HUMAN Protein transport protein Sec24D OS=Homo sapiens OX=9606 GN=SEC24D PE=1 SV=2	10589000	5298700	5290400	13538000	7731300	5806700	17999000	9286900	8712300	17291000	9233000	8057700	40	7954000000	3958500000	3995500000	1292100000	570310000	721820000	1223600000	680890000	542700000	1845400000	952790000	892590000	2028000000	1060900000	967150000
O94874	O94874	E3 UFM1-protein ligase 1	UFL1	20	20	20	27.7	27.7	27.7	89.594	0	86.131	624	2.55214354697072	-0.60718491783664	0.0579602966717994	0.419985812304931	sp|O94874|UFL1_HUMAN E3 UFM1-protein ligase 1 OS=Homo sapiens OX=9606 GN=UFL1 PE=1 SV=2	26677000	3885900	22791000	7293300	4402900	2890400	10565000	5388700	5176500	12793000	7320800	5471800	47	3301700000	1300300000	2001500000	1253800000	182640000	1071200000	342780000	206940000	135850000	627170000	318110000	309060000	866390000	474470000	391920000
O94875	O94875	Sorbin and SH3 domain-containing protein 2	SORBS2	7	7	7	9.1	9.1	9.1	124.11	0	12.927	625	0.747699948649314	-0.0429451287667456	-0.920709358786353	-0.720178398806765	sp|O94875|SRBS2_HUMAN Sorbin and SH3 domain-containing protein 2 OS=Homo sapiens OX=9606 GN=SORBS2 PE=1 SV=3	345820	129080	216740	745830	378470	367370	1089500	376610	712940	4668400	1763400	2905000	54	669880000	307520000	362360000	109560000	44099000	65463000	202680000	126350000	76325000	105540000	41846000	63695000	252100000	95224000	156870000
O94880	O94880	PHD finger protein 14	PHF14	2	2	2	2.7	2.7	2.7	100.05	0.00040072	3.806	626	NaN	-1.59326506296417	NaN	-0.268742020606154	sp|O94880|PHF14_HUMAN PHD finger protein 14 OS=Homo sapiens OX=9606 GN=PHF14 PE=1 SV=2	0	0	0	672860	505370	167490	0	0	0	1957700	887980	1069800	35	92071000	48767000	43304000	0	0	0	23550000	17688000	5862300	0	0	0	68521000	31079000	37442000
O94888	O94888	UBX domain-containing protein 7	UBXN7	11	11	11	30.7	30.7	30.7	54.862	0	77.39	627	0.00068959183038907	-0.266428279355648	-0.0641607914782852	-0.0589376394896928	sp|O94888|UBXN7_HUMAN UBX domain-containing protein 7 OS=Homo sapiens OX=9606 GN=UBXN7 PE=1 SV=2	20921000	10458000	10463000	15105000	8247900	6857100	25278000	12358000	12920000	21446000	10504000	10942000	23	2428600000	1224900000	1203700000	584730000	293530000	291200000	430410000	236630000	193780000	727490000	355230000	372260000	663330000	329520000	333810000
O94901	O94901	SUN domain-containing protein 1	SUN1	8	8	8	14.8	14.8	14.8	90.063	0	39.067	629	1.08212945624598	-0.683258398450221	1.27742030857795	0.231706870788224	sp|O94901|SUN1_HUMAN SUN domain-containing protein 1 OS=Homo sapiens OX=9606 GN=SUN1 PE=1 SV=3	330450	106010	224440	1567300	965850	601490	271630	192300	79330	743290	401420	341860	40	809490000	403840000	405650000	13218000	4240300	8977700	93918000	53539000	40379000	96012000	37131000	58881000	119020000	61812000	57207000
O94903	O94903	Proline synthase co-transcribed bacterial homolog protein	PROSC	7	7	7	32.7	32.7	32.7	30.344	0	14.836	630	0.139504446017823	-0.322509051488443	0.385725005949039	-0.182704619359883	sp|O94903|PLPHP_HUMAN Pyridoxal phosphate homeostasis protein OS=Homo sapiens OX=9606 GN=PLPBP PE=1 SV=1	4996800	2377700	2619100	11734000	6520000	5213900	13653000	7733400	5919100	7268000	3404200	3863800	14	949290000	507270000	442010000	235660000	113100000	122560000	317420000	188850000	128560000	294460000	157660000	136800000	101750000	47659000	54094000
O94905	O94905	Erlin-2	ERLIN2	12	12	9	41.9	41.9	32.7	37.839	0	98.817	631	0.284288169404703	-0.513411908718123	0.0433160018976467	0.0597455425840656	sp|O94905|ERLN2_HUMAN Erlin-2 OS=Homo sapiens OX=9606 GN=ERLIN2 PE=1 SV=1	38530000	17373000	21157000	51891000	30514000	21377000	51562000	26168000	25394000	43568000	22235000	21333000	21	5019900000	2610800000	2409000000	809130000	364830000	444300000	1089700000	640790000	448930000	1082800000	549520000	533270000	914940000	466940000	448000000
O94906	O94906	Pre-mRNA-processing factor 6	PRPF6	23	23	23	27.1	27.1	27.1	106.92	0	132.37	632	-0.196021874234449	-0.014155120049682	0.0205165546915845	-0.269081725297674	sp|O94906|PRP6_HUMAN Pre-mRNA-processing factor 6 OS=Homo sapiens OX=9606 GN=PRPF6 PE=1 SV=1	14546000	7766500	6779800	16165000	8122000	8042700	24190000	12181000	12009000	18259000	8280800	9978700	56	7542300000	3824400000	3717900000	868850000	462930000	405920000	956440000	488290000	468160000	1609600000	820400000	789190000	1151300000	532190000	619160000
O94913	O94913	Pre-mRNA cleavage complex 2 protein Pcf11	PCF11	3	3	3	2.5	2.5	2.5	173.05	0	6.5916	633	NaN	NaN	-0.252973360919458	-0.100365557997338	sp|O94913|PCF11_HUMAN Pre-mRNA cleavage complex 2 protein Pcf11 OS=Homo sapiens OX=9606 GN=PCF11 PE=1 SV=3	0	0	0	157530	0	157530	239680	109360	130320	573760	276910	296860	84	252660000	129900000	122760000	0	0	0	13232000	0	13232000	65120000	28986000	36134000	174310000	100920000	73395000
O94915	O94915	Protein furry homolog-like	FRYL	10	10	10	4.8	4.8	4.8	339.59	0	123.33	634	0.753066830152883	-0.619086288292671	-0.187849341075019	1.18602627573004	sp|O94915|FRYL_HUMAN Protein furry homolog-like OS=Homo sapiens OX=9606 GN=FRYL PE=1 SV=2	98102	36532	61570	87268	52855	34413	4874600	2278800	2595700	786650	546470	240180	135	1763800000	834860000	928900000	194410000	76684000	117720000	29506000	17405000	12101000	658070000	307640000	350420000	346770000	134440000	212320000
O94925	O94925	Glutaminase kidney isoform, mitochondrial	GLS	5	5	5	11.8	11.8	11.8	73.46	0	27.549	637	0.371178531427501	-0.410253968584056	-0.448974167264534	0.375350652872617	sp|O94925|GLSK_HUMAN Glutaminase kidney isoform, mitochondrial OS=Homo sapiens OX=9606 GN=GLS PE=1 SV=1	3274300	1427700	1846600	2550400	1455300	1095100	1637000	692170	944860	2309100	1303900	1005200	35	914610000	458620000	456000000	147910000	71406000	76507000	241540000	136030000	105520000	246820000	113110000	133710000	278330000	138070000	140260000
O94927	O94927	HAUS augmin-like complex subunit 5	HAUS5	6	6	6	12	12	12	71.682	0	47.054	638	0.00706641976467464	0.365635136185661	0.524950056352721	0.00358489650679989	sp|O94927|HAUS5_HUMAN HAUS augmin-like complex subunit 5 OS=Homo sapiens OX=9606 GN=HAUS5 PE=1 SV=2	653320	325860	327460	274990	120160	154820	1560900	920900	640010	1794900	898550	896320	34	321610000	162420000	159190000	22213000	11079000	11134000	11803000	6539200	5264000	53071000	31311000	21760000	61025000	30551000	30475000
O94952	O94952	F-box only protein 21	FBXO21	5	5	5	10.4	10.4	10.4	72.269	0	79.659	640	NaN	1.46881128224844	-2.7019346960093	-4.74212159739603	sp|O94952|FBX21_HUMAN F-box only protein 21 OS=Homo sapiens OX=9606 GN=FBXO21 PE=2 SV=2	0	0	0	3607800	957500	2650300	802010	106840	695180	639720	23043	616680	23	1394300000	654110000	740190000	0	0	0	82980000	22023000	60957000	18446000	2457200	15989000	14714000	529990	14184000
O94966	O94966	Ubiquitin carboxyl-terminal hydrolase 19	USP19	5	5	5	5.6	5.6	5.6	145.65	0	46.29	642	0.501562435825609	-0.974756092667124	0.211106500164301	0.339863067804112	sp|O94966|UBP19_HUMAN Ubiquitin carboxyl-terminal hydrolase 19 OS=Homo sapiens OX=9606 GN=USP19 PE=1 SV=2	1058300	438080	620210	1065100	705880	359170	1434300	769510	664760	463300	258810	204490	61	2860600000	1372600000	1488000000	64556000	26723000	37833000	64968000	43059000	21910000	87491000	46940000	40551000	175260000	89686000	85575000
O94967	O94967	WD repeat-containing protein 47	WDR47	4	4	4	6	6	6	101.95	0	8.3988	643	0.459711423730263	-0.0115205273253824	-0.025875781692887	0.24973983715936	sp|O94967|WDR47_HUMAN WD repeat-containing protein 47 OS=Homo sapiens OX=9606 GN=WDR47 PE=1 SV=1	1714400	721780	992640	1986100	997030	989100	3178100	1574800	1603300	4757000	2583800	2173100	43	500330000	252730000	247600000	73720000	31036000	42684000	85404000	42872000	42531000	136660000	67718000	68941000	204550000	111100000	93445000
O94973	O94973	AP-2 complex subunit alpha-2	AP2A2	25	15	15	38	25.6	25.6	103.96	0	121.52	644	0.580022429790071	-0.0607039462586731	-0.945778543365922	-0.161341477862882	sp|O94973|AP2A2_HUMAN AP-2 complex subunit alpha-2 OS=Homo sapiens OX=9606 GN=AP2A2 PE=1 SV=2	6447100	2584100	3862900	5096200	2601700	2494500	13486000	4608800	8877600	8344300	3939100	4405200	49	6375600000	2964300000	3411300000	686600000	305920000	380680000	776130000	430450000	345670000	1477400000	610440000	866940000	1018800000	515540000	503220000
O94979	O94979	Protein transport protein Sec31A	SEC31A	34	34	34	30.2	30.2	30.2	133.01	0	131.8	645	0.223548505878326	-0.0836416235672775	0.0312273921991829	0.133938810158592	sp|O94979|SC31A_HUMAN Protein transport protein Sec31A OS=Homo sapiens OX=9606 GN=SEC31A PE=1 SV=3	72619000	33502000	39117000	133470000	68670000	64802000	113290000	57256000	56030000	100980000	52831000	48147000	47	32259000000	16546000000	15713000000	5415200000	2448500000	2966600000	9227200000	4884400000	4342800000	8693400000	4416000000	4277400000	7985800000	4354100000	3631700000
O94992	O94992	Protein HEXIM1	HEXIM1	6	6	6	22.6	22.6	22.6	40.623	0	34.179	646	0.633155786578912	-0.0996407910769	-0.288051216551414	0.299848663735092	sp|O94992|HEXI1_HUMAN Protein HEXIM1 OS=Homo sapiens OX=9606 GN=HEXIM1 PE=1 SV=1	6886300	2699500	4186800	6254600	3235200	3019300	15679000	7059600	8619700	14299000	7889700	6409100	13	1571400000	736710000	834660000	138820000	56532000	82288000	358910000	179170000	179740000	581180000	269270000	311910000	492460000	231730000	260730000
O95070	O95070	Protein YIF1A	YIF1A	5	5	5	18.1	18.1	18.1	32.011	0	121.35	649	1.31676417269829	-0.0282204256714252	-0.12119242961867	0.0270437097721792	sp|O95070|YIF1A_HUMAN Protein YIF1A OS=Homo sapiens OX=9606 GN=YIF1A PE=1 SV=2	9770700	2798800	6972000	25562000	12906000	12656000	23465000	11240000	12225000	11961000	6036400	5924300	8	3155500000	1532300000	1623200000	115830000	36486000	79349000	204500000	103250000	101250000	342380000	166900000	175490000	202220000	107950000	94273000
O95071	O95071	E3 ubiquitin-protein ligase UBR5	UBR5	32	32	32	13.6	13.6	13.6	309.35	0	146.91	650	0.391366717610327	-0.256774808282589	-0.0757699295496258	0.0935354124806838	sp|O95071|UBR5_HUMAN E3 ubiquitin-protein ligase UBR5 OS=Homo sapiens OX=9606 GN=UBR5 PE=1 SV=2	3743000	1619200	2123800	5669400	3086300	2583100	5690500	2770600	2920000	5992800	3093500	2899300	131	4942900000	2537000000	2405800000	641870000	284080000	357790000	1027300000	565650000	461680000	1169400000	599510000	569860000	1108200000	546570000	561640000
O95081	O95081	Arf-GAP domain and FG repeat-containing protein 2	AGFG2	4	4	4	8.3	8.3	8.3	48.962	0	10.91	651	0.564898042663524	-0.503546238372889	0.853287368458125	1.47208731741923	sp|O95081|AGFG2_HUMAN Arf-GAP domain and FG repeat-containing protein 2 OS=Homo sapiens OX=9606 GN=AGFG2 PE=1 SV=2	9460200	3815700	5644500	8138100	4772100	3366100	2190000	1409700	780300	2281200	1676800	604420	15	614430000	295650000	318780000	352700000	146410000	206290000	122070000	71581000	50491000	32851000	21146000	11704000	34218000	25152000	9066400
O95084	O95084	Serine protease 23	PRSS23	5	5	5	19.1	19.1	19.1	43.001	0	21.828	652	-0.339182271659837	-0.534282544477233	0.024061501463894	0.0952618509790793	sp|O95084|PRS23_HUMAN Serine protease 23 OS=Homo sapiens OX=9606 GN=PRSS23 PE=1 SV=1	3136400	1751700	1384700	905230	535480	369750	1350300	680780	669520	2020700	1043700	977010	22	366610000	189880000	176730000	69001000	38538000	30463000	29629000	21495000	8134400	108150000	53217000	54935000	117690000	59138000	58551000
O95104	O95104	Splicing factor, arginine/serine-rich 15	SCAF4	10	10	9	10.8	10.8	10.2	125.87	0	39.371	653	0.246196704996385	0.340178550509036	0.323066253957962	-0.932232550169587	sp|O95104|SCAF4_HUMAN SR-related and CTD-associated factor 4 OS=Homo sapiens OX=9606 GN=SCAF4 PE=1 SV=3	1951900	892860	1059000	3709300	1637000	2072300	9925400	5516100	4409400	8565700	2945300	5620300	32	1314300000	642200000	672070000	91270000	44965000	46305000	167390000	75989000	91398000	370840000	205450000	165390000	333290000	122970000	210320000
O95139	O95139	NADH dehydrogenase [ubiquinone] 1 beta subcomplex subunit 6	NDUFB6	10	10	10	80.5	80.5	80.5	15.489	0	64.401	654	0.0471935133964089	-0.775306774858551	0.227940811646253	0.36631110980086	sp|O95139|NDUB6_HUMAN NADH dehydrogenase [ubiquinone] 1 beta subcomplex subunit 6 OS=Homo sapiens OX=9606 GN=NDUFB6 PE=1 SV=3	24458000	12029000	12429000	17498000	11045000	6453200	36786000	19843000	16943000	36048000	20300000	15748000	8	2601700000	1374200000	1227500000	252450000	118130000	134330000	383110000	231560000	151550000	839380000	427260000	412120000	662130000	344820000	317310000
O95155	O95155	Ubiquitin conjugation factor E4 B	UBE4B	17	17	17	19.4	19.4	19.4	146.18	0	66.622	656	-0.165211508768289	-0.708799405071784	0.381778849643218	-0.329600662382061	sp|O95155|UBE4B_HUMAN Ubiquitin conjugation factor E4 B OS=Homo sapiens OX=9606 GN=UBE4B PE=1 SV=1	1260200	666160	594080	2459500	1525900	933590	2609600	1476500	1133200	1904400	843900	1060500	63	1827500000	941260000	886240000	362540000	184730000	177810000	401150000	225470000	175680000	489710000	261390000	228320000	480290000	228290000	252000000
O95163	O95163	Elongator complex protein 1	IKBKAP	36	36	36	37.5	37.5	37.5	150.25	0	323.31	657	0.170725030530547	-0.28626334106398	-0.231503570394873	0.181020854813471	sp|O95163|ELP1_HUMAN Elongator complex protein 1 OS=Homo sapiens OX=9606 GN=ELP1 PE=1 SV=3	25973000	12219000	13754000	31359000	17230000	14129000	46328000	21309000	25018000	42375000	22515000	19860000	63	13154000000	6628600000	6525900000	1939400000	901300000	1038100000	2679900000	1489000000	1190900000	3789000000	1770900000	2018100000	3965600000	2062300000	1903200000
O95166;Q9H0R8	O95166;Q9H0R8	Gamma-aminobutyric acid receptor-associated protein;Gamma-aminobutyric acid receptor-associated protein-like 1	GABARAP;GABARAPL1	5	4	4	31.6	31.6	31.6	13.918	0	113.16	658	0.40673183849763	-0.113937209835979	0.336673758391662	0.2386757420947	sp|O95166|GBRAP_HUMAN Gamma-aminobutyric acid receptor-associated protein OS=Homo sapiens OX=9606 GN=GABARAP PE=1 SV=1;sp|Q9H0R8|GBRL1_HUMAN Gamma-aminobutyric acid receptor-associated protein-like 1 OS=Homo sapiens OX=9606 GN=GABARAPL1 PE=1 SV=1	17562000	7551600	10011000	16829000	8746700	8082500	38414000	21438000	16976000	19765000	10698000	9066800	3	2784000000	1311200000	1472900000	126900000	53483000	73421000	50487000	26240000	24247000	526990000	278030000	248970000	197420000	104760000	92661000
O95168	O95168	NADH dehydrogenase [ubiquinone] 1 beta subcomplex subunit 4	NDUFB4	4	4	4	37.2	37.2	37.2	15.208	0	24.402	659	0.461088469644808	0.0841732096362504	-0.182192373321944	-0.215214194915209	sp|O95168|NDUB4_HUMAN NADH dehydrogenase [ubiquinone] 1 beta subcomplex subunit 4 OS=Homo sapiens OX=9606 GN=NDUFB4 PE=1 SV=3	49825000	20965000	28860000	47353000	22986000	24367000	76215000	35704000	40510000	53365000	24696000	28669000	5	1231000000	579790000	651220000	289920000	124900000	165010000	291000000	151590000	139400000	381070000	178520000	202550000	266830000	123480000	143340000
O95169	O95169	NADH dehydrogenase [ubiquinone] 1 beta subcomplex subunit 8, mitochondrial	NDUFB8	3	3	3	21	21	21	21.766	0	17.06	660	-0.0410335825962216	-0.284291566183609	0.0406727618147803	0.301740620109103	sp|O95169|NDUB8_HUMAN NADH dehydrogenase [ubiquinone] 1 beta subcomplex subunit 8, mitochondrial OS=Homo sapiens OX=9606 GN=NDUFB8 PE=1 SV=1	16463000	8348300	8114200	24976000	13715000	11262000	34339000	17411000	16927000	13526000	7467400	6058100	8	714420000	375540000	338890000	131700000	66786000	64914000	199810000	109720000	90092000	274710000	139290000	135420000	108200000	59739000	48465000
O95182	O95182	NADH dehydrogenase [ubiquinone] 1 alpha subcomplex subunit 7	NDUFA7	6	6	6	60.2	60.2	60.2	12.551	0	20.564	662	0.0589222598181106	-0.112208794207319	0.097546343404782	-0.0825022478600054	sp|O95182|NDUA7_HUMAN NADH dehydrogenase [ubiquinone] 1 alpha subcomplex subunit 7 OS=Homo sapiens OX=9606 GN=NDUFA7 PE=1 SV=3	20619000	10099000	10520000	28790000	14954000	13835000	30746000	15892000	14853000	37047000	17994000	19053000	7	1765600000	824050000	941510000	250070000	111990000	138080000	296930000	152540000	144400000	534320000	262700000	271620000	684240000	296820000	387410000
O95197	O95197	Reticulon-3	RTN3	4	4	4	6.5	6.5	6.5	112.61	0	17.43	663	-0.176009501922124	-0.508038216398285	0.0659103358351157	-0.0621792944603666	sp|O95197|RTN3_HUMAN Reticulon-3 OS=Homo sapiens OX=9606 GN=RTN3 PE=1 SV=2	1930600	1024100	906480	5375400	3156100	2219300	7885700	4032900	3852800	7240200	3542100	3698100	46	4198700000	2135500000	2063200000	88809000	47110000	41698000	931550000	520950000	410600000	1857700000	909200000	948550000	1186100000	596940000	589120000
O95202	O95202	LETM1 and EF-hand domain-containing protein 1, mitochondrial	LETM1	25	25	25	46.3	46.3	46.3	83.353	0	138.74	664	0.176400355226611	-0.292540360260206	0.0695252160033215	-0.0162105788128566	sp|O95202|LETM1_HUMAN Mitochondrial proton/calcium exchanger protein OS=Homo sapiens OX=9606 GN=LETM1 PE=1 SV=1	26990000	12671000	14319000	30938000	17032000	13906000	42049000	21531000	20518000	46101000	22921000	23180000	39	10048000000	5186900000	4861500000	1661500000	776310000	885240000	2051300000	1137400000	913900000	2975000000	1551000000	1424000000	3070200000	1576200000	1494000000
O95218	O95218	Zinc finger Ran-binding domain-containing protein 2	ZRANB2	8	8	8	25.5	25.5	25.5	37.404	0	164.77	666	0.455935437844266	-0.223767975226909	-0.0746441956264161	-0.0185493458359765	sp|O95218|ZRAB2_HUMAN Zinc finger Ran-binding domain-containing protein 2 OS=Homo sapiens OX=9606 GN=ZRANB2 PE=1 SV=2	14341000	6047000	8294500	56489000	30430000	26058000	83050000	40451000	42599000	80266000	39875000	40391000	18	5767600000	2841800000	2925800000	318330000	133320000	185020000	1535800000	831960000	703880000	1954600000	932570000	1022000000	1950400000	939020000	1011300000
O95229	O95229	ZW10 interactor	ZWINT	4	4	4	15.5	15.5	15.5	31.293	0	45.78	668	1.11005368111521	-0.77168758397205	-0.260745639939458	0.269540031180635	sp|O95229|ZWINT_HUMAN ZW10 interactor OS=Homo sapiens OX=9606 GN=ZWINT PE=1 SV=2	1897900	600870	1297000	1040700	656290	384410	7118100	3238300	3879800	5286400	2889400	2397000	15	1188300000	591790000	596500000	28468000	9013100	19455000	15611000	9844300	5766200	106770000	48575000	58197000	79296000	43342000	35955000
O95232	O95232	Luc7-like protein 3	LUC7L3	12	12	12	32.4	32.4	32.4	51.466	0	223.06	669	0.106384027422099	-0.362526173088286	-0.115735536756753	0.228612109683976	sp|O95232|LC7L3_HUMAN Luc7-like protein 3 OS=Homo sapiens OX=9606 GN=LUC7L3 PE=1 SV=2	15754000	7586900	8167500	25035000	14082000	10953000	37590000	18042000	19549000	39638000	21386000	18252000	19	2934600000	1529900000	1404700000	401870000	196500000	205370000	553960000	310510000	243450000	867710000	411700000	456010000	1097100000	604230000	492900000
O95235	O95235	Kinesin-like protein KIF20A	KIF20A	6	6	6	9.9	9.9	9.9	100.28	0	53.374	670	-0.416394478567684	-0.293793735214314	-0.33386334057145	-0.327687527702426	sp|O95235|KI20A_HUMAN Kinesin-like protein KIF20A OS=Homo sapiens OX=9606 GN=KIF20A PE=1 SV=1	614010	351010	263010	864880	476320	388560	1066600	471880	594750	792610	351490	441120	49	586890000	309600000	277290000	30087000	17199000	12887000	42379000	23340000	19039000	106140000	44736000	61399000	101760000	48926000	52837000
O95239	O95239	Chromosome-associated kinesin KIF4A	KIF4A	13	13	7	14	14	8.3	139.88	0	42.759	671	-0.250488039247181	-0.564703725139548	0.59555257626579	0.66856647787506	sp|O95239|KIF4A_HUMAN Chromosome-associated kinesin KIF4A OS=Homo sapiens OX=9606 GN=KIF4A PE=1 SV=3	3717300	2019600	1697700	3798600	2266400	1532300	6896100	4149800	2746300	4421200	2713900	1707400	60	2109600000	1172800000	936850000	223040000	121170000	101860000	269610000	155910000	113700000	869590000	474410000	395180000	747370000	421260000	326110000
O95243	O95243	Methyl-CpG-binding domain protein 4	MBD4	2	2	2	4.1	4.1	4.1	66.05	0.00040708	4.1729	672	-0.534332240881678	-0.405058862563631	-0.123596830917184	0.160719494250517	sp|O95243|MBD4_HUMAN Methyl-CpG-binding domain protein 4 OS=Homo sapiens OX=9606 GN=MBD4 PE=1 SV=1	1004300	594110	410220	768780	438000	330780	1046300	500740	545530	1691100	892610	798510	39	175910000	94593000	81316000	39169000	23170000	15999000	29983000	17082000	12900000	40805000	19529000	21276000	65953000	34812000	31142000
O95248	O95248	Myotubularin-related protein 5	SBF1	4	4	3	2.3	2.3	1.9	208.44	0	22.745	673	-0.0237244756332012	0.0300176142159447	-0.0320984742115949	-0.373151551405095	sp|O95248|MTMR5_HUMAN Myotubularin-related protein 5 OS=Homo sapiens OX=9606 GN=SBF1 PE=1 SV=4	526630	265480	261150	1767800	874690	893080	6625300	3275800	3349500	5774900	2516100	3258800	87	2613100000	1271700000	1341300000	45817000	23097000	22720000	153800000	76098000	77698000	576400000	284990000	291410000	502420000	218900000	283520000
O95249	O95249	Golgi SNAP receptor complex member 1	GOSR1	3	3	3	10.8	10.8	10.8	28.612	0	8.7911	674	1.56545867676554	-0.559328573377438	-0.00144744348259917	0.275987836237324	sp|O95249|GOSR1_HUMAN Golgi SNAP receptor complex member 1 OS=Homo sapiens OX=9606 GN=GOSR1 PE=1 SV=1	4403700	1112100	3291500	8769100	5224000	3545100	8173100	4084500	4088600	6042400	3309300	2733100	16	657730000	324980000	332750000	127960000	41126000	86838000	193780000	112720000	81065000	200210000	97230000	102980000	135770000	73904000	61870000
O95251	O95251	Histone acetyltransferase KAT7	KAT7	9	9	9	18.3	18.3	18.3	70.642	0	83.564	675	0.0601029923216507	-0.329013604355143	-0.382130949761815	0.334483096001042	sp|O95251|KAT7_HUMAN Histone acetyltransferase KAT7 OS=Homo sapiens OX=9606 GN=KAT7 PE=1 SV=1	1603700	785140	818540	2282200	1270600	1011500	3562000	1546500	2015500	1738300	969450	768840	28	567150000	265450000	301700000	44903000	21984000	22919000	63900000	35578000	28323000	157970000	63859000	94111000	252770000	132540000	120230000
O95260	O95260	Arginyl-tRNA--protein transferase 1	ATE1	3	3	3	10.2	10.2	10.2	59.09	0	76.629	676	0.344873649534201	NaN	-0.458393203503376	0.0736792748299086	sp|O95260|ATE1_HUMAN Arginyl-tRNA--protein transferase 1 OS=Homo sapiens OX=9606 GN=ATE1 PE=1 SV=2	274130	120760	153370	229620	229620	0	1397800	588780	808990	1096800	562380	534380	21	772650000	398200000	374440000	20763000	7993300	12770000	17910000	13182000	4727900	29353000	12364000	16989000	23032000	11810000	11222000
O95263;O60658	O95263	High affinity cAMP-specific and IBMX-insensitive 3,5-cyclic phosphodiesterase 8B	PDE8B	4	4	4	7.2	7.2	7.2	98.978	0	50.079	677	0.564734692493455	-0.412358627280005	-0.621077743979826	0.250929000996671	sp|O95263|PDE8B_HUMAN High affinity cAMP-specific and IBMX-insensitive 3,5-cyclic phosphodiesterase 8B OS=Homo sapiens OX=9606 GN=PDE8B PE=1 SV=2	383420	154660	228760	342380	195490	146890	753590	296920	456670	839570	456200	383370	41	610070000	400400000	209670000	15720000	6341100	9379300	14038000	8015200	6022400	30897000	12174000	18724000	34422000	18704000	15718000
O95273	O95273	Cyclin-D1-binding protein 1	CCNDBP1	2	2	2	5.6	5.6	5.6	40.262	0	20.777	678	0.206300127603428	0.382890063764304	-0.495252760859286	0.384462613298259	sp|O95273|CCDB1_HUMAN Cyclin-D1-binding protein 1 OS=Homo sapiens OX=9606 GN=CCNDBP1 PE=1 SV=2	3298000	1531300	1766700	2653000	1151500	1501500	2363800	981010	1382800	4642100	2628500	2013600	12	883400000	468740000	414660000	39576000	18376000	21201000	31836000	13818000	18018000	28366000	11772000	16594000	55705000	31542000	24163000
O95274	O95274	Ly6/PLAUR domain-containing protein 3	LYPD3	4	4	4	17.1	17.1	17.1	35.97	0	38.099	679	-0.0393474166082127	-0.62932274272124	0.100627756698099	0.237111557416585	sp|O95274|LYPD3_HUMAN Ly6/PLAUR domain-containing protein 3 OS=Homo sapiens OX=9606 GN=LYPD3 PE=1 SV=2	83896000	42520000	41376000	99696000	60551000	39145000	29920000	15481000	14438000	100030000	54118000	45916000	18	10325000000	5480200000	4844800000	1817200000	901240000	915930000	2497900000	1463900000	1034000000	1873900000	923550000	950330000	2600100000	1435200000	1164900000
O95292	O95292	Vesicle-associated membrane protein-associated protein B/C	VAPB	9	8	8	35.4	35.4	35.4	27.228	0	32.974	680	-0.0285644593392636	1.34050502311256	-0.168456257674106	0.27273426706005	sp|O95292|VAPB_HUMAN Vesicle-associated membrane protein-associated protein B/C OS=Homo sapiens OX=9606 GN=VAPB PE=1 SV=3	15829000	7993000	7836300	8700400	2463000	6237300	18924000	8910400	10014000	19945000	10912000	9032400	15	2579500000	1339900000	1239600000	543170000	270980000	272190000	519020000	267870000	251150000	864030000	455680000	408350000	653300000	345400000	307900000
O95295	O95295	SNARE-associated protein Snapin	SNAPIN	3	3	3	33.1	33.1	33.1	14.874	0	40.371	681	-0.0886971930618831	-0.307416362293963	0.493234865565946	0.165896658820022	sp|O95295|SNAPN_HUMAN SNARE-associated protein Snapin OS=Homo sapiens OX=9606 GN=SNAPIN PE=1 SV=1	9515000	4903700	4611300	12332000	6820300	5511400	9006100	5265400	3740700	5580500	2950500	2630000	9	327900000	179460000	148440000	85635000	44133000	41502000	110990000	61383000	49603000	81055000	47389000	33666000	50225000	26554000	23670000
O95297	O95297	Myelin protein zero-like protein 1	MPZL1	3	3	3	12.6	12.6	12.6	29.082	0	8.8648	682	-0.0410418066239463	-0.264702332974443	0.183323023682544	-0.090061580251065	sp|O95297|MPZL1_HUMAN Myelin protein zero-like protein 1 OS=Homo sapiens OX=9606 GN=MPZL1 PE=1 SV=1	11854000	6011300	5842700	10276000	5608200	4668100	3100100	1648400	1451700	17425000	8440500	8984200	10	938090000	487810000	450280000	118540000	60113000	58427000	240740000	132820000	107930000	264310000	143270000	121040000	307880000	148360000	159520000
O95298;E9PQ53	O95298	NADH dehydrogenase [ubiquinone] 1 subunit C2	NDUFC2	5	5	5	34.5	34.5	34.5	14.187	0	10.071	683	0.693203418690932	-0.365380359262137	-0.156603866516591	-0.101040060528177	sp|O95298|NDUC2_HUMAN NADH dehydrogenase [ubiquinone] 1 subunit C2 OS=Homo sapiens OX=9606 GN=NDUFC2 PE=1 SV=1	13297000	5081300	8215800	25818000	14535000	11283000	23239000	10989000	12249000	17521000	8453900	9067200	8	1461700000	723620000	738090000	106380000	40651000	65726000	236820000	134370000	102450000	392400000	200000000	192400000	726110000	348600000	377510000
O95299	O95299	NADH dehydrogenase [ubiquinone] 1 alpha subcomplex subunit 10, mitochondrial	NDUFA10	9	9	9	22	22	22	40.75	0	31.733	684	-0.0272770762037764	-0.384764775897451	0.559597243703011	0.478285099522664	sp|O95299|NDUAA_HUMAN NADH dehydrogenase [ubiquinone] 1 alpha subcomplex subunit 10, mitochondrial OS=Homo sapiens OX=9606 GN=NDUFA10 PE=1 SV=1	10526000	5312500	5213000	14515000	8219700	6295500	15685000	9344700	6340300	22929000	13348000	9581600	20	3385100000	1925300000	1459900000	267820000	139980000	127830000	636780000	404890000	231890000	653380000	404350000	249030000	726140000	410680000	315450000
O95302	O95302	Peptidyl-prolyl cis-trans isomerase FKBP9	FKBP9	8	8	6	17	17	13.5	63.083	0	18.704	685	0.682148711481754	-0.579401817081614	-0.00750842403280093	-0.181248440699309	sp|O95302|FKBP9_HUMAN Peptidyl-prolyl cis-trans isomerase FKBP9 OS=Homo sapiens OX=9606 GN=FKBP9 PE=1 SV=2	9077300	3485200	5592100	12794000	7664800	5129600	17485000	8719800	8765300	12102000	5671400	6430600	25	1705200000	832930000	872310000	226930000	87130000	139800000	319860000	191620000	128240000	698800000	342810000	355990000	459650000	211370000	248280000
O95336	O95336	6-phosphogluconolactonase	PGLS	14	14	14	78.3	78.3	78.3	27.547	0	163.35	686	0.219781871589404	-0.23400604847787	-0.0920548396664782	-0.143559111995234	sp|O95336|6PGL_HUMAN 6-phosphogluconolactonase OS=Homo sapiens OX=9606 GN=PGLS PE=1 SV=2	51142000	23627000	27515000	89233000	48227000	41006000	128990000	62440000	66554000	139960000	66503000	73461000	13	10163000000	4945400000	5217900000	1236200000	535220000	701010000	2580500000	1366600000	1213900000	3178000000	1524700000	1653300000	2517200000	1171700000	1345500000
O95340	O95340	Bifunctional 3-phosphoadenosine 5-phosphosulfate synthase 2;Sulfate adenylyltransferase;Adenylyl-sulfate kinase	PAPSS2	29	29	28	51.1	51.1	48.9	69.5	0	319.17	687	0.306906772358687	-0.220430535668299	-0.0739705183523691	0.0363650253078891	sp|O95340|PAPS2_HUMAN Bifunctional 3-phosphoadenosine 5-phosphosulfate synthase 2 OS=Homo sapiens OX=9606 GN=PAPSS2 PE=1 SV=2	29934000	13381000	16553000	59176000	31844000	27332000	83728000	40791000	42937000	65860000	33345000	32515000	32	18551000000	9213400000	9337900000	2098800000	998840000	1099900000	3044100000	1639200000	1404900000	4373500000	2072800000	2300800000	3940300000	2000800000	1939500000
O95347	O95347	Structural maintenance of chromosomes protein 2	SMC2	60	60	60	49	49	49	135.65	0	323.31	688	-0.0587484406931777	-0.349169687558486	0.0519518217896203	-0.0823781913703709	sp|O95347|SMC2_HUMAN Structural maintenance of chromosomes protein 2 OS=Homo sapiens OX=9606 GN=SMC2 PE=1 SV=2	60026000	30624000	29402000	85314000	47794000	37520000	109930000	55952000	53973000	108090000	52500000	55585000	65	34427000000	17746000000	16681000000	4807600000	2404000000	2403600000	7503900000	4224500000	3279400000	10848000000	5607100000	5240900000	10062000000	4934700000	5127000000
O95352	O95352	Ubiquitin-like modifier-activating enzyme ATG7	ATG7	12	12	12	20.8	20.8	20.8	77.959	0	32.322	689	0.28013111328078	-0.540364211957797	-0.44843891512121	-0.27159024378237	sp|O95352|ATG7_HUMAN Ubiquitin-like modifier-activating enzyme ATG7 OS=Homo sapiens OX=9606 GN=ATG7 PE=1 SV=1	2187500	987890	1199600	2601500	1541600	1060000	4222400	1785700	2436700	5491700	2488200	3003600	38	2238900000	1234500000	1004300000	87722000	39191000	48531000	122650000	72208000	50441000	415310000	219570000	195740000	1128500000	609730000	518730000
O95359	O95359	Transforming acidic coiled-coil-containing protein 2	TACC2	32	32	32	19.4	19.4	19.4	309.42	0	164.28	690	0.825909273063411	-0.0768965069480338	0.0410009571378442	0.0294451253423548	sp|O95359|TACC2_HUMAN Transforming acidic coiled-coil-containing protein 2 OS=Homo sapiens OX=9606 GN=TACC2 PE=1 SV=3	1455100	524790	930270	2116800	1086600	1030200	2287300	1159900	1127400	1529700	772660	757050	132	3740300000	1754800000	1985400000	788070000	292090000	495980000	933560000	458750000	474810000	1228300000	612340000	616010000	780590000	388460000	392130000
O95361;Q309B1	O95361;Q309B1	Tripartite motif-containing protein 16;Tripartite motif-containing protein 16-like protein	TRIM16;TRIM16L	10	10	10	24.6	24.6	24.6	63.954	0	24.493	691	0.226478399434562	-0.645961768937468	-1.35940715908029	0.302873456651346	sp|O95361|TRI16_HUMAN Tripartite motif-containing protein 16 OS=Homo sapiens OX=9606 GN=TRIM16 PE=1 SV=3;sp|Q309B1|TR16L_HUMAN Tripartite motif-containing protein 16-like protein OS=Homo sapiens OX=9606 GN=TRIM16L PE=2 SV=3	4262700	1964400	2298300	4355000	2657000	1698000	13315000	3734200	9581200	2410500	1331300	1079200	26	3317800000	1686200000	1631600000	126190000	57328000	68859000	200200000	116860000	83339000	2648700000	1304700000	1344000000	103540000	59701000	43839000
O95363	O95363	Phenylalanine--tRNA ligase, mitochondrial	FARS2	2	2	2	4.7	4.7	4.7	52.356	0.00039246	3.3435	692	NaN	-0.755245651362979	0.309525013062422	0.418290966133625	sp|O95363|SYFM_HUMAN Phenylalanine--tRNA ligase, mitochondrial OS=Homo sapiens OX=9606 GN=FARS2 PE=1 SV=1	0	0	0	3688900	2316500	1372400	3568200	1974700	1593400	2328400	1331800	996600	22	232650000	131620000	101030000	0	0	0	81156000	50964000	30192000	78499000	43444000	35056000	51224000	29299000	21925000
O95372	O95372	Acyl-protein thioesterase 2	LYPLA2	9	9	9	47.2	47.2	47.2	24.737	0	39.888	694	0.123756400484454	-0.482922483114467	0.565803334494831	0.177667626333304	sp|O95372|LYPA2_HUMAN Acyl-protein thioesterase 2 OS=Homo sapiens OX=9606 GN=LYPLA2 PE=1 SV=1	8442900	4040500	4402400	16253000	9474000	6778900	30959000	18476000	12482000	17676000	9381300	8294300	12	1465400000	740710000	724650000	101320000	48486000	52829000	306640000	153340000	153300000	464550000	284820000	179730000	299320000	145600000	153720000
O95373	O95373	Importin-7	IPO7	41	41	40	47.9	47.9	46.9	119.52	0	323.31	695	0.0971083710445445	-0.327059914104075	-0.0150656184827298	0.282189472752677	sp|O95373|IPO7_HUMAN Importin-7 OS=Homo sapiens OX=9606 GN=IPO7 PE=1 SV=1	94880000	45844000	49036000	116920000	65056000	51860000	164710000	81925000	82785000	168290000	92346000	75940000	42	65757000000	33442000000	32315000000	8787300000	4038500000	4748700000	13521000000	7468200000	6052600000	14158000000	6874600000	7283800000	15463000000	8275500000	7188000000
O95376	O95376	E3 ubiquitin-protein ligase ARIH2	ARIH2	2	2	2	4.5	4.5	4.5	57.818	0	8.0403	696	0.0458747425837066	0.243326503991154	0.166512866483369	-0.3497890739686	sp|O95376|ARI2_HUMAN E3 ubiquitin-protein ligase ARIH2 OS=Homo sapiens OX=9606 GN=ARIH2 PE=1 SV=1	2063100	1015200	1048000	1216800	557210	659580	975280	515750	459530	1434900	630890	803990	25	338130000	163720000	174410000	51578000	25379000	26199000	30420000	13930000	16490000	24382000	12894000	11488000	35872000	15772000	20100000
O95379	O95379	Tumor necrosis factor alpha-induced protein 8	TNFAIP8	2	2	2	11.6	11.6	11.6	23.003	0.00043029	5.4462	697	0.548442378640165	0.612295022663648	-0.199495210102551	0.330906793619471	sp|O95379|TFIP8_HUMAN Tumor necrosis factor alpha-induced protein 8 OS=Homo sapiens OX=9606 GN=TNFAIP8 PE=1 SV=1	10554000	4286000	6268300	3622600	1432600	2190000	4773300	2221900	2551400	7623700	4247100	3376600	10	268240000	123250000	144990000	105540000	42860000	62683000	36226000	14326000	21900000	47733000	22219000	25514000	76237000	42471000	33766000
O95391	O95391	Pre-mRNA-splicing factor SLU7	SLU7	2	2	2	4.3	4.3	4.3	68.386	0.00041641	4.6542	698	-0.0750711969916882	-0.566027842684738	0.480625485164971	NaN	sp|O95391|SLU7_HUMAN Pre-mRNA-splicing factor SLU7 OS=Homo sapiens OX=9606 GN=SLU7 PE=1 SV=2	546300	280250	266040	2739300	1635000	1104400	1619000	943130	675910	0	0	0	32	156950000	91468000	65482000	17482000	8968200	8513400	87659000	52320000	35339000	51809000	30180000	21629000	0	0	0
O95394	O95394	Phosphoacetylglucosamine mutase	PGM3	16	16	16	40.2	40.2	40.2	59.851	0	183.15	699	0.504480528660636	-0.0659083957882198	-0.300803786197656	-0.371274262426967	sp|O95394|AGM1_HUMAN Phosphoacetylglucosamine mutase OS=Homo sapiens OX=9606 GN=PGM3 PE=1 SV=1	28796000	11906000	16890000	27060000	13839000	13221000	41088000	18410000	22678000	67798000	29561000	38237000	29	6741900000	3111000000	3630900000	1082300000	470900000	611360000	876770000	444520000	432240000	1403300000	634660000	768610000	2151900000	971740000	1180100000
O95399	O95399	Urotensin-2	UTS2	2	2	2	16.1	16.1	16.1	14.295	0.0024227	2.4245	700	0.670509422956475	-0.426422529672749	-0.0747327167112784	-0.215500326188971	sp|O95399|UTS2_HUMAN Urotensin-2 OS=Homo sapiens OX=9606 GN=UTS2 PE=1 SV=1	400900000	154690000	246210000	553230000	317200000	236030000	657280000	320130000	337150000	470310000	217620000	252680000	7	14731000000	7138400000	7593000000	2806300000	1082800000	1723400000	3872600000	2220400000	1652200000	4601000000	2240900000	2360000000	3292200000	1523400000	1768800000
O95400	O95400	CD2 antigen cytoplasmic tail-binding protein 2	CD2BP2	4	4	4	16.7	16.7	16.7	37.646	0	21.415	701	-0.0371159724379838	-0.742182440219318	1.2219745984199	0.470700840785932	sp|O95400|CD2B2_HUMAN CD2 antigen cytoplasmic tail-binding protein 2 OS=Homo sapiens OX=9606 GN=CD2BP2 PE=1 SV=1	7292400	3693100	3599300	6772900	4238800	2534100	14468000	10127000	4341400	5346300	3105400	2240900	13	626570000	376230000	250340000	153990000	78054000	75939000	214980000	126150000	88831000	188090000	131650000	56438000	69502000	40370000	29132000
O95425	O95425	Supervillin	SVIL	7	7	7	5.1	5.1	5.1	247.74	0	19.254	702	-0.104754434646258	NaN	-1.24397207101118	-0.0639075378390019	sp|O95425|SVIL_HUMAN Supervillin OS=Homo sapiens OX=9606 GN=SVIL PE=1 SV=2	246630	127790	118840	0	0	0	185840	55170	130670	558600	273110	285480	120	238760000	106790000	131960000	29595000	15335000	14261000	0	0	0	22301000	6620400	15681000	92528000	41943000	50585000
O95433	O95433	Activator of 90 kDa heat shock protein ATPase homolog 1	AHSA1	22	22	22	72.5	72.5	72.5	38.274	0	323.31	703	0.115598294591833	-0.27880619890653	0.0701849154746266	0.209075177290945	sp|O95433|AHSA1_HUMAN Activator of 90 kDa heat shock protein ATPase homolog 1 OS=Homo sapiens OX=9606 GN=AHSA1 PE=1 SV=1	124120000	59575000	64545000	180870000	99148000	81725000	191530000	98096000	93438000	193410000	103700000	89710000	20	33728000000	16894000000	16834000000	4470100000	2059800000	2410300000	6003500000	3314100000	2689300000	10613000000	5203200000	5410300000	5650700000	2952500000	2698200000
O95453	O95453	Poly(A)-specific ribonuclease PARN	PARN	9	9	9	15	15	15	73.45	0	19.514	704	0.267363470365603	-0.571629569454242	0.0141571033954358	-0.000839392655259595	sp|O95453|PARN_HUMAN Poly(A)-specific ribonuclease PARN OS=Homo sapiens OX=9606 GN=PARN PE=1 SV=1	5609500	2545600	3063900	11405000	6817800	4587400	13574000	6820300	6753700	13062000	6529300	6533100	29	2488400000	1268700000	1219700000	421030000	179540000	241500000	550390000	320140000	230250000	590770000	296030000	294740000	452810000	227150000	225660000
O95456	O95456	Proteasome assembly chaperone 1	PSMG1	9	9	9	31.6	31.6	31.6	32.854	0	97.339	705	-0.0495435770949003	-0.389281821717874	0.238217710098213	0.0227703265541546	sp|O95456|PSMG1_HUMAN Proteasome assembly chaperone 1 OS=Homo sapiens OX=9606 GN=PSMG1 PE=1 SV=1	36112000	18366000	17746000	63735000	36141000	27594000	66030000	35734000	30295000	59685000	30078000	29607000	15	7424500000	4118500000	3306000000	935190000	455680000	479500000	1830300000	1031400000	798850000	2203100000	1258500000	944620000	2352000000	1312700000	1039300000
O95466	O95466	Formin-like protein 1	FMNL1	7	7	7	8.3	8.3	8.3	121.85	0	41.258	706	0.0251673083881531	0.325475880040322	-0.212080542805554	-0.524328677867195	sp|O95466|FMNL1_HUMAN Formin-like protein 1 OS=Homo sapiens OX=9606 GN=FMNL1 PE=1 SV=3	322170	159680	162490	909590	403710	505880	849400	393540	455860	283180	116140	167040	59	315070000	132480000	182590000	19008000	9421100	9587000	78802000	33422000	45379000	77628000	39498000	38130000	139640000	50140000	89496000
O95470	O95470	Sphingosine-1-phosphate lyase 1	SGPL1	4	4	4	9.5	9.5	9.5	63.523	0	35.426	707	NaN	-0.289883620871508	NaN	-0.312992492692291	sp|O95470|SGPL1_HUMAN Sphingosine-1-phosphate lyase 1 OS=Homo sapiens OX=9606 GN=SGPL1 PE=1 SV=3	0	0	0	1739500	956810	782640	0	0	0	1946400	868080	1078400	27	273100000	123880000	149220000	0	0	0	46965000	25834000	21131000	0	0	0	52554000	23438000	29116000
O95478	O95478	Ribosome biogenesis protein NSA2 homolog	NSA2	3	3	3	13.5	13.5	13.5	30.065	0.0004345	5.7445	709	NaN	NaN	0.222847493499423	-0.591936456578492	sp|O95478|NSA2_HUMAN Ribosome biogenesis protein NSA2 homolog OS=Homo sapiens OX=9606 GN=NSA2 PE=1 SV=1	0	0	0	0	0	0	13247000	7134200	6113100	57434000	22907000	34527000	11	777490000	330450000	447050000	0	0	0	0	0	0	145720000	78476000	67245000	631770000	251970000	379800000
O95486	O95486	Protein transport protein Sec24A	SEC24A	15	15	14	17.4	17.4	16.7	119.75	0	89.741	710	0.232649186582113	0.588894317554687	-0.0713704194225014	-0.00983229783747354	sp|O95486|SC24A_HUMAN Protein transport protein Sec24A OS=Homo sapiens OX=9606 GN=SEC24A PE=1 SV=2	6924300	3183600	3740700	3425600	1368000	2057600	4593600	2240000	2353600	7248500	3611900	3636600	37	11140000000	6700800000	4438800000	295460000	140120000	155340000	171750000	73179000	98573000	250740000	128370000	122380000	372470000	195510000	176960000
O95487	O95487	Protein transport protein Sec24B	SEC24B	12	11	11	13.4	12.8	12.8	137.42	0	111.37	711	NaN	-0.967968515504218	-0.475427228895269	0.185954465736058	sp|O95487|SC24B_HUMAN Protein transport protein Sec24B OS=Homo sapiens OX=9606 GN=SEC24B PE=1 SV=2	0	0	0	3143500	2080100	1063400	549250	229780	319470	1349000	717920	631100	35	13376000000	7236900000	6139300000	0	0	0	209890000	135940000	73942000	240610000	127840000	112770000	193830000	103190000	90645000
O95562	O95562	Vesicle transport protein SFT2B	SFT2D2	1	1	1	6.2	6.2	6.2	17.779	0.00041494	4.5979	714	0.663404073215979	-0.288190191746173	-0.00243591561751936	0.503533459259837	sp|O95562|SFT2B_HUMAN Vesicle transport protein SFT2B OS=Homo sapiens OX=9606 GN=SFT2D2 PE=1 SV=1	24975000	9665900	15309000	28559000	15701000	12858000	29613000	14794000	14819000	23406000	13725000	9681300	7	745880000	377200000	368680000	174830000	67661000	107170000	199920000	109910000	90006000	207290000	103560000	103740000	163840000	96073000	67769000
O95563	O95563	Mitochondrial pyruvate carrier 2	MPC2	2	2	2	14.2	14.2	14.2	14.279	0	18.81	715	0.339714848316125	-0.0351046907611387	0.294007780448177	0.228957925989385	sp|O95563|MPC2_HUMAN Mitochondrial pyruvate carrier 2 OS=Homo sapiens OX=9606 GN=MPC2 PE=1 SV=1	32544000	14365000	18179000	63128000	31948000	31180000	59580000	32815000	26765000	77414000	41772000	35642000	8	3193200000	1505300000	1687900000	260350000	114920000	145440000	505030000	255580000	249440000	476640000	262520000	214120000	619310000	334170000	285140000
O95571	O95571	Persulfide dioxygenase ETHE1, mitochondrial	ETHE1	6	6	6	27.6	27.6	27.6	27.873	0	11.571	716	0.134984509555204	-0.287543886305477	0.174809664021141	-0.0636592607039524	sp|O95571|ETHE1_HUMAN Persulfide dioxygenase ETHE1, mitochondrial OS=Homo sapiens OX=9606 GN=ETHE1 PE=1 SV=2	11316000	5393500	5922500	16051000	8822700	7228400	15490000	8213600	7276300	13618000	6658800	6959200	15	1345600000	677800000	667820000	225200000	105820000	119390000	298310000	162750000	135570000	391430000	201720000	189710000	430670000	207520000	223150000
O95573	O95573	Long-chain-fatty-acid--CoA ligase 3	ACSL3	26	26	24	45.1	45.1	43.6	80.419	0	323.31	717	0.0484661524771382	-0.198806571457162	-0.1514205730157	0.244716592512786	sp|O95573|ACSL3_HUMAN Long-chain-fatty-acid--CoA ligase 3 OS=Homo sapiens OX=9606 GN=ACSL3 PE=1 SV=3	43465000	21367000	22097000	55137000	29465000	25672000	65878000	31212000	34666000	46035000	24965000	21070000	33	20418000000	10426000000	9991500000	2028100000	972860000	1055200000	2735000000	1504500000	1230500000	3692200000	1726200000	1966000000	3313600000	1787600000	1526100000
O95602	O95602	DNA-directed RNA polymerase I subunit RPA1	POLR1A	16	16	16	11.9	11.9	11.9	194.81	0	117.39	718	0.276061436860369	0.225409978132696	-0.349490905266861	-0.322880780037749	sp|O95602|RPA1_HUMAN DNA-directed RNA polymerase I subunit RPA1 OS=Homo sapiens OX=9606 GN=POLR1A PE=1 SV=2	1532700	693270	839470	1611700	743010	868660	3152600	1386300	1766300	3543700	1574400	1969300	94	4404200000	2052700000	2351500000	160010000	72640000	87369000	167320000	78198000	89122000	538230000	194460000	343770000	641650000	275550000	366100000
O95613	O95613	Pericentrin	PCNT	6	6	6	2.4	2.4	2.4	378.03	0.00042212	4.9813	719	0.805091466059339	-0.926147401191393	0.663300309132625	0.318165757632175	sp|O95613|PCNT_HUMAN Pericentrin OS=Homo sapiens OX=9606 GN=PCNT PE=1 SV=4	791100	287960	503140	357130	233990	123140	310070	190060	120010	364040	202010	162030	185	2426700000	1219800000	1206900000	146350000	53273000	93081000	154320000	92449000	61873000	74974000	43438000	31537000	67348000	37372000	29976000
O95619	O95619	YEATS domain-containing protein 4	YEATS4	5	5	5	26.4	26.4	26.4	26.499	0.00042599	5.2348	720	0.522317204218237	-0.703221765763666	0.294136219130585	-0.400954776538693	sp|O95619|YETS4_HUMAN YEATS domain-containing protein 4 OS=Homo sapiens OX=9606 GN=YEATS4 PE=1 SV=1	5784900	2374500	3410400	6147900	3808700	2339300	7448700	4102700	3346000	6204700	2674000	3530700	15	815750000	430790000	384960000	86773000	35617000	51156000	92219000	57130000	35089000	120430000	66677000	53754000	93071000	40110000	52961000
O95625	O95625	Zinc finger and BTB domain-containing protein 11	ZBTB11	2	2	2	3.2	3.2	3.2	119.38	0.00076746	2.9541	721	NaN	1.45006941375241	0.306066178033304	NaN	sp|O95625|ZBT11_HUMAN Zinc finger and BTB domain-containing protein 11 OS=Homo sapiens OX=9606 GN=ZBTB11 PE=1 SV=2	0	0	0	300880	80616	220260	1374000	759590	614390	0	0	0	42	70344000	35289000	35056000	0	0	0	12637000	3385900	9251100	57707000	31903000	25804000	0	0	0
O95630	O95630	STAM-binding protein	STAMBP	2	2	2	8.3	8.3	8.3	48.076	0	7.0507	722	0.377103412497411	0.34238643853678	0.147536227093464	0.347718214921719	sp|O95630|STABP_HUMAN STAM-binding protein OS=Homo sapiens OX=9606 GN=STAMBP PE=1 SV=1	3044900	1324600	1720300	1840400	811530	1028900	584300	307070	277220	2512300	1406800	1105500	23	251480000	121110000	130370000	121050000	53767000	67286000	42329000	18665000	23664000	13439000	7062700	6376100	74662000	41620000	33042000
O95671	O95671	N-acetylserotonin O-methyltransferase-like protein	ASMTL	6	6	6	12.7	12.7	12.7	68.856	0	83.12	723	-0.523245033328517	0.104832708314363	-0.302075990830641	0.0962863755793233	sp|O95671|ASML_HUMAN Probable bifunctional dTTP/UTP pyrophosphatase/methyltransferase protein OS=Homo sapiens OX=9606 GN=ASMTL PE=1 SV=3	1534100	904650	629460	4491100	2164000	2327100	10107000	4526500	5580800	4065000	2100300	1964700	28	751810000	368300000	383500000	42955000	25330000	17625000	125750000	60591000	65158000	397620000	166660000	230960000	149400000	79641000	69761000
O95672	O95672	Endothelin-converting enzyme-like 1	ECEL1	14	14	14	24.5	24.5	24.5	87.79	0	175.33	724	0.287418201801023	0.042304130531817	-0.180124595939708	0.0534327901876669	sp|O95672|ECEL1_HUMAN Endothelin-converting enzyme-like 1 OS=Homo sapiens OX=9606 GN=ECEL1 PE=1 SV=3	13159000	5926400	7232900	15470000	7621700	7848500	22648000	10618000	12030000	24789000	12624000	12165000	39	6483800000	3138100000	3345700000	641900000	282180000	359720000	862310000	424130000	438180000	1464400000	701100000	763270000	1484800000	795790000	688980000
O95707	O95707	Ribonuclease P protein subunit p29	POP4	5	5	5	25.9	25.9	25.9	25.424	0	21.372	728	0.577638792560127	-0.926717238770088	0.0126784567126279	0.251597352407066	sp|O95707|RPP29_HUMAN Ribonuclease P protein subunit p29 OS=Homo sapiens OX=9606 GN=POP4 PE=1 SV=2	4151200	1665500	2485600	3742800	2452600	1290200	14975000	7520400	7454600	11004000	5980600	5023500	9	461660000	235480000	226180000	37360000	14990000	22371000	33685000	22073000	11612000	154010000	80068000	73944000	144570000	73997000	70578000
O95714;Q9BVR0	O95714	E3 ubiquitin-protein ligase HERC2	HERC2	14	14	14	3.9	3.9	3.9	527.22	0	39.96	729	0.276449978109281	-0.687306973094391	0.201435753603577	0.343281354222431	sp|O95714|HERC2_HUMAN E3 ubiquitin-protein ligase HERC2 OS=Homo sapiens OX=9606 GN=HERC2 PE=1 SV=2	48797	22068	26729	47863	29526	18336	57863	30948	26915	100080	55966	44115	226	1240500000	499410000	741110000	560910000	146820000	414100000	122100000	77679000	44416000	119410000	45872000	73539000	254900000	134340000	120560000
O95721	O95721	Synaptosomal-associated protein 29	SNAP29	13	13	13	53.9	53.9	53.9	28.97	0	66.125	730	0.484980194353774	-0.424755073287784	0.0743457871924969	0.1386689875547	sp|O95721|SNP29_HUMAN Synaptosomal-associated protein 29 OS=Homo sapiens OX=9606 GN=SNAP29 PE=1 SV=1	48728000	20307000	28421000	46875000	26863000	20012000	60907000	31238000	29669000	60973000	31950000	29022000	13	3935600000	1956900000	1978700000	913670000	378450000	535220000	713050000	403240000	309810000	829090000	425750000	403330000	792640000	415350000	377290000
O95747;Q9UEW8	O95747	Serine/threonine-protein kinase OSR1	OXSR1	12	12	12	31.1	31.1	31.1	58.022	0	202.12	731	0.139082828823783	-0.227488867238213	0.118956702004442	0.363250505657228	sp|O95747|OXSR1_HUMAN Serine/threonine-protein kinase OSR1 OS=Homo sapiens OX=9606 GN=OXSR1 PE=1 SV=1	29648000	14110000	15538000	26639000	14368000	12272000	36016000	18750000	17266000	34464000	19390000	15074000	25	5257600000	2761000000	2496600000	799070000	382950000	416110000	761340000	416000000	345340000	1046400000	537010000	509390000	958790000	541810000	416980000
O95749	O95749	Geranylgeranyl pyrophosphate synthase	GGPS1	5	5	5	30.3	30.3	30.3	34.87	0	101.05	732	1.15552767890078	NaN	0.522519030974054	0.663824563098861	sp|O95749|GGPPS_HUMAN Geranylgeranyl pyrophosphate synthase OS=Homo sapiens OX=9606 GN=GGPS1 PE=1 SV=1	807560	250200	557360	0	0	0	3269000	1927300	1341700	7166200	4393200	2773000	18	530390000	274350000	256050000	98945000	34875000	64070000	0	0	0	58842000	34692000	24150000	128990000	79077000	49913000
O95757	O95757	Heat shock 70 kDa protein 4L	HSPA4L	29	24	24	42.3	36	36	94.511	0	116.42	733	0.542998132551458	0.37630374358949	-0.334836146975647	-0.178449073748851	sp|O95757|HS74L_HUMAN Heat shock 70 kDa protein 4L OS=Homo sapiens OX=9606 GN=HSPA4L PE=1 SV=3	13738000	5591500	8146800	24853000	10815000	14038000	35326000	15622000	19703000	23022000	10800000	12222000	52	7946800000	3740500000	4206200000	1384400000	584710000	799690000	1941500000	916120000	1025400000	2531200000	1201300000	1329900000	2073500000	1026900000	1046600000
O95758	O95758	Polypyrimidine tract-binding protein 3	PTBP3	13	6	6	25.4	17.2	17.2	59.689	0	116.36	734	0.56351502049531	-0.188932518016735	-0.321045442647601	-0.339517747095178	sp|O95758|PTBP3_HUMAN Polypyrimidine tract-binding protein 3 OS=Homo sapiens OX=9606 GN=PTBP3 PE=1 SV=2	4360300	1759700	2600600	7806000	4158200	3647800	3530400	1569600	1960800	12133000	5355900	6777000	17	1923000000	974680000	948350000	74126000	29915000	44210000	132700000	70690000	62013000	224270000	105030000	119250000	321270000	146370000	174900000
O95777	O95777	U6 snRNA-associated Sm-like protein LSm8	LSM8	4	4	4	46.9	46.9	46.9	10.403	0	31.966	735	0.0165515298725504	-0.449593235484429	-0.141369357275381	0.0979837367462649	sp|O95777|LSM8_HUMAN U6 snRNA-associated Sm-like protein LSm8 OS=Homo sapiens OX=9606 GN=LSM8 PE=1 SV=3	93615000	46539000	47076000	98540000	56885000	41654000	98825000	46993000	51831000	87936000	45460000	42475000	7	3393800000	1744000000	1649800000	719370000	355230000	364140000	785930000	456440000	329490000	918710000	440590000	478120000	874050000	435020000	439030000
O95782	O95782	AP-2 complex subunit alpha-1	AP2A1	33	33	23	43.6	43.6	32.5	107.54	0	323.31	736	0.223750507703223	-0.0627856513420497	0.0227119102293209	-0.024698876058793	sp|O95782|AP2A1_HUMAN AP-2 complex subunit alpha-1 OS=Homo sapiens OX=9606 GN=AP2A1 PE=1 SV=3	34526000	15927000	18599000	41505000	21204000	20301000	55646000	28042000	27604000	60282000	29883000	30399000	53	17803000000	8715800000	9087200000	2585900000	1189700000	1396200000	3599300000	1836400000	1762900000	4703100000	2327800000	2375200000	4689200000	2310700000	2378600000
O95785	O95785	Protein Wiz	WIZ	7	7	7	5.1	5.1	5.1	178.67	0	14.526	737	0.949248216704443	-0.0892808928390861	-0.460351033264487	0.275144536057576	sp|O95785|WIZ_HUMAN Protein Wiz OS=Homo sapiens OX=9606 GN=WIZ PE=1 SV=2	534590	182400	352190	834720	430270	404450	1318000	554730	763240	730210	399810	330390	78	625650000	346600000	279050000	134320000	83134000	51186000	65108000	33561000	31547000	201700000	98952000	102750000	224520000	130950000	93570000
O95786	O95786	Probable ATP-dependent RNA helicase DDX58	DDX58	6	6	6	7	7	7	106.6	0	14.316	738	NaN	NaN	-0.725880500939469	0.218593306669063	sp|O95786|DDX58_HUMAN Probable ATP-dependent RNA helicase DDX58 OS=Homo sapiens OX=9606 GN=DDX58 PE=1 SV=2	0	0	0	0	0	0	321070	120980	200090	249160	134000	115160	51	458420000	278860000	179560000	0	0	0	0	0	0	16375000	6170100	10205000	155330000	115460000	39867000
O95793	O95793	Double-stranded RNA-binding protein Staufen homolog 1	STAU1	1	1	1	2.8	2.8	2.8	63.182	0.0026008	2.3852	739	NaN	NaN	-1.18405156420336	0.474195485570161	sp|O95793|STAU1_HUMAN Double-stranded RNA-binding protein Staufen homolog 1 OS=Homo sapiens OX=9606 GN=STAU1 PE=1 SV=2	0	0	0	0	0	0	374660	114500	260160	3859900	2244300	1615600	32	135510000	75482000	60024000	0	0	0	0	0	0	11989000	3663900	8325100	123520000	71818000	51699000
O95801	O95801	Tetratricopeptide repeat protein 4	TTC4	4	4	4	10.1	10.1	10.1	44.678	0	7.2756	740	NaN	-0.155289673616689	0.185519806623406	0.196968012035831	sp|O95801|TTC4_HUMAN Tetratricopeptide repeat protein 4 OS=Homo sapiens OX=9606 GN=TTC4 PE=1 SV=3	0	0	0	1576400	830590	745830	1527500	812810	714730	3254100	1738000	1516200	21	200110000	109790000	90315000	0	0	0	58352000	33107000	25245000	32078000	17069000	15009000	68337000	36497000	31839000
O95816	O95816	BAG family molecular chaperone regulator 2	BAG2	15	15	15	65.4	65.4	65.4	23.772	0	132.93	741	0.313489568889506	-0.508058341446295	0.438393121343417	0.217144878710351	sp|O95816|BAG2_HUMAN BAG family molecular chaperone regulator 2 OS=Homo sapiens OX=9606 GN=BAG2 PE=1 SV=1	178660000	79663000	98998000	176330000	103530000	72799000	220060000	126620000	93440000	230580000	123950000	106630000	14	14220000000	7601700000	6618300000	2750700000	1241900000	1508800000	2883300000	1662300000	1221100000	4210000000	2368400000	1841600000	3981300000	2136900000	1844500000
O95817	O95817	BAG family molecular chaperone regulator 3	BAG3	20	20	20	55	55	55	61.594	0	121.35	742	0.392014325264286	-0.252262020025074	0.034664844374641	0.413703257467585	sp|O95817|BAG3_HUMAN BAG family molecular chaperone regulator 3 OS=Homo sapiens OX=9606 GN=BAG3 PE=1 SV=3	15200000	6573800	8626300	31810000	17292000	14518000	33879000	17143000	16736000	40996000	23417000	17579000	34	7445200000	3791100000	3654100000	1121000000	453750000	667300000	1867700000	983600000	884050000	2179100000	1090500000	1088600000	2240100000	1240600000	999560000
O95819	O95819	Mitogen-activated protein kinase kinase kinase kinase 4	MAP4K4	17	17	9	16.6	16.6	11	142.1	0	73.17	743	0.388955912846498	-0.952375595816264	-0.146397962836717	0.0791718000602806	sp|O95819|M4K4_HUMAN Mitogen-activated protein kinase kinase kinase kinase 4 OS=Homo sapiens OX=9606 GN=MAP4K4 PE=1 SV=2	2665100	1154000	1511100	1335500	880470	455010	1824500	865990	958480	3630800	1865200	1765600	56	3039400000	1543700000	1495700000	286010000	135410000	150600000	157200000	97924000	59278000	298890000	151240000	147650000	261080000	126280000	134800000
O95822	O95822	Malonyl-CoA decarboxylase, mitochondrial	MLYCD	3	3	3	9.3	9.3	9.3	55.003	0.00095365	2.8739	744	NaN	-0.202904122742872	0.192235783398758	-0.625760178487374	sp|O95822|DCMC_HUMAN Malonyl-CoA decarboxylase, mitochondrial OS=Homo sapiens OX=9606 GN=MLYCD PE=1 SV=3	0	0	0	3790300	2028200	1762100	3965400	2114600	1850800	29672000	11668000	18004000	28	1094300000	468350000	625920000	0	0	0	123190000	65926000	57262000	111030000	59209000	51823000	860050000	343210000	516840000
O95825	O95825	Quinone oxidoreductase-like protein 1	CRYZL1	3	3	3	12	12	12	38.696	0	18.533	745	-0.358756633586371	0.0289547837398518	-0.181297837744986	-0.531459212462157	sp|O95825|QORL1_HUMAN Quinone oxidoreductase-like protein 1 OS=Homo sapiens OX=9606 GN=CRYZL1 PE=1 SV=2	813670	457160	356510	849060	420270	428790	1237600	579970	657630	855960	350030	505930	19	773630000	373980000	399660000	75914000	32604000	43310000	200090000	110420000	89675000	198860000	88391000	110470000	16263000	6650600	9612700
O95831	O95831	Apoptosis-inducing factor 1, mitochondrial	AIFM1	28	28	28	52.7	52.7	52.7	66.9	0	323.31	746	0.154326319283633	-0.320584152108954	0.0489394885074833	0.214597295970576	sp|O95831|AIFM1_HUMAN Apoptosis-inducing factor 1, mitochondrial OS=Homo sapiens OX=9606 GN=AIFM1 PE=1 SV=1	169250000	80105000	89149000	236690000	131440000	105250000	196410000	99870000	96539000	234250000	125820000	108430000	31	43778000000	22409000000	21370000000	6429700000	3031000000	3398800000	8628900000	4771700000	3857200000	8694100000	4422300000	4271800000	9958900000	5280200000	4678600000
O95834	O95834	Echinoderm microtubule-associated protein-like 2	EML2	21	21	20	40.4	40.4	39.1	70.678	0	323.31	747	0.105736124966355	-0.336640211978847	0.0954521134452958	0.0330799826228136	sp|O95834|EMAL2_HUMAN Echinoderm microtubule-associated protein-like 2 OS=Homo sapiens OX=9606 GN=EML2 PE=1 SV=1	37211000	17924000	19287000	72367000	40386000	31981000	86546000	44704000	41842000	52685000	26645000	26041000	29	15574000000	7782300000	7791800000	1491600000	700650000	790960000	2448000000	1366400000	1081600000	3595400000	1833200000	1762200000	2196400000	1076300000	1120100000
O95861	O95861	3(2),5-bisphosphate nucleotidase 1	BPNT1	14	14	14	54.5	54.5	54.5	33.392	0	277.89	748	-0.942102531316981	-0.766582613763138	0.821990645978777	1.1476453437736	sp|O95861|BPNT1_HUMAN 3(2),5-bisphosphate nucleotidase 1 OS=Homo sapiens OX=9606 GN=BPNT1 PE=1 SV=1	29780000	19586000	10194000	52484000	33055000	19430000	65692000	41958000	23734000	50428000	34746000	15683000	20	7031200000	4159600000	2871600000	815230000	474440000	340790000	1348300000	816070000	532280000	1867200000	1175600000	691540000	1581400000	983760000	597670000
O95865	O95865	N(G),N(G)-dimethylarginine dimethylaminohydrolase 2	DDAH2	8	7	7	39.3	36.5	36.5	29.644	0	107.6	749	0.908297710393866	0.408497956981778	0.382593926724785	-0.149629971360332	sp|O95865|DDAH2_HUMAN N(G),N(G)-dimethylarginine dimethylaminohydrolase 2 OS=Homo sapiens OX=9606 GN=DDAH2 PE=1 SV=1	21128000	7344300	13784000	10279000	4416700	5862300	4871600	2756900	2114700	5890700	2792700	3097900	17	877110000	384470000	492640000	395610000	142580000	253030000	207490000	98421000	109070000	135170000	77235000	57930000	135570000	64885000	70684000
O95870	O95870	Abhydrolase domain-containing protein 16A	ABHD16A	6	6	6	13.6	13.6	13.6	63.243	0	13.288	750	0.541702257274236	-0.557620729366492	-0.0722147948727225	0.296393002780225	sp|O95870|ABHGA_HUMAN Phosphatidylserine lipase ABHD16A OS=Homo sapiens OX=9606 GN=ABHD16A PE=1 SV=3	1967600	801270	1166400	3914900	2331100	1583800	2553700	1244900	1308800	9144000	5040000	4104000	28	591270000	317640000	273630000	55093000	22435000	32658000	158100000	93598000	64499000	71504000	34856000	36648000	256030000	141120000	114910000
O95881	O95881	Thioredoxin domain-containing protein 12	TXNDC12	6	6	6	39	39	39	19.206	0	148.99	751	-0.239648487663455	-0.273805931543701	-0.121120050503096	-0.153252849294778	sp|O95881|TXD12_HUMAN Thioredoxin domain-containing protein 12 OS=Homo sapiens OX=9606 GN=TXNDC12 PE=1 SV=1	79068000	42810000	36258000	76736000	41998000	34738000	131980000	63223000	68760000	111130000	52617000	58514000	10	9828300000	4944300000	4884000000	1220600000	621830000	598740000	1390800000	758770000	632040000	2533700000	1163300000	1370500000	2232700000	1064200000	1168500000
O95900	O95900	Probable tRNA pseudouridine synthase 2	TRUB2	2	2	2	7.9	7.9	7.9	36.694	0.00039596	3.5384	752	1.15140496116414	-0.189912289806889	-0.0417517115048755	1.81513963516015	sp|O95900|TRUB2_HUMAN Mitochondrial mRNA pseudouridine synthase TRUB2 OS=Homo sapiens OX=9606 GN=TRUB2 PE=1 SV=1	839310	260550	578760	1774500	945590	828960	2016000	993430	1022600	1360200	1059200	301000	20	337070000	176500000	160570000	16786000	5210900	11575000	35491000	18912000	16579000	53439000	29003000	24435000	27204000	21184000	6019900
O95905	O95905	Protein SGT1	ECD	5	5	5	9.9	9.9	9.9	72.757	0	30.413	753	-0.018603148226848	0.428715306642447	-0.346878360704822	-0.982470277341084	sp|O95905|ECD_HUMAN Protein ecdysoneless homolog OS=Homo sapiens OX=9606 GN=ECD PE=1 SV=1	1129200	568220	560940	2002200	853470	1148800	5558200	2446600	3111600	1559700	524130	1035600	27	978080000	459210000	518880000	30487000	15342000	15145000	165740000	86568000	79170000	369750000	175580000	194170000	111980000	46980000	65004000
O95983	O95983	Methyl-CpG-binding domain protein 3	MBD3	4	4	4	17.2	17.2	17.2	32.844	0	9.9673	754	0.275486274261067	-0.608090018794437	0.557472888988511	-0.145847995407407	sp|O95983|MBD3_HUMAN Methyl-CpG-binding domain protein 3 OS=Homo sapiens OX=9606 GN=MBD3 PE=1 SV=1	1955900	884830	1071000	2211900	1335600	876240	6696400	3987100	2709200	1017700	483170	534570	15	380800000	204440000	176360000	29338000	13272000	16066000	123970000	62841000	61127000	212230000	121080000	91148000	15266000	7247600	8018500
O95985	O95985	DNA topoisomerase 3-beta-1	TOP3B	6	6	5	10.3	10.3	9	96.661	0.0002207	6.1675	755	0.605180780139808	-0.834266295426002	-0.460564103718461	-0.196281974545784	sp|O95985|TOP3B_HUMAN DNA topoisomerase 3-beta-1 OS=Homo sapiens OX=9606 GN=TOP3B PE=1 SV=1	900360	357120	543240	1396500	894720	501820	1336800	562620	774210	2784100	1297500	1486600	46	785950000	397530000	388420000	41416000	16427000	24989000	64241000	41157000	23084000	149000000	78077000	70924000	128070000	59685000	68383000
O95989	O95989	Diphosphoinositol polyphosphate phosphohydrolase 1	NUDT3	3	3	3	18	18	18	19.471	0.00021964	6.0175	756	0.514092380159825	NaN	NaN	0.170223900285424	sp|O95989|NUDT3_HUMAN Diphosphoinositol polyphosphate phosphohydrolase 1 OS=Homo sapiens OX=9606 GN=NUDT3 PE=1 SV=1	5028100	2070800	2957300	0	0	0	0	0	0	5128500	2715300	2413100	9	91409000	43076000	48333000	45253000	18638000	26615000	0	0	0	0	0	0	46156000	24438000	21718000
O95994;Q8TD06	O95994	Anterior gradient protein 2 homolog	AGR2	6	6	6	42.9	42.9	42.9	19.979	0	141.71	757	-0.866932095613906	-0.778961870870572	0.455524485403859	0.106743028662711	sp|O95994|AGR2_HUMAN Anterior gradient protein 2 homolog OS=Homo sapiens OX=9606 GN=AGR2 PE=1 SV=1	32417000	20937000	11480000	32293000	20402000	11890000	59780000	34570000	25210000	36049000	18691000	17358000	8	1752000000	990310000	761640000	271340000	172600000	98738000	380090000	224340000	155750000	555910000	313720000	242180000	315890000	162980000	152910000
O95997;Q9NZH5;Q9NZH4	O95997;Q9NZH5;Q9NZH4	Securin;Securin-2;Putative pituitary tumor-transforming gene 3 protein	PTTG1;PTTG2;PTTG3P	2	2	2	11.4	11.4	11.4	22.024	0.00040576	4.0931	758	-2.71156278015239	NaN	0.681172135687365	0.169671741538056	sp|O95997|PTTG1_HUMAN Securin OS=Homo sapiens OX=9606 GN=PTTG1 PE=1 SV=1;sp|Q9NZH5|PTTG2_HUMAN Securin-2 OS=Homo sapiens OX=9606 GN=PTTG2 PE=2 SV=2;sp|Q9NZH4|PTTG3_HUMAN Putative pituitary tumor-transforming gene 3 protein OS=Homo sapiens OX=9606 GN=PTTG3P	1016800	882130	134670	702440	702440	0	3555000	2189500	1365500	4438500	2349600	2088900	9	89477000	56644000	32833000	9151200	7939200	1212000	6321900	6321900	0	31995000	19705000	12289000	39946000	21146000	18800000
O95999	O95999	B-cell lymphoma/leukemia 10	BCL10	3	3	3	16.7	16.7	16.7	26.251	0	28.689	759	0.916945741303224	-0.423594348431194	-0.291667750561706	-0.000137521332416443	sp|O95999|BCL10_HUMAN B-cell lymphoma/leukemia 10 OS=Homo sapiens OX=9606 GN=BCL10 PE=1 SV=1	6251900	2164700	4087200	6966200	3990800	2975400	13231000	5949000	7281900	10491000	5245100	5245600	10	369400000	173500000	195900000	62519000	21647000	40872000	69662000	39908000	29754000	132310000	59490000	72819000	104910000	52451000	52456000
O96000	O96000	NADH dehydrogenase [ubiquinone] 1 beta subcomplex subunit 10	NDUFB10	7	7	7	45.9	45.9	45.9	20.776	0	76.595	760	0.453678475917823	-0.271942494220803	-0.149913406535353	0.159839356028256	sp|O96000|NDUBA_HUMAN NADH dehydrogenase [ubiquinone] 1 beta subcomplex subunit 10 OS=Homo sapiens OX=9606 GN=NDUFB10 PE=1 SV=3	78319000	33053000	45267000	99850000	54617000	45234000	152590000	72336000	80257000	102860000	54274000	48582000	11	5074700000	2506900000	2567900000	996640000	423440000	573200000	1212400000	663320000	549090000	1707100000	809470000	897630000	1131400000	597010000	534400000
O96005	O96005	Cleft lip and palate transmembrane protein 1	CLPTM1	12	12	12	27.1	27.1	27.1	76.096	0	65.035	761	0.343054465641643	-0.399492584655018	0.153240004259842	0.872308029563139	sp|O96005|CLPT1_HUMAN Cleft lip and palate transmembrane protein 1 OS=Homo sapiens OX=9606 GN=CLPTM1 PE=1 SV=1	17549000	7736200	9812900	15455000	8790900	6664600	33981000	17892000	16089000	44010000	28462000	15548000	27	4584400000	2519100000	2065300000	798320000	351820000	446500000	777490000	430580000	346900000	1368800000	703760000	664990000	1343000000	865360000	477650000
O96006	O96006	Zinc finger BED domain-containing protein 1	ZBED1	13	13	13	22.8	22.8	22.8	78.155	0	34.677	762	0.237337861009791	-0.34123342437418	0.256663443763068	0.0899970435490179	sp|O96006|ZBED1_HUMAN Zinc finger BED domain-containing protein 1 OS=Homo sapiens OX=9606 GN=ZBED1 PE=1 SV=1	9822000	4508000	5314100	6919300	3866900	3052400	22745000	12382000	10364000	25624000	13212000	12413000	30	3143600000	1628100000	1515600000	409740000	190410000	219330000	353800000	200750000	153050000	1036200000	560900000	475280000	1172700000	605990000	566670000
O96007	O96007	Molybdopterin synthase catalytic subunit	MOCS2	2	2	2	14.4	14.4	14.4	20.944	0.003688	2.2845	763	0.851096449291846	-0.236105137976394	0.271787687789862	0.752409031954815	sp|O96007|MOC2B_HUMAN Molybdopterin synthase catalytic subunit OS=Homo sapiens OX=9606 GN=MOCS2 PE=1 SV=1	2474100	882380	1591700	2824400	1527500	1296900	13112000	7171500	5940100	4674800	2933400	1741300	11	253930000	137660000	116270000	27215000	9706200	17509000	31069000	16803000	14266000	144230000	78887000	65341000	51422000	32268000	19155000
O96008	O96008	Mitochondrial import receptor subunit TOM40 homolog	TOMM40	10	10	10	33	33	33	37.893	0	323.31	764	0.234986768683426	-0.533881567797179	0.0751038005169644	0.133087102340021	sp|O96008|TOM40_HUMAN Mitochondrial import receptor subunit TOM40 homolog OS=Homo sapiens OX=9606 GN=TOMM40 PE=1 SV=1	246870000	113400000	133460000	314300000	185900000	128400000	457670000	234790000	222880000	307430000	160800000	146630000	10	56972000000	29737000000	27235000000	2887600000	1335700000	1551900000	4030800000	2344700000	1686100000	5987700000	2979400000	3008300000	3467000000	1829900000	1637100000
O96011	O96011	Peroxisomal membrane protein 11B	PEX11B	3	3	3	9.7	9.7	9.7	28.431	0.00040056	3.8011	765	0.0321178258102126	-0.366935604012656	-0.8579146963274	1.04817662112646	sp|O96011|PX11B_HUMAN Peroxisomal membrane protein 11B OS=Homo sapiens OX=9606 GN=PEX11B PE=1 SV=1	76455000	37802000	38653000	90158000	50781000	39377000	6120100	2176100	3944000	2617400	1764200	853130	14	5911400000	3127200000	2784200000	1070400000	529230000	541140000	1262200000	710930000	551280000	1761500000	895400000	866140000	1817300000	991640000	825670000
O96013	O96013	Serine/threonine-protein kinase PAK 4	PAK4	3	3	3	11.7	11.7	11.7	64.071	0	21.954	766	0.222331537995011	-0.045655011812108	0.285439208912284	-0.126250321295432	sp|O96013|PAK4_HUMAN Serine/threonine-protein kinase PAK 4 OS=Homo sapiens OX=9606 GN=PAK4 PE=1 SV=1	1980300	914010	1066300	1035300	525840	509460	1486600	816620	670030	1666700	796910	869790	24	180960000	83374000	97585000	80432000	32029000	48403000	24847000	12620000	12227000	35680000	19599000	16081000	40001000	19126000	20875000
O96017	O96017	Serine/threonine-protein kinase Chk2	CHEK2	4	4	3	11.4	11.4	10.1	60.914	0	16.694	767	NaN	-0.50636960602933	0.308368574160789	0.778402205715698	sp|O96017|CHK2_HUMAN Serine/threonine-protein kinase Chk2 OS=Homo sapiens OX=9606 GN=CHEK2 PE=1 SV=1	0	0	0	3133300	1838800	1294500	806820	446360	360460	1577100	996240	580820	25	624340000	441950000	182390000	0	0	0	78332000	45969000	32364000	50790000	25763000	25027000	39426000	24906000	14521000
O96019	O96019	Actin-like protein 6A	ACTL6A	16	16	13	53.8	53.8	46.6	47.46	0	193.45	768	0.19236331266933	-0.336966312563625	-0.00319563102848198	0.208860883986327	sp|O96019|ACL6A_HUMAN Actin-like protein 6A OS=Homo sapiens OX=9606 GN=ACTL6A PE=1 SV=1	78174000	36485000	41689000	99049000	55282000	43767000	87583000	43743000	43840000	74358000	39865000	34492000	20	11738000000	5977200000	5760300000	2359300000	1084700000	1274600000	2806800000	1561500000	1245200000	3475400000	1703000000	1772400000	2323600000	1204400000	1119200000
P00338	P00338	L-lactate dehydrogenase A chain	LDHA	32	32	30	93.4	93.4	85.8	36.688	0	323.31	771	0.467451119780263	-0.00766533729230161	-0.129272253602968	-0.157325232082005	sp|P00338|LDHA_HUMAN L-lactate dehydrogenase A chain OS=Homo sapiens OX=9606 GN=LDHA PE=1 SV=2	3936500000	1652100000	2284300000	5985200000	3000500000	2984600000	7216500000	3446700000	3769800000	6673300000	3154900000	3518400000	18	782300000000	376690000000	405610000000	90182000000	38200000000	51982000000	143380000000	71442000000	71934000000	184520000000	91369000000	93146000000	153620000000	74247000000	79375000000
P00367;P49448	P00367;P49448	Glutamate dehydrogenase 1, mitochondrial;Glutamate dehydrogenase 2, mitochondrial	GLUD1;GLUD2	22	22	22	44.1	44.1	44.1	61.397	0	215.76	772	0.162026697292513	-0.450736472514394	-0.0259868410592089	0.0266671257050841	sp|P00367|DHE3_HUMAN Glutamate dehydrogenase 1, mitochondrial OS=Homo sapiens OX=9606 GN=GLUD1 PE=1 SV=2;sp|P49448|DHE4_HUMAN Glutamate dehydrogenase 2, mitochondrial OS=Homo sapiens OX=9606 GN=GLUD2 PE=1 SV=2	116940000	55192000	61752000	138680000	80084000	58595000	161560000	80051000	81506000	168150000	84851000	83297000	33	25399000000	12916000000	12483000000	4751500000	2248900000	2502600000	5362000000	3053300000	2308700000	6709300000	3305000000	3404300000	7065700000	3542600000	3523100000
P00374;Q86XF0	P00374	Dihydrofolate reductase	DHFR	13	13	13	74.3	74.3	74.3	21.452	0	66.579	773	0.048640031219432	-0.525851922811497	0.136850990747117	-0.00529334040304437	sp|P00374|DYR_HUMAN Dihydrofolate reductase OS=Homo sapiens OX=9606 GN=DHFR PE=1 SV=2	74040000	36396000	37644000	79798000	47091000	32707000	111850000	58576000	53275000	132460000	66108000	66351000	13	8595000000	4316800000	4278200000	1176100000	567810000	608260000	1591600000	861360000	730270000	2448400000	1132000000	1316300000	2752900000	1403400000	1349500000
P00387	P00387	NADH-cytochrome b5 reductase 3;NADH-cytochrome b5 reductase 3 membrane-bound form;NADH-cytochrome b5 reductase 3 soluble form	CYB5R3	16	16	16	69.4	69.4	69.4	34.234	0	183.25	774	0.248185674037402	-0.277820705748236	0.0683421698191927	0.089605651780023	sp|P00387|NB5R3_HUMAN NADH-cytochrome b5 reductase 3 OS=Homo sapiens OX=9606 GN=CYB5R3 PE=1 SV=3	131250000	59996000	71258000	160280000	87832000	72447000	250410000	128170000	122240000	272830000	140650000	132180000	14	24589000000	12408000000	12181000000	3904300000	1729400000	2174900000	4860800000	2616200000	2244500000	7124900000	3561800000	3563100000	5938500000	3127400000	2811200000
P00390	P00390	Glutathione reductase, mitochondrial	GSR	18	18	18	56.1	56.1	56.1	56.256	0	282.38	775	0.561593256905457	-0.165226272261009	-0.400219468329602	-0.161145872222007	sp|P00390|GSHR_HUMAN Glutathione reductase, mitochondrial OS=Homo sapiens OX=9606 GN=GSR PE=1 SV=2	47202000	19065000	28138000	41101000	21726000	19375000	54142000	23340000	30802000	69635000	32875000	36760000	23	13979000000	6490800000	7488500000	1980400000	783000000	1197400000	3182600000	1581400000	1601200000	3749400000	1664800000	2084600000	4830600000	2342800000	2487700000
P00395	P00395	Cytochrome c oxidase subunit 1	MT-CO1	3	3	3	7.6	7.6	7.6	57.041	0	12.619	776	-0.015976852549768	-0.834470256061806	0.097121807408302	0.320603775361665	sp|P00395|COX1_HUMAN Cytochrome c oxidase subunit 1 OS=Homo sapiens OX=9606 GN=MT-CO1 PE=1 SV=1	32508000	16344000	16164000	26590000	17036000	9553600	82533000	42655000	39878000	150490000	83572000	66919000	5	2282000000	1219100000	1063000000	560750000	254370000	306370000	501610000	297810000	203800000	412670000	213270000	199390000	752450000	417860000	334600000
P00403	P00403	Cytochrome c oxidase subunit 2	MT-CO2	7	7	7	30.8	30.8	30.8	25.565	0	205.33	777	0.252738416916018	-0.609625625037665	0.0174021529742237	0.222648009871448	sp|P00403|COX2_HUMAN Cytochrome c oxidase subunit 2 OS=Homo sapiens OX=9606 GN=MT-CO2 PE=1 SV=1	326650000	149060000	177600000	384780000	232450000	152340000	467590000	235200000	232380000	349430000	188170000	161260000	8	19543000000	9748500000	9794900000	3705100000	1618200000	2086900000	4260500000	2401400000	1859100000	6383800000	3073700000	3310100000	4365500000	2283600000	2081900000
P00414	P00414	Cytochrome c oxidase subunit 3	MT-CO3	2	2	2	8.8	8.8	8.8	29.95	0.00042626	5.2427	778	NaN	1.07031728421195	0.382136422934833	0.0791700897449713	sp|P00414|COX3_HUMAN Cytochrome c oxidase subunit 3 OS=Homo sapiens OX=9606 GN=MT-CO3 PE=1 SV=2	0	0	0	6799000	2193300	4605700	7500600	4244100	3256500	11644000	5981500	5662100	3	1056300000	493180000	563080000	0	0	0	20397000	6579900	13817000	391470000	175580000	215890000	622080000	300400000	321680000
P00441	P00441	Superoxide dismutase [Cu-Zn]	SOD1	11	11	11	67.5	67.5	67.5	15.936	0	186.68	779	0.0212810843738208	-0.185032828544684	-0.0258965779912499	-0.151903024426428	sp|P00441|SODC_HUMAN Superoxide dismutase [Cu-Zn] OS=Homo sapiens OX=9606 GN=SOD1 PE=1 SV=2	762000000	378190000	383810000	916140000	487410000	428740000	1254600000	621680000	632940000	1095700000	519030000	576660000	8	40164000000	19715000000	20450000000	6937300000	3298500000	3638700000	8989400000	4566700000	4422600000	12837000000	6358900000	6478100000	10884000000	5237600000	5646000000
P00480	P00480	Ornithine carbamoyltransferase, mitochondrial	OTC	1	1	1	2.3	2.3	2.3	39.935	0.0063063	1.9778	780	0.24656728495646	-0.223906145804279	-0.708470757711932	-0.139767844253146	sp|P00480|OTC_HUMAN Ornithine carbamoyltransferase, mitochondrial OS=Homo sapiens OX=9606 GN=OTC PE=1 SV=3	1921900	879060	1042900	2507600	1350900	1156700	5379300	2042200	3337100	6605000	3142700	3462400	18	295450000	133470000	161980000	34595000	15823000	18771000	45137000	24317000	20820000	96827000	36760000	60067000	118890000	56568000	62323000
P00491	P00491	Purine nucleoside phosphorylase	PNP	19	19	19	82	82	82	32.118	0	323.31	781	0.287459086097211	0.0376453066070589	-0.162348980223185	0.0598690473448231	sp|P00491|PNPH_HUMAN Purine nucleoside phosphorylase OS=Homo sapiens OX=9606 GN=PNP PE=1 SV=2	197410000	88907000	108510000	246050000	121420000	124630000	293560000	138530000	155030000	298360000	152280000	146090000	18	42477000000	20917000000	21560000000	6155400000	2779000000	3376400000	7705200000	3946500000	3758800000	9404900000	4488100000	4916800000	9534300000	4841700000	4692600000
P00492	P00492	Hypoxanthine-guanine phosphoribosyltransferase	HPRT1	12	12	11	65.6	65.6	62.4	24.579	0	139.91	782	0.257083262207825	-0.274616707454421	0.146641717345956	0.0625597007945769	sp|P00492|HPRT_HUMAN Hypoxanthine-guanine phosphoribosyltransferase OS=Homo sapiens OX=9606 GN=HPRT1 PE=1 SV=2	160320000	73039000	87286000	224790000	123060000	101730000	319230000	167720000	151510000	235260000	120180000	115080000	13	22113000000	11623000000	10490000000	3086700000	1410100000	1676700000	4063100000	2237700000	1825400000	7982600000	4424200000	3558500000	5497700000	2846700000	2651000000
P00505	P00505	Aspartate aminotransferase, mitochondrial	GOT2	31	31	31	66.7	66.7	66.7	47.517	0	323.31	783	0.259234943415046	-0.282682362108837	-0.0519055483616413	0.153223882428989	sp|P00505|AATM_HUMAN Aspartate aminotransferase, mitochondrial OS=Homo sapiens OX=9606 GN=GOT2 PE=1 SV=3	343860000	156520000	187330000	470120000	258010000	212100000	560390000	275160000	285240000	411660000	216750000	194910000	26	70446000000	35759000000	34687000000	12914000000	5916600000	6997800000	18211000000	9911900000	8299500000	21933000000	10962000000	10971000000	13383000000	7001400000	6381800000
P00533;P04626	P00533	Epidermal growth factor receptor	EGFR	15	15	14	14.9	14.9	13.9	134.28	0	72.659	784	-0.0330226364180365	-0.587590378003783	-0.328623816102595	-0.0786895096527735	sp|P00533|EGFR_HUMAN Epidermal growth factor receptor OS=Homo sapiens OX=9606 GN=EGFR PE=1 SV=2	9061300	4582500	4478800	6543500	3928900	2614500	11279000	5000100	6279200	24537000	11934000	12603000	60	4800500000	2301500000	2499000000	699820000	341670000	358150000	611880000	342460000	269420000	1331400000	571190000	760160000	2112700000	1021500000	1091300000
P00558	P00558	Phosphoglycerate kinase 1	PGK1	48	48	41	96.2	96.2	82.5	44.614	0	323.31	785	0.392458814952234	-0.0356127778674886	-0.131780482855504	0.0150878488524859	sp|P00558|PGK1_HUMAN Phosphoglycerate kinase 1 OS=Homo sapiens OX=9606 GN=PGK1 PE=1 SV=3	3146200000	1360400000	1785700000	3840600000	1944000000	1896600000	4855400000	2316900000	2538500000	4283800000	2153100000	2130700000	27	729010000000	353730000000	375280000000	116240000000	50024000000	66215000000	147140000000	75723000000	71420000000	227280000000	108900000000	118380000000	205230000000	102520000000	102710000000
P00568;Q9Y6K8	P00568	Adenylate kinase isoenzyme 1	AK1	16	16	16	77.8	77.8	77.8	21.635	0	110.81	786	0.0359099971643033	-0.288952117875862	-0.0707668589104295	-0.269825868828548	sp|P00568|KAD1_HUMAN Adenylate kinase isoenzyme 1 OS=Homo sapiens OX=9606 GN=AK1 PE=1 SV=3	187550000	92607000	94941000	206570000	113590000	92973000	354390000	172850000	181540000	368500000	167070000	201430000	11	17968000000	8727100000	9241400000	2554100000	1226900000	1327200000	2557600000	1390100000	1167500000	5612000000	2626900000	2985100000	5285500000	2455700000	2829800000
P00813	P00813	Adenosine deaminase	ADA	9	9	9	27.5	27.5	27.5	40.764	0	21.803	788	0.219615630892909	1.51190790565952	-0.874815824135305	-1.08068630919902	sp|P00813|ADA_HUMAN Adenosine deaminase OS=Homo sapiens OX=9606 GN=ADA PE=1 SV=3	3505500	1619600	1885900	16278000	4226000	12052000	16936000	5976200	10959000	14687000	4714800	9972000	23	2145000000	855080000	1289900000	261460000	128660000	132800000	439340000	128740000	310600000	638650000	253200000	385450000	805490000	344480000	461010000
P00846	P00846	ATP synthase subunit a	MT-ATP6	3	3	3	22.6	22.6	22.6	24.817	0	49.261	789	0.611365041653738	-0.0366094508396955	0.0525119272420939	-0.133378069829915	sp|P00846|ATP6_HUMAN ATP synthase subunit a OS=Homo sapiens OX=9606 GN=MT-ATP6 PE=1 SV=1	247450000	97892000	149550000	288480000	146070000	142410000	542390000	276130000	266260000	311090000	148360000	162730000	2	3656500000	1826200000	1830400000	494890000	195780000	299110000	576960000	292140000	284830000	1084800000	552260000	532510000	622180000	296730000	325450000
P00966	P00966	Argininosuccinate synthase	ASS1	34	34	34	68.9	68.9	68.9	46.53	0	323.31	790	0.519290864514137	-0.0761661457506101	0.0928202015609567	0.15349754559264	sp|P00966|ASSY_HUMAN Argininosuccinate synthase OS=Homo sapiens OX=9606 GN=ASS1 PE=1 SV=2	1872100000	769370000	1102700000	2447800000	1256200000	1191600000	2770700000	1429900000	1340800000	2303000000	1212700000	1090300000	21	379880000000	185940000000	193940000000	64689000000	26163000000	38526000000	92710000000	46351000000	46359000000	100280000000	51280000000	49004000000	88176000000	46071000000	42105000000
P01024	P01024	Complement C3;Complement C3 beta chain;C3-beta-c;Complement C3 alpha chain;C3a anaphylatoxin;Acylation stimulating protein;Complement C3b alpha chain;Complement C3c alpha chain fragment 1;Complement C3dg fragment;Complement C3g fragment;Complement C3d fragment;Complement C3f fragment;Complement C3c alpha chain fragment 2	C3	4	4	3	3	3	2.3	187.15	0.00042337	5.0716	791	0.137222652525279	0.12999282906595	-0.777226235360872	-0.215979408227058	sp|P01024|CO3_HUMAN Complement C3 OS=Homo sapiens OX=9606 GN=C3 PE=1 SV=2	392240	186800	205440	446240	213070	233160	444960	163960	281000	639100	295680	343430	97	234070000	118290000	115770000	38047000	18120000	19927000	59640000	33242000	26398000	43161000	15904000	27257000	61993000	28681000	33312000
P01111	P01111	GTPase NRas	NRAS	8	8	2	52.9	52.9	12.7	21.229	0	150.06	796	0.0298900412483799	-0.338918147736573	-1.00159418781022	0.181980003814593	sp|P01111|RASN_HUMAN GTPase NRas OS=Homo sapiens OX=9606 GN=NRAS PE=1 SV=1	39194000	19394000	19800000	54257000	30301000	23957000	120840000	40249000	80587000	24306000	12919000	11388000	10	2824800000	1277900000	1546900000	432970000	211080000	221890000	581060000	322310000	258750000	1208400000	402490000	805870000	243060000	129190000	113880000
P01116	P01116	GTPase KRas;GTPase KRas, N-terminally processed	KRAS	5	2	1	40.7	14.8	6.9	21.656	0.00042239	4.9909	797	0.240004444699966	-0.124145298984172	-0.297236216436608	-0.154241680780452	sp|P01116|RASK_HUMAN GTPase KRas OS=Homo sapiens OX=9606 GN=KRAS PE=1 SV=1	11966000	5486300	6479300	16128000	8410900	7717400	14574000	6538800	8034800	12313000	5827900	6485500	9	501940000	239220000	262720000	107690000	49377000	58313000	145150000	75698000	69456000	131160000	58849000	72313000	117930000	55296000	62637000
P01130	P01130	Low-density lipoprotein receptor	LDLR	6	6	6	10.1	10.1	10.1	95.375	0	259.3	798	-0.558896830095801	-1.2615218886896	0.378142818809352	0.257128509318647	sp|P01130|LDLR_HUMAN Low-density lipoprotein receptor OS=Homo sapiens OX=9606 GN=LDLR PE=1 SV=1	1028100	612400	415710	2307400	1628300	679170	5259800	2972600	2287200	7271700	3959000	3312700	46	3546800000	1820500000	1726200000	47293000	28170000	19123000	106140000	74900000	31242000	241950000	136740000	105210000	407500000	227600000	179900000
P01891	P01891	HLA class I histocompatibility antigen, A-68 alpha chain	HLA-A	17	17	2	52.6	52.6	6.6	40.908	0	319.64	799	0.185996802581263	-0.280856088602693	-0.107331425982453	-0.0218965989473941	sp|P01891|1A68_HUMAN HLA class I histocompatibility antigen, A-68 alpha chain OS=Homo sapiens OX=9606 GN=HLA-A PE=1 SV=4	132680000	62070000	70611000	263730000	144660000	119070000	215970000	103970000	112000000	153520000	76177000	77342000	20	26579000000	13213000000	13365000000	4259200000	1927300000	2331900000	8134200000	4385700000	3748500000	7023700000	3210900000	3812800000	5952000000	3052700000	2899200000
P02545;REV__Q5VX52	P02545	Prelamin-A/C;Lamin-A/C	LMNA	65	65	64	77	77	77	74.139	0	323.31	802	0.245254391477039	-0.198818509061926	-0.134556216747653	0.094028965314267	sp|P02545|LMNA_HUMAN Prelamin-A/C OS=Homo sapiens OX=9606 GN=LMNA PE=1 SV=1	1152500000	527410000	625140000	1563900000	835740000	728150000	1470800000	701140000	769680000	1475300000	761680000	713620000	41	363250000000	180350000000	182890000000	68490000000	31173000000	37317000000	96031000000	51147000000	44885000000	96614000000	45327000000	51286000000	87886000000	45594000000	42292000000
P02656	P02656	Apolipoprotein C-III	APOC3	1	1	1	16.2	16.2	16.2	10.852	0	26.285	803	1.11590619331999	NaN	-0.62088969623636	1.80156219687624	sp|P02656|APOC3_HUMAN Apolipoprotein C-III OS=Homo sapiens OX=9606 GN=APOC3 PE=1 SV=1	2039900	644070	1395900	0	0	0	3150200	1241300	1908900	2763500	2147500	616040	7	55676000	28230000	27446000	14279000	4508500	9771000	0	0	0	22052000	8689200	13362000	19345000	15032000	4312300
P02786	P02786	Transferrin receptor protein 1;Transferrin receptor protein 1, serum form	TFRC	43	43	42	60.4	60.4	59.2	84.87	0	323.31	804	0.225734148717179	-0.173658976682849	-0.108740957637392	0.0622981918721299	sp|P02786|TFR1_HUMAN Transferrin receptor protein 1 OS=Homo sapiens OX=9606 GN=TFRC PE=1 SV=2	434340000	200210000	234120000	610350000	323520000	286830000	752610000	362130000	390480000	806010000	411710000	394310000	39	166200000000	83237000000	82967000000	25470000000	11450000000	14021000000	31963000000	16868000000	15094000000	44623000000	21815000000	22807000000	46536000000	23856000000	22680000000
P02794	P02794	Ferritin heavy chain;Ferritin heavy chain, N-terminally processed	FTH1	4	4	4	25.1	25.1	25.1	21.225	0	10.368	805	1.06433813636157	-0.0140180099450872	-0.100809573775772	0.601973803027744	sp|P02794|FRIH_HUMAN Ferritin heavy chain OS=Homo sapiens OX=9606 GN=FTH1 PE=1 SV=2	13716000	4437000	9278700	12309000	6184400	6124600	6365300	3071500	3293800	13189000	7950800	5238400	11	743930000	355840000	388090000	150870000	48807000	102070000	135400000	68028000	67371000	312580000	151550000	161030000	145080000	87459000	57622000
P03886	P03886	NADH-ubiquinone oxidoreductase chain 1	MT-ND1	1	1	1	6.3	6.3	6.3	35.66	0	7.5418	806	0.282992344515636	-0.417595894230416	0.151797943797483	1.39004005727531	sp|P03886|NU1M_HUMAN NADH-ubiquinone oxidoreductase chain 1 OS=Homo sapiens OX=9606 GN=MT-ND1 PE=1 SV=1	17709000	7988800	9720100	15298000	8748300	6549600	46024000	24221000	21802000	11095000	8031100	3064300	6	540750000	293940000	246820000	106250000	47933000	58320000	91787000	52490000	39298000	276140000	145330000	130810000	66573000	48187000	18386000
P03891	P03891	NADH-ubiquinone oxidoreductase chain 2	MT-ND2	2	2	2	10.4	10.4	10.4	38.96	0	98.437	807	0.142680329758167	0.466482114982336	-0.0582527899552074	0.823815802508279	sp|P03891|NU2M_HUMAN NADH-ubiquinone oxidoreductase chain 2 OS=Homo sapiens OX=9606 GN=MT-ND2 PE=1 SV=2	3197800	1519900	1677900	4326900	1816700	2510200	6232000	3053100	3178900	5810800	3713100	2097700	8	1938700000	1030000000	908720000	25582000	12159000	13423000	34615000	14533000	20082000	49856000	24425000	25431000	46487000	29705000	16782000
P03905	P03905	NADH-ubiquinone oxidoreductase chain 4	MT-ND4	4	4	4	12.2	12.2	12.2	51.58	0	20.3	808	-0.282854075143139	-0.0014755657483246	-2.0495925634853	-1.86602842012381	sp|P03905|NU4M_HUMAN NADH-ubiquinone oxidoreductase chain 4 OS=Homo sapiens OX=9606 GN=MT-ND4 PE=1 SV=1	4222400	2317500	1904900	1838100	919530	918590	4613300	897560	3715800	2591600	557900	2033700	9	1365200000	611550000	753690000	43924000	24346000	19578000	16543000	8275800	8267300	69480000	22090000	47391000	52230000	21252000	30979000
P03915	P03915	NADH-ubiquinone oxidoreductase chain 5	MT-ND5	4	4	4	12.8	12.8	12.8	67.026	0	75.418	809	0.502670692071341	NaN	NaN	0.732334521815104	sp|P03915|NU5M_HUMAN NADH-ubiquinone oxidoreductase chain 5 OS=Homo sapiens OX=9606 GN=MT-ND5 PE=1 SV=2	5056500	2092200	2964300	0	0	0	0	0	0	3936100	2457100	1479000	12	1081400000	526120000	555270000	60677000	25106000	35571000	0	0	0	0	0	0	47233000	29485000	17748000
P04040	P04040	Catalase	CAT	24	24	24	52.2	52.2	52.2	59.755	0	323.31	811	0.318153893319423	-0.182645937930906	-0.0051317658229658	-0.256429485811537	sp|P04040|CATA_HUMAN Catalase OS=Homo sapiens OX=9606 GN=CAT PE=1 SV=3	44373000	19750000	24623000	56490000	30030000	26459000	62411000	31150000	31261000	66460000	30285000	36176000	29	12092000000	5931900000	6160400000	2118500000	931720000	1186800000	2772600000	1476400000	1296100000	2968300000	1418400000	1549800000	2907400000	1406100000	1501300000
P04049	P04049	RAF proto-oncogene serine/threonine-protein kinase	RAF1	5	3	2	11.4	8.2	6.5	73.051	0	15.031	812	0.392027377238954	-0.620027641810417	2.17677819134775	0.489294801729916	sp|P04049|RAF1_HUMAN RAF proto-oncogene serine/threonine-protein kinase OS=Homo sapiens OX=9606 GN=RAF1 PE=1 SV=1	744910	322160	422750	901210	545970	355240	1307800	1070900	236850	590940	345100	245840	37	223460000	127970000	95482000	72923000	31162000	41761000	80281000	44420000	35861000	48387000	39624000	8763300	21865000	12769000	9096100
P04062	P04062	Glucosylceramidase	GBA	14	14	14	34.5	34.5	34.5	59.716	0	84.184	813	0.179599378232309	-0.271589960798846	-0.0647271077402208	-0.786352148285605	sp|P04062|GLCM_HUMAN Lysosomal acid glucosylceramidase OS=Homo sapiens OX=9606 GN=GBA PE=1 SV=3	17492000	8202500	9289900	13711000	7499100	6212300	18253000	8921900	9331300	35928000	13186000	22742000	27	4852100000	2249100000	2603000000	1014700000	471960000	542690000	726440000	380480000	345960000	1002000000	476890000	525080000	1819300000	758990000	1060300000
P04075;P05062	P04075	Fructose-bisphosphate aldolase A	ALDOA	41	41	32	92.9	92.9	78.6	39.42	0	323.31	814	0.417903837590394	-0.130380853761273	-0.0351650369311303	0.109127537506429	sp|P04075|ALDOA_HUMAN Fructose-bisphosphate aldolase A OS=Homo sapiens OX=9606 GN=ALDOA PE=1 SV=2	2496000000	1068500000	1427500000	3545500000	1852800000	1692700000	3462800000	1710300000	1752500000	3415100000	1772100000	1643000000	23	508220000000	252520000000	255690000000	85382000000	36235000000	49148000000	125620000000	66010000000	59612000000	132530000000	66010000000	66521000000	142850000000	73765000000	69088000000
P04080	P04080	Cystatin-B	CSTB	9	9	9	100	100	100	11.139	0	193.7	815	0.261912202676102	-0.325884523651868	-0.148270088087844	-0.0219069612165877	sp|P04080|CYTB_HUMAN Cystatin-B OS=Homo sapiens OX=9606 GN=CSTB PE=1 SV=2	513790000	233640000	280150000	595740000	331370000	264370000	770140000	365300000	404840000	579540000	287570000	291970000	6	26452000000	12834000000	13618000000	3969400000	1828300000	2141100000	4755200000	2617800000	2137400000	8460600000	4025400000	4435200000	8430100000	3962000000	4468200000
P04083	P04083	Annexin A1	ANXA1	30	30	30	78.3	78.3	78.3	38.714	0	323.31	816	0.152030870432081	-0.285781765585358	0.00328032930519294	-0.106621141727515	sp|P04083|ANXA1_HUMAN Annexin A1 OS=Homo sapiens OX=9606 GN=ANXA1 PE=1 SV=2	548240000	259690000	288550000	843380000	463320000	380060000	844420000	422690000	421730000	742370000	357480000	384900000	20	109830000000	56136000000	53692000000	17055000000	8182400000	8872600000	25956000000	14369000000	11586000000	30577000000	15145000000	15432000000	34461000000	17469000000	16992000000
P04150	P04150	Glucocorticoid receptor	NR3C1	7	7	7	14.5	14.5	14.5	85.658	0	87.196	817	0.360920247835604	-0.0520341815605854	-0.0473332433479558	0.0477050002099752	sp|P04150|GCR_HUMAN Glucocorticoid receptor OS=Homo sapiens OX=9606 GN=NR3C1 PE=1 SV=1	2664800	1166600	1498200	3222200	1640100	1582000	4468700	2197700	2271000	4621500	2348900	2272500	41	833400000	406770000	426630000	109260000	47829000	61427000	181090000	97400000	83688000	216720000	105270000	111450000	256530000	122300000	134230000
P04179	P04179	Superoxide dismutase [Mn], mitochondrial	SOD2	11	11	11	38.7	38.7	38.7	24.75	0	105.06	818	0.280917822270974	-0.0944873123511225	-0.352550702630406	-0.275944779699654	sp|P04179|SODM_HUMAN Superoxide dismutase [Mn], mitochondrial OS=Homo sapiens OX=9606 GN=SOD2 PE=1 SV=3	43390000	19589000	23800000	54773000	28283000	26490000	71681000	31483000	40198000	62552000	28294000	34258000	11	5934000000	3051200000	2882900000	935020000	510250000	424770000	1190300000	703330000	487020000	1569200000	653140000	916060000	884190000	447690000	436500000
P04181	P04181	Ornithine aminotransferase, mitochondrial;Ornithine aminotransferase, hepatic form;Ornithine aminotransferase, renal form	OAT	11	11	11	35.1	35.1	35.1	48.534	0	54.929	819	0.43334092616014	-0.0736049176161881	-0.144552052259299	-0.000496753053333122	sp|P04181|OAT_HUMAN Ornithine aminotransferase, mitochondrial OS=Homo sapiens OX=9606 GN=OAT PE=1 SV=1	12145000	5167300	6977700	25447000	13048000	12399000	35680000	16947000	18733000	23234000	11615000	11619000	20	3691900000	1931800000	1760100000	324180000	152250000	171930000	613240000	328200000	285040000	852590000	407600000	444990000	767050000	397790000	369270000
P04183	P04183	Thymidine kinase, cytosolic	TK1	5	5	5	26.5	26.5	26.5	25.468	0	25.112	820	0.464255526515494	-0.17562759658014	0.255655789328934	0.0912680575673138	sp|P04183|KITH_HUMAN Thymidine kinase, cytosolic OS=Homo sapiens OX=9606 GN=TK1 PE=1 SV=2	14552000	6115300	8436700	28555000	15146000	13410000	29601000	16109000	13493000	23276000	12006000	11270000	13	1289600000	658530000	631070000	189180000	79499000	109680000	380970000	201580000	179390000	384820000	209410000	175400000	326470000	164130000	162340000
P04350	P04350	Tubulin beta-4A chain	TUBB4A	24	2	1	56.8	5.6	3.8	49.585	0	80.727	822	0.576264594763087	0.290529413266972	-0.410285931409803	0.0395996825975996	sp|P04350|TBB4A_HUMAN Tubulin beta-4A chain OS=Homo sapiens OX=9606 GN=TUBB4A PE=1 SV=2	29701000	11923000	17777000	3533600	1589500	1944100	1356400	582400	773980	93126000	47202000	45924000	20	6979500000	3539500000	3440100000	594010000	238470000	355540000	1029700000	554790000	474890000	1329400000	689940000	639460000	3511800000	1800200000	1711700000
P04406;O14556	P04406	Glyceraldehyde-3-phosphate dehydrogenase	GAPDH	42	42	42	94.9	94.9	94.9	36.053	0	323.31	823	0.544238816748326	0.0865614516444932	-0.283907017547422	-0.15369106859463	sp|P04406|G3P_HUMAN Glyceraldehyde-3-phosphate dehydrogenase OS=Homo sapiens OX=9606 GN=GAPDH PE=1 SV=3	12527000000	5095900000	7431100000	13321000000	6460600000	6860100000	18832000000	8492900000	10340000000	18820000000	8909200000	9910700000	17	2516600000000	1198800000000	1317800000000	418440000000	177080000000	241350000000	468070000000	234680000000	233390000000	609690000000	285140000000	324550000000	660780000000	323030000000	337750000000
P04632;Q96L46	P04632	Calpain small subunit 1	CAPNS1	7	7	7	30.2	30.2	30.2	28.315	0	148.88	824	0.298070162898447	-0.201051818175996	-0.0656946803508267	0.0387939590221689	sp|P04632|CPNS1_HUMAN Calpain small subunit 1 OS=Homo sapiens OX=9606 GN=CAPNS1 PE=1 SV=1	126470000	56728000	69747000	170070000	90949000	79118000	271480000	132650000	138830000	165800000	84013000	81784000	11	11302000000	5677800000	5624700000	1697600000	767090000	930550000	2228500000	1213600000	1015000000	3843600000	1902400000	1941100000	2398000000	1214400000	1183600000
P04792	P04792	Heat shock protein beta-1	HSPB1	16	16	16	68.8	68.8	68.8	22.782	0	323.31	825	0.248669198459362	-0.127902914851371	-0.204126485579976	-0.167707136002168	sp|P04792|HSPB1_HUMAN Heat shock protein beta-1 OS=Homo sapiens OX=9606 GN=HSPB1 PE=1 SV=2	1220500000	557810000	662740000	1947900000	1017100000	930810000	2272600000	1056000000	1216500000	1563400000	736340000	827110000	14	127760000000	61986000000	65777000000	21904000000	10108000000	11795000000	34161000000	18033000000	16129000000	40496000000	18995000000	21502000000	28752000000	13664000000	15088000000
P04818	P04818	Thymidylate synthase	TYMS	10	10	10	41.2	41.2	41.2	35.716	0	323.31	826	0.468118794174396	-0.102087065410161	0.131040120500729	0.499714510016214	sp|P04818|TYSY_HUMAN Thymidylate synthase OS=Homo sapiens OX=9606 GN=TYMS PE=1 SV=3	13790000	5786000	8003800	15368000	7955700	7412200	17231000	9006400	8224400	12903000	7557900	5345300	16	3781600000	2010000000	1771700000	582500000	265780000	316720000	469540000	255610000	213940000	871830000	485700000	386130000	555860000	302510000	253350000
P04843	P04843	Dolichyl-diphosphooligosaccharide--protein glycosyltransferase subunit 1	RPN1	42	42	42	70.8	70.8	70.8	68.569	0	323.31	827	0.260207971853417	-0.285274661190507	-0.155475637692297	-0.0116238461800668	sp|P04843|RPN1_HUMAN Dolichyl-diphosphooligosaccharide--protein glycosyltransferase subunit 1 OS=Homo sapiens OX=9606 GN=RPN1 PE=1 SV=1	265750000	120920000	144820000	392500000	215590000	176910000	520130000	246070000	274070000	471640000	234870000	236770000	37	145980000000	73513000000	72464000000	15700000000	7048700000	8650800000	21804000000	12031000000	9773800000	33081000000	15727000000	17354000000	28475000000	14423000000	14051000000
P04844	P04844	Dolichyl-diphosphooligosaccharide--protein glycosyltransferase subunit 2	RPN2	21	21	21	55.9	55.9	55.9	69.283	0	323.31	828	0.266354537381306	-0.299986817696684	-0.156799450936031	0.295947059463887	sp|P04844|RPN2_HUMAN Dolichyl-diphosphooligosaccharide--protein glycosyltransferase subunit 2 OS=Homo sapiens OX=9606 GN=RPN2 PE=1 SV=3	107400000	48756000	58642000	77341000	42676000	34664000	190520000	90087000	100430000	106370000	58621000	47749000	23	24512000000	13039000000	11473000000	3348200000	1493700000	1854500000	4205900000	2343100000	1862800000	8540700000	4226400000	4314300000	6050400000	3453500000	2596900000
P04899	P04899	Guanine nucleotide-binding protein G(i) subunit alpha-2	GNAI2	12	6	5	42	24.8	20.8	40.45	0	218.78	829	-0.40298240423242	-0.485375611925213	0.0336982987505534	-0.119034784623435	sp|P04899|GNAI2_HUMAN Guanine nucleotide-binding protein G(i) subunit alpha-2 OS=Homo sapiens OX=9606 GN=GNAI2 PE=1 SV=3	21587000	12291000	9295600	38632000	22535000	16097000	20722000	10482000	10240000	31651000	15173000	16478000	17	2402100000	1317800000	1084300000	366980000	208960000	158030000	690750000	399510000	291240000	496240000	252670000	243570000	651970000	301750000	350220000
Q99878;Q96KK5;Q93077;Q7L7L0;P20671;P0C0S8;P04908;Q9BTM1	Q99878;Q96KK5;Q93077;Q7L7L0;P20671;P0C0S8;P04908;Q9BTM1	Histone H2A type 1-J;Histone H2A type 1-H;Histone H2A type 1-C;Histone H2A type 3;Histone H2A type 1-D;Histone H2A type 1;Histone H2A type 1-B/E;Histone H2A.J	HIST1H2AJ;HIST1H2AH;HIST1H2AC;HIST3H2A;HIST1H2AD;HIST1H2AG;HIST1H2AB;H2AFJ	7	5	0	61.7	54.7	0	13.936	0	169.6	830	1.46533217416724	0.484513218444819	0.515062149957021	0.0171535792151889	sp|Q99878|H2A1J_HUMAN Histone H2A type 1-J OS=Homo sapiens OX=9606 GN=HIST1H2AJ PE=1 SV=3;sp|Q96KK5|H2A1H_HUMAN Histone H2A type 1-H OS=Homo sapiens OX=9606 GN=HIST1H2AH PE=1 SV=3;sp|Q93077|H2A1C_HUMAN Histone H2A type 1-C OS=Homo sapiens OX=9606 GN=HIST1H	131570000	34981000	96592000	254450000	106060000	148390000	109630000	64499000	45134000	132210000	66500000	65714000	5	5924900000	1425200000	4499700000	805510000	234580000	570930000	1347800000	535500000	812300000	599530000	322500000	277030000	661070000	332500000	328570000
P04920;P48751	P04920	Anion exchange protein 2	SLC4A2	8	8	8	10	10	10	137.01	0	47.999	831	0.101880925769444	NaN	0.184921292349598	0.144031067573308	sp|P04920|B3A2_HUMAN Anion exchange protein 2 OS=Homo sapiens OX=9606 GN=SLC4A2 PE=1 SV=4	1036400	499920	536500	0	0	0	583270	310300	272970	1023700	537400	486340	50	759510000	396180000	363320000	57560000	26914000	30646000	0	0	0	46642000	28859000	17783000	51187000	26870000	24317000
P05023;P20648	P05023	Sodium/potassium-transporting ATPase subunit alpha-1	ATP1A1	45	45	29	43.8	43.8	27.4	112.89	0	323.31	832	0.269498752680031	-0.235393302903388	0.0400828188673854	0.160162739060534	sp|P05023|AT1A1_HUMAN Sodium/potassium-transporting ATPase subunit alpha-1 OS=Homo sapiens OX=9606 GN=ATP1A1 PE=1 SV=1	169590000	76898000	92692000	221620000	119830000	101790000	298040000	151090000	146950000	260950000	137710000	123240000	45	75294000000	37657000000	37637000000	11994000000	5384900000	6609300000	15664000000	8298400000	7366000000	23134000000	11422000000	11712000000	22658000000	11637000000	11021000000
P05026	P05026	Sodium/potassium-transporting ATPase subunit beta-1	ATP1B1	8	8	8	32.7	32.7	32.7	35.061	0	31.864	833	0.063637478398625	0.19241310922952	-0.325720781566468	-0.276026688682212	sp|P05026|AT1B1_HUMAN Sodium/potassium-transporting ATPase subunit beta-1 OS=Homo sapiens OX=9606 GN=ATP1B1 PE=1 SV=1	41130000	20112000	21019000	44979000	20992000	23987000	21571000	9573200	11998000	59388000	26862000	32526000	12	4532000000	2208500000	2323500000	823390000	392020000	431370000	852080000	419850000	432230000	597840000	289810000	308030000	1057600000	509170000	548450000
P05067	P05067	Amyloid beta A4 protein;N-APP;Soluble APP-alpha;Soluble APP-beta;C99;Beta-amyloid protein 42;Beta-amyloid protein 40;C83;P3(42);P3(40);C80;Gamma-secretase C-terminal fragment 59;Gamma-secretase C-terminal fragment 57;Gamma-secretase C-terminal fragment 50;C31	APP	4	4	4	5.1	5.1	5.1	86.942	0	9.4782	834	-1.49388294691417	-0.546848266914303	-0.941246284076901	0.128571297881115	sp|P05067|A4_HUMAN Amyloid-beta precursor protein OS=Homo sapiens OX=9606 GN=APP PE=1 SV=3	7415000	5472100	1942900	1800300	1068700	731540	821380	281280	540110	1650400	861920	788430	35	805450000	476210000	329240000	278260000	197280000	80973000	123370000	72938000	50437000	200800000	100880000	99923000	203010000	105110000	97903000
P05091	P05091	Aldehyde dehydrogenase, mitochondrial	ALDH2	1	1	1	2.3	2.3	2.3	56.381	0.0018734	2.5364	835	0.303844003049106	NaN	NaN	0.120721299935635	sp|P05091|ALDH2_HUMAN Aldehyde dehydrogenase, mitochondrial OS=Homo sapiens OX=9606 GN=ALDH2 PE=1 SV=2	1025700	459030	566640	0	0	0	0	0	0	690900	359900	331010	23	39481000	18835000	20646000	23590000	10558000	13033000	0	0	0	0	0	0	15891000	8277600	7613200
P05114	P05114	Non-histone chromosomal protein HMG-14	HMGN1	9	9	9	55	55	55	10.659	0	93.854	836	0.2157327368361	-0.231882489006089	-0.698497224199298	-0.108230955551841	sp|P05114|HMGN1_HUMAN Non-histone chromosomal protein HMG-14 OS=Homo sapiens OX=9606 GN=HMGN1 PE=1 SV=3	642250000	297160000	345090000	638210000	344700000	293520000	814200000	310430000	503770000	806830000	388290000	418540000	4	14548000000	5750800000	8797700000	2714600000	1264600000	1450000000	2703800000	1456300000	1247500000	4416500000	1299800000	3116600000	4519400000	1639900000	2879500000
P05141	P05141	ADP/ATP translocase 2;ADP/ATP translocase 2, N-terminally processed	SLC25A5	35	35	16	71.5	71.5	42.3	32.852	0	323.31	837	0.51005314031969	-0.0925683669261401	-0.232072041559361	-0.207644932228833	sp|P05141|ADT2_HUMAN ADP/ATP translocase 2 OS=Homo sapiens OX=9606 GN=SLC25A5 PE=1 SV=7	2890400000	1192400000	1698100000	2996500000	1546300000	1450200000	4139200000	1903500000	2235700000	5048700000	2343000000	2705700000	19	474550000000	223350000000	251200000000	66180000000	26925000000	39255000000	70669000000	36224000000	34444000000	102040000000	46340000000	55699000000	134860000000	65903000000	68953000000
P05161	P05161	Ubiquitin-like protein ISG15	ISG15	8	8	8	43	43	43	17.887	0	82.922	839	-0.23868154376312	-0.388198820596459	-0.258797922863919	-0.0338379358310239	sp|P05161|ISG15_HUMAN Ubiquitin-like protein ISG15 OS=Homo sapiens OX=9606 GN=ISG15 PE=1 SV=5	130080000	70409000	59673000	239880000	135980000	103900000	304630000	138690000	165940000	378620000	187090000	191530000	12	34776000000	16492000000	18284000000	3803600000	1867500000	1936000000	6618900000	3608000000	3010900000	10054000000	4463500000	5590000000	12561000000	5624200000	6937000000
P05165	P05165	Propionyl-CoA carboxylase alpha chain, mitochondrial	PCCA	4	4	4	8.8	8.8	8.8	80.058	0	6.8428	840	NaN	0.567881480578192	-0.102144699507785	0.152286793517701	sp|P05165|PCCA_HUMAN Propionyl-CoA carboxylase alpha chain, mitochondrial OS=Homo sapiens OX=9606 GN=PCCA PE=1 SV=4	0	0	0	265040	106770	158270	2077100	1001800	1075300	4938400	2599400	2339000	46	334900000	170560000	164340000	0	0	0	12192000	4911500	7280400	95546000	46082000	49464000	227160000	119570000	107590000
P05166	P05166	Propionyl-CoA carboxylase beta chain, mitochondrial	PCCB	4	4	4	10.9	10.9	10.9	58.215	0	11.356	841	0.394877520004111	-0.597774996029936	0.218503181296077	0.323708924072291	sp|P05166|PCCB_HUMAN Propionyl-CoA carboxylase beta chain, mitochondrial OS=Homo sapiens OX=9606 GN=PCCB PE=1 SV=3	23646000	10215000	13431000	34280000	20641000	13639000	25256000	13583000	11674000	82759000	46003000	36757000	30	5047300000	2757200000	2290100000	709390000	306450000	402940000	1028400000	619240000	409160000	757690000	407480000	350210000	2482800000	1380100000	1102700000
P05187;P10696	P05187;P10696	Alkaline phosphatase, placental type;Alkaline phosphatase, placental-like	ALPP;ALPPL2	8	8	8	25.8	25.8	25.8	57.953	0	157.1	842	0.352759782961682	NaN	-0.168441219649858	1.09992747345111	sp|P05187|PPB1_HUMAN Alkaline phosphatase, placental type OS=Homo sapiens OX=9606 GN=ALPP PE=1 SV=2;sp|P10696|PPBN_HUMAN Alkaline phosphatase, germ cell type OS=Homo sapiens OX=9606 GN=ALPG PE=2 SV=4	3681000	1616600	2064400	0	0	0	4338800	2042900	2295900	2237500	1525700	711800	28	901750000	423410000	478340000	200400000	90189000	110210000	0	0	0	334520000	157000000	177520000	62649000	42718000	19931000
P05198	P05198	Eukaryotic translation initiation factor 2 subunit 1	EIF2S1	20	20	20	60.3	60.3	60.3	36.112	0	323.31	843	0.290919377271062	-0.342376164352243	-0.0759016781856716	0.0356939987850554	sp|P05198|IF2A_HUMAN Eukaryotic translation initiation factor 2 subunit 1 OS=Homo sapiens OX=9606 GN=EIF2S1 PE=1 SV=3	245510000	110420000	135090000	316160000	176750000	139410000	402670000	196040000	206630000	335490000	169820000	165670000	22	32168000000	16151000000	16017000000	6026400000	2707400000	3319000000	7665400000	4315000000	3350400000	9628800000	4678900000	4949900000	8055900000	4065500000	3990400000
P05204	P05204	Non-histone chromosomal protein HMG-17	HMGN2	3	3	2	27.8	27.8	18.9	9.3926	0	55.17	844	0.6614499835813	0.405161804138954	-0.943939935340236	0.290362779763982	sp|P05204|HMGN2_HUMAN Non-histone chromosomal protein HMG-17 OS=Homo sapiens OX=9606 GN=HMGN2 PE=1 SV=3	220470000	85397000	135070000	267450000	115070000	152380000	377060000	128960000	248090000	262130000	144210000	117920000	2	2537800000	1083600000	1454300000	665300000	278190000	387110000	552210000	238460000	313760000	754110000	257930000	496190000	524270000	288430000	235840000
P05362	P05362	Intercellular adhesion molecule 1	ICAM1	13	13	13	28.9	28.9	28.9	57.825	0	104.4	845	0.545524763454542	-0.46224869189615	-0.0540623428292222	0.61906263675954	sp|P05362|ICAM1_HUMAN Intercellular adhesion molecule 1 OS=Homo sapiens OX=9606 GN=ICAM1 PE=1 SV=2	10948000	4451300	6496900	12585000	7292100	5293000	18736000	9192300	9543300	20378000	12342000	8035800	25	2453100000	1279500000	1173500000	339940000	141220000	198710000	423600000	234940000	188660000	519060000	249170000	269890000	554140000	334040000	220110000
P05386	P05386	60S acidic ribosomal protein P1	RPLP1	4	3	3	89.5	74.6	74.6	11.514	0	154.93	846	0.21910996837546	-0.248327018752197	-0.0940582337850303	-0.0467396833750634	sp|P05386|RLA1_HUMAN 60S acidic ribosomal protein P1 OS=Homo sapiens OX=9606 GN=RPLP1 PE=1 SV=1	2326100000	1074900000	1251200000	4490300000	2437900000	2052400000	5597400000	2707500000	2889900000	7038300000	3462100000	3576100000	3	72629000000	36197000000	36432000000	8334900000	3838400000	4496500000	16451000000	8897300000	7553200000	21563000000	10442000000	11121000000	25722000000	12738000000	12984000000
P05387	P05387	60S acidic ribosomal protein P2	RPLP2	9	9	8	94.8	94.8	80	11.665	0	323.31	847	0.160384627375954	-0.218754494477674	-0.347044037051645	0.195766011010623	sp|P05387|RLA2_HUMAN 60S acidic ribosomal protein P2 OS=Homo sapiens OX=9606 GN=RPLP2 PE=1 SV=1	2209700000	1043500000	1166200000	3117500000	1676700000	1440800000	3622400000	1594400000	2028000000	2835700000	1513900000	1321800000	5	168520000000	79909000000	88616000000	27880000000	11873000000	16007000000	37666000000	18522000000	19144000000	41685000000	18331000000	23354000000	40373000000	21245000000	19129000000
P05388;Q8NHW5	P05388;Q8NHW5	60S acidic ribosomal protein P0;60S acidic ribosomal protein P0-like	RPLP0;RPLP0P6	18	18	18	65.3	65.3	65.3	34.273	0	323.31	848	0.352692278076996	-0.0747386944431471	-0.197653667136495	-0.387424266251954	sp|P05388|RLA0_HUMAN 60S acidic ribosomal protein P0 OS=Homo sapiens OX=9606 GN=RPLP0 PE=1 SV=1;sp|Q8NHW5|RLA0L_HUMAN 60S acidic ribosomal protein P0-like OS=Homo sapiens OX=9606 GN=RPLP0P6 PE=5 SV=1	1379300000	605760000	773520000	1502500000	770710000	731800000	2168300000	1010000000	1158300000	2167700000	939180000	1228500000	13	166170000000	79016000000	87159000000	25545000000	10848000000	14696000000	33836000000	17535000000	16301000000	44614000000	21896000000	22718000000	43189000000	19720000000	23469000000
P05413	P05413	Fatty acid-binding protein, heart	FABP3	3	3	3	28.6	28.6	28.6	14.858	0	6.7178	849	NaN	-0.435528150062727	0.923349710157165	NaN	sp|P05413|FABPH_HUMAN Fatty acid-binding protein, heart OS=Homo sapiens OX=9606 GN=FABP3 PE=1 SV=4	0	0	0	1566400	900540	665880	2488300	1629200	859050	0	0	0	11	215220000	113740000	101490000	0	0	0	17231000	9905900	7324700	102370000	57259000	45110000	0	0	0
P05423	P05423	DNA-directed RNA polymerase III subunit RPC4	POLR3D	4	4	4	11.6	11.6	11.6	44.395	0	12.991	850	-0.329971992012121	-0.973212507047722	-0.202419506648101	0.0114669525604912	sp|P05423|RPC4_HUMAN DNA-directed RNA polymerase III subunit RPC4 OS=Homo sapiens OX=9606 GN=POLR3D PE=1 SV=2	2640000	1470300	1169700	3189300	2113000	1076300	3776500	1756000	2020500	4328000	2172600	2155400	22	323780000	175400000	148370000	58081000	32347000	25734000	70164000	46485000	23679000	100320000	48775000	51540000	95217000	47797000	47420000
P05455	P05455	Lupus La protein	SSB	30	30	30	54.9	54.9	54.9	46.836	0	316.54	851	0.27671395014754	-0.267114718219973	-0.00113222330899183	0.204755760304315	sp|P05455|LA_HUMAN Lupus La protein OS=Homo sapiens OX=9606 GN=SSB PE=1 SV=2	228640000	103390000	125250000	294330000	160750000	133580000	356780000	178320000	178460000	392270000	210030000	182240000	22	42427000000	21927000000	20499000000	7258900000	3399900000	3859000000	8420300000	4528400000	3891900000	10452000000	5294300000	5158100000	12271000000	6580300000	5690700000
P05556	P05556	Integrin beta-1	ITGB1	23	23	23	27.1	27.1	27.1	88.414	0	146.89	852	0.0803371115188536	-0.323965242670131	-0.0441250819785963	0.138280187196294	sp|P05556|ITB1_HUMAN Integrin beta-1 OS=Homo sapiens OX=9606 GN=ITGB1 PE=1 SV=2	136120000	66166000	69955000	172740000	96028000	76714000	188470000	92795000	95677000	180510000	94575000	85931000	34	30224000000	15590000000	14633000000	5199600000	2529000000	2670600000	6667800000	3730800000	2937000000	8724500000	4334200000	4390300000	8465800000	4348700000	4117100000
P05783;CON__H-INV:HIT000015463;CON__Q92764;CON__Q14525;CON__Q9UE12;CON__Q15323;CON__A2A5Y0;CON__Q14532;CON__A2AB72;CON__O76013;CON__REFSEQ:XP_986630;Q14525;Q15323;Q14532;O76013	P05783	Keratin, type I cytoskeletal 18	KRT18	46	46	28	87	87	64	48.057	0	323.31	853	0.246835218663012	-0.228055028788341	-0.0391473925386149	0.206817867852139	sp|P05783|K1C18_HUMAN Keratin, type I cytoskeletal 18 OS=Homo sapiens OX=9606 GN=KRT18 PE=1 SV=2	2077100000	949940000	1127200000	2571200000	1387000000	1184200000	2926300000	1443300000	1483000000	2596600000	1391200000	1205400000	26	364270000000	183390000000	180880000000	69962000000	31559000000	38403000000	89454000000	48097000000	41357000000	101720000000	50158000000	51562000000	84286000000	44673000000	39613000000
P06132	P06132	Uroporphyrinogen decarboxylase	UROD	9	9	9	47.1	47.1	47.1	40.786	0	270.03	854	0.410428206651389	-0.16507420418964	-0.00144158121180978	0.223606751745084	sp|P06132|DCUP_HUMAN Uroporphyrinogen decarboxylase OS=Homo sapiens OX=9606 GN=UROD PE=1 SV=2	34135000	14656000	19479000	44235000	23382000	20854000	66051000	33009000	33042000	31626000	17036000	14590000	16	7608500000	3893400000	3715200000	1132300000	498360000	633910000	1089100000	586230000	502890000	1685700000	821690000	864060000	1177900000	595150000	582790000
P06213	P06213	Insulin receptor;Insulin receptor subunit alpha;Insulin receptor subunit beta	INSR	3	3	3	2	2	2	156.33	0.0011403	2.7833	855	-0.427962366207964	0.263262247754812	-0.361992953975624	0.206667644809264	sp|P06213|INSR_HUMAN Insulin receptor OS=Homo sapiens OX=9606 GN=INSR PE=1 SV=4	2821300	1618300	1202900	3714800	1688400	2026400	6031100	2639200	3391900	6307300	3379200	2928200	71	1492900000	741750000	751100000	200310000	114900000	85409000	263750000	119880000	143870000	428210000	187380000	240820000	447820000	239920000	207900000
P06241;P06239;P09769	P06241	Tyrosine-protein kinase Fyn	FYN	10	5	5	22.2	13.8	13.8	60.761	0	18.606	856	0.213640103959661	-0.110770360304687	-0.361166156383353	-0.103811148920676	sp|P06241|FYN_HUMAN Tyrosine-protein kinase Fyn OS=Homo sapiens OX=9606 GN=FYN PE=1 SV=3	634040	293590	340450	3109100	1614200	1494900	2163400	947010	1216400	1281000	617490	663560	29	710430000	364060000	346360000	36592000	18179000	18413000	90164000	46812000	43351000	360750000	193130000	167630000	175970000	86790000	89175000
P06280	P06280	Alpha-galactosidase A	GLA	5	5	5	12.4	12.4	12.4	48.766	0	18.139	858	0.632405375231055	-2.11050635227708	2.07363634293922	0.372179636060366	sp|P06280|AGAL_HUMAN Alpha-galactosidase A OS=Homo sapiens OX=9606 GN=GLA PE=1 SV=1	3028300	1187500	1840800	8825400	7166000	1659400	10679000	8629400	2050000	6278600	3542000	2736600	27	1011500000	668210000	343250000	81764000	32062000	49703000	238290000	193480000	44804000	288340000	232990000	55349000	169520000	95634000	73888000
P06454	P06454	Prothymosin alpha;Prothymosin alpha, N-terminally processed;Thymosin alpha-1	PTMA	7	7	7	38.7	38.7	38.7	12.203	0	323.31	860	0.130060189171385	-0.546070331507932	-0.0358753537323477	-0.0454028119234002	sp|P06454|PTMA_HUMAN Prothymosin alpha OS=Homo sapiens OX=9606 GN=PTMA PE=1 SV=2	1482500000	707870000	774650000	2212400000	1313100000	899320000	2437200000	1203400000	1233700000	1997600000	983070000	1014500000	3	26308000000	13600000000	12708000000	4621600000	2199700000	2421800000	6882400000	4083600000	2798800000	7652000000	3815600000	3836400000	6487100000	3186300000	3300800000
P06493	P06493	Cyclin-dependent kinase 1	CDK1	25	25	23	91.2	91.2	88.6	34.095	0	323.31	861	0.140170235211958	-0.241344618857478	0.00064522557843105	0.337659900312749	sp|P06493|CDK1_HUMAN Cyclin-dependent kinase 1 OS=Homo sapiens OX=9606 GN=CDK1 PE=1 SV=3	302630000	143970000	158660000	330980000	179300000	151680000	491920000	246010000	245900000	391880000	218760000	173110000	19	54409000000	27248000000	27161000000	7511800000	3553800000	3958000000	8444700000	4491800000	3952900000	14217000000	6676300000	7541000000	9347900000	5104700000	4243200000
P06576	P06576	ATP synthase subunit beta, mitochondrial	ATP5B	33	33	33	79.6	79.6	79.6	56.559	0	323.31	862	0.380869987300724	-0.0754778196020186	-0.238516036909012	0.128571038400277	sp|P06576|ATPB_HUMAN ATP synthase subunit beta, mitochondrial OS=Homo sapiens OX=9606 GN=ATP5F1B PE=1 SV=3	1074800000	466890000	607950000	2064800000	1059400000	1005400000	1895400000	869570000	1025900000	2133500000	1114200000	1019200000	29	358530000000	174140000000	184390000000	55216000000	23425000000	31791000000	85788000000	44854000000	40934000000	83027000000	38565000000	44462000000	103380000000	51551000000	51826000000
P06703	P06703	Protein S100-A6	S100A6	14	14	14	98.9	98.9	98.9	10.18	0	323.31	863	0.269541578954297	-0.346082254754974	-0.339410184213786	0.141163172835466	sp|P06703|S10A6_HUMAN Protein S100-A6 OS=Homo sapiens OX=9606 GN=S100A6 PE=1 SV=1	3699600000	1677500000	2022100000	4210400000	2356500000	1853900000	5459000000	2409900000	3049100000	4786700000	2510400000	2276400000	5	152790000000	80268000000	72521000000	23467000000	10857000000	12609000000	27975000000	15130000000	12845000000	40798000000	16932000000	23866000000	39801000000	20276000000	19524000000
P06730;A6NMX2	P06730	Eukaryotic translation initiation factor 4E	EIF4E	11	11	11	52.5	52.5	52.5	25.097	0	75.322	864	0.566826610342097	-0.0110687496600444	-0.397205714791517	-0.322531817189751	sp|P06730|IF4E_HUMAN Eukaryotic translation initiation factor 4E OS=Homo sapiens OX=9606 GN=EIF4E PE=1 SV=2	121290000	48884000	72410000	179350000	90018000	89330000	248030000	107050000	140980000	258090000	114680000	143410000	11	58355000000	26750000000	31605000000	2223000000	955190000	1267800000	3431600000	1792900000	1638700000	5298200000	2433200000	2865000000	5371100000	2498000000	2873100000
P06733	P06733	Alpha-enolase	ENO1	49	49	45	94.2	94.2	83.6	47.168	0	323.31	865	0.53049532947997	0.0356683574106528	-0.151846563061485	-0.139516102602848	sp|P06733|ENOA_HUMAN Alpha-enolase OS=Homo sapiens OX=9606 GN=ENO1 PE=1 SV=2	5597000000	2289700000	3307300000	7855200000	3879100000	3976200000	8366700000	3963400000	4403300000	7869200000	3744500000	4124700000	22	1057900000000	507490000000	550440000000	171310000000	71346000000	99969000000	247410000000	124050000000	123350000000	309080000000	150280000000	158800000000	264920000000	130060000000	134860000000
P06737;P11217	P06737	Glycogen phosphorylase, liver form	PYGL	18	18	13	24.6	24.6	19.2	97.147	0	44.834	866	0.191592277962682	-0.265420465270157	-0.228423377425621	0.0616676224701109	sp|P06737|PYGL_HUMAN Glycogen phosphorylase, liver form OS=Homo sapiens OX=9606 GN=PYGL PE=1 SV=4	39273000	18335000	20939000	32813000	17912000	14902000	6087400	2803200	3284100	77729000	39695000	38034000	51	9306600000	4594400000	4712200000	2062700000	970510000	1092200000	1861900000	994910000	867000000	549170000	225720000	323440000	4407300000	2194600000	2212700000
P06744;Q8N196	P06744	Glucose-6-phosphate isomerase	GPI	44	44	30	81.4	81.4	54.5	63.146	0	323.31	867	0.4120347261961	-0.0824492275443354	-0.0213676494779018	0.201900842465836	sp|P06744|G6PI_HUMAN Glucose-6-phosphate isomerase OS=Homo sapiens OX=9606 GN=GPI PE=1 SV=4	1843900000	791170000	1052700000	2551900000	1312400000	1239500000	2849300000	1414100000	1435200000	2626700000	1405100000	1221600000	26	718580000000	343170000000	375410000000	71725000000	31662000000	40063000000	102570000000	53359000000	49207000000	120570000000	58077000000	62490000000	104340000000	54692000000	49644000000
P06748	P06748	Nucleophosmin	NPM1	32	32	32	71.8	71.8	71.8	32.575	0	323.31	869	0.48339836180617	-0.256256458883342	-0.196983051215894	-0.103853303179782	sp|P06748|NPM_HUMAN Nucleophosmin OS=Homo sapiens OX=9606 GN=NPM1 PE=1 SV=2	4876400000	2033500000	2842900000	5657100000	3079100000	2578000000	8695300000	4051300000	4644000000	7604800000	3665600000	3939200000	12	480720000000	231590000000	249130000000	89161000000	39019000000	50142000000	100680000000	54510000000	46171000000	154040000000	71521000000	82520000000	126420000000	61470000000	64947000000
P06753	P06753	Tropomyosin alpha-3 chain	TPM3	24	9	9	49.5	23.5	23.5	32.95	0	32.257	870	-0.135526003394709	-0.217867565152206	-0.0865653548844105	-0.00724853464715673	sp|P06753|TPM3_HUMAN Tropomyosin alpha-3 chain OS=Homo sapiens OX=9606 GN=TPM3 PE=1 SV=2	160860000	84205000	76655000	210180000	113010000	97170000	245730000	119180000	126550000	198630000	99068000	99567000	16	18962000000	9707400000	9254200000	3570700000	1835300000	1735300000	4658200000	2537300000	2121000000	6079900000	3002400000	3077600000	4479300000	2248800000	2230500000
P06756	P06756	Integrin alpha-V;Integrin alpha-V heavy chain;Integrin alpha-V light chain	ITGAV	19	19	19	21	21	21	116.04	0	90.097	871	0.292345494298338	-0.534513757048285	-0.276446745612477	-0.222322893306126	sp|P06756|ITAV_HUMAN Integrin alpha-V OS=Homo sapiens OX=9606 GN=ITGAV PE=1 SV=2	4805200	2160000	2645200	4505400	2665300	1840100	8791100	3975700	4815400	11561000	5335800	6224800	58	4142200000	1985400000	2156900000	385710000	172760000	212950000	431120000	240680000	190450000	714250000	348790000	365470000	1014000000	461340000	552640000
P06865	P06865	Beta-hexosaminidase subunit alpha	HEXA	12	12	12	29.7	29.7	29.7	60.702	0	87.816	872	0.249850325485272	-0.105562086350203	0.0350196562183235	0.172556767006852	sp|P06865|HEXA_HUMAN Beta-hexosaminidase subunit alpha OS=Homo sapiens OX=9606 GN=HEXA PE=1 SV=2	56672000	25888000	30783000	89367000	46317000	43049000	59079000	29898000	29181000	92161000	48833000	43328000	25	9632700000	5066300000	4566400000	1416800000	647210000	769590000	2800700000	1537500000	1263300000	1977100000	1073400000	903660000	2671900000	1400300000	1271600000
P07099	P07099	Epoxide hydrolase 1	EPHX1	20	20	20	42	42	42	52.948	0	173.89	874	0.300477735015988	-0.247547152083758	-0.270934610386058	-0.232007027007596	sp|P07099|HYEP_HUMAN Epoxide hydrolase 1 OS=Homo sapiens OX=9606 GN=EPHX1 PE=1 SV=1	49113000	22008000	27104000	106550000	57835000	48716000	82447000	37364000	45083000	70568000	32453000	38115000	26	16072000000	7933400000	8138800000	1934800000	860920000	1073900000	4430600000	2365400000	2065200000	4451500000	2070300000	2381100000	2153500000	1035300000	1118200000
P07108	P07108	Acyl-CoA-binding protein	DBI	10	10	10	94.3	94.3	94.3	10.044	0	103.65	875	0.0263289392640137	-0.282667143865574	-0.0147240308802224	-0.0768202894210793	sp|P07108|ACBP_HUMAN Acyl-CoA-binding protein OS=Homo sapiens OX=9606 GN=DBI PE=1 SV=2	317830000	157460000	160360000	348060000	191030000	157040000	466400000	232010000	234390000	421160000	204970000	216180000	5	39021000000	19531000000	19489000000	4579800000	2266800000	2313000000	5518500000	3134400000	2384100000	15897000000	7579900000	8317000000	12874000000	6468000000	6405900000
P07195	P07195	L-lactate dehydrogenase B chain	LDHB	28	26	26	79	71.6	71.6	36.638	0	323.31	876	0.376520074724268	0.0917035250314231	-0.322933392989084	-0.183860099259304	sp|P07195|LDHB_HUMAN L-lactate dehydrogenase B chain OS=Homo sapiens OX=9606 GN=LDHB PE=1 SV=2	3934300000	1711900000	2222400000	5209100000	2521800000	2687300000	6328900000	2811800000	3517200000	8364900000	3916300000	4448600000	17	713460000000	329520000000	383940000000	105160000000	45718000000	59439000000	143170000000	68938000000	74235000000	172100000000	76819000000	95286000000	229680000000	107700000000	121980000000
P07199	P07199	Major centromere autoantigen B	CENPB	3	3	3	3.8	3.8	3.8	65.171	0.00039185	3.317	877	0.467900293089747	NaN	-0.325006357865851	-0.0213079591165857	sp|P07199|CENPB_HUMAN Major centromere autoantigen B OS=Homo sapiens OX=9606 GN=CENPB PE=1 SV=2	3966900	1664600	2302300	0	0	0	1655800	735030	920750	1405600	697620	708000	20	161340000	61945000	99391000	79338000	33292000	46046000	0	0	0	53886000	14701000	39185000	28112000	13952000	14160000
P07205	P07205	Phosphoglycerate kinase 2	PGK2	13	6	6	34.5	19.7	19.7	44.796	0	7.37	878	-0.709151811818974	-1.29998464481971	0.212185465641297	0.264011043628985	sp|P07205|PGK2_HUMAN Phosphoglycerate kinase 2 OS=Homo sapiens OX=9606 GN=PGK2 PE=1 SV=3	4882200	3029200	1852900	17064000	12136000	4928800	10405000	5584500	4820700	13812000	7536300	6276000	28	1559600000	915390000	644240000	136700000	84819000	51882000	477810000	339800000	138010000	291350000	156370000	134980000	386740000	211020000	175730000
P07237	P07237	Protein disulfide-isomerase	P4HB	43	43	43	72.8	72.8	72.8	57.116	0	323.31	879	0.446809550146078	-0.251636208936876	-0.0934745128287791	-0.1338860583431	sp|P07237|PDIA1_HUMAN Protein disulfide-isomerase OS=Homo sapiens OX=9606 GN=P4HB PE=1 SV=3	1029100000	435510000	593610000	1375100000	747360000	627740000	1505700000	728450000	777210000	1377200000	656690000	720550000	35	353850000000	163850000000	190010000000	50587000000	21235000000	29352000000	68264000000	37013000000	31251000000	81090000000	38869000000	42222000000	75636000000	35396000000	40240000000
P07311	P07311	Acylphosphatase-1	ACYP1	2	2	2	23.2	23.2	23.2	11.261	0	22.178	880	0.384896257294528	0.0530399664129425	-0.472996927672044	-0.0208324259110397	sp|P07311|ACYP1_HUMAN Acylphosphatase-1 OS=Homo sapiens OX=9606 GN=ACYP1 PE=1 SV=2	16048000	6959900	9088000	5756200	2825200	2931000	6625000	2774300	3850700	4833900	2399500	2434400	8	266100000	119670000	146430000	128380000	55679000	72704000	46050000	22602000	23448000	53000000	22194000	30806000	38671000	19196000	19475000
P07339	P07339	Cathepsin D;Cathepsin D light chain;Cathepsin D heavy chain	CTSD	8	8	8	23.5	23.5	23.5	44.552	0	157.97	881	0.11343593577339	0.0480734055481715	-0.303850156419555	-0.125563171639529	sp|P07339|CATD_HUMAN Cathepsin D OS=Homo sapiens OX=9606 GN=CTSD PE=1 SV=1	29674000	14254000	15420000	36856000	18121000	18735000	57024000	25521000	31504000	54496000	26063000	28433000	19	3864200000	1796600000	2067600000	563800000	270830000	292970000	712180000	349820000	362360000	1138800000	509140000	629660000	1435900000	659640000	776270000
P07355;A6NMY6	P07355;A6NMY6	Annexin A2;Putative annexin A2-like protein	ANXA2;ANXA2P2	41	41	41	88.2	88.2	88.2	38.604	0	323.31	882	0.356301408962135	-0.104926206246539	-0.136531248048154	-0.0737116396157331	sp|P07355|ANXA2_HUMAN Annexin A2 OS=Homo sapiens OX=9606 GN=ANXA2 PE=1 SV=2;sp|A6NMY6|AXA2L_HUMAN Putative annexin A2-like protein OS=Homo sapiens OX=9606 GN=ANXA2P2 PE=5 SV=2	2413300000	1058400000	1354900000	2786900000	1444100000	1342800000	3739200000	1781200000	1958000000	3484600000	1697800000	1786800000	23	551670000000	267240000000	284430000000	80821000000	36116000000	44705000000	113190000000	59285000000	53904000000	143270000000	66704000000	76564000000	172820000000	85031000000	87784000000
P07384	P07384	Calpain-1 catalytic subunit	CAPN1	23	23	23	34.6	34.6	34.6	81.889	0	206.28	883	-0.167270539618947	-0.283993354820204	0.144014151412652	0.1487752581822	sp|P07384|CAN1_HUMAN Calpain-1 catalytic subunit OS=Homo sapiens OX=9606 GN=CAPN1 PE=1 SV=1	14962000	7914200	7047800	26796000	14713000	12084000	47343000	24852000	22491000	31136000	16370000	14766000	36	9041700000	4740200000	4301600000	831980000	420090000	411890000	1448700000	788730000	660020000	2247400000	1186500000	1060900000	2491800000	1339900000	1151900000
P07437;A6NNZ2;CON__ENSEMBL:ENSBTAP00000025008;Q9H4B7	P07437	Tubulin beta chain	TUBB	29	7	6	64	20.5	17.1	49.67	0	323.31	884	0.197902315727416	-0.233506890378002	-0.0226403170887321	0.074926418653486	sp|P07437|TBB5_HUMAN Tubulin beta chain OS=Homo sapiens OX=9606 GN=TUBB PE=1 SV=2	1135800000	529010000	606790000	1377700000	744470000	633220000	1635200000	811160000	823990000	1599300000	820400000	778880000	20	181200000000	91282000000	89916000000	28778000000	13563000000	15215000000	37165000000	19932000000	17233000000	45532000000	22345000000	23188000000	44136000000	22433000000	21703000000
P07602	P07602	Prosaposin;Saposin-A;Saposin-B-Val;Saposin-B;Saposin-C;Saposin-D	PSAP	11	11	11	22.3	22.3	22.3	58.112	0	221.57	885	0.240603394194888	-0.145739971858091	0.00734159016649492	0.186466648799293	sp|P07602|SAP_HUMAN Prosaposin OS=Homo sapiens OX=9606 GN=PSAP PE=1 SV=2	108290000	49640000	58649000	130160000	68367000	61798000	152490000	76440000	76052000	136210000	72498000	63708000	31	24832000000	12707000000	12125000000	3678500000	1681300000	1997200000	4688700000	2457400000	2231400000	5994600000	3050900000	2943700000	4991800000	2664600000	2327200000
P07686	P07686	Beta-hexosaminidase subunit beta;Beta-hexosaminidase subunit beta chain B;Beta-hexosaminidase subunit beta chain A	HEXB	21	21	21	43.9	43.9	43.9	63.111	0	323.31	886	0.224750633689216	-0.0761312230943403	-0.0101725500497024	-0.323950108260524	sp|P07686|HEXB_HUMAN Beta-hexosaminidase subunit beta OS=Homo sapiens OX=9606 GN=HEXB PE=1 SV=3	45449000	20958000	24491000	89996000	46185000	43811000	100130000	49887000	50240000	115270000	51193000	64081000	29	25505000000	12410000000	13095000000	1529500000	708500000	821040000	3715500000	1888700000	1826800000	5279600000	2559800000	2719800000	7197700000	3340700000	3857000000
P07711;Q5NE16;P43235;O60911	P07711	Cathepsin L1;Cathepsin L1 heavy chain;Cathepsin L1 light chain	CTSL	5	5	5	21	21	21	37.564	0	43.148	887	NaN	0.113816424089171	0.306704532576613	-0.664798508767818	sp|P07711|CATL1_HUMAN Cathepsin L1 OS=Homo sapiens OX=9606 GN=CTSL PE=1 SV=2	0	0	0	6556700	3149100	3407600	4291900	2373200	1918700	5307300	2052800	3254400	11	454420000	216320000	238090000	0	0	0	72123000	34640000	37483000	125370000	63326000	62049000	256920000	118360000	138560000
P07737;CON__P02584	P07737	Profilin-1	PFN1	16	16	16	92.9	92.9	92.9	15.054	0	323.31	888	0.577404410080381	0.22045304041776	-0.172605307755918	-0.349257224203102	sp|P07737|PROF1_HUMAN Profilin-1 OS=Homo sapiens OX=9606 GN=PFN1 PE=1 SV=2	4086000000	1639500000	2446400000	5249600000	2424600000	2824900000	7447800000	3501400000	3946400000	7831100000	3443900000	4387200000	9	338610000000	156260000000	182350000000	41711000000	16784000000	24927000000	57041000000	26415000000	30626000000	81608000000	39015000000	42594000000	86662000000	38961000000	47701000000
P07741	P07741	Adenine phosphoribosyltransferase	APRT	11	11	11	63.3	63.3	63.3	19.608	0	153.09	889	0.546890761797027	0.00274959933871301	0.0562601421861634	-0.0765944157815417	sp|P07741|APT_HUMAN Adenine phosphoribosyltransferase OS=Homo sapiens OX=9606 GN=APRT PE=1 SV=2	513400000	208620000	304780000	598150000	298790000	299360000	637060000	324740000	312320000	589690000	287020000	302670000	12	31622000000	15221000000	16401000000	6160800000	2503400000	3657400000	7177800000	3585500000	3592300000	7724000000	3928600000	3795400000	7135200000	3471600000	3663600000
P07814	P07814	Bifunctional glutamate/proline--tRNA ligase;Glutamate--tRNA ligase;Proline--tRNA ligase	EPRS	92	92	91	66.4	66.4	66.4	170.59	0	323.31	890	0.428362466423017	-0.126872300163661	-0.0122109196348199	0.0157081568038688	sp|P07814|SYEP_HUMAN Bifunctional glutamate/proline--tRNA ligase OS=Homo sapiens OX=9606 GN=EPRS PE=1 SV=5	182010000	77595000	104420000	247370000	129120000	118250000	262290000	130590000	131700000	271860000	136670000	135190000	82	145040000000	72130000000	72907000000	25440000000	11178000000	14261000000	32510000000	17047000000	15463000000	41117000000	20468000000	20649000000	42207000000	21511000000	20696000000
P07858	P07858	Cathepsin B;Cathepsin B light chain;Cathepsin B heavy chain	CTSB	2	2	2	7.7	7.7	7.7	37.821	0	7.121	891	0.312509533572388	-0.520232226004386	0.57384403100479	-0.223801117978105	sp|P07858|CATB_HUMAN Cathepsin B OS=Homo sapiens OX=9606 GN=CTSB PE=1 SV=3	5257400	2345100	2912300	5766100	3397300	2368800	5207900	3115100	2092800	5294000	2442100	2851900	19	604660000	296020000	308640000	243860000	99493000	144370000	161260000	90939000	70325000	98951000	59187000	39764000	100590000	46400000	54185000
P07900;Q14568	P07900	Heat shock protein HSP 90-alpha	HSP90AA1	71	45	39	72.4	53.3	47.3	84.659	0	323.31	892	0.372926125714511	-0.199727815353851	-0.266252912558246	-0.0642918542270296	sp|P07900|HS90A_HUMAN Heat shock protein HSP 90-alpha OS=Homo sapiens OX=9606 GN=HSP90AA1 PE=1 SV=5	1826100000	795690000	1030400000	1999400000	1068800000	930620000	2761500000	1253700000	1507800000	2621300000	1281500000	1339900000	33	424280000000	203800000000	220480000000	74495000000	32120000000	42375000000	84102000000	45148000000	38955000000	124090000000	56830000000	67264000000	114700000000	56007000000	58694000000
P07902	P07902	Galactose-1-phosphate uridylyltransferase	GALT	4	4	4	13.5	13.5	13.5	43.363	0	15.165	893	0.875682568199761	0.374189339522612	-0.254283893070691	-1.11389054014933	sp|P07902|GALT_HUMAN Galactose-1-phosphate uridylyltransferase OS=Homo sapiens OX=9606 GN=GALT PE=1 SV=3	4012300	1415300	2596900	1391000	605820	785210	2399300	1094200	1305100	2473500	781690	1691800	16	378940000	169390000	209550000	64196000	22645000	41551000	22257000	9693100	12563000	147910000	71979000	75929000	144580000	65072000	79506000
P07910;P0DMR1;O60812;B7ZW38;B2RXH8	P07910	Heterogeneous nuclear ribonucleoproteins C1/C2	HNRNPC	22	22	21	47.7	47.7	45.1	33.67	0	297.61	894	0.428411745600493	0.132308232156964	-0.125850876549159	0.231068347367402	sp|P07910|HNRPC_HUMAN Heterogeneous nuclear ribonucleoproteins C1/C2 OS=Homo sapiens OX=9606 GN=HNRNPC PE=1 SV=4	685710000	292320000	393390000	829080000	395540000	433530000	1037000000	495880000	541080000	1251000000	675490000	575520000	17	98802000000	49002000000	49799000000	13779000000	5931800000	7847000000	19099000000	9039700000	10059000000	24195000000	11757000000	12439000000	29513000000	16068000000	13445000000
P07942	P07942	Laminin subunit beta-1	LAMB1	3	3	3	2.7	2.7	2.7	198.04	0	6.7511	895	NaN	-0.28363988593278	-0.00793397669031276	0.130162712083806	sp|P07942|LAMB1_HUMAN Laminin subunit beta-1 OS=Homo sapiens OX=9606 GN=LAMB1 PE=1 SV=2	0	0	0	283610	155700	127910	258210	128750	129460	698530	365010	333520	74	91786000	48060000	43726000	0	0	0	20987000	11522000	9465400	19108000	9527500	9580300	51691000	27011000	24680000
P07947	P07947	Tyrosine-protein kinase Yes	YES1	12	10	6	30.9	28.2	21.4	60.801	0	35.634	896	0.182027849483476	-0.225808659405399	0.350410582934124	0.566031093684896	sp|P07947|YES_HUMAN Tyrosine-protein kinase Yes OS=Homo sapiens OX=9606 GN=YES1 PE=1 SV=3	12463000	5838900	6624100	16524000	8907100	7616600	22054000	12360000	9694700	16090000	9603500	6486900	25	2077700000	1135800000	941960000	332730000	154550000	178170000	481760000	263360000	218400000	703800000	392600000	311200000	559430000	325260000	234180000
P07948	P07948	Tyrosine-protein kinase Lyn	LYN	13	13	10	29.7	29.7	24.8	58.573	0	29.007	897	0.300262451915713	-0.00873869592541835	0.0823954682594706	-0.035821268736633	sp|P07948|LYN_HUMAN Tyrosine-protein kinase Lyn OS=Homo sapiens OX=9606 GN=LYN PE=1 SV=3	6961200	3119700	3841500	5844200	2931000	2913300	10887000	5598800	5288000	15055000	7434300	7621200	27	1184400000	589870000	594530000	204470000	91431000	113040000	229190000	122550000	106640000	293940000	151170000	142780000	406500000	200730000	205770000
P07951	P07951	Tropomyosin beta chain	TPM2	28	2	2	58.1	6.7	6.7	32.85	0.0005796	3.0918	898	0.265574947004691	-0.134484599347291	0.348487251091643	-0.272563127167599	sp|P07951|TPM2_HUMAN Tropomyosin beta chain OS=Homo sapiens OX=9606 GN=TPM2 PE=1 SV=1	9641200	4378200	5263100	64863000	33942000	30921000	11919000	6675900	5243300	58141000	26333000	31809000	16	2376600000	1181200000	1195400000	154260000	70051000	84209000	1059800000	560310000	499470000	232350000	129520000	102830000	930260000	421320000	508940000
P07954	P07954	Fumarate hydratase, mitochondrial	FH	28	28	28	68.6	68.6	68.6	54.636	0	323.31	899	0.44385339373239	-0.250449018721302	-0.200361013938319	0.113757247184538	sp|P07954|FUMH_HUMAN Fumarate hydratase, mitochondrial OS=Homo sapiens OX=9606 GN=FH PE=1 SV=3	361220000	153040000	208170000	513850000	279170000	234680000	681250000	317010000	364240000	452990000	235420000	217570000	25	90010000000	44252000000	45758000000	12871000000	5601800000	7269700000	18384000000	10104000000	8280000000	29751000000	14384000000	15366000000	25937000000	12706000000	13232000000
P07992	P07992	DNA excision repair protein ERCC-1	ERCC1	1	1	1	3.7	3.7	3.7	32.562	0.00058061	3.1179	900	0.261096652626784	0.552396279840814	-0.232155183171129	0.504270398057201	sp|P07992|ERCC1_HUMAN DNA excision repair protein ERCC-1 OS=Homo sapiens OX=9606 GN=ERCC1 PE=1 SV=1	835300	379960	455340	1385700	561820	823920	2786200	1281300	1505000	2127500	1247800	879720	14	99887000	48592000	51295000	11694000	5319500	6374800	19400000	7865500	11535000	39007000	17938000	21070000	29786000	17470000	12316000
P08047	P08047	Transcription factor Sp1	SP1	3	3	3	5.6	5.6	5.6	80.692	0	96.026	901	-0.0069692615390482	-0.364402598787331	-0.428827808356823	0.00102874242449729	sp|P08047|SP1_HUMAN Transcription factor Sp1 OS=Homo sapiens OX=9606 GN=SP1 PE=1 SV=3	11882000	5955500	5926800	13017000	7326300	5691000	16232000	6918600	9313400	17390000	8697900	8691700	10	1245500000	618340000	627180000	279540000	135160000	144380000	254370000	141930000	112440000	375780000	171800000	203980000	335840000	169450000	166380000
P08069	P08069	Insulin-like growth factor 1 receptor;Insulin-like growth factor 1 receptor alpha chain;Insulin-like growth factor 1 receptor beta chain	IGF1R	5	5	5	4.7	4.7	4.7	154.79	0	10.262	902	-0.0996168566249422	-0.235232212200209	0.159990482945892	-1.0047187477863	sp|P08069|IGF1R_HUMAN Insulin-like growth factor 1 receptor OS=Homo sapiens OX=9606 GN=IGF1R PE=1 SV=1	319030	165020	154010	511780	276700	235070	437430	230830	206600	178030	59216	118820	67	254810000	134150000	120650000	21375000	11057000	10319000	34289000	18539000	15750000	29308000	15466000	13842000	21182000	10421000	10760000
P08133	P08133	Annexin A6	ANXA6	44	44	44	65.8	65.8	65.8	75.872	0	323.31	903	0.346703901534582	-0.210028770983057	-0.0165844467367713	0.108903903759946	sp|P08133|ANXA6_HUMAN Annexin A6 OS=Homo sapiens OX=9606 GN=ANXA6 PE=1 SV=3	126370000	55630000	70742000	155760000	83540000	72222000	212260000	105520000	106740000	162840000	84489000	78346000	43	48532000000	24334000000	24197000000	7470400000	3279200000	4191200000	9236600000	4921500000	4315100000	14681000000	7241600000	7439800000	10997000000	5669700000	5327100000
P08134	P08134	Rho-related GTP-binding protein RhoC	RHOC	8	1	1	37.8	6.2	6.2	22.006	0.00041365	4.519	904	0.207198455915364	NaN	0.94982255547179	-0.882977336969453	sp|P08134|RHOC_HUMAN Rho-related GTP-binding protein RhoC OS=Homo sapiens OX=9606 GN=RHOC PE=1 SV=1	4101200	1903600	2197600	0	0	0	10806000	7120200	3686100	22071000	7760100	14311000	8	321900000	146570000	175330000	32810000	15228000	17581000	0	0	0	86450000	56961000	29489000	176570000	62081000	114490000
P08174	P08174	Complement decay-accelerating factor	CD55	15	15	15	37.5	37.5	37.5	41.4	0	52.374	905	0.409911017441955	0.250658544695034	0.125946611939581	-0.306139805730686	sp|P08174|DAF_HUMAN Complement decay-accelerating factor OS=Homo sapiens OX=9606 GN=CD55 PE=1 SV=4	197920000	84999000	112930000	294380000	134440000	159950000	368850000	192470000	176380000	297530000	133040000	164490000	23	32751000000	15546000000	17204000000	6595300000	2865400000	3729900000	8680900000	4123800000	4557100000	10222000000	5262100000	4959500000	7044100000	3175500000	3868600000
P08183	P08183	Multidrug resistance protein 1	ABCB1	7	7	6	6.6	6.6	5.9	141.48	0	7.7866	906	-0.710049939358689	0.131976896319483	1.163982036947	0.11905833431226	sp|P08183|MDR1_HUMAN ATP-dependent translocase ABCB1 OS=Homo sapiens OX=9606 GN=ABCB1 PE=1 SV=3	438370	272060	166310	168330	80318	88012	735780	508740	227040	2104800	1095800	1009000	64	314990000	185130000	129860000	36606000	20847000	15759000	10773000	5140400	5632800	47090000	32559000	14531000	145470000	77184000	68281000
P08195	P08195	4F2 cell-surface antigen heavy chain	SLC3A2	37	37	37	59	59	59	67.993	0	323.31	907	0.378026796805787	-0.0440482064819792	0.0441385364706324	0.0844174256517103	sp|P08195|4F2_HUMAN 4F2 cell-surface antigen heavy chain OS=Homo sapiens OX=9606 GN=SLC3A2 PE=1 SV=3	1358300000	590660000	767600000	1548000000	785820000	762190000	1546200000	784900000	761250000	1405200000	723150000	682050000	29	392640000000	189590000000	203040000000	71908000000	31146000000	40762000000	85256000000	43214000000	42042000000	100550000000	48457000000	52097000000	96349000000	48636000000	47713000000
P08236	P08236	Beta-glucuronidase	GUSB	5	5	5	12	12	12	74.731	0	16.764	908	-0.0297348668408262	-0.445007640331058	0.489262281246424	0.0331062894873142	sp|P08236|BGLR_HUMAN Beta-glucuronidase OS=Homo sapiens OX=9606 GN=GUSB PE=1 SV=2	333820	168630	165190	624050	359770	264280	779120	454990	324130	503780	254780	249000	26	782610000	480540000	302060000	51180000	25193000	25987000	53069000	34177000	18892000	91597000	54806000	36791000	79014000	46226000	32788000
P08237	P08237	ATP-dependent 6-phosphofructokinase, muscle type	PFKM	29	27	26	41.3	39	37.8	85.182	0	323.31	909	0.329037482935742	-0.260863073390763	0.11291630692216	0.221576186496633	sp|P08237|PFKAM_HUMAN ATP-dependent 6-phosphofructokinase, muscle type OS=Homo sapiens OX=9606 GN=PFKM PE=1 SV=2	76728000	34008000	42720000	40926000	22308000	18618000	78361000	40713000	37648000	114890000	61845000	53040000	33	25087000000	12775000000	12313000000	4922600000	2241500000	2681100000	4412900000	2427800000	1985000000	6379200000	3248400000	3130800000	7914600000	4224600000	3690000000
P08238;Q58FF7	P08238	Heat shock protein HSP 90-beta	HSP90AB1	73	73	38	72.4	72.4	49.2	83.263	0	323.31	910	0.123340212129678	0.00698004380147531	-0.19984484497537	-0.0864837067920044	sp|P08238|HS90B_HUMAN Heat shock protein HSP 90-beta OS=Homo sapiens OX=9606 GN=HSP90AB1 PE=1 SV=4	6322600000	3026200000	3296300000	8970300000	4474300000	4496000000	9399800000	4374900000	5024900000	8526900000	4135700000	4391200000	33	1518400000000	738870000000	779570000000	252630000000	118800000000	133840000000	371210000000	187730000000	183480000000	441520000000	210080000000	231430000000	377060000000	184460000000	192600000000
P08240	P08240	Signal recognition particle receptor subunit alpha	SRPR	28	28	28	49.1	49.1	49.1	69.81	0	290.74	911	0.305086432881413	-0.356886200104476	0.0779577539995281	0.0703389181832578	sp|P08240|SRPRA_HUMAN Signal recognition particle receptor subunit alpha OS=Homo sapiens OX=9606 GN=SRPRA PE=1 SV=2	78819000	35258000	43561000	97895000	54971000	42924000	142980000	73419000	69557000	150870000	77271000	73594000	35	25146000000	12993000000	12153000000	3164600000	1417700000	1746800000	4621200000	2595300000	2025900000	7520300000	3718700000	3801600000	7482100000	3832000000	3650200000
[truncated: 4,141 more rows]

## Sheet: S2 KAc sites quantified
Supporting Table S2: Lysine acetylation sites (Kac) identified and quantified in Hela cell extracts after knockdown of HDAC6. Sites identified at 1% FDR were additionally filtered (score ≥ 35, delta score ≤ 6, at least two valid quantitation values per site), contaminants and reverse database hits were removed, and the four replicates were averaged. Putative substrate sites of HDAC6 selected for …
[truncated: 2,017 more rows]
