# Supplementary material for: Interactome Profiling of a Lysine Deacetylase Trapping Probe Library Uncovers Crosstalk Between HDAC6 and NF‐κB Signaling
Source: Angew Chem Int Ed Engl. 2025 Aug 18;64(40):e202510967. doi: 10.1002/anie.202510967 (PMC12462753; doi:10.1002/anie.202510967)
Supplement: Supplementary file 3 — Supporting Information [file ANIE-64-e202510967-s002.xlsx]

## Sheet: S6 mini-L-AsuHd vs mini-Lys
Supporting Table S6: Proteins identified in mini-L-AsuHd (P16) and mini-Lys (P11) pulldowns of HeLa cell extracts quantified by label-free quantification. LC-MS/MS raw data were processed using MaxQuant software (Version 1.6.3.4, https://www.maxquant.org/) and human reference proteome (UP000005640_9606, https://www.uniprot.org/) as described in materials and methods. Selection criteria for identi…
Protein identifications					log2 ratio	Limma analysis		Information on LC-MS/MS identification					log2 LFQ values
Protein IDs	Majority protein IDs	Fasta headers	Mol. weight [kDa]	Sequence coverage [%]	Mean log2 fold change (Hd / Lys)	− log10 p	Significance (p ≤ 0.05)	Intensity	MS/MS Count	Peptides	Q-value	Score	log2 LFQ Hd1	log2 LFQ Hd2	log2 LFQ Hd3	log2 LFQ Lys1	log2 LFQ Lys2	log2 LFQ Lys3
A0AV96	A0AV96	sp|A0AV96|RBM47_HUMAN RNA-binding protein 47 OS=Homo sapiens OX=9606 GN=RBM47 PE=1 SV=2	64.098	32.9	0.566043	0.389772		913960000	79	14	0	195.01	22.3407	21.6917	23.1467	22.8849	20.9693	21.6268
A0AVT1	A0AVT1	sp|A0AVT1|UBA6_HUMAN Ubiquitin-like modifier-activating enzyme 6 OS=Homo sapiens OX=9606 GN=UBA6 PE=1 SV=1	117.97	37.5	1.57697	1.1382	+	3928700000	109	31	0	123.87	22.346	19.5272	20.5292	19.3122	19.3308	19.0285
A0MZ66	A0MZ66	sp|A0MZ66|SHOT1_HUMAN Shootin-1 OS=Homo sapiens OX=9606 GN=SHTN1 PE=1 SV=4	71.639	52.1	2.59279	1.86446	+	7599900000	233	29	0	323.31	23.1606	22.9951	23.0081	22.2449	19.2271	19.9134
A5YKK6	A5YKK6	sp|A5YKK6|CNOT1_HUMAN CCR4-NOT transcription complex subunit 1 OS=Homo sapiens OX=9606 GN=CNOT1 PE=1 SV=2	266.94	28.7	-0.131219	0.0555345		5536000000	431	59	0	323.31	22.5628	20.7017	21.7696	22.9827	22.5464	19.8986
A6NDU8	A6NDU8	sp|A6NDU8|CE051_HUMAN UPF0600 protein C5orf51 OS=Homo sapiens OX=9606 GN=C5orf51 PE=1 SV=1	33.62	43.9	2.92708	2.24702	+	2428700000	93	10	0	153.67	24.3423	23.4472	24.4735	22.7805	19.4793	21.2219
A6NHL2	A6NHL2	sp|A6NHL2|TBAL3_HUMAN Tubulin alpha chain-like 3 OS=Homo sapiens OX=9606 GN=TUBAL3 PE=1 SV=2	49.908	11.9	-0.366009	0.12075		323200000	20	7	0	27.153	20.7921	22.7934	19.1253	18.6834	22.4446	22.6808
A6NHR9	A6NHR9	sp|A6NHR9|SMHD1_HUMAN Structural maintenance of chromosomes flexible hinge domain-containing protein 1 OS=Homo sapiens OX=9606 GN=SMCHD1 PE=1 SV=2	226.37	27.8	2.35017	1.81525	+	5244900000	156	51	0	293.46	20.1401	21.6432	21.835	19.2273	18.8628	18.4777
A6NKT7	A6NKT7	sp|A6NKT7|RGPD3_HUMAN RanBP2-like and GRIP domain-containing protein 3 OS=Homo sapiens OX=9606 GN=RGPD3 PE=3 SV=2	197.48	14.6	-1.65517	1.32769	+	175570000	17	24	0.00028169	11.053	20.8869	19.7276	21.1354	22.4688	22.5573	21.6892
A6ZKI3;Q17RB0	A6ZKI3;Q17RB0	sp|A6ZKI3|RTL8C_HUMAN Retrotransposon Gag-like protein 8C OS=Homo sapiens OX=9606 GN=RTL8C PE=1 SV=1;sp|Q17RB0|RTL8B_HUMAN Retrotransposon Gag-like protein 8B OS=Homo sapiens OX=9606 GN=RTL8B PE=1 SV=1	13.171	34.5	-0.209186	0.146453		616710000	55	4	0.00026667	8.9982	21.4505	21.4684	22.6076	21.5145	22.1688	22.4708
A7E2V4	A7E2V4	sp|A7E2V4|ZSWM8_HUMAN Zinc finger SWIM domain-containing protein 8 OS=Homo sapiens OX=9606 GN=ZSWIM8 PE=1 SV=1	197.3	8.5	-0.222794	0.13823		467270000	30	9	0	39.508	21.4715	19.3729	19.112	21.397	20.6164	18.6113
C4AMC7;Q6VEQ5;A8K0Z3;A8MWX3	C4AMC7;Q6VEQ5;A8K0Z3	sp|C4AMC7|WASH3_HUMAN Putative WAS protein family homolog 3 OS=Homo sapiens OX=9606 GN=WASH3P PE=1 SV=2;sp|Q6VEQ5|WASH2_HUMAN WAS protein family homolog 2 OS=Homo sapiens OX=9606 GN=WASH2P PE=2 SV=2;sp|A8K0Z3|WASH1_HUMAN WASH complex subunit 1 OS=Homo sapi	49.994	23.5	0.310265	0.141151		780670000	44	9	0	40.788	22.2476	19.7625	20.3436	22.0203	21.2857	18.1169
Q13765;E9PAV3	Q13765;E9PAV3	sp|Q13765|NACA_HUMAN Nascent polypeptide-associated complex subunit alpha OS=Homo sapiens OX=9606 GN=NACA PE=1 SV=1;sp|E9PAV3|NACAM_HUMAN Nascent polypeptide-associated complex subunit alpha, muscle-specific form OS=Homo sapiens OX=9606 GN=NACA PE=1 SV=1	23.384	49.8	0.395848	0.269653		20388000000	351	7	0	323.31	25.6326	24.9734	24.4404	25.1025	23.7711	24.9852
O00139	O00139	sp|O00139|KIF2A_HUMAN Kinesin-like protein KIF2A OS=Homo sapiens OX=9606 GN=KIF2A PE=1 SV=3	79.954	16.7	1.58698	1.31306	+	878850000	51	13	0	42.79	21.7557	19.6499	21.4441	21.3548	17.623	19.111
O00148	O00148	sp|O00148|DX39A_HUMAN ATP-dependent RNA helicase DDX39A OS=Homo sapiens OX=9606 GN=DDX39A PE=1 SV=2	49.129	53.2	0.649682	0.333353		1843200000	117	25	0	89.835	21.5187	20.5777	20.5384	22.1785	17.795	20.7122
O00151	O00151	sp|O00151|PDLI1_HUMAN PDZ and LIM domain protein 1 OS=Homo sapiens OX=9606 GN=PDLIM1 PE=1 SV=4	36.071	71.1	1.93939	1.13512	+	11205000000	221	18	0	323.31	23.6037	22.7948	22.1008	23.1817	18.5087	20.9907
O00154	O00154	sp|O00154|BACH_HUMAN Cytosolic acyl coenzyme A thioester hydrolase OS=Homo sapiens OX=9606 GN=ACOT7 PE=1 SV=3	41.796	37.1	1.4181	1.16519	+	4281800000	108	12	0	57.275	21.7487	21.6472	22.6092	21.5091	19.7479	20.4938
O00170	O00170	sp|O00170|AIP_HUMAN AH receptor-interacting protein OS=Homo sapiens OX=9606 GN=AIP PE=1 SV=2	37.636	47.6	3.28351	2.01419	+	2699700000	101	14	0	152.84	23.043	21.8987	24.3872	19.7096	20.5991	19.1697
O00178	O00178	sp|O00178|GTPB1_HUMAN GTP-binding protein 1 OS=Homo sapiens OX=9606 GN=GTPBP1 PE=1 SV=3	72.453	34.2	0.846221	0.465095		783880000	46	15	0	98.866	22.3867	18.4584	22.4454	23.3539	17.6315	19.7664
O00193	O00193	sp|O00193|SMAP_HUMAN Small acidic protein OS=Homo sapiens OX=9606 GN=SMAP PE=1 SV=1	20.332	53.6	4.83658	2.30822	+	14715000000	136	11	0	323.31	27.2422	25.3016	25.518	25.0878	17.6814	20.7829
O00203;Q13367	O00203	sp|O00203|AP3B1_HUMAN AP-3 complex subunit beta-1 OS=Homo sapiens OX=9606 GN=AP3B1 PE=1 SV=3	121.32	38	0.108236	0.0655746		10199000000	330	40	0	307.54	24.3502	22.2719	22.8843	24.3814	22.8614	21.9389
O00231	O00231	sp|O00231|PSD11_HUMAN 26S proteasome non-ATPase regulatory subunit 11 OS=Homo sapiens OX=9606 GN=PSMD11 PE=1 SV=3	47.463	64.2	-1.62696	1.32605	+	11380000000	253	25	0	254.95	22.5277	18.3146	21.5619	22.9897	20.934	23.3613
O00232	O00232	sp|O00232|PSD12_HUMAN 26S proteasome non-ATPase regulatory subunit 12 OS=Homo sapiens OX=9606 GN=PSMD12 PE=1 SV=3	52.904	53.9	-0.429218	0.348605		6561000000	196	27	0	284.64	22.7827	20.0873	20.9539	23.0797	20.3876	21.6443
O00233	O00233	sp|O00233|PSMD9_HUMAN 26S proteasome non-ATPase regulatory subunit 9 OS=Homo sapiens OX=9606 GN=PSMD9 PE=1 SV=3	24.682	45.7	3.50266	2.46407	+	2727300000	62	13	0	99.081	23.4827	22.6584	23.1066	21.0906	19.6843	17.9648
O00267	O00267	sp|O00267|SPT5H_HUMAN Transcription elongation factor SPT5 OS=Homo sapiens OX=9606 GN=SUPT5H PE=1 SV=1	121	46.8	2.17239	1.69501	+	5247200000	189	41	0	323.31	25.1894	21.1275	22.8618	24.1766	19.1225	19.3624
O00287	O00287	sp|O00287|RFXAP_HUMAN Regulatory factor X-associated protein OS=Homo sapiens OX=9606 GN=RFXAP PE=1 SV=1	28.232	28.3	-0.500167	0.310261		399110000	33	5	0	57.092	21.6286	19.0937	21.8846	22.2407	20.7861	21.0806
O00299	O00299	sp|O00299|CLIC1_HUMAN Chloride intracellular channel protein 1 OS=Homo sapiens OX=9606 GN=CLIC1 PE=1 SV=4	26.922	80.5	0.648562	0.532052		17380000000	302	14	0	305.92	23.4482	21.6562	24.4489	23.3027	20.3471	23.9578
O00303	O00303	sp|O00303|EIF3F_HUMAN Eukaryotic translation initiation factor 3 subunit F OS=Homo sapiens OX=9606 GN=EIF3F PE=1 SV=1	37.563	54.1	-0.571994	0.471893		5477700000	182	15	0	167.91	23.3813	23.8675	23.1601	23.9474	23.9716	24.2059
O00410	O00410	sp|O00410|IPO5_HUMAN Importin-5 OS=Homo sapiens OX=9606 GN=IPO5 PE=1 SV=4	123.63	51.7	2.76233	1.8998	+	55291000000	1040	46	0	323.31	26.142	26.3108	26.8614	24.6012	21.7078	24.7182
O00418	O00418	sp|O00418|EF2K_HUMAN Eukaryotic elongation factor 2 kinase OS=Homo sapiens OX=9606 GN=EEF2K PE=1 SV=2	82.143	44.4	5.37475	2.88447	+	3765500000	128	33	0	183.26	25.1831	22.4916	24.4037	22.2642	16.1799	17.5099
O00422	O00422	sp|O00422|SAP18_HUMAN Histone deacetylase complex subunit SAP18 OS=Homo sapiens OX=9606 GN=SAP18 PE=1 SV=1	17.561	32	-0.901644	0.757787	+	1232100000	30	8	0	93.48	22.1698	22.7635	19.4323	23.4525	24.1399	19.4781
O00429	O00429	sp|O00429|DNM1L_HUMAN Dynamin-1-like protein OS=Homo sapiens OX=9606 GN=DNM1L PE=1 SV=2	81.876	59.6	0.725458	0.491365		7870900000	306	37	0	323.31	22.7785	22.3035	22.9453	23.421	21.1742	21.2557
O00442	O00442	sp|O00442|RTCA_HUMAN RNA 3-terminal phosphate cyclase OS=Homo sapiens OX=9606 GN=RTCA PE=1 SV=1	39.336	42.3	3.22969	2.74805	+	1194800000	46	12	0	62.484	24.3051	22.5394	21.36	20.2192	19.7183	18.578
O00443	O00443	sp|O00443|P3C2A_HUMAN Phosphatidylinositol 4-phosphate 3-kinase C2 domain-containing subunit alpha OS=Homo sapiens OX=9606 GN=PIK3C2A PE=1 SV=2	190.68	3	2.92072	1.43849	+	1240600000	35	5	0.00026831	9.2127	25.5989	25.4427	25.4136	24.7244	23.5386	19.43
O00461	O00461	sp|O00461|GOLI4_HUMAN Golgi integral membrane protein 4 OS=Homo sapiens OX=9606 GN=GOLIM4 PE=1 SV=1	81.879	18	-0.856695	0.659117	+	320630000	29	9	0	74.663	19.7221	21.3969	19.3931	21.1969	22.7566	19.1287
O00487	O00487	sp|O00487|PSDE_HUMAN 26S proteasome non-ATPase regulatory subunit 14 OS=Homo sapiens OX=9606 GN=PSMD14 PE=1 SV=1	34.577	45.2	-0.230996	0.157526		5066700000	75	10	0	78.055	21.901	19.1825	21.2455	22.034	18.8627	22.1252
O00505	O00505	sp|O00505|IMA4_HUMAN Importin subunit alpha-4 OS=Homo sapiens OX=9606 GN=KPNA3 PE=1 SV=2	57.81	43	0.95982	0.836048	+	8892400000	175	19	0	320.47	25.5788	23.5953	23.3415	24.7403	21.9207	22.9752
O00541	O00541	sp|O00541|PESC_HUMAN Pescadillo homolog OS=Homo sapiens OX=9606 GN=PES1 PE=1 SV=1	68.002	28.9	0.384423	0.277864		2682600000	99	18	0	120.08	24.0927	21.1947	22.0787	23.2821	21.5923	21.3385
O00571;O15523;Q9NQI0	O00571;O15523	sp|O00571|DDX3X_HUMAN ATP-dependent RNA helicase DDX3X OS=Homo sapiens OX=9606 GN=DDX3X PE=1 SV=3;sp|O15523|DDX3Y_HUMAN ATP-dependent RNA helicase DDX3Y OS=Homo sapiens OX=9606 GN=DDX3Y PE=1 SV=2	73.243	60.6	0.144659	0.100185		16050000000	468	41	0	323.31	25.2931	25.6682	25.3743	25.4439	25.415	25.0428
O00629	O00629	sp|O00629|IMA3_HUMAN Importin subunit alpha-3 OS=Homo sapiens OX=9606 GN=KPNA4 PE=1 SV=1	57.886	36.5	1.14882	0.608298	+	1975100000	46	18	0	192.15	22.5399	22.9197	22.799	23.5165	21.6856	19.61
O00712	O00712	sp|O00712|NFIB_HUMAN Nuclear factor 1 B-type OS=Homo sapiens OX=9606 GN=NFIB PE=1 SV=2	47.441	31.7	1.49454	0.83401	+	735100000	44	9	0	287.94	23.2828	22.8436	22.7634	23.7089	21.6406	19.0566
O00743	O00743	sp|O00743|PPP6_HUMAN Serine/threonine-protein phosphatase 6 catalytic subunit OS=Homo sapiens OX=9606 GN=PPP6C PE=1 SV=1	35.144	43	2.0405	1.93102	+	4838100000	75	12	0	138.05	25.3567	22.7773	23.4305	22.6728	21.0531	21.7171
O00762	O00762	sp|O00762|UBE2C_HUMAN Ubiquitin-conjugating enzyme E2 C OS=Homo sapiens OX=9606 GN=UBE2C PE=1 SV=1	19.652	43	1.64276	1.31684	+	619340000	29	6	0	27.309	22.067	22.9447	19.5356	21.3061	20.0147	18.2982
O00764	O00764	sp|O00764|PDXK_HUMAN Pyridoxal kinase OS=Homo sapiens OX=9606 GN=PDXK PE=1 SV=1	35.102	45.8	3.39124	2.23039	+	2793400000	38	13	0	127.58	22.3652	21.6141	23.9191	18.9265	19.9537	18.8445
O14545	O14545	sp|O14545|TRAD1_HUMAN TRAF-type zinc finger domain-containing protein 1 OS=Homo sapiens OX=9606 GN=TRAFD1 PE=1 SV=1	64.84	23	0.780495	0.349344		1095900000	46	9	0	77.009	22.7252	19.0499	23.0011	22.9387	19.9291	19.5668
O14562	O14562	sp|O14562|UBFD1_HUMAN Ubiquitin domain-containing protein UBFD1 OS=Homo sapiens OX=9606 GN=UBFD1 PE=1 SV=2	33.382	43	3.45276	2.56874	+	2061800000	98	11	0	69.411	22.4021	24.2107	23.832	19.9345	19.3526	20.7995
O14579	O14579	sp|O14579|COPE_HUMAN Coatomer subunit epsilon OS=Homo sapiens OX=9606 GN=COPE PE=1 SV=3	34.482	76.9	-0.322116	0.242268		8539400000	221	23	0	285.04	24.2588	22.0691	22.5789	24.1392	22.6799	23.054
O14617	O14617	sp|O14617|AP3D1_HUMAN AP-3 complex subunit delta-1 OS=Homo sapiens OX=9606 GN=AP3D1 PE=1 SV=1	130.16	27.4	-0.0968221	0.0419217		3635300000	187	29	0	164.29	23.6224	21.3758	22.6025	22.4287	23.4821	21.9803
O14618	O14618	sp|O14618|CCS_HUMAN Copper chaperone for superoxide dismutase OS=Homo sapiens OX=9606 GN=CCS PE=1 SV=1	29.04	12.8	1.49288	1.25647	+	796280000	19	4	0	14.635	22.2085	21.3444	21.3905	19.6585	20.0563	20.7499
O14646	O14646	sp|O14646|CHD1_HUMAN Chromodomain-helicase-DNA-binding protein 1 OS=Homo sapiens OX=9606 GN=CHD1 PE=1 SV=2	196.69	18.5	0.713247	0.488809		1307900000	55	26	0	269.33	22.6932	18.1049	19.3512	20.8194	18.5866	18.6035
O14686	O14686	sp|O14686|KMT2D_HUMAN Histone-lysine N-methyltransferase 2D OS=Homo sapiens OX=9606 GN=KMT2D PE=1 SV=2	593.38	12.9	-1.49401	1.39356	+	1043000000	101	44	0	311.31	23.4868	20.772	20.2259	24.2869	22.4596	22.2202
O14744	O14744	sp|O14744|ANM5_HUMAN Protein arginine N-methyltransferase 5 OS=Homo sapiens OX=9606 GN=PRMT5 PE=1 SV=4	72.683	51.6	0.699066	0.589531		16579000000	296	28	0	323.31	24.1492	24.0635	25.5402	23.2383	23.9918	24.4257
O14745	O14745	sp|O14745|NHRF1_HUMAN Na(+)/H(+) exchange regulatory cofactor NHE-RF1 OS=Homo sapiens OX=9606 GN=SLC9A3R1 PE=1 SV=4	38.868	59.8	2.1333	1.57516	+	4006400000	88	21	0	117.31	22.5431	22.203	21.285	21.8025	18.627	19.2016
O14776;Q5VWI1	O14776	sp|O14776|TCRG1_HUMAN Transcription elongation regulator 1 OS=Homo sapiens OX=9606 GN=TCERG1 PE=1 SV=2	123.9	41.1	-0.274019	0.197228		44968000000	992	58	0	323.31	25.8815	25.485	25.8399	26.5329	25.9208	25.5747
O14802	O14802	sp|O14802|RPC1_HUMAN DNA-directed RNA polymerase III subunit RPC1 OS=Homo sapiens OX=9606 GN=POLR3A PE=1 SV=2	155.64	23.8	1.4834	1.21353	+	915240000	35	26	0	103.17	20.5085	21.1361	18.9599	19.9703	18.5171	17.667
O14818	O14818	sp|O14818|PSA7_HUMAN Proteasome subunit alpha type-7 OS=Homo sapiens OX=9606 GN=PSMA7 PE=1 SV=1	27.887	56.5	-0.351783	0.21702		12607000000	250	14	0	299.46	23.7679	23.7344	24.3513	24.4735	22.8469	25.5885
O14929	O14929	sp|O14929|HAT1_HUMAN Histone acetyltransferase type B catalytic subunit OS=Homo sapiens OX=9606 GN=HAT1 PE=1 SV=1	49.512	46.5	2.77721	2.29115	+	10370000000	272	15	0	323.31	25.4311	24.4918	24.6182	22.9456	20.6034	22.6605
P19105;O14950;P24844	P19105;O14950;P24844	sp|P19105|ML12A_HUMAN Myosin regulatory light chain 12A OS=Homo sapiens OX=9606 GN=MYL12A PE=1 SV=2;sp|O14950|ML12B_HUMAN Myosin regulatory light chain 12B OS=Homo sapiens OX=9606 GN=MYL12B PE=1 SV=2;sp|P24844|MYL9_HUMAN Myosin regulatory light polypeptide	19.794	68.4	-1.3306	1.17719	+	11430000000	242	14	0	323.31	22.4674	25.1026	23.5406	23.1071	26.2852	25.7102
O14976	O14976	sp|O14976|GAK_HUMAN Cyclin-G-associated kinase OS=Homo sapiens OX=9606 GN=GAK PE=1 SV=2	143.19	21.1	0.362881	0.179428		1504900000	106	22	0	188.25	22.2709	20.3806	23.0207	23.2593	20.5828	20.7415
O14979	O14979	sp|O14979|HNRDL_HUMAN Heterogeneous nuclear ribonucleoprotein D-like OS=Homo sapiens OX=9606 GN=HNRNPDL PE=1 SV=3	46.437	24.8	-0.432608	0.346509		2764300000	82	10	0	72.367	22.9148	23.0923	21.726	23.0743	23.4246	22.5321
O14980	O14980	sp|O14980|XPO1_HUMAN Exportin-1 OS=Homo sapiens OX=9606 GN=XPO1 PE=1 SV=1	123.38	48.4	0.975733	0.904827	+	13180000000	499	46	0	323.31	23.5015	24.1389	23.9379	22.9923	22.8154	22.8434
O15013	O15013	sp|O15013|ARHGA_HUMAN Rho guanine nucleotide exchange factor 10 OS=Homo sapiens OX=9606 GN=ARHGEF10 PE=1 SV=4	151.61	16.1	0.158767	0.0843		388630000	32	18	0	41.738	20.8554	22.1049	20.2574	21.3846	20.4852	20.8715
O15014	O15014	sp|O15014|ZN609_HUMAN Zinc finger protein 609 OS=Homo sapiens OX=9606 GN=ZNF609 PE=1 SV=2	151.19	11.3	-0.404454	0.302599		264460000	23	11	0	34.006	19.6117	20.0305	20.4693	20.6092	19.8528	20.8629
O15020	O15020	sp|O15020|SPTN2_HUMAN Spectrin beta chain, non-erythrocytic 2 OS=Homo sapiens OX=9606 GN=SPTBN2 PE=1 SV=3	271.32	15	2.275	0.571982		13636000000	44	32	0	41.081	20.1407	28.2076	27.3244	21.3128	28.3993	19.1356
O15027	O15027	sp|O15027|SC16A_HUMAN Protein transport protein Sec16A OS=Homo sapiens OX=9606 GN=SEC16A PE=1 SV=4	251.89	27.2	-1.83057	1.58582	+	2657700000	175	41	0	323.31	21.2936	19.3644	21.6864	22.1025	21.944	23.7895
O15042	O15042	sp|O15042|SR140_HUMAN U2 snRNP-associated SURP motif-containing protein OS=Homo sapiens OX=9606 GN=U2SURP PE=1 SV=2	118.29	24.9	-1.31818	1.01104	+	2476600000	132	20	0	126.12	22.8709	22.5945	22.5409	24.1732	25.1121	22.6756
O15047	O15047	sp|O15047|SET1A_HUMAN Histone-lysine N-methyltransferase SETD1A OS=Homo sapiens OX=9606 GN=SETD1A PE=1 SV=3	186.03	15.3	-2.06201	1.19782	+	915180000	59	20	0	81.705	21.4822	19.1435	19.5547	21.1341	22.6663	22.5661
O15067	O15067	sp|O15067|PUR4_HUMAN Phosphoribosylformylglycinamidine synthase OS=Homo sapiens OX=9606 GN=PFAS PE=1 SV=4	144.73	47.2	7.07956	4.06821	+	9959200000	238	43	0	323.31	24.8055	25.1472	26.2411	17.0922	19.6422	18.2208
O15084	O15084	sp|O15084|ANR28_HUMAN Serine/threonine-protein phosphatase 6 regulatory ankyrin repeat subunit A OS=Homo sapiens OX=9606 GN=ANKRD28 PE=1 SV=5	112.96	18.8	0.294709	0.1913		855370000	46	15	0	57.335	19.9044	19.8361	20.7888	20.3148	18.5501	20.7802
O15119;Q9UL17;Q13207	O15119	sp|O15119|TBX3_HUMAN T-box transcription factor TBX3 OS=Homo sapiens OX=9606 GN=TBX3 PE=1 SV=4	79.388	16	-1.39901	0.962445	+	931560000	48	10	0	136.1	22.7826	19.5369	18.7227	24.0768	22.4883	18.6741
O15160	O15160	sp|O15160|RPAC1_HUMAN DNA-directed RNA polymerases I and III subunit RPAC1 OS=Homo sapiens OX=9606 GN=POLR1C PE=1 SV=1	39.249	49.7	0.997409	0.852	+	1527500000	81	12	0	189.51	23.0593	20.7154	20.4867	21.7151	19.2036	20.3505
O15212	O15212	sp|O15212|PFD6_HUMAN Prefoldin subunit 6 OS=Homo sapiens OX=9606 GN=PFDN6 PE=1 SV=1	14.582	72.1	1.64318	1.44012	+	4995100000	97	10	0	120.72	23.9092	22.9745	22.6212	21.8718	20.7335	21.9701
O15294	O15294	sp|O15294|OGT1_HUMAN UDP-N-acetylglucosamine--peptide N-acetylglucosaminyltransferase 110 kDa subunit OS=Homo sapiens OX=9606 GN=OGT PE=1 SV=3	116.92	41	0.833231	0.487979		7130900000	304	36	0	230.75	23.2245	22.562	23.0384	23.6823	22.3033	20.3396
O15305	O15305	sp|O15305|PMM2_HUMAN Phosphomannomutase 2 OS=Homo sapiens OX=9606 GN=PMM2 PE=1 SV=1	28.082	54.5	3.63243	2.34781	+	2304600000	49	12	0	48.429	22.8963	22.9826	22.4926	19.6026	17.4712	20.4004
O15355	O15355	sp|O15355|PPM1G_HUMAN Protein phosphatase 1G OS=Homo sapiens OX=9606 GN=PPM1G PE=1 SV=1	59.271	64.3	2.17304	1.77123	+	35035000000	437	34	0	323.31	27.5008	25.7242	26.1384	26.2367	22.3094	24.2982
O15357;Q92835	O15357	sp|O15357|SHIP2_HUMAN Phosphatidylinositol 3,4,5-trisphosphate 5-phosphatase 2 OS=Homo sapiens OX=9606 GN=INPPL1 PE=1 SV=2	138.6	42.9	2.38913	2.10454	+	4519800000	240	42	0	304.83	24.0791	23.2911	24.0595	22.5225	20.8639	20.8759
O15371	O15371	sp|O15371|EIF3D_HUMAN Eukaryotic translation initiation factor 3 subunit D OS=Homo sapiens OX=9606 GN=EIF3D PE=1 SV=1	63.972	42	-0.382441	0.239035		5078400000	135	18	0	158.26	22.3733	20.1362	20.6975	24.0051	20.1268	20.2224
O15372	O15372	sp|O15372|EIF3H_HUMAN Eukaryotic translation initiation factor 3 subunit H OS=Homo sapiens OX=9606 GN=EIF3H PE=1 SV=1	39.93	42.6	0.0180372	0.00657263		5146700000	113	15	0	103.18	23.6447	22.0185	22.9676	24.5305	19.5075	24.5387
O15379	O15379	sp|O15379|HDAC3_HUMAN Histone deacetylase 3 OS=Homo sapiens OX=9606 GN=HDAC3 PE=1 SV=2	48.847	27.3	1.77037	1.48177	+	1001900000	55	9	0	98.218	21.2237	21.7281	21.8013	19.4284	18.9464	21.0672
O15498	O15498	sp|O15498|YKT6_HUMAN Synaptobrevin homolog YKT6 OS=Homo sapiens OX=9606 GN=YKT6 PE=1 SV=1	22.417	36.9	-0.643625	0.506461		617410000	45	8	0	39.068	21.3367	20.3569	21.5436	22.1227	21.652	21.3934
O15541	O15541	sp|O15541|R113A_HUMAN E3 ubiquitin-protein ligase RNF113A OS=Homo sapiens OX=9606 GN=RNF113A PE=1 SV=1	38.787	30.9	0.880075	0.371687		1056500000	48	9	0	131.96	22.9918	17.392	22.6718	21.5232	19.3072	19.585
O43143	O43143	sp|O43143|DHX15_HUMAN Pre-mRNA-splicing factor ATP-dependent RNA helicase DHX15 OS=Homo sapiens OX=9606 GN=DHX15 PE=1 SV=2	90.932	39.1	0.684955	0.578889		6657400000	349	32	0	237.02	23.9412	24.0513	23.9802	23.5142	23.7152	22.6884
O43148	O43148	sp|O43148|MCES_HUMAN mRNA cap guanine-N7 methyltransferase OS=Homo sapiens OX=9606 GN=RNMT PE=1 SV=1	54.843	35.7	2.86573	2.52414	+	2387500000	77	14	0	70.034	21.4649	21.7024	21.967	18.9727	19.2665	18.2979
O43172	O43172	sp|O43172|PRP4_HUMAN U4/U6 small nuclear ribonucleoprotein Prp4 OS=Homo sapiens OX=9606 GN=PRPF4 PE=1 SV=2	58.449	43.5	-0.154125	0.1083		1759900000	96	19	0	80.548	22.914	22.3505	21.5268	23.2212	22.3123	21.7202
O43175	O43175	sp|O43175|SERA_HUMAN D-3-phosphoglycerate dehydrogenase OS=Homo sapiens OX=9606 GN=PHGDH PE=1 SV=4	56.65	59.1	1.31465	1.20871	+	138840000000	846	29	0	323.31	27.0844	27.1113	27.6238	26.4894	25.3193	26.0668
O43242	O43242	sp|O43242|PSMD3_HUMAN 26S proteasome non-ATPase regulatory subunit 3 OS=Homo sapiens OX=9606 GN=PSMD3 PE=1 SV=2	60.977	53	-1.29767	0.479791		11427000000	173	28	0	223.33	20.7027	20.9931	17.448	20.5754	20.0521	22.4093
O43290	O43290	sp|O43290|SNUT1_HUMAN U4/U6,U5 tri-snRNP-associated protein 1 OS=Homo sapiens OX=9606 GN=SART1 PE=1 SV=1	90.254	38	-0.684649	0.543301		1158600000	94	24	0	272.27	22.2861	22.4485	21.1441	23.241	22.2883	22.4033
O43324	O43324	sp|O43324|MCA3_HUMAN Eukaryotic translation elongation factor 1 epsilon-1 OS=Homo sapiens OX=9606 GN=EEF1E1 PE=1 SV=1	19.81	52.9	1.26511	1.08595	+	2385000000	78	8	0	39.238	23.3823	21.6026	22.9599	22.8981	19.4276	21.8237
O43390	O43390	sp|O43390|HNRPR_HUMAN Heterogeneous nuclear ribonucleoprotein R OS=Homo sapiens OX=9606 GN=HNRNPR PE=1 SV=1	70.942	43	-0.59065	0.379754		7686000000	177	28	0	216.08	21.5477	22.754	21.9546	23.2945	22.0307	22.7032
O43395	O43395	sp|O43395|PRPF3_HUMAN U4/U6 small nuclear ribonucleoprotein Prp3 OS=Homo sapiens OX=9606 GN=PRPF3 PE=1 SV=2	77.528	47	-0.902213	0.703406	+	5668000000	305	33	0	186.42	24.0418	21.9059	22.5139	24.7116	23.8678	22.5888
O43396	O43396	sp|O43396|TXNL1_HUMAN Thioredoxin-like protein 1 OS=Homo sapiens OX=9606 GN=TXNL1 PE=1 SV=3	32.251	62.6	0.167229	0.0546755		4148800000	86	17	0	115.21	23.5846	19.4802	21.3916	20.545	21.8546	21.5551
O43399	O43399	sp|O43399|TPD54_HUMAN Tumor protein D54 OS=Homo sapiens OX=9606 GN=TPD52L2 PE=1 SV=2	22.237	93.2	-0.8319	0.768329	+	24805000000	440	20	0	323.31	24.8225	24.6669	24.4753	25.4124	25.4414	25.6066
O43488;Q8NHP1	O43488	sp|O43488|ARK72_HUMAN Aflatoxin B1 aldehyde reductase member 2 OS=Homo sapiens OX=9606 GN=AKR7A2 PE=1 SV=3	39.589	18.4	1.59054	1.51344	+	460190000	18	5	0	21.789	20.3604	19.5477	20.848	19.3971	17.5708	19.0166
O43583	O43583	sp|O43583|DENR_HUMAN Density-regulated protein OS=Homo sapiens OX=9606 GN=DENR PE=1 SV=2	22.092	51.5	3.78877	2.83807	+	1387900000	63	8	0	323.31	22.3953	23.4372	23.7857	19.9204	19.0357	19.2958
O43592	O43592	sp|O43592|XPOT_HUMAN Exportin-T OS=Homo sapiens OX=9606 GN=XPOT PE=1 SV=2	109.96	41.2	4.04169	3.33793	+	8831600000	288	36	0	323.31	23.2721	24.4439	24.8508	19.0917	21.0022	20.348
O43615	O43615	sp|O43615|TIM44_HUMAN Mitochondrial import inner membrane translocase subunit TIM44 OS=Homo sapiens OX=9606 GN=TIMM44 PE=1 SV=2	51.355	34.5	-1.52383	1.33836	+	1465100000	94	16	0	68.824	23.5979	20.3077	21.4154	24.7525	22.7953	22.3447
O43665	O43665	sp|O43665|RGS10_HUMAN Regulator of G-protein signaling 10 OS=Homo sapiens OX=9606 GN=RGS10 PE=1 SV=3	21.21	39.2	-1.95845	1.25245	+	2443100000	20	6	0	31.079	18.988	18.8545	26.8014	22.9747	19.3396	28.205
O43670	O43670	sp|O43670|ZN207_HUMAN BUB3-interacting and GLEBS motif-containing protein ZNF207 OS=Homo sapiens OX=9606 GN=ZNF207 PE=1 SV=1	50.75	15.7	0.193862	0.123634		6908700000	115	8	0	51.485	24.7959	24.8302	24.8644	25.4482	24.4539	24.0068
O43681	O43681	sp|O43681|ASNA_HUMAN ATPase ASNA1 OS=Homo sapiens OX=9606 GN=ASNA1 PE=1 SV=2	38.792	53.7	-0.183893	0.132172		9592800000	274	14	0	161.44	24.9208	23.2443	23.7935	25.2437	23.3697	23.8969
O43684	O43684	sp|O43684|BUB3_HUMAN Mitotic checkpoint protein BUB3 OS=Homo sapiens OX=9606 GN=BUB3 PE=1 SV=1	37.154	52.7	0.511333	0.376135		8721500000	234	17	0	295.21	25.1879	24.184	24.4912	25.4006	23.8005	23.1281
O43707	O43707	sp|O43707|ACTN4_HUMAN Alpha-actinin-4 OS=Homo sapiens OX=9606 GN=ACTN4 PE=1 SV=2	104.85	77.6	-1.02351	0.92569	+	177750000000	1669	79	0	323.31	25.1625	24.2565	24.2895	25.5651	25.4179	25.7962
O43709	O43709	sp|O43709|BUD23_HUMAN Probable 18S rRNA (guanine-N(7))-methyltransferase OS=Homo sapiens OX=9606 GN=BUD23 PE=1 SV=2	31.88	17.8	0.732458	0.435267		202300000	21	3	0	18.671	20.9861	18.2292	21.2423	20.3288	19.0091	18.9223
O43719	O43719	sp|O43719|HTSF1_HUMAN HIV Tat-specific factor 1 OS=Homo sapiens OX=9606 GN=HTATSF1 PE=1 SV=1	85.852	63.2	2.00909	1.74621	+	42336000000	444	54	0	323.31	27.7907	26.9557	26.6903	26.7261	24.8601	23.8232
O43739;Q99418	O43739;Q99418	sp|O43739|CYH3_HUMAN Cytohesin-3 OS=Homo sapiens OX=9606 GN=CYTH3 PE=1 SV=2;sp|Q99418|CYH2_HUMAN Cytohesin-2 OS=Homo sapiens OX=9606 GN=CYTH2 PE=1 SV=2	46.348	12.8	-0.585674	0.490762		85457000	11	4	0.00027056	9.5307	18.7554	19.1999	20.243	19.3903	20.1808	20.3841
O43765	O43765	sp|O43765|SGTA_HUMAN Small glutamine-rich tetratricopeptide repeat-containing protein alpha OS=Homo sapiens OX=9606 GN=SGTA PE=1 SV=1	34.063	43.1	-0.278185	0.20648		6356700000	147	15	0	104.76	24.3677	19.2889	21.3423	24.3547	19.5005	21.9784
O43776	O43776	sp|O43776|SYNC_HUMAN Asparagine--tRNA ligase, cytoplasmic OS=Homo sapiens OX=9606 GN=NARS PE=1 SV=1	62.942	30.3	2.65874	2.17698	+	6921900000	132	16	0	130.09	22.4023	21.6921	23.0579	18.5777	19.3379	21.2605
O43809	O43809	sp|O43809|CPSF5_HUMAN Cleavage and polyadenylation specificity factor subunit 5 OS=Homo sapiens OX=9606 GN=NUDT21 PE=1 SV=1	26.227	43.2	0.0289211	0.0186024		9767900000	203	12	0	114.55	25.5656	25.187	25.0853	25.4665	25.4058	24.8788
O43813	O43813	sp|O43813|LANC1_HUMAN Glutathione S-transferase LANCL1 OS=Homo sapiens OX=9606 GN=LANCL1 PE=1 SV=1	45.283	32.6	1.57774	1.46442	+	2348000000	74	16	0	87.637	22.5825	22.8753	23.7796	21.7352	21.0895	21.6795
O43815	O43815	sp|O43815|STRN_HUMAN Striatin OS=Homo sapiens OX=9606 GN=STRN PE=1 SV=4	86.131	43.6	-1.27502	0.765066	+	1872700000	89	23	0	323.31	21.4718	19.7938	18.3746	21.8725	19.8583	21.7345
O43823	O43823	sp|O43823|AKAP8_HUMAN A-kinase anchor protein 8 OS=Homo sapiens OX=9606 GN=AKAP8 PE=1 SV=1	76.107	31.6	-0.690175	0.578061		2724600000	112	17	0	309.32	23.4822	22.7759	21.7999	23.6671	23.3554	23.1061
O43847	O43847	sp|O43847|NRDC_HUMAN Nardilysin OS=Homo sapiens OX=9606 GN=NRDC PE=1 SV=3	131.7	41	3.04015	2.54214	+	19151000000	354	45	0	323.31	26.3652	25.6477	26.2285	24.0067	21.6122	23.5022
O43852	O43852	sp|O43852|CALU_HUMAN Calumenin OS=Homo sapiens OX=9606 GN=CALU PE=1 SV=2	37.106	54.3	-3.96379	2.22182	+	12404000000	170	16	0	201.51	23.4317	18.2125	18.1835	24.8456	23.3917	23.4819
O43865	O43865	sp|O43865|SAHH2_HUMAN S-adenosylhomocysteine hydrolase-like protein 1 OS=Homo sapiens OX=9606 GN=AHCYL1 PE=1 SV=2	58.951	33.8	2.16331	2.02385	+	3614100000	134	21	0	99.975	23.5273	22.4081	22.5931	21.6613	19.5628	20.8145
O43896	O43896	sp|O43896|KIF1C_HUMAN Kinesin-like protein KIF1C OS=Homo sapiens OX=9606 GN=KIF1C PE=1 SV=3	122.95	7.8	0.938469	0.59933		218630000	23	8	0.00028433	11.455	20.6187	20.4852	21.293	21.2497	18.1264	20.2055
O43913	O43913	sp|O43913|ORC5_HUMAN Origin recognition complex subunit 5 OS=Homo sapiens OX=9606 GN=ORC5 PE=1 SV=1	50.282	23.2	-0.154445	0.0600383		872140000	34	10	0	22.788	21.8664	21.0211	19.0748	22.5487	18.8051	21.0717
O60216;Q9H4I0	O60216	sp|O60216|RAD21_HUMAN Double-strand-break repair protein rad21 homolog OS=Homo sapiens OX=9606 GN=RAD21 PE=1 SV=2	71.689	43.1	-0.432458	0.192916		2156600000	104	23	0	193.76	20.275	20.9704	18.2106	20.8288	19.2928	20.6317
O60232	O60232	sp|O60232|ZNRD2_HUMAN Protein ZNRD2 OS=Homo sapiens OX=9606 GN=ZNRD2 PE=1 SV=1	21.474	64.8	1.06081	0.587561		1559900000	47	9	0	144.7	21.3417	20.8595	20.8365	18.0775	20.6539	21.1238
O60256	O60256	sp|O60256|KPRB_HUMAN Phosphoribosyl pyrophosphate synthase-associated protein 2 OS=Homo sapiens OX=9606 GN=PRPSAP2 PE=1 SV=1	40.925	43.9	-0.648324	0.474926		801310000	56	13	0	75.842	18.9609	19.7331	19.8548	20.1457	20.9397	19.4083
O60264	O60264	sp|O60264|SMCA5_HUMAN SWI/SNF-related matrix-associated actin-dependent regulator of chromatin subfamily A member 5 OS=Homo sapiens OX=9606 GN=SMARCA5 PE=1 SV=1	121.9	31.4	-1.42296	1.38409	+	1573800000	104	29	0	248.05	21.8217	20.3174	19.0059	23.2828	21.3119	20.8192
O60271;Q9UPT6	O60271	sp|O60271|JIP4_HUMAN C-Jun-amino-terminal kinase-interacting protein 4 OS=Homo sapiens OX=9606 GN=SPAG9 PE=1 SV=4	146.2	39.4	-0.989284	0.675217	+	7030200000	211	45	0	323.31	23.4517	18.6409	19.8872	23.0791	20.9897	20.8789
O60293	O60293	sp|O60293|ZC3H1_HUMAN Zinc finger C3H1 domain-containing protein OS=Homo sapiens OX=9606 GN=ZFC3H1 PE=1 SV=3	226.35	6.4	0.0257117	0.0149433		81050000	11	11	0	92.745	20.9141	19.1522	20.2031	21.337	18.2711	20.5841
O60306	O60306	sp|O60306|AQR_HUMAN RNA helicase aquarius OS=Homo sapiens OX=9606 GN=AQR PE=1 SV=4	171.29	14.9	0.781657	0.361434		958650000	40	19	0	55.228	22.2773	20.2917	19.7713	21.651	21.6621	16.6822
O60341	O60341	sp|O60341|KDM1A_HUMAN Lysine-specific histone demethylase 1A OS=Homo sapiens OX=9606 GN=KDM1A PE=1 SV=2	92.902	52.5	1.702	1.55779	+	8711000000	382	29	0	307.93	23.8161	24.0643	24.6713	22.8569	22.306	22.2828
O60343	O60343	sp|O60343|TBCD4_HUMAN TBC1 domain family member 4 OS=Homo sapiens OX=9606 GN=TBC1D4 PE=1 SV=2	146.56	21.3	1.13682	0.832501	+	1579300000	77	23	0	323.31	22.0417	20.5396	21.4476	20.9093	20.6497	19.0595
O60437	O60437	sp|O60437|PEPL_HUMAN Periplakin OS=Homo sapiens OX=9606 GN=PPL PE=1 SV=4	204.74	19.9	0.0423381	0.0174774		1086600000	47	28	0	89.249	20.2609	19.8115	20.9136	22.311	18.9898	19.5582
O60443	O60443	sp|O60443|GSDME_HUMAN Gasdermin-E OS=Homo sapiens OX=9606 GN=GSDME PE=1 SV=2	54.554	35.3	3.08666	1.45042	+	1515300000	85	14	0	273.27	21.9535	21.7839	23.5321	21.9697	18.1622	17.8777
O60488	O60488	sp|O60488|ACSL4_HUMAN Long-chain-fatty-acid--CoA ligase 4 OS=Homo sapiens OX=9606 GN=ACSL4 PE=1 SV=2	79.187	39.9	-0.311454	0.161404		4113600000	204	23	0	323.31	22.8191	20.8721	21.9537	23.1095	22.7192	20.7505
O60493	O60493	sp|O60493|SNX3_HUMAN Sorting nexin-3 OS=Homo sapiens OX=9606 GN=SNX3 PE=1 SV=3	18.762	53.7	0.681677	0.437483		3383400000	110	10	0	37.201	24.2535	24.0822	23.2088	24.6758	21.9366	22.8871
O60506	O60506	sp|O60506|HNRPQ_HUMAN Heterogeneous nuclear ribonucleoprotein Q OS=Homo sapiens OX=9606 GN=SYNCRIP PE=1 SV=2	69.602	44.6	-0.390748	0.311486		10353000000	284	28	0	323.31	23.7994	23.6027	23.2938	24.263	24.1809	23.4242
O60524	O60524	sp|O60524|NEMF_HUMAN Nuclear export mediator factor NEMF OS=Homo sapiens OX=9606 GN=NEMF PE=1 SV=4	122.95	18.7	-0.0138747	0.00741129		1185600000	37	18	0	50.336	19.9242	18.7222	18.7765	19.6212	17.9262	19.9172
O60547	O60547	sp|O60547|GMDS_HUMAN GDP-mannose 4,6 dehydratase OS=Homo sapiens OX=9606 GN=GMDS PE=1 SV=1	41.949	53.2	3.26203	2.2456	+	6023400000	129	19	0	85.11	23.227	24.0995	23.1603	21.6498	19.4258	19.625
O60563	O60563	sp|O60563|CCNT1_HUMAN Cyclin-T1 OS=Homo sapiens OX=9606 GN=CCNT1 PE=1 SV=1	80.684	29.6	-0.782195	0.638049	+	3645100000	91	18	0	176.11	23.451	21.5423	20.2199	23.9152	21.7884	21.8561
O60566	O60566	sp|O60566|BUB1B_HUMAN Mitotic checkpoint serine/threonine-protein kinase BUB1 beta OS=Homo sapiens OX=9606 GN=BUB1B PE=1 SV=3	119.54	28.7	0.0938905	0.0364995		1216400000	60	26	0	224.35	21.5037	18.8238	22.8247	20.6142	21.0919	21.1644
O60610	O60610	sp|O60610|DIAP1_HUMAN Protein diaphanous homolog 1 OS=Homo sapiens OX=9606 GN=DIAPH1 PE=1 SV=2	141.35	30.4	1.44128	0.832551	+	7548800000	260	36	0	323.31	22.6569	23.0519	22.1656	23.4482	20.1052	19.9971
O60664	O60664	sp|O60664|PLIN3_HUMAN Perilipin-3 OS=Homo sapiens OX=9606 GN=PLIN3 PE=1 SV=3	47.074	78.1	-0.00477982	0.0029266		45237000000	618	27	0	323.31	26.5007	25.832	26.228	26.6447	26.2001	25.7302
O60671	O60671	sp|O60671|RAD1_HUMAN Cell cycle checkpoint protein RAD1 OS=Homo sapiens OX=9606 GN=RAD1 PE=1 SV=1	31.827	29.1	2.65935	2.42492	+	510650000	18	6	0	25.374	22.6613	22.4726	22.5811	20.6793	19.5185	19.5392
O60678	O60678	sp|O60678|ANM3_HUMAN Protein arginine N-methyltransferase 3 OS=Homo sapiens OX=9606 GN=PRMT3 PE=1 SV=4	59.902	30.5	2.79569	2.04833	+	1354100000	54	14	0	43.409	22.0274	22.8309	21.5024	20.6344	18.6119	18.7273
O60684	O60684	sp|O60684|IMA7_HUMAN Importin subunit alpha-7 OS=Homo sapiens OX=9606 GN=KPNA6 PE=1 SV=1	60.029	31.7	1.58327	0.876632	+	3111800000	80	16	0	207.52	25.6081	22.4213	22.5811	24.9398	22.3585	18.5624
O60716	O60716	sp|O60716|CTND1_HUMAN Catenin delta-1 OS=Homo sapiens OX=9606 GN=CTNND1 PE=1 SV=1	108.17	24.3	-0.127946	0.048818		1375500000	81	21	0	122.34	20.8412	21.256	20.9015	22.6587	18.9222	21.8015
O60749	O60749	sp|O60749|SNX2_HUMAN Sorting nexin-2 OS=Homo sapiens OX=9606 GN=SNX2 PE=1 SV=2	58.47	44.5	0.639277	0.360828		4360600000	126	21	0	108.76	22.3279	19.3165	19.9221	22.0138	16.9277	20.7072
O60763	O60763	sp|O60763|USO1_HUMAN General vesicular transport factor p115 OS=Homo sapiens OX=9606 GN=USO1 PE=1 SV=2	107.89	51.6	-0.362282	0.280123		14314000000	387	43	0	323.31	25.4896	23.3449	22.2734	25.7313	23.4362	23.0272
Q99880;Q99879;Q99877;Q93079;Q5QNW6;P62807;P58876;P57053;O60814;Q96A08	Q99880;Q99879;Q99877;Q93079;Q5QNW6;P62807;P58876;P57053;O60814;Q96A08	sp|Q99880|H2B1L_HUMAN Histone H2B type 1-L OS=Homo sapiens OX=9606 GN=HIST1H2BL PE=1 SV=3;sp|Q99879|H2B1M_HUMAN Histone H2B type 1-M OS=Homo sapiens OX=9606 GN=HIST1H2BM PE=1 SV=3;sp|Q99877|H2B1N_HUMAN Histone H2B type 1-N OS=Homo sapiens OX=9606 GN=HIST1H	13.952	47.6	-0.817401	0.443058		10446000000	138	7	0	146.2	25.8139	25.2265	25.2186	26.1067	24.5229	28.0816
O60825;P16118;Q16877	O60825	sp|O60825|F262_HUMAN 6-phosphofructo-2-kinase/fructose-2,6-bisphosphatase 2 OS=Homo sapiens OX=9606 GN=PFKFB2 PE=1 SV=2	58.476	53.7	0.660845	0.472435		3486500000	194	28	0	188.66	22.8693	22.418	23.2141	23.3725	20.9867	22.1597
O60828	O60828	sp|O60828|PQBP1_HUMAN Polyglutamine-binding protein 1 OS=Homo sapiens OX=9606 GN=PQBP1 PE=1 SV=1	30.472	29.8	-0.360494	0.263505		2408900000	66	6	0	33.045	22.063	23.1348	22.9745	23.1074	23.2325	22.9138
O60832	O60832	sp|O60832|DKC1_HUMAN H/ACA ribonucleoprotein complex subunit DKC1 OS=Homo sapiens OX=9606 GN=DKC1 PE=1 SV=3	57.673	30.5	1.64609	1.21525	+	1202800000	69	12	0	115.63	23.3867	20.22	23.4039	22.7552	19.1202	20.1969
O60841	O60841	sp|O60841|IF2P_HUMAN Eukaryotic translation initiation factor 5B OS=Homo sapiens OX=9606 GN=EIF5B PE=1 SV=4	138.83	38.3	-0.0917606	0.061262		16005000000	322	46	0	323.31	26.3368	24.2099	24.7176	26.1326	24.3476	25.0595
O60884	O60884	sp|O60884|DNJA2_HUMAN DnaJ homolog subfamily A member 2 OS=Homo sapiens OX=9606 GN=DNAJA2 PE=1 SV=1	45.745	42.2	-1.63223	1.11084	+	7835800000	220	17	0	161.7	24.0831	20.4603	21.4553	23.9212	23.325	23.6493
O60885;Q58F21	O60885	sp|O60885|BRD4_HUMAN Bromodomain-containing protein 4 OS=Homo sapiens OX=9606 GN=BRD4 PE=1 SV=2	152.22	15.3	-0.764575	0.52313		1623600000	78	20	0	56.572	20.9099	19.2337	20.5096	22.1037	20.9452	19.8981
O60925	O60925	sp|O60925|PFD1_HUMAN Prefoldin subunit 1 OS=Homo sapiens OX=9606 GN=PFDN1 PE=1 SV=2	14.21	82	3.50397	2.64847	+	6611300000	84	11	0	99.273	24.5789	22.8186	22.715	21.9661	17.9819	19.6526
O60934	O60934	sp|O60934|NBN_HUMAN Nibrin OS=Homo sapiens OX=9606 GN=NBN PE=1 SV=1	84.958	35.3	-0.198842	0.118097		1273200000	77	21	0	170.38	21.0986	19.5912	20.0621	22.3033	19.7835	19.2616
O60936	O60936	sp|O60936|NOL3_HUMAN Nucleolar protein 3 OS=Homo sapiens OX=9606 GN=NOL3 PE=1 SV=2	22.629	65.9	1.66456	1.58458	+	1896000000	53	9	0	220.29	25.2492	23.0973	24.2108	23.7114	21.9097	21.9426
O60942	O60942	sp|O60942|MCE1_HUMAN mRNA-capping enzyme OS=Homo sapiens OX=9606 GN=RNGTT PE=1 SV=1	68.556	20.8	0.579716	0.411338		378270000	41	9	0	33.082	22.4047	18.9938	21.0826	22.8574	18.2804	19.6041
O75116	O75116	sp|O75116|ROCK2_HUMAN Rho-associated protein kinase 2 OS=Homo sapiens OX=9606 GN=ROCK2 PE=1 SV=4	160.9	29.2	-1.53439	1.54834	+	4102600000	120	35	0	208.89	20.1473	18.4509	20.7303	21.5685	19.9513	22.4118
O75122	O75122	sp|O75122|CLAP2_HUMAN CLIP-associating protein 2 OS=Homo sapiens OX=9606 GN=CLASP2 PE=1 SV=3	141.06	12.8	0.770789	0.481391		234540000	13	12	0	208.97	21.9479	20.8733	21.0493	22.7724	19.7565	19.0292
O75150	O75150	sp|O75150|BRE1B_HUMAN E3 ubiquitin-protein ligase BRE1B OS=Homo sapiens OX=9606 GN=RNF40 PE=1 SV=5	113.68	48.3	0.117741	0.0698457		7517000000	373	47	0	323.31	23.1467	22.1389	23.0103	23.6342	22.4088	21.8996
O75152	O75152	sp|O75152|ZC11A_HUMAN Zinc finger CCCH domain-containing protein 11A OS=Homo sapiens OX=9606 GN=ZC3H11A PE=1 SV=3	89.13	44.3	-1.57385	0.870199	+	5100800000	280	31	0	265.51	23.7205	20.622	21.8847	24.4158	24.6264	21.9065
O75153	O75153	sp|O75153|CLU_HUMAN Clustered mitochondria protein homolog OS=Homo sapiens OX=9606 GN=CLUH PE=1 SV=2	146.67	47.1	-0.00840759	0.00512092		9184600000	203	51	0	323.31	19.9092	19.9798	20.0362	19.4185	20.4698	20.0621
O75179	O75179	sp|O75179|ANR17_HUMAN Ankyrin repeat domain-containing protein 17 OS=Homo sapiens OX=9606 GN=ANKRD17 PE=1 SV=3	274.25	22.5	-0.780952	0.548594		2633900000	212	43	0	323.31	22.9762	18.9496	21.602	24.1244	20.666	21.0802
O75182	O75182	sp|O75182|SIN3B_HUMAN Paired amphipathic helix protein Sin3b OS=Homo sapiens OX=9606 GN=SIN3B PE=1 SV=2	133.06	13.5	-2.3788	0.956867	+	573520000	30	12	0	34.361	20.1426	17.5513	21.6969	23.171	22.8686	20.4876
O75223	O75223	sp|O75223|GGCT_HUMAN Gamma-glutamylcyclotransferase OS=Homo sapiens OX=9606 GN=GGCT PE=1 SV=1	21.007	58.5	-0.751486	0.638436	+	7186900000	123	12	0	103	24.4276	26.6608	25.8921	24.5449	27.92	26.7703
O75330	O75330	sp|O75330|HMMR_HUMAN Hyaluronan mediated motility receptor OS=Homo sapiens OX=9606 GN=HMMR PE=1 SV=2	84.099	20.4	-0.419987	0.336117		454800000	44	13	0	71.637	21.9592	20.021	19.6468	22.6912	20.425	19.7708
O75340	O75340	sp|O75340|PDCD6_HUMAN Programmed cell death protein 6 OS=Homo sapiens OX=9606 GN=PDCD6 PE=1 SV=1	21.868	50.3	2.11237	1.82299	+	675040000	46	8	0	46.224	21.5801	22.4462	23.4467	20.4788	19.5332	21.1239
O75369	O75369	sp|O75369|FLNB_HUMAN Filamin-B OS=Homo sapiens OX=9606 GN=FLNB PE=1 SV=2	278.16	60.1	2.1944	1.70527	+	29378000000	708	127	0	323.31	21.6341	21.2396	23.6269	20.83	18.7346	20.3528
O75376	O75376	sp|O75376|NCOR1_HUMAN Nuclear receptor corepressor 1 OS=Homo sapiens OX=9606 GN=NCOR1 PE=1 SV=2	270.21	32	-0.964329	0.896159	+	5422600000	258	59	0	323.31	22.1401	22.0725	22.3152	22.8838	23.4973	23.0397
O75391	O75391	sp|O75391|SPAG7_HUMAN Sperm-associated antigen 7 OS=Homo sapiens OX=9606 GN=SPAG7 PE=1 SV=2	26.034	44.9	1.78349	1.29926	+	1428500000	51	10	0	71.345	21.9924	21.9878	22.2399	21.4622	20.5083	18.899
O75396	O75396	sp|O75396|SC22B_HUMAN Vesicle-trafficking protein SEC22b OS=Homo sapiens OX=9606 GN=SEC22B PE=1 SV=4	24.593	38.1	-1.32926	1.29181	+	430140000	51	8	0	113.63	20.5007	21.8485	18.6209	21.3874	23.4483	20.1221
O75400	O75400	sp|O75400|PR40A_HUMAN Pre-mRNA-processing factor 40 homolog A OS=Homo sapiens OX=9606 GN=PRPF40A PE=1 SV=2	108.8	26	-0.0787106	0.0375581		12423000000	380	28	0	314.76	25.5862	24.6868	24.4873	26.4919	25.6197	22.8849
O75419	O75419	sp|O75419|CDC45_HUMAN Cell division control protein 45 homolog OS=Homo sapiens OX=9606 GN=CDC45 PE=1 SV=1	65.568	22.8	2.17874	1.74205	+	985610000	48	13	0	68.748	23.9135	21.7052	23.0937	20.8207	20.8516	20.5038
O75436	O75436	sp|O75436|VP26A_HUMAN Vacuolar protein sorting-associated protein 26A OS=Homo sapiens OX=9606 GN=VPS26A PE=1 SV=2	38.169	45.9	0.381589	0.270281		5618900000	151	14	0	177.02	21.0847	21.0583	21.7151	21.3834	19.8867	21.4433
O75446	O75446	sp|O75446|SAP30_HUMAN Histone deacetylase complex subunit SAP30 OS=Homo sapiens OX=9606 GN=SAP30 PE=1 SV=1	23.306	25	0.940305	0.661058	+	738560000	34	6	0	13.932	21.6136	19.1482	22.0687	21.4204	18.9151	19.6741
O75459	O75459	sp|O75459|PAGE1_HUMAN P antigen family member 1 OS=Homo sapiens OX=9606 GN=PAGE1 PE=1 SV=2	16.15	68.5	1.09621	0.943623	+	8487400000	81	7	0	275.95	28.5275	25.184	25.9623	26.9837	24.9853	24.4161
O75475	O75475	sp|O75475|PSIP1_HUMAN PC4 and SFRS1-interacting protein OS=Homo sapiens OX=9606 GN=PSIP1 PE=1 SV=1	60.103	44.7	0.527157	0.396801		9463200000	222	22	0	304.67	24.2224	24.0024	24.0647	24.4046	23.5387	22.7647
O75496	O75496	sp|O75496|GEMI_HUMAN Geminin OS=Homo sapiens OX=9606 GN=GMNN PE=1 SV=1	23.565	49.8	2.78606	2.33955	+	1963300000	45	9	0	57.449	25.4878	22.8192	22.9724	23.7489	19.7007	19.4717
O75533	O75533	sp|O75533|SF3B1_HUMAN Splicing factor 3B subunit 1 OS=Homo sapiens OX=9606 GN=SF3B1 PE=1 SV=3	145.83	56.9	-0.322264	0.249422		26474000000	796	67	0	323.31	25.2381	24.4331	24.2528	25.366	24.9346	24.5902
O75534	O75534	sp|O75534|CSDE1_HUMAN Cold shock domain-containing protein E1 OS=Homo sapiens OX=9606 GN=CSDE1 PE=1 SV=2	88.884	63.9	2.82766	1.98027	+	20393000000	552	50	0	323.31	23.7445	23.8162	23.5074	22.6959	19.863	20.0261
O75607	O75607	sp|O75607|NPM3_HUMAN Nucleoplasmin-3 OS=Homo sapiens OX=9606 GN=NPM3 PE=1 SV=3	19.343	47.2	1.01227	0.923019	+	2488000000	65	6	0	323.31	25.0891	23.2458	25.1094	24.4173	22.4969	23.4933
O75608	O75608	sp|O75608|LYPA1_HUMAN Acyl-protein thioesterase 1 OS=Homo sapiens OX=9606 GN=LYPLA1 PE=1 SV=1	24.669	24.8	0.643195	0.396186		2121900000	57	5	0	18.691	22.5306	22.615	22.7906	23.0121	20.4111	22.5834
O75638	O75638	sp|O75638|CTAG2_HUMAN Cancer/testis antigen 2 OS=Homo sapiens OX=9606 GN=CTAG2 PE=1 SV=3	21.089	6.2	-0.83682	0.637786	+	1195500000	31	1	0.0035211	3.5935	23.7915	18.149	22.493	23.7654	20.0594	23.1192
O75643	O75643	sp|O75643|U520_HUMAN U5 small nuclear ribonucleoprotein 200 kDa helicase OS=Homo sapiens OX=9606 GN=SNRNP200 PE=1 SV=2	244.5	48.5	-0.663652	0.549135		26405000000	826	99	0	323.31	24.4765	23.2054	22.7716	24.7488	24.5399	23.1558
O75663	O75663	sp|O75663|TIPRL_HUMAN TIP41-like protein OS=Homo sapiens OX=9606 GN=TIPRL PE=1 SV=2	31.444	39	1.98704	1.2907	+	2352000000	46	10	0	48.707	23.0204	18.6874	23.0012	22.2771	17.49	18.9809
O75694	O75694	sp|O75694|NU155_HUMAN Nuclear pore complex protein Nup155 OS=Homo sapiens OX=9606 GN=NUP155 PE=1 SV=1	155.2	34.6	3.3621	2.13625	+	19522000000	580	45	0	323.31	24.4247	25.6634	25.9434	23.0873	21.8164	21.0416
O75717	O75717	sp|O75717|WDHD1_HUMAN WD repeat and HMG-box DNA-binding protein 1 OS=Homo sapiens OX=9606 GN=WDHD1 PE=1 SV=1	125.97	38.6	0.722328	0.224034		3089400000	121	31	0	323.31	20.8114	19.0301	21.497	18.8733	22.1681	18.1301
O75792	O75792	sp|O75792|RNH2A_HUMAN Ribonuclease H2 subunit A OS=Homo sapiens OX=9606 GN=RNASEH2A PE=1 SV=2	33.395	29.1	0.403092	0.247272		522690000	39	7	0	45.524	21.5881	19.6889	20.847	22.0398	19.7781	19.0968
O75794	O75794	sp|O75794|CD123_HUMAN Cell division cycle protein 123 homolog OS=Homo sapiens OX=9606 GN=CDC123 PE=1 SV=1	39.134	31.2	1.92532	1.62092	+	1747300000	68	10	0	88.612	23.9977	22.0115	22.1511	21.3065	21.2338	19.844
O75821	O75821	sp|O75821|EIF3G_HUMAN Eukaryotic translation initiation factor 3 subunit G OS=Homo sapiens OX=9606 GN=EIF3G PE=1 SV=2	35.611	59.7	0.19441	0.137748		7057100000	173	17	0	323.31	24.0256	22.6157	23.1145	23.5361	22.3791	23.2574
O75822	O75822	sp|O75822|EIF3J_HUMAN Eukaryotic translation initiation factor 3 subunit J OS=Homo sapiens OX=9606 GN=EIF3J PE=1 SV=2	29.062	57	-2.33646	1.34156	+	11634000000	164	13	0	200.54	24.3932	19.7464	22.5748	25.0978	24.5463	24.0798
O75832	O75832	sp|O75832|PSD10_HUMAN 26S proteasome non-ATPase regulatory subunit 10 OS=Homo sapiens OX=9606 GN=PSMD10 PE=1 SV=1	24.428	66.4	2.50454	1.82498	+	10913000000	112	13	0	153.87	23.4314	22.5749	22.889	22.6052	19.1964	19.5801
O75874	O75874	sp|O75874|IDHC_HUMAN Isocitrate dehydrogenase [NADP] cytoplasmic OS=Homo sapiens OX=9606 GN=IDH1 PE=1 SV=2	46.659	61.6	0.858896	0.726248	+	10438000000	181	22	0	164.56	20.6868	21.3117	22.6325	19.932	19.7145	22.4078
O75940	O75940	sp|O75940|SPF30_HUMAN Survival of motor neuron-related-splicing factor 30 OS=Homo sapiens OX=9606 GN=SMNDC1 PE=1 SV=1	26.711	50	3.23976	2.05725	+	2078100000	79	10	0	217.47	22.3281	21.718	23.3512	20.4282	19.2441	18.0059
O76003	O76003	sp|O76003|GLRX3_HUMAN Glutaredoxin-3 OS=Homo sapiens OX=9606 GN=GLRX3 PE=1 SV=2	37.432	63.6	1.20272	0.835902	+	14471000000	285	21	0	319.54	24.0521	23.4721	23.51	23.4653	20.6561	23.3047
O76070	O76070	sp|O76070|SYUG_HUMAN Gamma-synuclein OS=Homo sapiens OX=9606 GN=SNCG PE=1 SV=2	13.331	84.3	-1.16895	1.15288	+	28799000000	321	11	0	323.31	25.42	24.2362	24.2733	26.5779	25.2394	25.619
O76071	O76071	sp|O76071|CIAO1_HUMAN Probable cytosolic iron-sulfur protein assembly protein CIAO1 OS=Homo sapiens OX=9606 GN=CIAO1 PE=1 SV=1	37.84	46.9	2.59333	1.87599	+	3252700000	83	11	0	167.59	25.5429	23.2188	25.2642	23.9469	21.3187	20.9804
Q4V326;Q13065;P0CL82;P0CL81;P0CL80;O76087;Q13070;Q13069;A6NER3;A6NDE8;A1L429	Q4V326;Q13065;P0CL82;P0CL81;P0CL80;O76087;Q13070;Q13069;A6NER3;A6NDE8;A1L429	sp|Q4V326|GAG2E_HUMAN G antigen 2E OS=Homo sapiens OX=9606 GN=GAGE2E PE=3 SV=2;sp|Q13065|GAGE1_HUMAN G antigen 1 OS=Homo sapiens OX=9606 GN=GAGE1 PE=1 SV=3;sp|P0CL82|GG12I_HUMAN G antigen 12I OS=Homo sapiens OX=9606 GN=GAGE12I PE=1 SV=1;sp|P0CL81|GG12G_HUM	12.217	40	1.48953	1.10866	+	954190000	29	4	0	88.037	22.5513	19.7725	23.9954	19.5934	18.6702	23.587
O76094	O76094	sp|O76094|SRP72_HUMAN Signal recognition particle subunit SRP72 OS=Homo sapiens OX=9606 GN=SRP72 PE=1 SV=3	74.605	45.8	1.83666	1.01357	+	8461500000	266	26	0	323.31	25.3564	24.2213	25.0272	25.7031	22.4299	20.9619
O94776	O94776	sp|O94776|MTA2_HUMAN Metastasis-associated protein MTA2 OS=Homo sapiens OX=9606 GN=MTA2 PE=1 SV=1	75.022	64.8	0.501429	0.390652		18123000000	448	46	0	323.31	24.8986	25.3705	25.3479	23.9851	25.5472	24.5803
O94842;O15405;Q96NM4;O94900	O94842	sp|O94842|TOX4_HUMAN TOX high mobility group box family member 4 OS=Homo sapiens OX=9606 GN=TOX4 PE=1 SV=1	66.194	26.6	-0.096412	0.053431		2972600000	128	14	0	286.28	24.5271	22.7661	24.1855	25.5424	23.0765	23.1489
O94888	O94888	sp|O94888|UBXN7_HUMAN UBX domain-containing protein 7 OS=Homo sapiens OX=9606 GN=UBXN7 PE=1 SV=2	54.862	44.4	0.96372	0.898881	+	6237400000	179	19	0	323.31	25.5655	24.4144	24.5431	24.7555	23.0193	23.8571
O94903	O94903	sp|O94903|PLPHP_HUMAN Pyridoxal phosphate homeostasis protein OS=Homo sapiens OX=9606 GN=PLPBP PE=1 SV=1	30.344	42.2	4.97191	3.39315	+	1168000000	59	11	0	68.455	23.7472	23.6013	24.6983	19.9954	17.4607	19.6749
O94906	O94906	sp|O94906|PRP6_HUMAN Pre-mRNA-processing factor 6 OS=Homo sapiens OX=9606 GN=PRPF6 PE=1 SV=1	106.92	33.3	-1.38528	0.932152	+	2582600000	152	29	0	210.15	23.545	21.2372	21.5555	24.6975	24.2819	21.5142
O94913	O94913	sp|O94913|PCF11_HUMAN Pre-mRNA cleavage complex 2 protein Pcf11 OS=Homo sapiens OX=9606 GN=PCF11 PE=1 SV=3	173.05	13.5	-1.82934	1.17531	+	753280000	46	15	0	78.691	22.2761	18.3701	21.4344	23.3745	22.2317	21.9624
O94979	O94979	sp|O94979|SC31A_HUMAN Protein transport protein Sec31A OS=Homo sapiens OX=9606 GN=SEC31A PE=1 SV=3	133.01	21.5	0.809578	0.463277		3069600000	117	26	0	125.4	22.1256	20.9121	20.4748	23.0684	18.4649	19.5504
O94992	O94992	sp|O94992|HEXI1_HUMAN Protein HEXIM1 OS=Homo sapiens OX=9606 GN=HEXIM1 PE=1 SV=1	40.623	61.8	0.800819	0.741924	+	5703300000	152	16	0	323.31	25.687	24.9162	24.7546	24.8077	23.9805	24.1671
O95071	O95071	sp|O95071|UBR5_HUMAN E3 ubiquitin-protein ligase UBR5 OS=Homo sapiens OX=9606 GN=UBR5 PE=1 SV=2	309.35	35.4	-1.94301	1.27218	+	8454500000	392	79	0	323.31	22.2366	18.2861	22.0033	23.1808	22.2471	22.9273
O95104	O95104	sp|O95104|SCAF4_HUMAN SR-related and CTD-associated factor 4 OS=Homo sapiens OX=9606 GN=SCAF4 PE=1 SV=3	125.87	15.6	-0.771785	0.713911	+	1649700000	111	14	0	165.47	22.9081	22.4138	21.5366	23.5996	23.3167	22.2575
O95163	O95163	sp|O95163|ELP1_HUMAN Elongator complex protein 1 OS=Homo sapiens OX=9606 GN=ELP1 PE=1 SV=3	150.25	48.6	1.47409	1.46299	+	15851000000	432	56	0	323.31	24.7928	24.3061	25.0247	23.2613	23.1497	23.2904
O95166	O95166	sp|O95166|GBRAP_HUMAN Gamma-aminobutyric acid receptor-associated protein OS=Homo sapiens OX=9606 GN=GABARAP PE=1 SV=1	13.918	23.1	2.13649	1.73115	+	887200000	19	5	0.00048344	5.7657	22.8688	22.3764	22.2455	22.0413	19.5828	19.4571
O95218	O95218	sp|O95218|ZRAB2_HUMAN Zinc finger Ran-binding domain-containing protein 2 OS=Homo sapiens OX=9606 GN=ZRANB2 PE=1 SV=2	37.404	40.3	1.04882	1.02244	+	6271800000	121	17	0	323.31	25.9689	23.4694	24.1987	24.7651	22.5146	23.2109
O95232	O95232	sp|O95232|LC7L3_HUMAN Luc7-like protein 3 OS=Homo sapiens OX=9606 GN=LUC7L3 PE=1 SV=2	51.466	32.4	-0.639016	0.474804		2989500000	132	14	0	323.31	24.04	22.8536	23.4847	24.3267	24.5154	23.4532
O95239;Q6ZMV9	O95239	sp|O95239|KIF4A_HUMAN Chromosome-associated kinesin KIF4A OS=Homo sapiens OX=9606 GN=KIF4A PE=1 SV=3	139.88	27.5	1.08826	0.674649	+	3015400000	135	30	0	133.76	22.5032	21.1146	21.928	22.3262	21.0209	18.9339
O95263	O95263	sp|O95263|PDE8B_HUMAN High affinity cAMP-specific and IBMX-insensitive 3,5-cyclic phosphodiesterase 8B OS=Homo sapiens OX=9606 GN=PDE8B PE=1 SV=2	98.978	25.6	2.23919	1.54732	+	944810000	47	16	0	165.15	21.9784	20.2136	21.6133	19.4342	19.7225	17.9311
O95295	O95295	sp|O95295|SNAPN_HUMAN SNARE-associated protein Snapin OS=Homo sapiens OX=9606 GN=SNAPIN PE=1 SV=1	14.874	44.1	-0.332629	0.234284		900770000	46	4	0	166.6	23.1165	21.791	21.8343	22.668	22.6016	22.4701
O95336	O95336	sp|O95336|6PGL_HUMAN 6-phosphogluconolactonase OS=Homo sapiens OX=9606 GN=PGLS PE=1 SV=2	27.547	62.4	3.64971	3.06253	+	6490000000	155	12	0	84.132	23.2349	24.3758	25.3357	20.3283	20.3126	21.3563
O95340	O95340	sp|O95340|PAPS2_HUMAN Bifunctional 3-phosphoadenosine 5-phosphosulfate synthase 2 OS=Homo sapiens OX=9606 GN=PAPSS2 PE=1 SV=2	69.5	39.3	3.00967	1.94001	+	11846000000	270	28	0	288.9	23.5034	23.6742	23.4403	22.1701	18.7364	20.6824
O95347	O95347	sp|O95347|SMC2_HUMAN Structural maintenance of chromosomes protein 2 OS=Homo sapiens OX=9606 GN=SMC2 PE=1 SV=2	135.65	52.1	0.614096	0.538488		21184000000	471	68	0	323.31	23.2988	23.7108	23.7358	22.8951	23.0621	22.946
O95359;O75410	O95359	sp|O95359|TACC2_HUMAN Transforming acidic coiled-coil-containing protein 2 OS=Homo sapiens OX=9606 GN=TACC2 PE=1 SV=3	309.42	37.1	-0.0936521	0.0528653		4930600000	195	62	0	323.31	19.5242	18.6288	20.9938	18.5451	19.5732	21.3094
O95361;Q309B1	O95361	sp|O95361|TRI16_HUMAN Tripartite motif-containing protein 16 OS=Homo sapiens OX=9606 GN=TRIM16 PE=1 SV=3	63.954	48.9	1.57548	1.50203	+	1788300000	89	25	0	203.79	23.6515	20.1362	20.8454	21.8779	19.1693	18.8595
O95372	O95372	sp|O95372|LYPA2_HUMAN Acyl-protein thioesterase 2 OS=Homo sapiens OX=9606 GN=LYPLA2 PE=1 SV=1	24.737	38.1	2.53581	1.74316	+	1396500000	45	10	0	24.399	22.9105	23.0531	22.5223	22.2552	19.7125	18.9107
O95373	O95373	sp|O95373|IPO7_HUMAN Importin-7 OS=Homo sapiens OX=9606 GN=IPO7 PE=1 SV=1	119.52	40.8	1.30119	1.16179	+	24091000000	431	38	0	323.31	24.8361	24.7939	24.9079	24.0178	22.6457	23.9707
O95394	O95394	sp|O95394|AGM1_HUMAN Phosphoacetylglucosamine mutase OS=Homo sapiens OX=9606 GN=PGM3 PE=1 SV=1	59.851	42.3	3.93668	2.62026	+	3441900000	70	20	0	66.484	22.9604	23.7824	22.0349	18.7741	18.414	19.7795
O95433	O95433	sp|O95433|AHSA1_HUMAN Activator of 90 kDa heat shock protein ATPase homolog 1 OS=Homo sapiens OX=9606 GN=AHSA1 PE=1 SV=1	38.274	64.2	1.4888	0.741612	+	8015900000	170	22	0	200.53	23.9587	23.3604	23.2456	24.1457	19.1334	22.8193
O95456	O95456	sp|O95456|PSMG1_HUMAN Proteasome assembly chaperone 1 OS=Homo sapiens OX=9606 GN=PSMG1 PE=1 SV=1	32.854	33.7	2.0203	1.67337	+	2726200000	96	9	0	64.813	23.1377	22.8464	23.6148	22.2816	19.9003	21.3561
O95551	O95551	sp|O95551|TYDP2_HUMAN Tyrosyl-DNA phosphodiesterase 2 OS=Homo sapiens OX=9606 GN=TDP2 PE=1 SV=1	40.929	27.1	0.974227	0.726695	+	311700000	20	7	0	115.41	22.1876	21.4507	17.6202	20.1927	20.2914	17.8518
O95619	O95619	sp|O95619|YETS4_HUMAN YEATS domain-containing protein 4 OS=Homo sapiens OX=9606 GN=YEATS4 PE=1 SV=1	26.499	41.4	0.015	0.00711915		964640000	47	9	0	72.877	21.7324	19.308	21.298	22.6109	19.9815	19.701
O95747	O95747	sp|O95747|OXSR1_HUMAN Serine/threonine-protein kinase OSR1 OS=Homo sapiens OX=9606 GN=OXSR1 PE=1 SV=1	58.022	18.6	0.415885	0.23071		1327100000	61	9	0	76.251	22.6091	19.3523	20.7078	23.2912	19.4919	18.6384
O95785	O95785	sp|O95785|WIZ_HUMAN Protein Wiz OS=Homo sapiens OX=9606 GN=WIZ PE=1 SV=2	178.67	17.5	-0.520711	0.41319		2564900000	176	23	0	173.45	22.9416	21.8628	22.0672	23.3716	22.9746	22.0876
O95801	O95801	sp|O95801|TTC4_HUMAN Tetratricopeptide repeat protein 4 OS=Homo sapiens OX=9606 GN=TTC4 PE=1 SV=3	44.678	46.8	3.53525	2.88227	+	2062400000	72	15	0	156.99	23.6409	23.0067	23.0088	20.95	18.6326	19.468
O95816	O95816	sp|O95816|BAG2_HUMAN BAG family molecular chaperone regulator 2 OS=Homo sapiens OX=9606 GN=BAG2 PE=1 SV=1	23.772	64.9	-0.629161	0.502141		10840000000	217	15	0	276.38	23.9508	24.5034	24.0171	24.0075	24.966	25.3852
O95817	O95817	sp|O95817|BAG3_HUMAN BAG family molecular chaperone regulator 3 OS=Homo sapiens OX=9606 GN=BAG3 PE=1 SV=3	61.594	64.9	1.1131	0.676883	+	5844900000	195	27	0	323.31	23.8368	23.3719	21.8626	23.6362	20.2848	21.811
O95834	O95834	sp|O95834|EMAL2_HUMAN Echinoderm microtubule-associated protein-like 2 OS=Homo sapiens OX=9606 GN=EML2 PE=1 SV=1	70.678	24.2	1.12788	0.519441		1712900000	49	12	0	82.709	21.8221	18.0775	22.3879	21.0638	19.1954	18.6447
O95861	O95861	sp|O95861|BPNT1_HUMAN 3(2),5-bisphosphate nucleotidase 1 OS=Homo sapiens OX=9606 GN=BPNT1 PE=1 SV=1	33.392	37.7	2.24828	1.85193	+	1346900000	48	9	0	54.674	22.7919	21.926	23.3352	20.6473	20.6967	19.9642
O95905	O95905	sp|O95905|ECD_HUMAN Protein ecdysoneless homolog OS=Homo sapiens OX=9606 GN=ECD PE=1 SV=1	72.757	25.3	0.0384719	0.0226261		858140000	40	11	0	91.492	22.5232	19.6078	20.1258	21.9871	19.2322	20.9221
O95983	O95983	sp|O95983|MBD3_HUMAN Methyl-CpG-binding domain protein 3 OS=Homo sapiens OX=9606 GN=MBD3 PE=1 SV=1	32.844	35.4	1.03177	0.701904	+	1356300000	58	11	0	268.7	19.9199	22.386	22.332	19.5597	19.7556	22.2273
O96006	O96006	sp|O96006|ZBED1_HUMAN Zinc finger BED domain-containing protein 1 OS=Homo sapiens OX=9606 GN=ZBED1 PE=1 SV=1	78.155	25.4	0.874733	0.609699	+	3252300000	123	17	0	61.055	23.0883	20.8924	23.0019	22.5772	21.0391	20.7421
O96007	O96007	sp|O96007|MOC2B_HUMAN Molybdopterin synthase catalytic subunit OS=Homo sapiens OX=9606 GN=MOCS2 PE=1 SV=1	20.944	42	4.16311	2.61905	+	940090000	43	6	0	32.518	24.0043	23.1243	23.4694	20.5742	16.9716	20.5628
O96019;O94805	O96019	sp|O96019|ACL6A_HUMAN Actin-like protein 6A OS=Homo sapiens OX=9606 GN=ACTL6A PE=1 SV=1	47.46	54.1	-0.200614	0.130782		6325900000	180	18	0	208.51	23.3022	23.498	22.3325	24.1755	23.7661	21.7929
P00338	P00338	sp|P00338|LDHA_HUMAN L-lactate dehydrogenase A chain OS=Homo sapiens OX=9606 GN=LDHA PE=1 SV=2	36.688	66.9	0.885459	0.369269		118840000000	656	24	0	230.71	22.9924	23.7133	26.2387	23.7783	19.8417	26.6682
P00387	P00387	sp|P00387|NB5R3_HUMAN NADH-cytochrome b5 reductase 3 OS=Homo sapiens OX=9606 GN=CYB5R3 PE=1 SV=3	34.234	29.2	-0.522579	0.431416		464420000	46	7	0	37.4	20.5069	22.5671	18.7998	20.6258	23.1481	19.6676
P00390	P00390	sp|P00390|GSHR_HUMAN Glutathione reductase, mitochondrial OS=Homo sapiens OX=9606 GN=GSR PE=1 SV=2	56.256	55.9	6.06891	4.29984	+	10571000000	211	22	0	323.31	24.0943	25.4538	25.3296	17.5366	19.4057	19.7287
P00441	P00441	sp|P00441|SODC_HUMAN Superoxide dismutase [Cu-Zn] OS=Homo sapiens OX=9606 GN=SOD1 PE=1 SV=2	15.936	63.6	-1.7003	1.27396	+	26583000000	165	12	0	231.77	19.0973	21.7776	23.3228	22.1319	22.1325	25.0342
P00492	P00492	sp|P00492|HPRT_HUMAN Hypoxanthine-guanine phosphoribosyltransferase OS=Homo sapiens OX=9606 GN=HPRT1 PE=1 SV=2	24.579	65.6	5.1243	3.53806	+	8581200000	214	12	0	71.103	24.172	25.6495	25.5995	19.0717	19.4255	21.5509
P00558	P00558	sp|P00558|PGK1_HUMAN Phosphoglycerate kinase 1 OS=Homo sapiens OX=9606 GN=PGK1 PE=1 SV=3	44.614	81.5	0.859468	0.316688		169300000000	1091	37	0	323.31	22.0424	22.455	25.7449	22.9073	18.1921	26.5645
P00568	P00568	sp|P00568|KAD1_HUMAN Adenylate kinase isoenzyme 1 OS=Homo sapiens OX=9606 GN=AK1 PE=1 SV=3	21.635	52.6	-0.654229	0.431218		5346600000	62	10	0	224.77	21.6645	18.3909	21.9257	21.5377	20.4655	21.9406
P00813	P00813	sp|P00813|ADA_HUMAN Adenosine deaminase OS=Homo sapiens OX=9606 GN=ADA PE=1 SV=3	40.764	32	2.46695	2.29368	+	1212300000	44	12	0	45.741	21.4646	22.7199	22.2787	19.5108	19.6781	19.8735
P00966	P00966	sp|P00966|ASSY_HUMAN Argininosuccinate synthase OS=Homo sapiens OX=9606 GN=ASS1 PE=1 SV=2	46.53	59.7	0.693183	0.360344		194350000000	680	27	0	323.31	24.0177	24.1342	25.3574	24.3802	21.2911	25.7584
P01040	P01040	sp|P01040|CYTA_HUMAN Cystatin-A OS=Homo sapiens OX=9606 GN=CSTA PE=1 SV=1	11.006	84.7	-1.36712	1.30478	+	14174000000	206	10	0	141.66	25.2337	24.994	25.132	27.1604	26.1699	26.1308
P01111;P01116;P01112	P01111	sp|P01111|RASN_HUMAN GTPase NRas OS=Homo sapiens OX=9606 GN=NRAS PE=1 SV=1	21.229	49.2	1.89253	1.12726	+	1069300000	49	8	0	24.632	23.4767	19.2189	22.9179	22.5813	18.6358	18.7188
P01834	P01834	sp|P01834|IGKC_HUMAN Immunoglobulin kappa constant OS=Homo sapiens OX=9606 GN=IGKC PE=1 SV=2	11.765	52.3	-2.08446	1.74944	+	192320000	20	4	0	194.5	21.7169	20.046	19.9016	24.6039	20.9816	22.3324
P01857;P01860;P01859;P01861	P01857;P01860	sp|P01857|IGHG1_HUMAN Immunoglobulin heavy constant gamma 1 OS=Homo sapiens OX=9606 GN=IGHG1 PE=1 SV=1;sp|P01860|IGHG3_HUMAN Immunoglobulin heavy constant gamma 3 OS=Homo sapiens OX=9606 GN=IGHG3 PE=1 SV=2	36.105	16.1	-2.77851	2.65413	+	186630000	27	4	0	13.188	19.8725	18.6602	19.3505	22.7584	21.3276	22.1327
P01876;P01877	P01876;P01877	sp|P01876|IGHA1_HUMAN Immunoglobulin heavy constant alpha 1 OS=Homo sapiens OX=9606 GN=IGHA1 PE=1 SV=2;sp|P01877|IGHA2_HUMAN Immunoglobulin heavy constant alpha 2 OS=Homo sapiens OX=9606 GN=IGHA2 PE=1 SV=4	37.654	12.7	-0.334448	0.146886		149200000	11	4	0.00029104	12.452	19.7761	22.9764	21.3074	18.683	22.4532	23.927
P10316;P01891;P01892;P16188;P30512;P10314;P04439;P13746;P30459;P16189;P30447;P16190;P05534;P30443;P30455;Q09160;Q07000;P30501;Q29940;P30491;P30498;P30495;P30493;P30492;P18465;P30490;P18464;P10319;P30685;P01893;P30504	P10316;P01891;P01892;P16188;P30512;P10314;P04439;P13746;P30459;P16189;P30447;P16190;P05534	sp|P10316|1A69_HUMAN HLA class I histocompatibility antigen, A-69 alpha chain OS=Homo sapiens OX=9606 GN=HLA-A PE=1 SV=2;sp|P01891|1A68_HUMAN HLA class I histocompatibility antigen, A-68 alpha chain OS=Homo sapiens OX=9606 GN=HLA-A PE=1 SV=4;sp|P01892|1A02	40.976	24.1	-0.976274	0.40463		420830000	22	6	0	63.785	22.3883	19.1117	21.1616	23.0021	22.9181	19.6702
P02545;REV__Q5VX52	P02545	sp|P02545|LMNA_HUMAN Prelamin-A/C OS=Homo sapiens OX=9606 GN=LMNA PE=1 SV=1	74.139	72.9	0.272105	0.173112		53117000000	874	57	0	323.31	24.8692	25.2479	25.2931	25.6395	24.5709	24.3834
P02786	P02786	sp|P02786|TFR1_HUMAN Transferrin receptor protein 1 OS=Homo sapiens OX=9606 GN=TFRC PE=1 SV=2	84.87	27.9	-0.761292	0.557208		639860000	60	18	0	88.46	18.4652	21.8459	20.0819	20.2526	22.6377	19.7865
P02794	P02794	sp|P02794|FRIH_HUMAN Ferritin heavy chain OS=Homo sapiens OX=9606 GN=FTH1 PE=1 SV=2	21.225	63.9	-0.942816	0.596764		12586000000	163	10	0	182.78	23.2426	22.4314	21.5523	22.5434	23.6442	23.8673
P04040	P04040	sp|P04040|CATA_HUMAN Catalase OS=Homo sapiens OX=9606 GN=CAT PE=1 SV=3	59.755	41.6	-1.83239	1.74523	+	1559900000	109	18	0	134.78	20.4467	21.7151	22.506	22.9005	23.1322	24.1322
P04075	P04075	sp|P04075|ALDOA_HUMAN Fructose-bisphosphate aldolase A OS=Homo sapiens OX=9606 GN=ALDOA PE=1 SV=2	39.42	92	1.19995	0.44812		163380000000	1113	36	0	323.31	24.4798	25.4851	26.8748	25.3142	20.6996	27.2259
P04080	P04080	sp|P04080|CYTB_HUMAN Cystatin-B OS=Homo sapiens OX=9606 GN=CSTB PE=1 SV=2	11.139	85.7	5.40595	2.88291	+	27639000000	301	10	0	289.54	26.4545	27.2386	27.3979	22.5321	19.3451	22.996
P04083	P04083	sp|P04083|ANXA1_HUMAN Annexin A1 OS=Homo sapiens OX=9606 GN=ANXA1 PE=1 SV=2	38.714	73.1	2.10134	1.06788	+	44525000000	504	28	0	323.31	23.929	24.7064	24.7487	23.4778	19.7266	23.8758
P04150	P04150	sp|P04150|GCR_HUMAN Glucocorticoid receptor OS=Homo sapiens OX=9606 GN=NR3C1 PE=1 SV=1	85.658	40.2	-0.252546	0.167263		6361100000	284	24	0	323.31	24.6486	21.1885	23.4791	25.2202	21.9807	22.873
P04183	P04183	sp|P04183|KITH_HUMAN Thymidine kinase, cytosolic OS=Homo sapiens OX=9606 GN=TK1 PE=1 SV=2	25.468	46.2	1.4603	1.02911	+	832450000	57	9	0	41.781	22.3432	18.7751	22.6378	20.9493	18.737	19.6888
P04259	P04259	sp|P04259|K2C6B_HUMAN Keratin, type II cytoskeletal 6B OS=Homo sapiens OX=9606 GN=KRT6B PE=1 SV=5	60.066	66	-2.99535	1.64345	+	541640000	13	56	0.0016048	4.3374	21.8392	19.4501	20.564	24.6092	20.2217	26.0084
P04406	P04406	sp|P04406|G3P_HUMAN Glyceraldehyde-3-phosphate dehydrogenase OS=Homo sapiens OX=9606 GN=GAPDH PE=1 SV=3	36.053	90.1	-0.350594	0.243534		305590000000	1072	29	0	323.31	24.3815	26.2145	27.4741	25.2475	25.6956	28.1787
P04632;Q96L46	P04632	sp|P04632|CPNS1_HUMAN Calpain small subunit 1 OS=Homo sapiens OX=9606 GN=CAPNS1 PE=1 SV=1	28.315	58.6	0.721717	0.649505	+	12349000000	222	13	0	304.42	25.9375	25.61	25.6268	25.5098	24.7893	24.7101
P04792	P04792	sp|P04792|HSPB1_HUMAN Heat shock protein beta-1 OS=Homo sapiens OX=9606 GN=HSPB1 PE=1 SV=2	22.782	90.7	0.508626	0.418661		78639000000	589	22	0	323.31	28.1481	27.1784	27.4863	27.5368	26.3682	27.3818
P04818	P04818	sp|P04818|TYSY_HUMAN Thymidylate synthase OS=Homo sapiens OX=9606 GN=TYMS PE=1 SV=3	35.716	28.8	2.69724	2.49296	+	1609100000	55	8	0	89.748	22.4733	23.3063	23.1394	20.3483	20.3201	20.1588
P05023;P13637;P50993;Q13733;P20648;P54707	P05023;P13637	sp|P05023|AT1A1_HUMAN Sodium/potassium-transporting ATPase subunit alpha-1 OS=Homo sapiens OX=9606 GN=ATP1A1 PE=1 SV=1;sp|P13637|AT1A3_HUMAN Sodium/potassium-transporting ATPase subunit alpha-3 OS=Homo sapiens OX=9606 GN=ATP1A3 PE=1 SV=3	112.89	12	-0.148553	0.103012		273220000	25	9	0	45.871	21.6511	20.3171	18.3802	21.6146	20.7739	18.4055
P05089	P05089	sp|P05089|ARGI1_HUMAN Arginase-1 OS=Homo sapiens OX=9606 GN=ARG1 PE=1 SV=2	34.735	48.1	-2.23748	2.01362	+	2032100000	122	13	0	207.49	20.2056	22.1863	23.5941	23.0927	24.5976	25.0081
P05090	P05090	sp|P05090|APOD_HUMAN Apolipoprotein D OS=Homo sapiens OX=9606 GN=APOD PE=1 SV=1	21.275	27	-1.25803	0.735201	+	547950000	27	5	0	16.851	20.8767	23.5531	21.1698	22.8925	22.676	23.8052
P05109	P05109	sp|P05109|S10A8_HUMAN Protein S100-A8 OS=Homo sapiens OX=9606 GN=S100A8 PE=1 SV=1	10.834	52.7	-0.0633424	0.038903		3341100000	96	7	0	48.963	23.9671	23.0928	23.8487	24.6076	23.2346	23.2564
P05198	P05198	sp|P05198|IF2A_HUMAN Eukaryotic translation initiation factor 2 subunit 1 OS=Homo sapiens OX=9606 GN=EIF2S1 PE=1 SV=3	36.112	56.5	-0.615705	0.473499		3242000000	126	19	0	192.75	24.736	21.0056	23.4817	25.4068	22.3681	23.2956
P05386	P05386	sp|P05386|RLA1_HUMAN 60S acidic ribosomal protein P1 OS=Homo sapiens OX=9606 GN=RPLP1 PE=1 SV=1	11.514	74.6	-0.418201	0.294832		1499100000	17	3	0	145.08	22.1837	21.3191	22.122	21.8568	22.5958	22.4268
P05387	P05387	sp|P05387|RLA2_HUMAN 60S acidic ribosomal protein P2 OS=Homo sapiens OX=9606 GN=RPLP2 PE=1 SV=1	11.665	76.5	-0.762269	0.545727		8085600000	132	5	0	208.52	26.3551	23.3321	21.9531	26.0344	24.0595	23.8333
P05388;Q8NHW5	P05388;Q8NHW5	sp|P05388|RLA0_HUMAN 60S acidic ribosomal protein P0 OS=Homo sapiens OX=9606 GN=RPLP0 PE=1 SV=1;sp|Q8NHW5|RLA0L_HUMAN 60S acidic ribosomal protein P0-like OS=Homo sapiens OX=9606 GN=RPLP0P6 PE=5 SV=1	34.273	47.3	-0.3093	0.22905		6723400000	171	13	0	183.96	26.2457	24.1162	22.7879	26.5455	23.9966	23.5355
P05423	P05423	sp|P05423|RPC4_HUMAN DNA-directed RNA polymerase III subunit RPC4 OS=Homo sapiens OX=9606 GN=POLR3D PE=1 SV=2	44.395	41.7	0.0875429	0.0291468		899670000	51	13	0	51.918	22.1895	21.4769	21.3949	19.3106	21.9162	23.5718
P05455	P05455	sp|P05455|LA_HUMAN Lupus La protein OS=Homo sapiens OX=9606 GN=SSB PE=1 SV=2	46.836	58.3	1.75964	1.65784	+	12952000000	223	28	0	170.69	25.8961	24.0393	23.8551	24.6275	21.6108	22.2732
P05549;Q6VUC0;Q92481;Q92754	P05549	sp|P05549|AP2A_HUMAN Transcription factor AP-2-alpha OS=Homo sapiens OX=9606 GN=TFAP2A PE=1 SV=1	48.062	23.1	1.21424	0.835315	+	279920000	20	8	0	28.295	21.1702	19.4571	21.6013	21.3314	18.3656	18.8889
P05783;CON__H-INV:HIT000015463	P05783	sp|P05783|K1C18_HUMAN Keratin, type I cytoskeletal 18 OS=Homo sapiens OX=9606 GN=KRT18 PE=1 SV=2	48.057	88.6	-0.994047	0.89275	+	94842000000	976	51	0	323.31	26.3521	26.0822	26.207	26.7396	27.1504	27.7334
P06454	P06454	sp|P06454|PTMA_HUMAN Prothymosin alpha OS=Homo sapiens OX=9606 GN=PTMA PE=1 SV=2	12.203	35.1	-2.80719	1.90193	+	50917000000	220	4	0	161.97	24.1249	20.3041	24.2833	25.7199	25.0129	26.4011
P06493	P06493	sp|P06493|CDK1_HUMAN Cyclin-dependent kinase 1 OS=Homo sapiens OX=9606 GN=CDK1 PE=1 SV=3	34.095	69.7	1.00632	0.751703	+	12651000000	305	20	0	195.6	24.6814	23.9551	23.8585	24.5116	21.6534	23.3111
P06576	P06576	sp|P06576|ATPB_HUMAN ATP synthase subunit beta, mitochondrial OS=Homo sapiens OX=9606 GN=ATP5F1B PE=1 SV=3	56.559	46.1	-1.29281	0.854894	+	929940000	48	17	0	155.08	19.8088	19.8215	20.6644	22.8639	19.8621	21.4472
P06702	P06702	sp|P06702|S10A9_HUMAN Protein S100-A9 OS=Homo sapiens OX=9606 GN=S100A9 PE=1 SV=1	13.242	50.9	-1.78853	0.891161	+	4394900000	135	5	0	156.47	24.0385	20.0855	24.5935	25.5204	24.4994	24.0633
P06703	P06703	sp|P06703|S10A6_HUMAN Protein S100-A6 OS=Homo sapiens OX=9606 GN=S100A6 PE=1 SV=1	10.18	82.2	1.19829	0.908073	+	40953000000	187	9	0	54.218	26.2095	24.8668	26.2413	23.7553	23.8303	26.1371
P06730	P06730	sp|P06730|IF4E_HUMAN Eukaryotic translation initiation factor 4E OS=Homo sapiens OX=9606 GN=EIF4E PE=1 SV=2	25.097	36.4	0.957456	0.846238	+	5045900000	102	6	0	40.162	24.0893	24.1577	24.7948	23.6016	23.4183	23.1495
P06733;P09104	P06733	sp|P06733|ENOA_HUMAN Alpha-enolase OS=Homo sapiens OX=9606 GN=ENO1 PE=1 SV=2	47.168	79	-0.845817	0.275773		182620000000	1282	36	0	323.31	19.1248	21.8991	26.0418	23.4758	19.6046	26.5227
P06744	P06744	sp|P06744|G6PI_HUMAN Glucose-6-phosphate isomerase OS=Homo sapiens OX=9606 GN=GPI PE=1 SV=4	63.146	53.8	1.17168	0.953958	+	78902000000	408	28	0	323.31	19.4668	20.3929	24.6809	18.0282	18.4061	24.5913
P06748	P06748	sp|P06748|NPM_HUMAN Nucleophosmin OS=Homo sapiens OX=9606 GN=NPM1 PE=1 SV=2	32.575	63.3	-0.559074	0.450844		122070000000	664	20	0	323.31	28.3021	26.9047	26.6262	28.2369	27.7037	27.5696
P06753	P06753	sp|P06753|TPM3_HUMAN Tropomyosin alpha-3 chain OS=Homo sapiens OX=9606 GN=TPM3 PE=1 SV=2	32.95	56.8	-0.075538	0.0276975		28492000000	144	27	0	70.264	27.4937	25.0256	26.4304	25.1037	27.0117	27.0611
P07195;Q6ZMR3;P07864	P07195	sp|P07195|LDHB_HUMAN L-lactate dehydrogenase B chain OS=Homo sapiens OX=9606 GN=LDHB PE=1 SV=2	36.638	52.4	1.22394	0.418773		161790000000	877	19	0	323.31	23.0155	23.6698	26.0306	23.3889	18.5245	27.1308
P07237	P07237	sp|P07237|PDIA1_HUMAN Protein disulfide-isomerase OS=Homo sapiens OX=9606 GN=P4HB PE=1 SV=3	57.116	73.4	-0.54514	0.446462		70015000000	757	46	0	323.31	24.3878	23.802	23.6307	24.5392	24.2368	24.68
P07339	P07339	sp|P07339|CATD_HUMAN Cathepsin D OS=Homo sapiens OX=9606 GN=CTSD PE=1 SV=1	44.552	35.4	-2.19547	1.7184	+	1188500000	77	13	0	103.47	21.0589	18.536	22.084	23.5409	21.8047	22.9198
P07355;A6NMY6	P07355;A6NMY6	sp|P07355|ANXA2_HUMAN Annexin A2 OS=Homo sapiens OX=9606 GN=ANXA2 PE=1 SV=2;sp|A6NMY6|AXA2L_HUMAN Putative annexin A2-like protein OS=Homo sapiens OX=9606 GN=ANXA2P2 PE=5 SV=2	38.604	80.2	0.513147	0.415611		46735000000	663	32	0	323.31	25.4873	26.0219	27.0647	25.4011	25.5572	26.0761
P07384	P07384	sp|P07384|CAN1_HUMAN Calpain-1 catalytic subunit OS=Homo sapiens OX=9606 GN=CAPN1 PE=1 SV=1	81.889	32.9	0.929647	0.59036		5859400000	211	22	0	88.478	23.2691	22.3258	24.1612	23.8206	21.4518	21.6949
P07437;A6NNZ2	P07437	sp|P07437|TBB5_HUMAN Tubulin beta chain OS=Homo sapiens OX=9606 GN=TUBB PE=1 SV=2	49.67	74.8	0.257493	0.189877		384580000000	777	33	0	323.31	30.8563	29.7456	30.453	30.4522	29.2931	30.5371
P07602	P07602	sp|P07602|SAP_HUMAN Prosaposin OS=Homo sapiens OX=9606 GN=PSAP PE=1 SV=2	58.112	21.6	0.813066	0.598077		778860000	42	11	0	28.113	20.4758	17.7303	19.9739	20.124	17.6737	17.9431
P07737;CON__P02584	P07737	sp|P07737|PROF1_HUMAN Profilin-1 OS=Homo sapiens OX=9606 GN=PFN1 PE=1 SV=2	15.054	94.3	0.116926	0.0554259		95605000000	460	13	0	239.93	23.9906	24.8904	25.4856	24.9205	23.0186	26.0767
P07741	P07741	sp|P07741|APT_HUMAN Adenine phosphoribosyltransferase OS=Homo sapiens OX=9606 GN=APRT PE=1 SV=2	19.608	51.7	0.404653	0.225618		2117300000	82	9	0	88.326	21.7299	21.5533	22.5017	22.9051	19.9335	21.7324
P07814	P07814	sp|P07814|SYEP_HUMAN Bifunctional glutamate/proline--tRNA ligase OS=Homo sapiens OX=9606 GN=EPRS PE=1 SV=5	170.59	54.2	0.158776	0.106001		81387000000	1284	83	0	323.31	25.6541	25.1959	25.0769	26.0951	24.7257	24.6297
P07900;Q14568;Q58FG0	P07900	sp|P07900|HS90A_HUMAN Heat shock protein HSP 90-alpha OS=Homo sapiens OX=9606 GN=HSP90AA1 PE=1 SV=5	84.659	70.9	-1.37208	1.35628	+	230960000000	1397	64	0	323.31	28.2236	26.6879	26.9117	29.3575	27.973	28.609
P07910;P0DMR1;O60812;B7ZW38;B2RXH8;Q86SE5	P07910	sp|P07910|HNRPC_HUMAN Heterogeneous nuclear ribonucleoproteins C1/C2 OS=Homo sapiens OX=9606 GN=HNRNPC PE=1 SV=4	33.67	45.8	-0.675212	0.595315		12399000000	272	22	0	144.87	24.758	25.0674	24.1563	25.1205	25.7561	25.1307
P08047	P08047	sp|P08047|SP1_HUMAN Transcription factor Sp1 OS=Homo sapiens OX=9606 GN=SP1 PE=1 SV=3	80.692	14.5	0.930312	0.786547	+	3194000000	111	6	0	278.67	24.9807	24.399	24.359	24.8348	22.7765	23.3365
P08195	P08195	sp|P08195|4F2_HUMAN 4F2 cell-surface antigen heavy chain OS=Homo sapiens OX=9606 GN=SLC3A2 PE=1 SV=3	67.993	39.5	-0.65427	0.452795		5113900000	244	20	0	307.6	24.6835	24.9448	21.0741	24.6589	25.0016	23.0047
P08237	P08237	sp|P08237|PFKAM_HUMAN ATP-dependent 6-phosphofructokinase, muscle type OS=Homo sapiens OX=9606 GN=PFKM PE=1 SV=2	85.182	51	0.136904	0.0945239		43915000000	751	40	0	323.31	26.6999	25.6141	26.4995	26.8216	25.4408	26.1403
P08238;Q58FF7	P08238	sp|P08238|HS90B_HUMAN Heat shock protein HSP 90-beta OS=Homo sapiens OX=9606 GN=HSP90AB1 PE=1 SV=4	83.263	71.4	-1.17295	1.14447	+	589910000000	2475	64	0	323.31	29.8105	28.2245	28.3145	30.7283	29.3608	29.7793
P08243	P08243	sp|P08243|ASNS_HUMAN Asparagine synthetase [glutamine-hydrolyzing] OS=Homo sapiens OX=9606 GN=ASNS PE=1 SV=4	64.369	43.1	3.38177	1.91952	+	8414900000	233	23	0	212.86	22.1198	23.1355	23.2407	21.0231	19.6132	17.7144
P08579	P08579	sp|P08579|RU2B_HUMAN U2 small nuclear ribonucleoprotein B OS=Homo sapiens OX=9606 GN=SNRPB2 PE=1 SV=1	25.486	46.7	-0.94181	0.804759	+	6130800000	93	12	0	43.67	25.7378	24.4384	22.388	25.9092	25.5067	23.9738
P08621	P08621	sp|P08621|RU17_HUMAN U1 small nuclear ribonucleoprotein 70 kDa OS=Homo sapiens OX=9606 GN=SNRNP70 PE=1 SV=2	51.556	48.1	-0.622548	0.548328		6116900000	243	23	0	270.81	24.3529	23.812	23.4261	24.8376	24.6371	23.9839
P08651	P08651	sp|P08651|NFIC_HUMAN Nuclear factor 1 C-type OS=Homo sapiens OX=9606 GN=NFIC PE=1 SV=2	55.674	29.5	2.73045	1.1704	+	2576600000	72	14	0	194.5	25.5209	22.604	24.6923	26.2959	18.9884	19.3416
P08670;P17661;P14136;P41219;Q16352;P07197;P07196	P08670	sp|P08670|VIME_HUMAN Vimentin OS=Homo sapiens OX=9606 GN=VIM PE=1 SV=4	53.651	86.3	-1.03142	0.945975	+	291900000000	1792	66	0	323.31	27.9909	28.04	27.544	28.451	29.2224	28.9956
P08708	P08708	sp|P08708|RS17_HUMAN 40S ribosomal protein S17 OS=Homo sapiens OX=9606 GN=RPS17 PE=1 SV=2	15.55	74.8	-1.22514	0.56077		7770700000	152	10	0	323.31	24.7086	21.135	24.5573	24.2159	25.25	24.6104
P08758	P08758	sp|P08758|ANXA5_HUMAN Annexin A5 OS=Homo sapiens OX=9606 GN=ANXA5 PE=1 SV=2	35.936	66.2	-0.451993	0.352314		15637000000	249	23	0	203.47	20.9465	19.6996	24.0586	21.9863	19.874	24.2005
P08865	P08865	sp|P08865|RSSA_HUMAN 40S ribosomal protein SA OS=Homo sapiens OX=9606 GN=RPSA PE=1 SV=4	32.854	51.9	0.0314674	0.0170607		3582400000	163	11	0	100.41	24.5827	24.2381	23.0873	24.7925	23.1156	23.9056
P09012	P09012	sp|P09012|SNRPA_HUMAN U1 small nuclear ribonucleoprotein A OS=Homo sapiens OX=9606 GN=SNRPA PE=1 SV=3	31.279	42.2	-0.47648	0.398436		6274200000	131	11	0	77.441	24.6739	24.1804	23.6156	25.1758	24.5088	24.2148
P09132	P09132	sp|P09132|SRP19_HUMAN Signal recognition particle 19 kDa protein OS=Homo sapiens OX=9606 GN=SRP19 PE=1 SV=3	16.156	46.5	3.2363	1.75413	+	1092800000	22	4	0	224.99	24.5238	23.6025	23.6516	24.0365	19.0954	18.9372
P09211	P09211	sp|P09211|GSTP1_HUMAN Glutathione S-transferase P OS=Homo sapiens OX=9606 GN=GSTP1 PE=1 SV=2	23.356	25.7	-0.330417	0.208465		162740000	11	5	0	123.36	20.9896	18.8663	21.7762	20.2488	19.3172	23.0573
P09234	P09234	sp|P09234|RU1C_HUMAN U1 small nuclear ribonucleoprotein C OS=Homo sapiens OX=9606 GN=SNRPC PE=1 SV=1	17.394	25.2	1.19953	0.456843		1346400000	51	3	0	27.574	23.6796	19.1935	23.0811	23.9468	20.0359	18.373
P09382	P09382	sp|P09382|LEG1_HUMAN Galectin-1 OS=Homo sapiens OX=9606 GN=LGALS1 PE=1 SV=2	14.716	74.8	6.31422	3.18256	+	18088000000	167	10	0	268.84	26.4478	26.9151	25.4878	22.3344	18.3545	19.2192
P09429;B2RPK0	P09429;B2RPK0	sp|P09429|HMGB1_HUMAN High mobility group protein B1 OS=Homo sapiens OX=9606 GN=HMGB1 PE=1 SV=3;sp|B2RPK0|HGB1A_HUMAN Putative high mobility group protein B1-like 1 OS=Homo sapiens OX=9606 GN=HMGB1P1 PE=5 SV=1	24.893	57.2	-0.869578	0.782721	+	44260000000	252	18	0	191.66	21.6136	18.9949	24.5001	22.9967	19.7376	24.9831
P09496	P09496	sp|P09496|CLCA_HUMAN Clathrin light chain A OS=Homo sapiens OX=9606 GN=CLTA PE=1 SV=1	27.076	23	-3.05093	1.40097	+	3867500000	48	8	0	89.613	20.8262	19.3036	19.8464	20.7532	22.7371	25.6387
P09497	P09497	sp|P09497|CLCB_HUMAN Clathrin light chain B OS=Homo sapiens OX=9606 GN=CLTB PE=1 SV=1	25.19	23.6	-2.09271	1.91986	+	2337800000	35	5	0	23.956	20.39	19.5534	20.7321	22.231	22.4284	22.2943
P09543	P09543	sp|P09543|CN37_HUMAN 2,3-cyclic-nucleotide 3-phosphodiesterase OS=Homo sapiens OX=9606 GN=CNP PE=1 SV=2	47.578	29.2	-0.00561333	0.00348863		1411100000	84	13	0	227.34	23.0238	18.4652	20.9931	23.4488	18.2438	20.8063
P09651;Q32P51	P09651;Q32P51	sp|P09651|ROA1_HUMAN Heterogeneous nuclear ribonucleoprotein A1 OS=Homo sapiens OX=9606 GN=HNRNPA1 PE=1 SV=5;sp|Q32P51|RA1L2_HUMAN Heterogeneous nuclear ribonucleoprotein A1-like 2 OS=Homo sapiens OX=9606 GN=HNRNPA1L2 PE=2 SV=2	38.746	54.6	-0.045311	0.0253336		57582000000	379	25	0	323.31	25.0041	24.5476	24.3981	25.8239	23.5766	24.6852
P09661	P09661	sp|P09661|RU2A_HUMAN U2 small nuclear ribonucleoprotein A OS=Homo sapiens OX=9606 GN=SNRPA1 PE=1 SV=2	28.415	48.2	-0.428361	0.350786		6504200000	192	17	0	189.5	23.7278	23.8413	23.5216	24.008	24.3066	24.0611
P09874	P09874	sp|P09874|PARP1_HUMAN Poly [ADP-ribose] polymerase 1 OS=Homo sapiens OX=9606 GN=PARP1 PE=1 SV=4	113.08	54.2	-0.111361	0.0745283		50235000000	922	59	0	323.31	26.2658	24.4857	25.1694	26.7243	24.604	24.9267
P09884	P09884	sp|P09884|DPOLA_HUMAN DNA polymerase alpha catalytic subunit OS=Homo sapiens OX=9606 GN=POLA1 PE=1 SV=2	165.91	33.3	2.09785	1.75735	+	3194400000	193	43	0	323.31	22.2756	21.2891	22.1262	21.2654	19.0555	19.0765
P09972;P05062	P09972	sp|P09972|ALDOC_HUMAN Fructose-bisphosphate aldolase C OS=Homo sapiens OX=9606 GN=ALDOC PE=1 SV=2	39.455	50.3	-0.968838	0.598478		12265000000	158	18	0	203.57	21.4706	17.6444	23.262	21.1404	20.4007	23.7424
Q71UI9;P0C0S5	Q71UI9;P0C0S5	sp|Q71UI9|H2AV_HUMAN Histone H2A,V OS=Homo sapiens OX=9606 GN=H2AFV PE=1 SV=3;sp|P0C0S5|H2AZ_HUMAN Histone H2A,Z OS=Homo sapiens OX=9606 GN=H2AFZ PE=1 SV=2	13.509	31.2	-0.919982	0.786346	+	1783400000	40	4	0.00026137	8.3158	24.1427	23.2816	23.0063	24.9683	23.5534	24.6688
Q99878;Q96KK5;Q9BTM1;Q16777;Q6FI13;P20671;P0C0S8;Q93077;Q7L7L0;P04908;Q96QV6;P16104;Q8IUE6;REV__Q8NB25	Q99878;Q96KK5;Q9BTM1;Q16777;Q6FI13;P20671;P0C0S8;Q93077;Q7L7L0;P04908;Q96QV6;P16104	sp|Q99878|H2A1J_HUMAN Histone H2A type 1-J OS=Homo sapiens OX=9606 GN=HIST1H2AJ PE=1 SV=3;sp|Q96KK5|H2A1H_HUMAN Histone H2A type 1-H OS=Homo sapiens OX=9606 GN=HIST1H2AH PE=1 SV=3;sp|Q9BTM1|H2AJ_HUMAN Histone H2A,J OS=Homo sapiens OX=9606 GN=H2AFJ PE=1 SV=	13.936	35.9	-0.724686	0.575934		3610200000	76	6	0	92.278	24.8938	24.7731	24.3623	25.3417	24.8945	25.967
P62987;P62979;P0CG47;P0CG48	P62987;P62979;P0CG47;P0CG48	sp|P62987|RL40_HUMAN Ubiquitin-60S ribosomal protein L40 OS=Homo sapiens OX=9606 GN=UBA52 PE=1 SV=2;sp|P62979|RS27A_HUMAN Ubiquitin-40S ribosomal protein S27a OS=Homo sapiens OX=9606 GN=RPS27A PE=1 SV=2;sp|P0CG47|UBB_HUMAN Polyubiquitin-B OS=Homo sapiens O	14.728	46.9	-0.0569649	0.034235		74551000000	562	7	0	316.07	26.7568	26.4952	26.5098	26.1647	26.4763	27.2918
P0CW18	P0CW18	sp|P0CW18|PRS56_HUMAN Serine protease 56 OS=Homo sapiens OX=9606 GN=PRSS56 PE=1 SV=1	64.596	32.2	-1.0814	0.897471	+	4040900000	148	15	0	122.15	24.8736	24.6677	23.9443	24.9389	26.1911	25.5999
P0DI83	P0DI83	sp|P0DI83|NARR_HUMAN Ras-related protein Rab-34, isoform NARR OS=Homo sapiens OX=9606 GN=RAB34 PE=1 SV=1	21.118	18.2	0.714766	0.427617		174000000	11	2	0	52.385	21.4217	21.6754	19.8895	22.3295	19.5649	18.9478
P0DMN0;P0DMM9	P0DMN0;P0DMM9	sp|P0DMN0|ST1A4_HUMAN Sulfotransferase 1A4 OS=Homo sapiens OX=9606 GN=SULT1A4 PE=1 SV=1;sp|P0DMM9|ST1A3_HUMAN Sulfotransferase 1A3 OS=Homo sapiens OX=9606 GN=SULT1A3 PE=1 SV=1	34.196	40	-0.491943	0.28041		1642100000	86	11	0	131.5	21.323	17.8366	21.5678	21.2416	19.9896	20.972
P0DMV9;P0DMV8	P0DMV9;P0DMV8	sp|P0DMV9|HS71B_HUMAN Heat shock 70 kDa protein 1B OS=Homo sapiens OX=9606 GN=HSPA1B PE=1 SV=1;sp|P0DMV8|HS71A_HUMAN Heat shock 70 kDa protein 1A OS=Homo sapiens OX=9606 GN=HSPA1A PE=1 SV=1	70.051	81	0.160094	0.109919		285620000000	1721	54	0	323.31	26.4883	26.4251	26.8283	25.9129	26.3405	27.0081
P0DN76;Q01081;Q8WU68	P0DN76;Q01081	sp|P0DN76|U2AF5_HUMAN Splicing factor U2AF 35 kDa subunit-like protein OS=Homo sapiens OX=9606 GN=U2AF1L5 PE=1 SV=1;sp|Q01081|U2AF1_HUMAN Splicing factor U2AF 35 kDa subunit OS=Homo sapiens OX=9606 GN=U2AF1 PE=1 SV=3	27.872	38.3	-1.26286	0.574774		2615400000	68	7	0	123.25	19.919	24.7889	24.87	24.096	24.9707	24.2998
P0DN79;P35520	P0DN79;P35520	sp|P0DN79|CBSL_HUMAN Cystathionine beta-synthase-like protein OS=Homo sapiens OX=9606 GN=CBSL PE=1 SV=1;sp|P35520|CBS_HUMAN Cystathionine beta-synthase OS=Homo sapiens OX=9606 GN=CBS PE=1 SV=2	60.586	47.2	6.56822	3.97208	+	13474000000	245	27	0	323.31	25.6428	25.7861	26.2311	20.3684	19.1695	18.4175
P0DP25;P0DP24;P0DP23;P02585	P0DP25;P0DP24;P0DP23	sp|P0DP25|CALM3_HUMAN Calmodulin-3 OS=Homo sapiens OX=9606 GN=CALM3 PE=1 SV=1;sp|P0DP24|CALM2_HUMAN Calmodulin-2 OS=Homo sapiens OX=9606 GN=CALM2 PE=1 SV=1;sp|P0DP23|CALM1_HUMAN Calmodulin-1 OS=Homo sapiens OX=9606 GN=CALM1 PE=1 SV=1	16.837	59.1	-3.46648	1.36919	+	36880000000	247	10	0	128.9	24.36	18.3181	22.3646	24.4887	25.4969	25.4566
P0DPD7;P0DPD8	P0DPD7;P0DPD8	sp|P0DPD7|EFMT4_HUMAN EEF1A lysine methyltransferase 4 OS=Homo sapiens OX=9606 GN=EEF1AKMT4 PE=1 SV=1;sp|P0DPD8|EFCE2_HUMAN EEF1AKMT4-ECE2 readthrough transcript protein OS=Homo sapiens OX=9606 GN=EEF1AKMT4-ECE2 PE=1 SV=1	28.306	18	3.71757	2.85162	+	539810000	25	5	0.0002649	8.7348	23.4013	23.6063	23.4285	19.3574	21.0718	18.8542
P10155	P10155	sp|P10155|RO60_HUMAN 60 kDa SS-A/Ro ribonucleoprotein OS=Homo sapiens OX=9606 GN=RO60 PE=1 SV=2	60.67	40	1.39294	0.45838		2552200000	77	22	0	100.54	23.5467	18.7112	18.141	18.9399	16.5756	20.7046
P10244	P10244	sp|P10244|MYBB_HUMAN Myb-related protein B OS=Homo sapiens OX=9606 GN=MYBL2 PE=1 SV=1	78.763	20.1	-0.291261	0.1732		226220000	22	10	0	37.405	20.7757	18.3582	18.6551	19.8641	19.6898	19.1089
P10398	P10398	sp|P10398|ARAF_HUMAN Serine/threonine-protein kinase A-Raf OS=Homo sapiens OX=9606 GN=ARAF PE=1 SV=2	67.585	31.5	0.131095	0.0583932		1322700000	73	16	0	47.464	22.0719	18.708	19.9001	21.804	16.9231	21.5596
P10599	P10599	sp|P10599|THIO_HUMAN Thioredoxin OS=Homo sapiens OX=9606 GN=TXN PE=1 SV=3	11.737	75.2	2.79583	2.45756	+	153980000000	383	9	0	84.985	30.0288	29.9507	29.6597	27.1334	26.482	27.6364
P10644	P10644	sp|P10644|KAP0_HUMAN cAMP-dependent protein kinase type I-alpha regulatory subunit OS=Homo sapiens OX=9606 GN=PRKAR1A PE=1 SV=1	42.981	49.3	0.643204	0.365226		7039700000	179	20	0	273.46	21.2027	21.6223	22.2905	22.346	20.4922	20.3477
P10809	P10809	sp|P10809|CH60_HUMAN 60 kDa heat shock protein, mitochondrial OS=Homo sapiens OX=9606 GN=HSPD1 PE=1 SV=2	61.054	72.3	0.147155	0.101518		62702000000	1088	44	0	323.31	26.2616	26.1012	25.1855	26.4615	25.763	24.8824
P10909	P10909	sp|P10909|CLUS_HUMAN Clusterin OS=Homo sapiens OX=9606 GN=CLU PE=1 SV=1	52.494	25.8	0.0940037	0.052298		1760000000	75	11	0	110.94	23.5088	23.0075	21.9585	22.5869	22.5929	23.013
P11021	P11021	sp|P11021|BIP_HUMAN Endoplasmic reticulum chaperone BiP OS=Homo sapiens OX=9606 GN=HSPA5 PE=1 SV=2	72.332	64.4	0.0514838	0.0334992		206420000000	1755	55	0	323.31	27.2493	26.9974	26.2668	27.0473	26.7945	26.5173
P11142	P11142	sp|P11142|HSP7C_HUMAN Heat shock cognate 71 kDa protein OS=Homo sapiens OX=9606 GN=HSPA8 PE=1 SV=1	70.897	80	0.0921357	0.0612083		481520000000	2334	54	0	323.31	28.104	27.6783	27.6536	27.8327	27.4015	27.9254
P11172	P11172	sp|P11172|UMPS_HUMAN Uridine 5-monophosphate synthase OS=Homo sapiens OX=9606 GN=UMPS PE=1 SV=1	52.221	44	0.0273813	0.0156952		4518000000	103	20	0	111.16	22.4967	18.4998	21.6025	22.9702	18.8891	20.6577
P11279	P11279	sp|P11279|LAMP1_HUMAN Lysosome-associated membrane glycoprotein 1 OS=Homo sapiens OX=9606 GN=LAMP1 PE=1 SV=3	44.882	12.5	-1.85841	1.08505	+	862330000	36	7	0	29.577	18.7891	22.4305	21.673	22.9871	22.7891	22.6916
P11413	P11413	sp|P11413|G6PD_HUMAN Glucose-6-phosphate 1-dehydrogenase OS=Homo sapiens OX=9606 GN=G6PD PE=1 SV=4	59.256	80.6	3.73815	2.34703	+	40739000000	629	46	0	323.31	26.8879	27.0518	27.5079	24.0813	21.2125	24.9393
P11441	P11441	sp|P11441|UBL4A_HUMAN Ubiquitin-like protein 4A OS=Homo sapiens OX=9606 GN=UBL4A PE=1 SV=1	17.776	66.2	0.781454	0.651611	+	1390900000	64	12	0	87.235	22.0222	19.0921	21.888	20.5515	18.9717	21.1347
P11586	P11586	sp|P11586|C1TC_HUMAN C-1-tetrahydrofolate synthase, cytoplasmic OS=Homo sapiens OX=9606 GN=MTHFD1 PE=1 SV=3	101.56	62.5	0.92399	0.617969	+	28107000000	686	59	0	323.31	24.0944	24.3647	23.9354	24.1005	21.8591	23.663
P11802	P11802	sp|P11802|CDK4_HUMAN Cyclin-dependent kinase 4 OS=Homo sapiens OX=9606 GN=CDK4 PE=1 SV=2	33.729	46.2	3.01229	2.18321	+	555050000	46	12	0	35.06	21.4211	22.8843	21.6821	20.0406	18.8877	18.0223
P11908	P11908	sp|P11908|PRPS2_HUMAN Ribose-phosphate pyrophosphokinase 2 OS=Homo sapiens OX=9606 GN=PRPS2 PE=1 SV=2	34.769	62.3	2.05103	1.94433	+	25670000000	311	22	0	323.31	23.6785	24.2982	24.1589	22.17	21.6958	22.1168
P11940;Q9H361;Q4VXU2;Q96DU9	P11940;Q9H361	sp|P11940|PABP1_HUMAN Polyadenylate-binding protein 1 OS=Homo sapiens OX=9606 GN=PABPC1 PE=1 SV=2;sp|Q9H361|PABP3_HUMAN Polyadenylate-binding protein 3 OS=Homo sapiens OX=9606 GN=PABPC3 PE=1 SV=2	70.67	54.9	-0.127811	0.0858698		28401000000	540	38	0	323.31	24.6678	24.0184	24.0534	24.7364	24.5637	23.823
P12004	P12004	sp|P12004|PCNA_HUMAN Proliferating cell nuclear antigen OS=Homo sapiens OX=9606 GN=PCNA PE=1 SV=1	28.768	73.2	0.00349363	0.00191742		30968000000	267	18	0	323.31	24.0325	22.5948	24.1827	23.0347	22.8447	24.9203
P12081;REV__Q86YG4	P12081	sp|P12081|SYHC_HUMAN Histidine--tRNA ligase, cytoplasmic OS=Homo sapiens OX=9606 GN=HARS PE=1 SV=2	57.41	32.4	0.528521	0.388901		4847100000	130	19	0	82.417	21.0452	21.5011	22.7051	21.303	20.1322	22.2306
P12268	P12268	sp|P12268|IMDH2_HUMAN Inosine-5-monophosphate dehydrogenase 2 OS=Homo sapiens OX=9606 GN=IMPDH2 PE=1 SV=2	55.804	54.7	2.12256	1.96649	+	18723000000	353	30	0	323.31	25.1678	24.7979	24.7177	23.1394	21.9888	23.1876
P12270	P12270	sp|P12270|TPR_HUMAN Nucleoprotein TPR OS=Homo sapiens OX=9606 GN=TPR PE=1 SV=3	267.29	57	-2.46362	2.0614	+	67768000000	1454	133	0	323.31	25.3991	23.356	22.5271	26.714	26.3152	25.6439
P12273	P12273	sp|P12273|PIP_HUMAN Prolactin-inducible protein OS=Homo sapiens OX=9606 GN=PIP PE=1 SV=1	16.572	58.9	-0.543615	0.37863		1649600000	84	8	0	61.476	22.1968	24.2468	23.335	22.8807	23.74	24.7888
P12277;P06732	P12277	sp|P12277|KCRB_HUMAN Creatine kinase B-type OS=Homo sapiens OX=9606 GN=CKB PE=1 SV=1	42.644	47	-0.603015	0.477968		15565000000	181	18	0	206.64	18.9551	18.0419	22.1119	19.7692	17.9002	23.2485
P12814;P35609;Q08043	P12814	sp|P12814|ACTN1_HUMAN Alpha-actinin-1 OS=Homo sapiens OX=9606 GN=ACTN1 PE=1 SV=2	103.06	75	-0.967778	0.716826	+	22148000000	425	64	0	323.31	23.8785	21.8156	22.8487	23.5477	23.6181	24.2803
P12955	P12955	sp|P12955|PEPD_HUMAN Xaa-Pro dipeptidase OS=Homo sapiens OX=9606 GN=PEPD PE=1 SV=3	54.548	30	2.48278	1.88344	+	2249300000	54	14	0	96.905	21.2781	21.0745	22.1284	19.7376	19.1675	18.1276
P12956	P12956	sp|P12956|XRCC6_HUMAN X-ray repair cross-complementing protein 6 OS=Homo sapiens OX=9606 GN=XRCC6 PE=1 SV=2	69.842	61.6	0.362683	0.276761		54404000000	926	42	0	323.31	25.7743	25.6145	25.5315	25.8664	24.881	25.0848
P13010	P13010	sp|P13010|XRCC5_HUMAN X-ray repair cross-complementing protein 5 OS=Homo sapiens OX=9606 GN=XRCC5 PE=1 SV=3	82.704	64.6	0.137477	0.0921587		44740000000	681	43	0	323.31	25.6573	24.841	24.9534	25.9919	24.3137	24.7337
P13489	P13489	sp|P13489|RINI_HUMAN Ribonuclease inhibitor OS=Homo sapiens OX=9606 GN=RNH1 PE=1 SV=2	49.973	63.6	1.06292	1.02129	+	11540000000	161	22	0	323.31	25.0552	24.285	24.7516	23.8847	22.9995	24.0188
P13639	P13639	sp|P13639|EF2_HUMAN Elongation factor 2 OS=Homo sapiens OX=9606 GN=EEF2 PE=1 SV=4	95.337	74.5	1.72999	1.43071	+	228810000000	1907	71	0	323.31	26.2041	26.8977	27.2168	25.2139	23.9563	25.9583
P13667	P13667	sp|P13667|PDIA4_HUMAN Protein disulfide-isomerase A4 OS=Homo sapiens OX=9606 GN=PDIA4 PE=1 SV=2	72.932	58.3	-0.967065	0.921732	+	33023000000	385	36	0	323.31	23.86	22.1726	22.2275	24.614	23.0922	23.455
P13693;Q56UQ5;Q9HAU6	P13693	sp|P13693|TCTP_HUMAN Translationally-controlled tumor protein OS=Homo sapiens OX=9606 GN=TPT1 PE=1 SV=1	19.595	41.3	-0.746531	0.414898		12772000000	108	10	0	113.69	19.6863	20.535	23.5783	22.3261	20.885	22.8281
P13716	P13716	sp|P13716|HEM2_HUMAN Delta-aminolevulinic acid dehydratase OS=Homo sapiens OX=9606 GN=ALAD PE=1 SV=1	36.294	19.1	1.80102	1.19473	+	160540000	14	5	0	28.541	21.5496	21.5842	21.1659	20.1356	17.9328	20.8282
P13797;P13796	P13797	sp|P13797|PLST_HUMAN Plastin-3 OS=Homo sapiens OX=9606 GN=PLS3 PE=1 SV=4	70.81	68.3	3.83209	2.00872	+	57950000000	877	47	0	323.31	25.5984	26.248	26.2839	23.7522	19.6495	23.2323
P13798	P13798	sp|P13798|ACPH_HUMAN Acylamino-acid-releasing enzyme OS=Homo sapiens OX=9606 GN=APEH PE=1 SV=4	81.224	37	2.34939	1.28442	+	9680800000	149	25	0	164.84	24.4466	23.4024	23.6287	23.4596	18.3745	22.5953
P13861;P31323	P13861	sp|P13861|KAP2_HUMAN cAMP-dependent protein kinase type II-alpha regulatory subunit OS=Homo sapiens OX=9606 GN=PRKAR2A PE=1 SV=2	45.518	70.5	-3.19229	1.60862	+	4511500000	144	28	0	258.28	23.5281	20.8339	18.3381	24.1999	23.8128	24.2643
P13984	P13984	sp|P13984|T2FB_HUMAN General transcription factor IIF subunit 2 OS=Homo sapiens OX=9606 GN=GTF2F2 PE=1 SV=2	28.38	46.6	-1.45673	1.4361	+	1603600000	61	12	0	32.913	20.6401	18.9108	21.0873	22.4307	20.3739	22.2037
P14174	P14174	sp|P14174|MIF_HUMAN Macrophage migration inhibitory factor OS=Homo sapiens OX=9606 GN=MIF PE=1 SV=4	12.476	45.2	3.92164	1.83251	+	18603000000	112	5	0	25.809	25.9229	26.5566	26.399	21.4958	20.0235	25.5943
P14209	P14209	sp|P14209|CD99_HUMAN CD99 antigen OS=Homo sapiens OX=9606 GN=CD99 PE=1 SV=1	18.848	45.4	-0.873279	0.607555	+	2697200000	101	5	0	99.223	23.7296	20.0817	23.6153	24.1874	22.3574	23.5017
P14314	P14314	sp|P14314|GLU2B_HUMAN Glucosidase 2 subunit beta OS=Homo sapiens OX=9606 GN=PRKCSH PE=1 SV=2	59.425	40.7	-3.30317	2.13394	+	29866000000	256	23	0	323.31	24.3844	20.7663	18.9972	25.8301	24.2349	23.9924
P14324	P14324	sp|P14324|FPPS_HUMAN Farnesyl pyrophosphate synthase OS=Homo sapiens OX=9606 GN=FDPS PE=1 SV=4	48.275	20.8	1.66419	1.19928	+	6508200000	99	6	0	145.94	22.8282	23.8565	24.9321	21.1136	20.777	24.7337
P14618;P30613	P14618	sp|P14618|KPYM_HUMAN Pyruvate kinase PKM OS=Homo sapiens OX=9606 GN=PKM PE=1 SV=4	57.936	83.4	0.403148	0.28429		221450000000	1254	49	0	323.31	26.0982	26.6877	27.4595	26.1761	25.377	27.4829
P14625	P14625	sp|P14625|ENPL_HUMAN Endoplasmin OS=Homo sapiens OX=9606 GN=HSP90B1 PE=1 SV=1	92.468	67.6	-1.45648	1.47074	+	95395000000	1000	59	0	323.31	26.733	24.6631	24.174	28.204	26.0315	25.704
P14635	P14635	sp|P14635|CCNB1_HUMAN G2/mitotic-specific cyclin-B1 OS=Homo sapiens OX=9606 GN=CCNB1 PE=1 SV=1	48.337	25.6	-0.333824	0.123038		1351500000	65	10	0	72.288	18.7566	19.667	22.5213	21.9516	18.9856	21.0093
P63162;P14678	P63162;P14678	sp|P63162|RSMN_HUMAN Small nuclear ribonucleoprotein-associated protein N OS=Homo sapiens OX=9606 GN=SNRPN PE=1 SV=1;sp|P14678|RSMB_HUMAN Small nuclear ribonucleoprotein-associated proteins B and B OS=Homo sapiens OX=9606 GN=SNRPB PE=1 SV=2	24.614	22.1	-0.769946	0.626323	+	1389600000	58	6	0	18.633	23.4413	21.9178	22.9005	23.4972	23.4623	23.61
P14735	P14735	sp|P14735|IDE_HUMAN Insulin-degrading enzyme OS=Homo sapiens OX=9606 GN=IDE PE=1 SV=4	117.97	37.8	3.94657	1.72858	+	14933000000	326	41	0	188.12	22.9915	24.5857	25.7027	22.6565	18.4724	20.3113
P14859;Q9UKI9;P09086	P14859	sp|P14859|PO2F1_HUMAN POU domain, class 2, transcription factor 1 OS=Homo sapiens OX=9606 GN=POU2F1 PE=1 SV=2	76.471	20.7	-0.705908	0.329951		1928700000	108	9	0	210.92	23.1106	19.3688	22.6916	22.8292	22.5422	21.9174
P14866	P14866	sp|P14866|HNRPL_HUMAN Heterogeneous nuclear ribonucleoprotein L OS=Homo sapiens OX=9606 GN=HNRNPL PE=1 SV=2	64.132	54.7	0.865534	0.753711	+	23179000000	423	24	0	323.31	26.6748	27.0153	26.7331	26.3098	26.3061	25.2108
P14868	P14868	sp|P14868|SYDC_HUMAN Aspartate--tRNA ligase, cytoplasmic OS=Homo sapiens OX=9606 GN=DARS PE=1 SV=2	57.136	64.9	0.188114	0.0915801		8044500000	242	33	0	323.31	23.9225	21.6873	22.1824	24.7318	22.2852	20.2109
P14923	P14923	sp|P14923|PLAK_HUMAN Junction plakoglobin OS=Homo sapiens OX=9606 GN=JUP PE=1 SV=3	81.744	67	-1.30687	1.10595	+	16990000000	505	44	0	323.31	23.6718	24.0459	25.8683	26.0163	24.6942	26.7961
P15170	P15170	sp|P15170|ERF3A_HUMAN Eukaryotic peptide chain release factor GTP-binding subunit ERF3A OS=Homo sapiens OX=9606 GN=GSPT1 PE=1 SV=1	55.755	73.7	3.0041	2.3715	+	50118000000	588	33	0	323.31	27.8743	26.7357	27.5216	25.9011	22.5407	24.6776
P15311	P15311	sp|P15311|EZRI_HUMAN Ezrin OS=Homo sapiens OX=9606 GN=EZR PE=1 SV=4	69.412	59.9	-1.06443	0.49848		34197000000	238	39	0	300.14	20.6967	17.6366	24.1178	22.3158	20.7461	22.5825
P15531	P15531	sp|P15531|NDKA_HUMAN Nucleoside diphosphate kinase A OS=Homo sapiens OX=9606 GN=NME1 PE=1 SV=1	17.149	71.7	3.64297	1.49058	+	32633000000	224	13	0	94.188	25.8054	26.6878	26.5538	23.4986	19.1667	25.4527
P15880	P15880	sp|P15880|RS2_HUMAN 40S ribosomal protein S2 OS=Homo sapiens OX=9606 GN=RPS2 PE=1 SV=2	31.324	54.6	0.103594	0.070242		21997000000	310	18	0	151.1	25.3296	25.6785	26.1479	25.3159	25.7217	25.8076
P15924	P15924	sp|P15924|DESP_HUMAN Desmoplakin OS=Homo sapiens OX=9606 GN=DSP PE=1 SV=3	331.77	62.9	-1.40433	1.03382	+	57722000000	1868	214	0	323.31	23.7804	24.5082	26.4193	26.7001	25.3451	26.8755
P16070	P16070	sp|P16070|CD44_HUMAN CD44 antigen OS=Homo sapiens OX=9606 GN=CD44 PE=1 SV=3	81.537	9.2	0.415878	0.269177		298730000	17	7	0	30.484	21.312	22.261	19.2105	21.1744	22.7285	17.633
P16152	P16152	sp|P16152|CBR1_HUMAN Carbonyl reductase [NADPH] 1 OS=Homo sapiens OX=9606 GN=CBR1 PE=1 SV=3	30.375	61.7	0.28102	0.170768		10707000000	116	11	0	288.35	19.9247	19.3256	22.378	20.7845	18.1005	21.9003
P16220	P16220	sp|P16220|CREB1_HUMAN Cyclic AMP-responsive element-binding protein 1 OS=Homo sapiens OX=9606 GN=CREB1 PE=1 SV=2	36.688	19.1	-0.50073	0.177501		1126200000	26	5	0	31.964	23.6528	19.6452	22.2407	22.9273	23.3392	20.7744
P16401	P16401	sp|P16401|H15_HUMAN Histone H1,5 OS=Homo sapiens OX=9606 GN=HIST1H1B PE=1 SV=3	22.58	24.3	-0.998493	0.810161	+	897170000	25	5	0	25.728	23.9319	19.5038	20.9594	24.6354	19.7795	22.9757
P16403	P16403	sp|P16403|H12_HUMAN Histone H1,2 OS=Homo sapiens OX=9606 GN=HIST1H1C PE=1 SV=2	21.364	35.7	-1.30546	1.1911	+	4854600000	87	9	0	31.318	25.3385	22.3648	22.3509	26.2968	23.2561	24.4177
P16435	P16435	sp|P16435|NCPR_HUMAN NADPH--cytochrome P450 reductase OS=Homo sapiens OX=9606 GN=POR PE=1 SV=2	76.689	29	-0.169425	0.105809		810600000	56	17	0	58.964	22.4814	22.0831	21.0537	23.0279	22.7893	20.3094
P16949	P16949	sp|P16949|STMN1_HUMAN Stathmin OS=Homo sapiens OX=9606 GN=STMN1 PE=1 SV=3	17.302	61.1	0.581985	0.36746		55604000000	150	12	0	47.572	21.1217	20.2656	21.9381	20.1356	18.6529	22.7909
P16989	P16989	sp|P16989|YBOX3_HUMAN Y-box-binding protein 3 OS=Homo sapiens OX=9606 GN=YBX3 PE=1 SV=4	40.089	59.7	2.04924	1.23016	+	1773400000	97	15	0	323.31	23.8376	22.0231	22.1578	23.9644	18.1957	19.7107
P17066;P48741	P17066;P48741	sp|P17066|HSP76_HUMAN Heat shock 70 kDa protein 6 OS=Homo sapiens OX=9606 GN=HSPA6 PE=1 SV=2;sp|P48741|HSP77_HUMAN Putative heat shock 70 kDa protein 7 OS=Homo sapiens OX=9606 GN=HSPA7 PE=5 SV=2	71.027	18.7	-0.0112934	0.00699459		43327000000	73	13	0	82.02	28.2982	27.7022	27.4112	28.0995	27.4509	27.895
P17480	P17480	sp|P17480|UBF1_HUMAN Nucleolar transcription factor 1 OS=Homo sapiens OX=9606 GN=UBTF PE=1 SV=1	89.405	38.5	-0.0483608	0.030331		6649500000	249	27	0	159.33	24.0439	21.1856	23.0516	24.1624	21.6755	22.5882
P17535;P05412	P17535	sp|P17535|JUND_HUMAN Transcription factor jun-D OS=Homo sapiens OX=9606 GN=JUND PE=1 SV=3	35.173	22.5	0.387978	0.308358		334520000	27	6	0	160.89	21.3453	21.2109	20.9373	21.2233	20.7765	20.3296
P17612;P22612	P17612	sp|P17612|KAPCA_HUMAN cAMP-dependent protein kinase catalytic subunit alpha OS=Homo sapiens OX=9606 GN=PRKACA PE=1 SV=2	40.589	32.8	-2.56254	1.41384	+	3655700000	79	12	0	109.13	21.6777	19.7703	18.0367	22.0472	22.1123	23.0128
P17655	P17655	sp|P17655|CAN2_HUMAN Calpain-2 catalytic subunit OS=Homo sapiens OX=9606 GN=CAPN2 PE=1 SV=6	79.994	47.7	0.853664	0.77303	+	7453100000	200	30	0	272.3	25.3366	23.3724	24.5635	24.0022	22.7167	23.9926
P17812	P17812	sp|P17812|PYRG1_HUMAN CTP synthase 1 OS=Homo sapiens OX=9606 GN=CTPS1 PE=1 SV=2	66.69	60.9	2.851	2.67961	+	16541000000	296	30	0	323.31	25.9752	25.4549	26.4351	23.4194	22.5531	23.3397
P17844	P17844	sp|P17844|DDX5_HUMAN Probable ATP-dependent RNA helicase DDX5 OS=Homo sapiens OX=9606 GN=DDX5 PE=1 SV=1	69.147	58.6	-0.556567	0.446196		26212000000	623	43	0	323.31	26.0108	25.6772	25.2311	26.3133	26.8806	25.3949
P17858	P17858	sp|P17858|PFKAL_HUMAN ATP-dependent 6-phosphofructokinase, liver type OS=Homo sapiens OX=9606 GN=PFKL PE=1 SV=6	85.018	49.1	0.329241	0.255415		22815000000	453	34	0	323.31	25.925	25.2609	25.6626	25.7624	24.9878	25.1105
P17900	P17900	sp|P17900|SAP3_HUMAN Ganglioside GM2 activator OS=Homo sapiens OX=9606 GN=GM2A PE=1 SV=4	20.838	7.8	-0.470559	0.198043		81357000	10	2	0.0045504	3.2264	20.6648	21.7296	20.4436	22.729	19.6268	21.8939
P17931	P17931	sp|P17931|LEG3_HUMAN Galectin-3 OS=Homo sapiens OX=9606 GN=LGALS3 PE=1 SV=5	26.152	42.8	-0.0252972	0.00851063		8349200000	139	11	0	58.424	23.1087	22.5259	22.7745	24.091	19.7597	24.6343
P17980	P17980	sp|P17980|PRS6A_HUMAN 26S proteasome regulatory subunit 6A OS=Homo sapiens OX=9606 GN=PSMC3 PE=1 SV=3	49.203	70.8	0.962177	0.63577	+	15755000000	409	30	0	323.31	22.9251	23.321	22.9025	22.7873	20.7099	22.7649
P17987	P17987	sp|P17987|TCPA_HUMAN T-complex protein 1 subunit alpha OS=Homo sapiens OX=9606 GN=TCP1 PE=1 SV=1	60.343	78.4	0.551512	0.421891		48937000000	805	41	0	323.31	24.9237	25.3419	25.2803	24.7354	23.96	25.196
P18085	P18085	sp|P18085|ARF4_HUMAN ADP-ribosylation factor 4 OS=Homo sapiens OX=9606 GN=ARF4 PE=1 SV=3	20.511	64.4	0.104926	0.0699123		9649400000	196	10	0	87.692	25.7971	25.3043	25.4244	26.0737	25.1301	25.0074
P18124	P18124	sp|P18124|RL7_HUMAN 60S ribosomal protein L7 OS=Homo sapiens OX=9606 GN=RPL7 PE=1 SV=1	29.225	35.1	-1.23614	0.860036	+	3658100000	74	10	0	40.501	26.1713	19.1929	20.4432	26.0412	21.8972	21.5775
P18206	P18206	sp|P18206|VINC_HUMAN Vinculin OS=Homo sapiens OX=9606 GN=VCL PE=1 SV=4	123.8	63.6	0.122535	0.0647284		38993000000	606	65	0	323.31	22.5331	20.3382	23.3651	23.5295	18.9033	23.4361
P18583	P18583	sp|P18583|SON_HUMAN Protein SON OS=Homo sapiens OX=9606 GN=SON PE=1 SV=4	263.83	5.7	-0.610498	0.272791		181690000	25	10	0	21.76	22.1894	19.7217	19.504	22.1764	22.7776	18.2926
P18615	P18615	sp|P18615|NELFE_HUMAN Negative elongation factor E OS=Homo sapiens OX=9606 GN=NELFE PE=1 SV=3	43.239	47.6	0.127629	0.0885278		2094900000	112	15	0	205.68	23.2221	21.4565	21.4999	22.9665	21.3579	21.4712
P18621	P18621	sp|P18621|RL17_HUMAN 60S ribosomal protein L17 OS=Homo sapiens OX=9606 GN=RPL17 PE=1 SV=3	21.397	57.1	-0.349445	0.266948		7249600000	180	11	0	117.16	26.1351	23.5758	23.9162	26.7108	24.137	23.8275
P18669;P15259;Q8N0Y7	P18669	sp|P18669|PGAM1_HUMAN Phosphoglycerate mutase 1 OS=Homo sapiens OX=9606 GN=PGAM1 PE=1 SV=2	28.804	67.3	0.0576795	0.0149703		33458000000	321	17	0	323.31	19.97	22.543	24.5539	22.9901	18.7584	25.1454
P18858	P18858	sp|P18858|DNLI1_HUMAN DNA ligase 1 OS=Homo sapiens OX=9606 GN=LIG1 PE=1 SV=1	101.73	42.2	2.47249	1.88181	+	3099200000	140	31	0	238.16	23.2907	22.2601	22.2671	22.3019	19.3368	18.7617
P19338	P19338	sp|P19338|NUCL_HUMAN Nucleolin OS=Homo sapiens OX=9606 GN=NCL PE=1 SV=3	76.613	43.8	0.0901095	0.0602874		24036000000	407	38	0	323.31	26.0766	23.4424	24.0859	26.2397	23.343	23.7519
P19387	P19387	sp|P19387|RPB3_HUMAN DNA-directed RNA polymerase II subunit RPB3 OS=Homo sapiens OX=9606 GN=POLR2C PE=1 SV=2	31.441	42.5	0.357652	0.277901		876330000	34	10	0	113.6	22.5582	22.5511	21.7487	22.4339	21.8516	21.4995
P19388	P19388	sp|P19388|RPAB1_HUMAN DNA-directed RNA polymerases I, II, and III subunit RPABC1 OS=Homo sapiens OX=9606 GN=POLR2E PE=1 SV=4	24.551	58.6	0.0235723	0.0149425		2053500000	72	10	0	106.36	22.5442	23.1138	21.9107	22.2426	23.4311	21.8242
P19525	P19525	sp|P19525|E2AK2_HUMAN Interferon-induced, double-stranded RNA-activated protein kinase OS=Homo sapiens OX=9606 GN=EIF2AK2 PE=1 SV=2	62.094	22.7	1.45948	0.639492	+	1095200000	77	12	0	48.277	22.063	21.1974	22.6464	21.9636	21.5419	18.0229
P19623	P19623	sp|P19623|SPEE_HUMAN Spermidine synthase OS=Homo sapiens OX=9606 GN=SRM PE=1 SV=1	33.824	44	1.18404	0.891471	+	2466900000	82	12	0	110.19	20.4051	20.8023	21.5909	20.6005	18.9628	19.6829
P19784	P19784	sp|P19784|CSK22_HUMAN Casein kinase II subunit alpha OS=Homo sapiens OX=9606 GN=CSNK2A2 PE=1 SV=1	41.213	52.9	1.71631	1.49924	+	1584300000	48	14	0	138.37	21.414	20.6732	20.92	19.4934	18.1943	20.1705
P20042	P20042	sp|P20042|IF2B_HUMAN Eukaryotic translation initiation factor 2 subunit 2 OS=Homo sapiens OX=9606 GN=EIF2S2 PE=1 SV=2	38.388	58.6	0.0625744	0.0369203		6874700000	167	24	0	294.67	24.4294	22.7969	22.8581	25.2075	22.5696	22.1196
P20073	P20073	sp|P20073|ANXA7_HUMAN Annexin A7 OS=Homo sapiens OX=9606 GN=ANXA7 PE=1 SV=3	52.739	26.2	-1.08049	0.514657		1721200000	96	13	0	72.801	19.8497	21.5981	22.4031	23.4377	22.2793	21.3754
P20290	P20290	sp|P20290|BTF3_HUMAN Transcription factor BTF3 OS=Homo sapiens OX=9606 GN=BTF3 PE=1 SV=1	22.168	52.9	0.532644	0.347119		14798000000	173	8	0	323.31	23.976	24.2919	23.7645	22.5182	23.3901	24.5261
P20338	P20338	sp|P20338|RAB4A_HUMAN Ras-related protein Rab-4A OS=Homo sapiens OX=9606 GN=RAB4A PE=1 SV=3	24.389	43.6	0.145865	0.0697043		1506000000	62	8	0	39.986	22.1579	21.3795	20.7169	22.9707	19.4509	21.3951
P20340;Q9NRW1;Q53S08;Q14964	P20340;Q9NRW1	sp|P20340|RAB6A_HUMAN Ras-related protein Rab-6A OS=Homo sapiens OX=9606 GN=RAB6A PE=1 SV=3;sp|Q9NRW1|RAB6B_HUMAN Ras-related protein Rab-6B OS=Homo sapiens OX=9606 GN=RAB6B PE=1 SV=1	23.593	33.2	0.1347	0.0252557		1389900000	28	6	0	15.754	19.3077	23.5261	23.3661	24.3498	18.4835	22.9625
P20618	P20618	sp|P20618|PSB1_HUMAN Proteasome subunit beta type-1 OS=Homo sapiens OX=9606 GN=PSMB1 PE=1 SV=2	26.489	45.2	-0.382416	0.183354		4314800000	124	11	0	171.91	21.9014	18.2979	22.9322	23.3301	16.593	24.3556
P20674	P20674	sp|P20674|COX5A_HUMAN Cytochrome c oxidase subunit 5A, mitochondrial OS=Homo sapiens OX=9606 GN=COX5A PE=1 SV=2	16.762	14.7	-0.498512	0.166531		233270000	17	2	0.00070505	4.933	24.329	19.4918	19.1676	22.2647	23.2605	18.9587
P20700	P20700	sp|P20700|LMNB1_HUMAN Lamin-B1 OS=Homo sapiens OX=9606 GN=LMNB1 PE=1 SV=2	66.408	38.9	-0.661981	0.508872		2018200000	60	24	0	64.874	21.1327	18.0697	20.8902	21.3779	19.6794	21.0211
P20810	P20810	sp|P20810|ICAL_HUMAN Calpastatin OS=Homo sapiens OX=9606 GN=CAST PE=1 SV=4	76.572	65.8	1.37243	1.09264	+	47546000000	789	55	0	323.31	25.2414	25.8748	25.1999	24.6748	23.2432	24.2808
P20839	P20839	sp|P20839|IMDH1_HUMAN Inosine-5-monophosphate dehydrogenase 1 OS=Homo sapiens OX=9606 GN=IMPDH1 PE=1 SV=2	55.405	37.4	1.58538	1.236	+	1718000000	66	18	0	91.714	21.6108	21.2153	21.4691	19.0567	20.9865	19.4958
P21127;Q13882	P21127	sp|P21127|CD11B_HUMAN Cyclin-dependent kinase 11B OS=Homo sapiens OX=9606 GN=CDK11B PE=1 SV=4	92.619	23.1	-1.08104	1.0196	+	1456300000	63	18	0	59.683	23.6004	21.5574	20.7506	24.219	22.7559	22.1765
P21266;P46439;Q03013;P09488;P28161	P21266	sp|P21266|GSTM3_HUMAN Glutathione S-transferase Mu 3 OS=Homo sapiens OX=9606 GN=GSTM3 PE=1 SV=3	26.559	75.1	5.30811	2.94263	+	15939000000	224	20	0	193.24	25.859	26.567	26.6835	22.3222	19.0574	21.8057
P21281;P15313	P21281	sp|P21281|VATB2_HUMAN V-type proton ATPase subunit B, brain isoform OS=Homo sapiens OX=9606 GN=ATP6V1B2 PE=1 SV=3	56.5	16.4	1.02285	0.779843	+	402600000	29	7	0	41.508	20.9281	21.7327	21.7144	21.0307	19.6555	20.6205
P21333	P21333	sp|P21333|FLNA_HUMAN Filamin-A OS=Homo sapiens OX=9606 GN=FLNA PE=1 SV=4	280.74	71.7	0.429257	0.311404		168980000000	2658	165	0	323.31	24.3049	25.504	25.4683	24.6451	24.3846	24.9597
P22061	P22061	sp|P22061|PIMT_HUMAN Protein-L-isoaspartate(D-aspartate) O-methyltransferase OS=Homo sapiens OX=9606 GN=PCMT1 PE=1 SV=4	24.636	66.1	6.24372	2.38547	+	7177900000	178	15	0	252.24	26.3851	27.4125	27.6348	23.9691	20.5854	18.1467
P22102	P22102	sp|P22102|PUR2_HUMAN Trifunctional purine biosynthetic protein adenosine-3 OS=Homo sapiens OX=9606 GN=GART PE=1 SV=1	107.77	60	3.74206	2.11451	+	30850000000	603	52	0	323.31	23.9769	25.0225	25.6451	22.1739	18.8832	22.3613
P22234	P22234	sp|P22234|PUR6_HUMAN Multifunctional protein ADE2 OS=Homo sapiens OX=9606 GN=PAICS PE=1 SV=3	47.079	56	0.810844	0.668531	+	30308000000	410	27	0	310.64	24.539	24.578	24.5166	24.1279	22.9168	24.1565
P22314	P22314	sp|P22314|UBA1_HUMAN Ubiquitin-like modifier-activating enzyme 1 OS=Homo sapiens OX=9606 GN=UBA1 PE=1 SV=3	117.85	47	2.64025	1.36273	+	58584000000	815	46	0	323.31	25.7862	25.8552	26.2824	24.8267	20.3079	24.8686
P22392;O60361	P22392;O60361	sp|P22392|NDKB_HUMAN Nucleoside diphosphate kinase B OS=Homo sapiens OX=9606 GN=NME2 PE=1 SV=1;sp|O60361|NDK8_HUMAN Putative nucleoside diphosphate kinase OS=Homo sapiens OX=9606 GN=NME2P1 PE=5 SV=1	17.298	93.4	2.54214	1.54319	+	46481000000	377	21	0	272.15	26.8109	27.8076	27.4455	24.7033	23.0682	26.666
P22626	P22626	sp|P22626|ROA2_HUMAN Heterogeneous nuclear ribonucleoproteins A2/B1 OS=Homo sapiens OX=9606 GN=HNRNPA2B1 PE=1 SV=2	37.429	73.9	-0.391301	0.313786		42157000000	514	27	0	323.31	24.7155	25.7392	25.0638	25.3066	26.0751	25.3107
P22735	P22735	sp|P22735|TGM1_HUMAN Protein-glutamine gamma-glutamyltransferase K OS=Homo sapiens OX=9606 GN=TGM1 PE=1 SV=4	89.786	27.5	-3.64236	2.84458	+	1020000000	60	18	0	72.988	18.0266	18.8478	22.2532	21.886	23.3668	24.8019
P23025	P23025	sp|P23025|XPA_HUMAN DNA repair protein complementing XP-A cells OS=Homo sapiens OX=9606 GN=XPA PE=1 SV=1	31.368	21.6	1.52834	1.12445	+	105200000	13	3	0	27.816	21.3049	20.904	20.9599	21.0932	19.4552	18.0353
P23246	P23246	sp|P23246|SFPQ_HUMAN Splicing factor, proline- and glutamine-rich OS=Homo sapiens OX=9606 GN=SFPQ PE=1 SV=2	76.149	46.4	0.220151	0.130574		20355000000	378	33	0	323.31	24.5187	24.4241	25.1084	25.3184	23.1467	24.9255
P23258;Q9NRH3	P23258;Q9NRH3	sp|P23258|TBG1_HUMAN Tubulin gamma-1 chain OS=Homo sapiens OX=9606 GN=TUBG1 PE=1 SV=2;sp|Q9NRH3|TBG2_HUMAN Tubulin gamma-2 chain OS=Homo sapiens OX=9606 GN=TUBG2 PE=2 SV=1	51.169	55.9	0.997685	0.764463	+	4354800000	167	15	0	270.93	22.8353	23.6976	23.89	22.9927	21.7554	22.6818
P23284	P23284	sp|P23284|PPIB_HUMAN Peptidyl-prolyl cis-trans isomerase B OS=Homo sapiens OX=9606 GN=PPIB PE=1 SV=2	23.742	60.2	1.57137	0.459454		32780000000	239	15	0	209.44	24.2199	23.7886	24.6793	24.5005	17.4368	26.0364
P23381	P23381	sp|P23381|SYWC_HUMAN Tryptophan--tRNA ligase, cytoplasmic OS=Homo sapiens OX=9606 GN=WARS PE=1 SV=2	53.165	42.5	1.43786	0.894781	+	5564700000	149	15	0	152.45	21.8721	19.3422	22.727	20.1941	19.7877	19.6459
P23396	P23396	sp|P23396|RS3_HUMAN 40S ribosomal protein S3 OS=Homo sapiens OX=9606 GN=RPS3 PE=1 SV=2	26.688	77.4	-0.315654	0.245306		13762000000	387	21	0	142.41	24.2008	23.8024	23.5187	24.5976	24.059	23.8122
P23497;Q9H930	P23497	sp|P23497|SP100_HUMAN Nuclear autoantigen Sp-100 OS=Homo sapiens OX=9606 GN=SP100 PE=1 SV=3	100.42	20.3	1.94998	1.49624	+	908350000	45	16	0	281.5	23.9412	19.8691	22.9935	21.9726	19.2256	19.7556
P23526	P23526	sp|P23526|SAHH_HUMAN Adenosylhomocysteinase OS=Homo sapiens OX=9606 GN=AHCY PE=1 SV=4	47.716	56.7	2.62076	2.17509	+	31200000000	347	26	0	323.31	24.3881	25.2433	25.7284	21.9915	21.5256	23.9804
P23528	P23528	sp|P23528|COF1_HUMAN Cofilin-1 OS=Homo sapiens OX=9606 GN=CFL1 PE=1 SV=3	18.502	86.1	2.22126	1.8132	+	156690000000	706	20	0	323.31	27.556	28.0606	28.0062	25.7422	24.5871	26.6296
P23588	P23588	sp|P23588|IF4B_HUMAN Eukaryotic translation initiation factor 4B OS=Homo sapiens OX=9606 GN=EIF4B PE=1 SV=2	69.15	49.6	0.64666	0.515143		34647000000	284	33	0	323.31	24.8836	24.8277	25.0405	24.1286	23.5449	25.1383
P23919	P23919	sp|P23919|KTHY_HUMAN Thymidylate kinase OS=Homo sapiens OX=9606 GN=DTYMK PE=1 SV=4	23.819	67.5	1.05965	0.659788	+	6199000000	199	18	0	73.126	23.8138	24.1651	24.956	24.5706	21.7842	23.4012
P23921	P23921	sp|P23921|RIR1_HUMAN Ribonucleoside-diphosphate reductase large subunit OS=Homo sapiens OX=9606 GN=RRM1 PE=1 SV=1	90.069	65.7	2.49279	1.79783	+	44347000000	715	43	0	323.31	25.6116	25.6577	26.1682	24.5803	21.6542	23.7247
P24534	P24534	sp|P24534|EF1B_HUMAN Elongation factor 1-beta OS=Homo sapiens OX=9606 GN=EEF1B2 PE=1 SV=3	24.763	76.9	1.38972	0.952782	+	19918000000	184	17	0	323.31	23.7218	25.0876	24.0047	22.1285	22.3011	24.2153
P24666	P24666	sp|P24666|PPAC_HUMAN Low molecular weight phosphotyrosine protein phosphatase OS=Homo sapiens OX=9606 GN=ACP1 PE=1 SV=3	18.042	57.6	2.72546	2.16357	+	2348900000	70	10	0	174.85	22.8633	23.7204	23.0631	20.7345	19.6713	21.0645
P24928	P24928	sp|P24928|RPB1_HUMAN DNA-directed RNA polymerase II subunit RPB1 OS=Homo sapiens OX=9606 GN=POLR2A PE=1 SV=2	217.17	21.8	0.594714	0.228856		3597800000	94	37	0	230.42	25.5567	23.4819	24.4878	25.7076	25.0502	20.9844
P24941	P24941	sp|P24941|CDK2_HUMAN Cyclin-dependent kinase 2 OS=Homo sapiens OX=9606 GN=CDK2 PE=1 SV=2	33.929	63.8	3.4539	1.38651	+	5072100000	152	20	0	128.87	22.6113	24.1874	24.4324	22.8434	17.5152	20.5108
P25205	P25205	sp|P25205|MCM3_HUMAN DNA replication licensing factor MCM3 OS=Homo sapiens OX=9606 GN=MCM3 PE=1 SV=3	90.98	58.5	1.32235	1.31867	+	13521000000	449	47	0	323.31	23.8986	23.2768	23.3393	22.6001	22.1277	21.82
P25311	P25311	sp|P25311|ZA2G_HUMAN Zinc-alpha-2-glycoprotein OS=Homo sapiens OX=9606 GN=AZGP1 PE=1 SV=2	34.258	45.3	-1.23432	1.20833	+	3132000000	144	13	0	112.84	23.0896	23.6808	23.495	24.6238	24.628	24.7165
P25391	P25391	sp|P25391|LAMA1_HUMAN Laminin subunit alpha-1 OS=Homo sapiens OX=9606 GN=LAMA1 PE=1 SV=2	337.08	8	-0.69517	0.209589		770570000	40	21	0	62.613	19.7223	23.2716	20.0361	22.8319	19.9552	22.3283
P25398	P25398	sp|P25398|RS12_HUMAN 40S ribosomal protein S12 OS=Homo sapiens OX=9606 GN=RPS12 PE=1 SV=3	14.515	56.1	0.0334282	0.0214192		3452800000	97	6	0	87.402	24.0104	23.4722	23.0414	24.0022	23.1423	23.2792
P25490	P25490	sp|P25490|TYY1_HUMAN Transcriptional repressor protein YY1 OS=Homo sapiens OX=9606 GN=YY1 PE=1 SV=2	44.712	24.6	-2.0398	1.20481	+	2024900000	66	9	0	139.39	22.7523	18.3038	21.6593	23.4253	22.7029	22.7065
P25685	P25685	sp|P25685|DNJB1_HUMAN DnaJ homolog subfamily B member 1 OS=Homo sapiens OX=9606 GN=DNAJB1 PE=1 SV=4	38.044	72.6	0.0223567	0.0138343		10403000000	233	29	0	202.62	21.6838	19.1281	20.7989	22.1898	18.8157	20.5383
P25705	P25705	sp|P25705|ATPA_HUMAN ATP synthase subunit alpha, mitochondrial OS=Homo sapiens OX=9606 GN=ATP5F1A PE=1 SV=1	59.75	36.2	-1.70207	1.46598	+	1158000000	98	17	0	111.09	21.2035	21.5106	19.5381	23.1368	22.191	22.0305
P25786	P25786	sp|P25786|PSA1_HUMAN Proteasome subunit alpha type-1 OS=Homo sapiens OX=9606 GN=PSMA1 PE=1 SV=1	29.555	47.9	-0.34995	0.182691		11426000000	159	13	0	133.76	23.8751	23.0748	24.8298	25.2328	21.6425	25.9543
P25787	P25787	sp|P25787|PSA2_HUMAN Proteasome subunit alpha type-2 OS=Homo sapiens OX=9606 GN=PSMA2 PE=1 SV=2	25.898	62.4	-1.13842	0.389468		8575600000	69	12	0	204.95	20.7503	20.3316	18.0626	20.7579	18.8149	22.9869
P25788	P25788	sp|P25788|PSA3_HUMAN Proteasome subunit alpha type-3 OS=Homo sapiens OX=9606 GN=PSMA3 PE=1 SV=2	28.433	51.4	1.3269	0.458867		9718300000	113	14	0	83.516	23.1681	21.9861	22.1983	22.9011	16.8184	23.6523
P25789	P25789	sp|P25789|PSA4_HUMAN Proteasome subunit alpha type-4 OS=Homo sapiens OX=9606 GN=PSMA4 PE=1 SV=1	29.483	37.2	-0.707869	0.623135	+	11286000000	177	10	0	62.101	23.1681	22.7009	23.1302	23.8799	23.0345	24.2084
P25815	P25815	sp|P25815|S100P_HUMAN Protein S100-P OS=Homo sapiens OX=9606 GN=S100P PE=1 SV=2	10.4	24.2	-0.85055	0.68747	+	1910900000	31	2	0	37.238	21.4917	19.2786	21.6724	21.4399	20.8529	22.7014
P26038	P26038	sp|P26038|MOES_HUMAN Moesin OS=Homo sapiens OX=9606 GN=MSN PE=1 SV=3	67.819	70.9	0.798732	0.591096		63342000000	477	44	0	323.31	23.5058	21.0744	24.5645	23.5309	19.1084	24.1092
P26196	P26196	sp|P26196|DDX6_HUMAN Probable ATP-dependent RNA helicase DDX6 OS=Homo sapiens OX=9606 GN=DDX6 PE=1 SV=2	54.416	38.7	0.291956	0.168917		4531700000	165	16	0	258.43	22.405	22.825	23.0867	23.2772	22.6138	21.5498
P26358	P26358	sp|P26358|DNMT1_HUMAN DNA (cytosine-5)-methyltransferase 1 OS=Homo sapiens OX=9606 GN=DNMT1 PE=1 SV=2	183.16	30.4	1.00454	0.508547		4164000000	172	45	0	285.29	21.9062	21.2083	22.2047	23.3546	18.8403	20.1107
P26368	P26368	sp|P26368|U2AF2_HUMAN Splicing factor U2AF 65 kDa subunit OS=Homo sapiens OX=9606 GN=U2AF2 PE=1 SV=4	53.5	48.4	0.0515715	0.0338607		10053000000	307	16	0	323.31	24.7423	25.4204	24.797	24.85	25.1937	24.7614
P26373	P26373	sp|P26373|RL13_HUMAN 60S ribosomal protein L13 OS=Homo sapiens OX=9606 GN=RPL13 PE=1 SV=4	24.261	46	-0.528432	0.423411		4617100000	109	12	0	74.036	24.9796	23.4364	23.1463	25.3095	24.5599	23.2782
P26374	P26374	sp|P26374|RAE2_HUMAN Rab proteins geranylgeranyltransferase component A 2 OS=Homo sapiens OX=9606 GN=CHML PE=1 SV=2	74.071	20.3	2.91576	2.37472	+	1176100000	46	10	0	105.47	23.641	21.5266	21.6908	19.5878	19.44	19.0832
P26447	P26447	sp|P26447|S10A4_HUMAN Protein S100-A4 OS=Homo sapiens OX=9606 GN=S100A4 PE=1 SV=1	11.728	48.5	0.604666	0.51546		99024000000	361	8	0	75.458	27.3586	28.0799	27.7476	26.641	27.1764	27.5547
P26583	P26583	sp|P26583|HMGB2_HUMAN High mobility group protein B2 OS=Homo sapiens OX=9606 GN=HMGB2 PE=1 SV=2	24.033	39.2	0.334874	0.194678		11896000000	113	12	0	112.83	22.2989	19.5014	22.539	23.0086	19.501	20.8251
P26599	P26599	sp|P26599|PTBP1_HUMAN Polypyrimidine tract-binding protein 1 OS=Homo sapiens OX=9606 GN=PTBP1 PE=1 SV=1	57.221	65.3	-0.0582104	0.0379365		39926000000	564	23	0	323.31	26.4014	25.4802	26.1999	26.5402	25.7763	25.9397
P26639;A2RTX5	P26639	sp|P26639|SYTC_HUMAN Threonine--tRNA ligase, cytoplasmic OS=Homo sapiens OX=9606 GN=TARS PE=1 SV=3	83.434	54.8	2.32332	1.42133	+	41943000000	447	39	0	323.31	22.2403	22.5849	24.7633	19.6942	18.4017	24.5227
P26640	P26640	sp|P26640|SYVC_HUMAN Valine--tRNA ligase OS=Homo sapiens OX=9606 GN=VARS PE=1 SV=4	140.47	38.3	1.13886	0.82038	+	18906000000	396	41	0	323.31	23.8051	23.5222	23.9119	23.4571	20.8917	23.4737
P26641	P26641	sp|P26641|EF1G_HUMAN Elongation factor 1-gamma OS=Homo sapiens OX=9606 GN=EEF1G PE=1 SV=3	50.118	56.5	0.650347	0.531129		50612000000	512	26	0	323.31	26.6716	27.0498	26.9724	26.387	25.6885	26.6672
P27348	P27348	sp|P27348|1433T_HUMAN 14-3-3 protein theta OS=Homo sapiens OX=9606 GN=YWHAQ PE=1 SV=1	27.764	68.2	0.940055	0.80752	+	45500000000	418	20	0	323.31	27.485	26.9351	26.7196	25.985	25.7744	26.5601
P27361	P27361	sp|P27361|MK03_HUMAN Mitogen-activated protein kinase 3 OS=Homo sapiens OX=9606 GN=MAPK3 PE=1 SV=4	43.135	36.4	2.30094	1.3424	+	503260000	27	12	0	20.919	22.3503	22.8462	21.6838	22.2744	18.5497	19.1535
P27482	P27482	sp|P27482|CALL3_HUMAN Calmodulin-like protein 3 OS=Homo sapiens OX=9606 GN=CALML3 PE=1 SV=2	16.891	45.6	-2.31314	1.94389	+	115360000	10	6	0	151.34	20.2636	17.1825	21.7336	21.4215	20.0818	24.6158
P27635;Q96L21	P27635	sp|P27635|RL10_HUMAN 60S ribosomal protein L10 OS=Homo sapiens OX=9606 GN=RPL10 PE=1 SV=4	24.604	51.4	0.208253	0.152043		4297800000	119	10	0	66.61	26.1645	23.4182	23.3748	26.0365	23.0887	23.2075
P27694	P27694	sp|P27694|RFA1_HUMAN Replication protein A 70 kDa DNA-binding subunit OS=Homo sapiens OX=9606 GN=RPA1 PE=1 SV=2	68.137	38.5	2.15195	1.3428	+	4166500000	116	21	0	92.775	21.5761	21.8896	20.7888	21.625	18.5448	17.6288
P27707	P27707	sp|P27707|DCK_HUMAN Deoxycytidine kinase OS=Homo sapiens OX=9606 GN=DCK PE=1 SV=1	30.518	39.6	2.2299	1.86396	+	2206300000	68	13	0	95.598	24.9145	21.9646	23.2541	22.7713	20.7149	19.9573
P27708	P27708	sp|P27708|PYR1_HUMAN CAD protein OS=Homo sapiens OX=9606 GN=CAD PE=1 SV=3	242.98	40.6	0.165597	0.116671		15350000000	528	70	0	323.31	22.2586	22.9704	23.6694	22.0787	22.588	23.7348
P27797	P27797	sp|P27797|CALR_HUMAN Calreticulin OS=Homo sapiens OX=9606 GN=CALR PE=1 SV=1	48.141	77.7	-0.489175	0.362694		113550000000	642	31	0	323.31	27.3272	23.9303	25.6317	27.2112	25.2497	25.8959
P27816	P27816	sp|P27816|MAP4_HUMAN Microtubule-associated protein 4 OS=Homo sapiens OX=9606 GN=MAP4 PE=1 SV=3	121	63.7	0.981228	0.92654	+	60105000000	992	59	0	323.31	26.3418	25.5463	25.8182	25.7082	24.5121	24.5423
P27824	P27824	sp|P27824|CALX_HUMAN Calnexin OS=Homo sapiens OX=9606 GN=CANX PE=1 SV=2	67.567	33.8	-1.46638	0.821185	+	3699000000	183	20	0	128.73	23.536	24.0985	18.3583	24.0583	24.1427	22.1909
P28066	P28066	sp|P28066|PSA5_HUMAN Proteasome subunit alpha type-5 OS=Homo sapiens OX=9606 GN=PSMA5 PE=1 SV=3	26.411	62.2	-0.656322	0.583894		16252000000	247	13	0	310.41	24.6581	23.0813	24.3083	25.1121	23.9114	24.9932
P28070	P28070	sp|P28070|PSB4_HUMAN Proteasome subunit beta type-4 OS=Homo sapiens OX=9606 GN=PSMB4 PE=1 SV=4	29.204	22	-0.58717	0.336744		861570000	33	4	0	19.359	20.6952	19.0157	22.0496	21.9576	17.8519	23.7124
P28072	P28072	sp|P28072|PSB6_HUMAN Proteasome subunit beta type-6 OS=Homo sapiens OX=9606 GN=PSMB6 PE=1 SV=4	25.357	16.7	-0.68824	0.511686		484050000	26	4	0.00027647	10.403	20.0681	22.0497	22.3129	19.8907	22.6009	24.0039
P28074	P28074	sp|P28074|PSB5_HUMAN Proteasome subunit beta type-5 OS=Homo sapiens OX=9606 GN=PSMB5 PE=1 SV=3	28.48	41.1	-0.854556	0.718571	+	1799800000	49	10	0	37.945	22.1421	18.0062	22.5886	22.6291	18.4131	24.2585
P28340	P28340	sp|P28340|DPOD1_HUMAN DNA polymerase delta catalytic subunit OS=Homo sapiens OX=9606 GN=POLD1 PE=1 SV=2	123.63	32.8	1.28342	0.876633	+	3927200000	212	32	0	323.31	22.6319	21.288	22.323	22.5516	20.46	19.381
P28347;Q15561;Q99594;Q15562	P28347	sp|P28347|TEAD1_HUMAN Transcriptional enhancer factor TEF-1 OS=Homo sapiens OX=9606 GN=TEAD1 PE=1 SV=2	47.945	18.3	-2.65142	2.46038	+	645560000	23	6	0	43.787	20.3202	19.183	20.0371	22.9748	22.323	22.1967
P28482;P31152;Q16659	P28482	sp|P28482|MK01_HUMAN Mitogen-activated protein kinase 1 OS=Homo sapiens OX=9606 GN=MAPK1 PE=1 SV=3	41.389	53.1	1.47669	1.04876	+	2567100000	127	18	0	107.75	22.8532	21.9567	22.3189	22.8176	20.4784	19.4027
P28715	P28715	sp|P28715|ERCC5_HUMAN DNA repair protein complementing XP-G cells OS=Homo sapiens OX=9606 GN=ERCC5 PE=1 SV=3	133.11	36.7	-1.29028	0.749486	+	1467800000	73	29	0	323.31	23.4689	18.6982	20.1865	22.5707	20.9082	22.7454
P29144	P29144	sp|P29144|TPP2_HUMAN Tripeptidyl-peptidase 2 OS=Homo sapiens OX=9606 GN=TPP2 PE=1 SV=4	138.35	38	2.37108	1.77632	+	3879800000	142	39	0	323.31	21.7273	21.6709	19.8091	17.8284	19.6976	18.568
P29353;P98077	P29353	sp|P29353|SHC1_HUMAN SHC-transforming protein 1 OS=Homo sapiens OX=9606 GN=SHC1 PE=1 SV=4	62.821	29	2.41673	2.18377	+	846620000	64	14	0	161.22	22.3116	21.8004	22.003	19.9694	18.6486	20.2468
P29372	P29372	sp|P29372|3MG_HUMAN DNA-3-methyladenine glycosylase OS=Homo sapiens OX=9606 GN=MPG PE=1 SV=3	32.868	50	1.07632	0.647292	+	1093600000	63	11	0	100.66	23.2425	19.3556	22.846	21.8193	20.1483	20.2475
P29401	P29401	sp|P29401|TKT_HUMAN Transketolase OS=Homo sapiens OX=9606 GN=TKT PE=1 SV=3	67.877	61.6	0.479122	0.21179		153950000000	833	37	0	323.31	22.1516	23.1908	25.6881	22.7107	20.2729	26.6095
P29508	P29508	sp|P29508|SPB3_HUMAN Serpin B3 OS=Homo sapiens OX=9606 GN=SERPINB3 PE=1 SV=2	44.564	49.5	-1.38313	0.575565		1913400000	117	18	0	234.86	20.4142	22.0196	22.8072	25.0757	22.1871	22.1276
P29590	P29590	sp|P29590|PML_HUMAN Protein PML OS=Homo sapiens OX=9606 GN=PML PE=1 SV=3	97.55	18.3	1.30429	0.611976	+	1147400000	57	16	0	296.88	23.1114	22.0107	22.9068	23.1493	17.8397	23.1269
P29692	P29692	sp|P29692|EF1D_HUMAN Elongation factor 1-delta OS=Homo sapiens OX=9606 GN=EEF1D PE=1 SV=5	31.121	75.1	0.195599	0.135103		38999000000	422	26	0	323.31	24.9885	25.6032	24.7674	24.8191	24.9308	25.0224
P29966	P29966	sp|P29966|MARCS_HUMAN Myristoylated alanine-rich C-kinase substrate OS=Homo sapiens OX=9606 GN=MARCKS PE=1 SV=4	31.554	72.6	1.08274	1.05862	+	37070000000	433	16	0	323.31	27.0929	26.5199	26.1111	26.1841	25.3061	24.9854
P30040	P30040	sp|P30040|ERP29_HUMAN Endoplasmic reticulum resident protein 29 OS=Homo sapiens OX=9606 GN=ERP29 PE=1 SV=4	28.993	38.7	-0.230188	0.155533		4535100000	110	12	0	122.83	20.7247	20.5676	20.2463	20.6613	20.3583	21.2096
P30041	P30041	sp|P30041|PRDX6_HUMAN Peroxiredoxin-6 OS=Homo sapiens OX=9606 GN=PRDX6 PE=1 SV=3	25.035	73.7	0.461565	0.317023		37319000000	458	19	0	323.31	25.2636	25.8125	26.3397	25.6056	24.3199	26.1056
P30044	P30044	sp|P30044|PRDX5_HUMAN Peroxiredoxin-5, mitochondrial OS=Homo sapiens OX=9606 GN=PRDX5 PE=1 SV=4	22.086	57	1.46408	0.944132	+	13777000000	166	10	0	129.66	22.285	22.3691	23.4746	21.9342	18.9601	22.8422
P30048	P30048	sp|P30048|PRDX3_HUMAN Thioredoxin-dependent peroxide reductase, mitochondrial OS=Homo sapiens OX=9606 GN=PRDX3 PE=1 SV=3	27.692	38.7	1.7843	1.42321	+	2573500000	80	11	0	97.935	21.8049	23.9089	22.4902	20.8586	20.7867	21.2058
P30050	P30050	sp|P30050|RL12_HUMAN 60S ribosomal protein L12 OS=Homo sapiens OX=9606 GN=RPL12 PE=1 SV=1	17.818	58.8	-0.671038	0.604266	+	1973400000	50	8	0	41.845	23.2975	22.6353	22.035	23.9632	23.2233	22.7944
P30085	P30085	sp|P30085|KCY_HUMAN UMP-CMP kinase OS=Homo sapiens OX=9606 GN=CMPK1 PE=1 SV=3	22.222	70.4	0.298249	0.170054		7834900000	110	14	0	148.14	20.754	19.1208	22.1296	21.9033	18.1339	21.0725
P30086	P30086	sp|P30086|PEBP1_HUMAN Phosphatidylethanolamine-binding protein 1 OS=Homo sapiens OX=9606 GN=PEBP1 PE=1 SV=3	21.057	80.7	-1.19619	1.16217	+	27415000000	203	14	0	323.31	20.4559	18.3978	24.6797	21.977	19.2749	25.8699
P30101	P30101	sp|P30101|PDIA3_HUMAN Protein disulfide-isomerase A3 OS=Homo sapiens OX=9606 GN=PDIA3 PE=1 SV=4	56.782	62.4	0.477507	0.298539		41510000000	425	37	0	323.31	22.3096	22.7524	23.1335	22.6824	20.8905	23.1901
P30153	P30153	sp|P30153|2AAA_HUMAN Serine/threonine-protein phosphatase 2A 65 kDa regulatory subunit A alpha isoform OS=Homo sapiens OX=9606 GN=PPP2R1A PE=1 SV=4	65.308	52.3	1.29609	1.27005	+	45520000000	635	28	0	323.31	26.7095	26.2265	26.2993	25.6061	24.5602	25.1807
P30154	P30154	sp|P30154|2AAB_HUMAN Serine/threonine-protein phosphatase 2A 65 kDa regulatory subunit A beta isoform OS=Homo sapiens OX=9606 GN=PPP2R1B PE=1 SV=3	66.213	37.6	1.19883	0.98498	+	1189400000	56	18	0	105.23	20.7475	19.3188	21.5936	18.5067	18.9702	20.5865
P30260	P30260	sp|P30260|CDC27_HUMAN Cell division cycle protein 27 homolog OS=Homo sapiens OX=9606 GN=CDC27 PE=1 SV=2	91.866	31.1	-0.0374349	0.0235972		4493500000	183	21	0	233.66	24.6522	22.818	22.5993	24.4105	23.3302	22.4411
P30520	P30520	sp|P30520|PURA2_HUMAN Adenylosuccinate synthetase isozyme 2 OS=Homo sapiens OX=9606 GN=ADSS PE=1 SV=3	50.097	45.4	4.33298	3.07629	+	4678100000	97	17	0	184.06	22.6195	23.5839	24.5059	18.9603	19.9773	18.7728
P30566	P30566	sp|P30566|PUR8_HUMAN Adenylosuccinate lyase OS=Homo sapiens OX=9606 GN=ADSL PE=1 SV=2	54.889	23.8	1.76527	1.13342	+	2423200000	60	11	0	49.644	20.459	22.6445	22.8744	19.7954	21.823	19.0637
P30622;Q9UDT6	P30622	sp|P30622|CLIP1_HUMAN CAP-Gly domain-containing linker protein 1 OS=Homo sapiens OX=9606 GN=CLIP1 PE=1 SV=2	162.24	47.8	-2.16014	1.32365	+	7215400000	240	63	0	323.31	21.8719	17.3804	19.5177	22.5114	21.7546	20.9845
P30626	P30626	sp|P30626|SORCN_HUMAN Sorcin OS=Homo sapiens OX=9606 GN=SRI PE=1 SV=1	21.676	24.7	0.282895	0.214985		547410000	43	6	0.00028868	12.095	20.0977	21.8829	21.9835	19.8748	21.7143	21.5263
P30740;P50453;O75830	P30740	sp|P30740|ILEU_HUMAN Leukocyte elastase inhibitor OS=Homo sapiens OX=9606 GN=SERPINB1 PE=1 SV=1	42.741	50.4	4.03486	3.38967	+	17248000000	308	20	0	223.08	24.8147	25.2074	25.3339	20.7383	21.6056	20.9076
P30876	P30876	sp|P30876|RPB2_HUMAN DNA-directed RNA polymerase II subunit RPB2 OS=Homo sapiens OX=9606 GN=POLR2B PE=1 SV=1	133.9	28.1	0.98831	0.681256	+	2880400000	124	30	0	167.79	23.7121	20.0238	21.8166	23.215	20.0555	19.3171
P31025;Q5VSP4	P31025;Q5VSP4	sp|P31025|LCN1_HUMAN Lipocalin-1 OS=Homo sapiens OX=9606 GN=LCN1 PE=1 SV=1;sp|Q5VSP4|LC1L1_HUMAN Putative lipocalin 1-like protein 1 OS=Homo sapiens OX=9606 GN=LCN1P1 PE=5 SV=1	19.25	21	0.399457	0.214978		360530000	33	4	0.0002936	12.856	21.6731	23.4477	21.3641	19.5238	23.8103	21.9525
P31151	P31151	sp|P31151|S10A7_HUMAN Protein S100-A7 OS=Homo sapiens OX=9606 GN=S100A7 PE=1 SV=4	11.471	55.4	-1.15926	0.959502	+	5373600000	168	7	0	46.905	24.4143	23.7675	23.5356	25.6492	23.9673	25.5787
P31153;Q00266	P31153	sp|P31153|METK2_HUMAN S-adenosylmethionine synthase isoform type-2 OS=Homo sapiens OX=9606 GN=MAT2A PE=1 SV=1	43.66	55.7	2.36401	2.02683	+	28564000000	358	25	0	323.31	25.6371	26.1312	25.997	23.1765	22.897	24.5999
P31327	P31327	sp|P31327|CPSM_HUMAN Carbamoyl-phosphate synthase [ammonia], mitochondrial OS=Homo sapiens OX=9606 GN=CPS1 PE=1 SV=2	164.94	56.3	0.396952	0.168521		15662000000	497	69	0	323.31	21.9486	19.2855	20.3882	22.1411	20.6893	17.601
P31350	P31350	sp|P31350|RIR2_HUMAN Ribonucleoside-diphosphate reductase subunit M2 OS=Homo sapiens OX=9606 GN=RRM2 PE=1 SV=1	44.877	42.4	0.833422	0.471477		2090800000	130	17	0	123.78	21.6768	22.6296	23.2594	22.8546	20.7575	21.4535
P31689	P31689	sp|P31689|DNJA1_HUMAN DnaJ homolog subfamily A member 1 OS=Homo sapiens OX=9606 GN=DNAJA1 PE=1 SV=2	44.868	53.4	0.0811952	0.0526361		17210000000	283	20	0	289.44	25.4812	23.8921	24.4256	24.9167	24.1045	24.5342
P31942	P31942	sp|P31942|HNRH3_HUMAN Heterogeneous nuclear ribonucleoprotein H3 OS=Homo sapiens OX=9606 GN=HNRNPH3 PE=1 SV=2	36.926	30.6	-0.730609	0.668178	+	765030000	58	9	0	125.85	19.6254	21.8941	19.3019	20.4307	22.4849	20.0976
P31943	P31943	sp|P31943|HNRH1_HUMAN Heterogeneous nuclear ribonucleoprotein H OS=Homo sapiens OX=9606 GN=HNRNPH1 PE=1 SV=4	49.229	54.6	0.56276	0.47527		22614000000	359	19	0	323.31	26.603	26.9566	26.4664	26.2997	26.5148	25.5232
P31944	P31944	sp|P31944|CASPE_HUMAN Caspase-14 OS=Homo sapiens OX=9606 GN=CASP14 PE=1 SV=2	27.679	54.5	-1.80579	1.71873	+	3901800000	172	15	0	215.27	22.1422	24.0513	23.1294	24.5738	25.436	24.7304
P31946	P31946	sp|P31946|1433B_HUMAN 14-3-3 protein beta/alpha OS=Homo sapiens OX=9606 GN=YWHAB PE=1 SV=3	28.082	67.5	-0.157014	0.101944		36819000000	303	17	0	323.31	25.6233	25.4318	25.7176	25.3351	25.3122	26.5963
P31947	P31947	sp|P31947|1433S_HUMAN 14-3-3 protein sigma OS=Homo sapiens OX=9606 GN=SFN PE=1 SV=1	27.774	81.5	0.528854	0.327513		69770000000	542	24	0	323.31	28.383	27.9213	27.4562	26.8643	26.9322	28.3774
P31948	P31948	sp|P31948|STIP1_HUMAN Stress-induced-phosphoprotein 1 OS=Homo sapiens OX=9606 GN=STIP1 PE=1 SV=1	62.639	73.3	0.0168406	0.0103785		67422000000	576	45	0	323.31	24.0149	22.9875	23.543	24.2444	22.4403	23.8102
P31949	P31949	sp|P31949|S10AB_HUMAN Protein S100-A11 OS=Homo sapiens OX=9606 GN=S100A11 PE=1 SV=2	11.74	52.4	-0.48687	0.299196		16738000000	137	7	0	105.66	22.6843	24.7043	25.1426	24.5408	24.0715	25.3795
P32004	P32004	sp|P32004|L1CAM_HUMAN Neural cell adhesion molecule L1 OS=Homo sapiens OX=9606 GN=L1CAM PE=1 SV=2	140	6.4	0.347645	0.170707		47805000	7	6	0	15.046	20.406	21.0371	18.7071	20.8578	18.7281	19.5214
P32119	P32119	sp|P32119|PRDX2_HUMAN Peroxiredoxin-2 OS=Homo sapiens OX=9606 GN=PRDX2 PE=1 SV=5	21.892	73.2	2.56287	2.14983	+	93282000000	498	19	0	323.31	27.5926	28.7089	28.4038	25.6768	25.0261	26.3138
P32754	P32754	sp|P32754|HPPD_HUMAN 4-hydroxyphenylpyruvate dioxygenase OS=Homo sapiens OX=9606 GN=HPD PE=1 SV=2	44.934	68.7	1.16388	0.653217	+	38837000000	303	24	0	323.31	21.6838	22.1555	24.6056	21.3381	18.7774	24.8378
P32929	P32929	sp|P32929|CGL_HUMAN Cystathionine gamma-lyase OS=Homo sapiens OX=9606 GN=CTH PE=1 SV=3	44.508	43.2	0.560321	0.273663		10424000000	105	14	0	261.45	20.9579	20.7223	19.3054	19.4437	18.905	20.956
P33176;O60282	P33176	sp|P33176|KINH_HUMAN Kinesin-1 heavy chain OS=Homo sapiens OX=9606 GN=KIF5B PE=1 SV=1	109.68	63.3	1.02958	0.694447	+	15745000000	511	57	0	323.31	23.7597	23.2332	23.3594	24.3388	21.6216	21.3032
P33240	P33240	sp|P33240|CSTF2_HUMAN Cleavage stimulation factor subunit 2 OS=Homo sapiens OX=9606 GN=CSTF2 PE=1 SV=1	60.959	31.9	-0.890045	0.640785	+	2010700000	130	14	0	177.99	22.9431	20.6269	21.2339	23.0432	22.8609	21.5699
P33316	P33316	sp|P33316|DUT_HUMAN Deoxyuridine 5-triphosphate nucleotidohydrolase, mitochondrial OS=Homo sapiens OX=9606 GN=DUT PE=1 SV=4	26.563	47.2	5.18223	2.10947	+	4940000000	115	13	0	256.48	25.2933	26.0844	25.9136	20.6183	17.2889	23.8374
P33981	P33981	sp|P33981|TTK_HUMAN Dual specificity protein kinase TTK OS=Homo sapiens OX=9606 GN=TTK PE=1 SV=2	97.071	33.7	0.580597	0.3659		1525300000	141	22	0	246.22	22.4385	19.7099	21.1765	23.0514	19.2961	19.2356
P33991;Q9UJA3	P33991	sp|P33991|MCM4_HUMAN DNA replication licensing factor MCM4 OS=Homo sapiens OX=9606 GN=MCM4 PE=1 SV=5	96.557	51.6	-0.95223	0.786904	+	11233000000	247	41	0	323.31	21.8663	20.4444	22.2326	23.4037	21.7576	22.2386
P33992	P33992	sp|P33992|MCM5_HUMAN DNA replication licensing factor MCM5 OS=Homo sapiens OX=9606 GN=MCM5 PE=1 SV=5	82.285	59.1	0.692382	0.475676		11707000000	261	37	0	210.32	23.0745	22.9043	23.0213	22.8853	20.8899	23.1478
P33993	P33993	sp|P33993|MCM7_HUMAN DNA replication licensing factor MCM7 OS=Homo sapiens OX=9606 GN=MCM7 PE=1 SV=4	81.307	43.7	-1.65948	1.3807	+	15170000000	279	31	0	323.31	23.3321	19.7149	21.5976	23.9465	22.3922	23.2845
P34932	P34932	sp|P34932|HSP74_HUMAN Heat shock 70 kDa protein 4 OS=Homo sapiens OX=9606 GN=HSPA4 PE=1 SV=4	94.33	66.8	0.150569	0.102704		47480000000	456	54	0	323.31	21.6135	19.2483	23.8248	21.7472	18.6573	23.8305
P35221;REV__Q9P2T0	P35221	sp|P35221|CTNA1_HUMAN Catenin alpha-1 OS=Homo sapiens OX=9606 GN=CTNNA1 PE=1 SV=1	100.07	62.1	1.75271	1.15596	+	18402000000	608	48	0	323.31	24.0398	23.0096	23.7069	24.1881	19.891	21.4192
P35237	P35237	sp|P35237|SPB6_HUMAN Serpin B6 OS=Homo sapiens OX=9606 GN=SERPINB6 PE=1 SV=3	42.621	68.1	4.56784	2.32867	+	20127000000	451	24	0	323.31	25.3795	26.355	26.6334	22.5186	18.919	23.2268
P35249	P35249	sp|P35249|RFC4_HUMAN Replication factor C subunit 4 OS=Homo sapiens OX=9606 GN=RFC4 PE=1 SV=2	39.681	62.5	-0.226713	0.166804		14436000000	318	22	0	323.31	25.01	24.4404	24.2987	25.3154	24.4861	24.6278
P35250	P35250	sp|P35250|RFC2_HUMAN Replication factor C subunit 2 OS=Homo sapiens OX=9606 GN=RFC2 PE=1 SV=3	39.157	59.9	-0.311274	0.227565		6430300000	208	19	0	251.11	23.9527	22.8322	23.5896	24.4096	23.5522	23.3465
P35251	P35251	sp|P35251|RFC1_HUMAN Replication factor C subunit 1 OS=Homo sapiens OX=9606 GN=RFC1 PE=1 SV=4	128.25	12.7	-0.301036	0.196121		337840000	34	11	0	100.41	21.6492	19.5869	21.1531	22.8915	19.0802	21.3206
P35268	P35268	sp|P35268|RL22_HUMAN 60S ribosomal protein L22 OS=Homo sapiens OX=9606 GN=RPL22 PE=1 SV=2	14.787	38.3	-0.275475	0.192257		1888600000	54	5	0	33.86	24.3943	19.3923	22.1683	25.3671	19.2356	22.1787
P35269	P35269	sp|P35269|T2FA_HUMAN General transcription factor IIF subunit 1 OS=Homo sapiens OX=9606 GN=GTF2F1 PE=1 SV=2	58.24	36.8	-1.21338	1.07055	+	1950700000	66	14	0	144.53	22.2544	20.1543	20.381	22.7701	21.2782	22.3814
P35270;REV__Q16649	P35270	sp|P35270|SPRE_HUMAN Sepiapterin reductase OS=Homo sapiens OX=9606 GN=SPR PE=1 SV=1	28.048	46	1.24994	0.705334	+	2248400000	82	10	0	132.85	21.8387	22.1132	22.0264	22.8512	19.8408	19.5364
P35579;P35749;REV__Q9UKV3;O94832;Q8N1T3;P12883;Q9UKX3;Q9Y623;P13533;P11055;Q9Y2K3;Q6PIF6;Q13402	P35579	sp|P35579|MYH9_HUMAN Myosin-9 OS=Homo sapiens OX=9606 GN=MYH9 PE=1 SV=4	226.53	69.8	-1.32069	1.24363	+	255220000000	3490	164	0	323.31	24.6444	25.8619	26.1453	25.4644	27.7533	27.396
P35606	P35606	sp|P35606|COPB2_HUMAN Coatomer subunit beta OS=Homo sapiens OX=9606 GN=COPB2 PE=1 SV=2	102.49	62.1	0.526411	0.414023		26218000000	390	50	0	323.31	26.0361	22.5248	23.0905	25.9662	21.3278	22.7781
P35611	P35611	sp|P35611|ADDA_HUMAN Alpha-adducin OS=Homo sapiens OX=9606 GN=ADD1 PE=1 SV=2	80.954	25.8	0.871765	0.759863	+	1701800000	68	15	0	179.02	23.3661	20.5103	20.66	23.153	19.137	19.6311
P35613	P35613	sp|P35613|BASI_HUMAN Basigin OS=Homo sapiens OX=9606 GN=BSG PE=1 SV=2	42.2	14.8	-2.08717	1.01723	+	354050000	21	4	0.00027049	9.5251	22.7623	18.8546	18.0166	23.3641	23.9729	18.5579
P35637	P35637	sp|P35637|FUS_HUMAN RNA-binding protein FUS OS=Homo sapiens OX=9606 GN=FUS PE=1 SV=1	53.425	15.2	-0.13112	0.0893575		14145000000	212	8	0	61.447	25.0759	23.9231	24.9621	25.1563	23.7676	25.4306
P35658	P35658	sp|P35658|NU214_HUMAN Nuclear pore complex protein Nup214 OS=Homo sapiens OX=9606 GN=NUP214 PE=1 SV=2	213.62	24.4	0.40645	0.233061		3852600000	265	37	0	323.31	22.9262	20.2101	21.7007	23.7712	20.0022	19.8442
P35659	P35659	sp|P35659|DEK_HUMAN Protein DEK OS=Homo sapiens OX=9606 GN=DEK PE=1 SV=1	42.674	38.7	0.186845	0.130605		10699000000	306	16	0	280.27	24.9357	24.3788	24.6486	24.3664	24.5572	24.479
P35998	P35998	sp|P35998|PRS7_HUMAN 26S proteasome regulatory subunit 7 OS=Homo sapiens OX=9606 GN=PSMC2 PE=1 SV=3	48.633	74.6	0.06003	0.0357597		24309000000	425	35	0	323.31	25.218	23.9524	24.0221	24.3281	24.1743	24.51
P36404	P36404	sp|P36404|ARL2_HUMAN ADP-ribosylation factor-like protein 2 OS=Homo sapiens OX=9606 GN=ARL2 PE=1 SV=4	20.878	35.3	1.82038	1.51525	+	883860000	53	6	0	205.39	22.8026	21.7084	21.7469	21.1661	20.8284	18.8023
P36405	P36405	sp|P36405|ARL3_HUMAN ADP-ribosylation factor-like protein 3 OS=Homo sapiens OX=9606 GN=ARL3 PE=1 SV=2	20.455	59.3	0.290399	0.179256		1808500000	41	8	0	55.543	20.8501	19.4103	21.1993	19.5496	20.1584	20.8806
P36507	P36507	sp|P36507|MP2K2_HUMAN Dual specificity mitogen-activated protein kinase kinase 2 OS=Homo sapiens OX=9606 GN=MAP2K2 PE=1 SV=1	44.424	53.2	1.38484	0.796594	+	4582400000	187	20	0	323.31	23.3623	21.8891	23.229	23.691	18.3612	22.2736
P36578	P36578	sp|P36578|RL4_HUMAN 60S ribosomal protein L4 OS=Homo sapiens OX=9606 GN=RPL4 PE=1 SV=5	47.697	32.1	-0.0115617	0.00711088		4022900000	149	14	0	60.495	25.3577	23.4675	23.3757	25.4901	23.8572	22.8883
P36871	P36871	sp|P36871|PGM1_HUMAN Phosphoglucomutase-1 OS=Homo sapiens OX=9606 GN=PGM1 PE=1 SV=3	61.448	65.3	1.88587	1.32467	+	25405000000	262	31	0	323.31	20.4807	20.5775	21.8946	17.7171	17.7862	21.7917
P36873	P36873	sp|P36873|PP1G_HUMAN Serine/threonine-protein phosphatase PP1-gamma catalytic subunit OS=Homo sapiens OX=9606 GN=PPP1CC PE=1 SV=1	36.983	28.5	0.295997	0.203844		717610000	25	9	0	24.239	22.2104	21.2011	21.3655	21.2727	20.8065	21.8098
P36915	P36915	sp|P36915|GNL1_HUMAN Guanine nucleotide-binding protein-like 1 OS=Homo sapiens OX=9606 GN=GNL1 PE=1 SV=2	68.66	26.7	-1.29008	0.453156		1756700000	36	16	0	66.26	18.1825	18.8846	20.2497	23.3357	17.8965	19.9549
P36952	P36952	sp|P36952|SPB5_HUMAN Serpin B5 OS=Homo sapiens OX=9606 GN=SERPINB5 PE=1 SV=2	42.1	70.1	2.11212	1.06581	+	24446000000	465	22	0	323.31	24.1796	24.3086	24.9961	24.2442	19.4281	23.4757
P37108	P37108	sp|P37108|SRP14_HUMAN Signal recognition particle 14 kDa protein OS=Homo sapiens OX=9606 GN=SRP14 PE=1 SV=2	14.57	66.9	0.197481	0.140751		6982600000	163	9	0	170	25.2333	24.198	24.1314	25.3527	23.936	23.6815
P37198	P37198	sp|P37198|NUP62_HUMAN Nuclear pore glycoprotein p62 OS=Homo sapiens OX=9606 GN=NUP62 PE=1 SV=3	53.254	37.9	-0.220621	0.143499		2704700000	99	12	0	163.46	22.8023	20.6495	20.4871	23.5394	20.0039	21.0575
P37235;P84074;P61601	P37235;P84074;P61601	sp|P37235|HPCL1_HUMAN Hippocalcin-like protein 1 OS=Homo sapiens OX=9606 GN=HPCAL1 PE=1 SV=3;sp|P84074|HPCA_HUMAN Neuron-specific calcium-binding protein hippocalcin OS=Homo sapiens OX=9606 GN=HPCA PE=1 SV=2;sp|P61601|NCALD_HUMAN Neurocalcin-delta OS=Homo	22.313	31.1	0.753023	0.516998		154350000	20	6	0	19.454	20.9087	18.8279	21.0697	20.3167	19.1888	19.0417
P37275	P37275	sp|P37275|ZEB1_HUMAN Zinc finger E-box-binding homeobox 1 OS=Homo sapiens OX=9606 GN=ZEB1 PE=1 SV=2	124.07	17.3	0.480433	0.272427		833490000	46	14	0	189.33	24.0124	21.1003	19.6132	23.4476	19.1999	20.6371
P37802	P37802	sp|P37802|TAGL2_HUMAN Transgelin-2 OS=Homo sapiens OX=9606 GN=TAGLN2 PE=1 SV=3	22.391	78.9	1.2678	1.05421	+	35326000000	404	16	0	323.31	25.6751	26.3753	25.8154	24.8417	24.0184	25.2021
P37837	P37837	sp|P37837|TALDO_HUMAN Transaldolase OS=Homo sapiens OX=9606 GN=TALDO1 PE=1 SV=2	37.54	50.4	-0.16161	0.0539619		17878000000	184	20	0	94.11	18.8095	21.151	23.2268	21.5896	18.6411	23.4414
P37840	P37840	sp|P37840|SYUA_HUMAN Alpha-synuclein OS=Homo sapiens OX=9606 GN=SNCA PE=1 SV=1	14.46	47.9	-1.51285	1.3731	+	2960900000	103	5	0	201.06	22.1723	19.0517	22.8604	24.0159	21.0677	23.5393
P38159;O75526;Q8N7X1	P38159	sp|P38159|RBMX_HUMAN RNA-binding motif protein, X chromosome OS=Homo sapiens OX=9606 GN=RBMX PE=1 SV=3	42.331	24.8	-0.623285	0.532438		2983300000	63	10	0	56.796	22.1759	22.4767	21.5547	22.4182	23.5005	22.1585
P38432	P38432	sp|P38432|COIL_HUMAN Coilin OS=Homo sapiens OX=9606 GN=COIL PE=1 SV=1	62.608	14.2	-0.147682	0.0674499		109760000	18	6	0	18.327	19.9866	18.3462	20.2432	20.3762	20.0358	18.6071
P38606	P38606	sp|P38606|VATA_HUMAN V-type proton ATPase catalytic subunit A OS=Homo sapiens OX=9606 GN=ATP6V1A PE=1 SV=2	68.303	36	1.94496	1.30793	+	4753400000	196	22	0	140.68	23.903	23.296	23.9819	23.6272	19.674	22.0447
P38646	P38646	sp|P38646|GRP75_HUMAN Stress-70 protein, mitochondrial OS=Homo sapiens OX=9606 GN=HSPA9 PE=1 SV=2	73.68	60.7	1.2738	0.827183	+	38976000000	714	50	0	323.31	23.1696	23.6741	22.578	23.1813	20.5941	21.8249
P38919	P38919	sp|P38919|IF4A3_HUMAN Eukaryotic initiation factor 4A-III OS=Homo sapiens OX=9606 GN=EIF4A3 PE=1 SV=4	46.871	43.8	-1.02369	0.976261	+	14429000000	416	23	0	285.17	24.6417	24.6478	24.2479	25.5235	26.0206	25.0644
P39019	P39019	sp|P39019|RS19_HUMAN 40S ribosomal protein S19 OS=Homo sapiens OX=9606 GN=RPS19 PE=1 SV=2	16.06	42.8	-0.63447	0.535649		1981000000	106	9	0	41.063	23.5956	23.0946	22.7455	24.4653	23.1938	23.6801
P39023;Q92901	P39023	sp|P39023|RL3_HUMAN 60S ribosomal protein L3 OS=Homo sapiens OX=9606 GN=RPL3 PE=1 SV=2	46.108	42.9	-1.05689	0.749992	+	6288200000	178	17	0	78.302	25.7901	21.4059	22.2608	26.196	23.9541	22.4774
P39687;O43423;O95626	P39687	sp|P39687|AN32A_HUMAN Acidic leucine-rich nuclear phosphoprotein 32 family member A OS=Homo sapiens OX=9606 GN=ANP32A PE=1 SV=1	28.585	52.6	0.757408	0.605975	+	20601000000	200	14	0	323.31	25.7702	25.1504	24.985	25.623	23.5046	24.5057
P39748;CON__ENSEMBL:ENSBTAP00000007350;CON__P01030	P39748	sp|P39748|FEN1_HUMAN Flap endonuclease 1 OS=Homo sapiens OX=9606 GN=FEN1 PE=1 SV=1	42.592	59.2	0.201952	0.138725		29831000000	346	20	0	282.38	24.665	23.7957	24.3173	25.0328	23.1919	23.9476
P39880	P39880	sp|P39880|CUX1_HUMAN Homeobox protein cut-like 1 OS=Homo sapiens OX=9606 GN=CUX1 PE=1 SV=3	164.19	36.9	-0.996209	0.878984	+	3751200000	246	44	0	291.64	23.0033	19.8293	19.2795	23.3663	20.8116	20.923
P40121	P40121	sp|P40121|CAPG_HUMAN Macrophage-capping protein OS=Homo sapiens OX=9606 GN=CAPG PE=1 SV=2	38.498	59.8	1.22471	0.56837		11191000000	222	18	0	249.64	23.4882	22.692	23.2835	23.9362	18.62	23.2333
P40222	P40222	sp|P40222|TXLNA_HUMAN Alpha-taxilin OS=Homo sapiens OX=9606 GN=TXLNA PE=1 SV=3	61.89	56.4	3.13355	2.02664	+	6276300000	164	25	0	218.32	23.0116	23.781	23.279	21.8988	19.2413	19.5308
P40227	P40227	sp|P40227|TCPZ_HUMAN T-complex protein 1 subunit zeta OS=Homo sapiens OX=9606 GN=CCT6A PE=1 SV=3	58.024	61.6	0.267118	0.19764		78395000000	740	31	0	323.31	25.483	25.2453	25.0649	25.3295	24.6268	25.0355
P40261	P40261	sp|P40261|NNMT_HUMAN Nicotinamide N-methyltransferase OS=Homo sapiens OX=9606 GN=NNMT PE=1 SV=1	29.574	44.7	-0.117354	0.0490474		2696300000	140	12	0	305.17	20.7381	21.5428	22.3587	22.9029	21.3021	20.7867
P40429;Q6NVV1	P40429;Q6NVV1	sp|P40429|RL13A_HUMAN 60S ribosomal protein L13a OS=Homo sapiens OX=9606 GN=RPL13A PE=1 SV=2;sp|Q6NVV1|R13P3_HUMAN Putative 60S ribosomal protein L13a protein RPL13AP3 OS=Homo sapiens OX=9606 GN=RPL13AP3 PE=5 SV=1	23.577	32.5	-0.718807	0.609783	+	1513200000	65	8	0	24.738	24.7262	21.612	21.0329	24.9089	22.8978	21.7208
P40616	P40616	sp|P40616|ARL1_HUMAN ADP-ribosylation factor-like protein 1 OS=Homo sapiens OX=9606 GN=ARL1 PE=1 SV=1	20.417	40.3	0.628006	0.537733		4218200000	142	5	0	59.755	24.1568	24.1124	24.4781	23.9388	23.1253	23.7992
P40692	P40692	sp|P40692|MLH1_HUMAN DNA mismatch repair protein Mlh1 OS=Homo sapiens OX=9606 GN=MLH1 PE=1 SV=1	84.6	39.9	0.928605	0.520395		3609200000	185	28	0	211.19	23.6361	20.0274	22.6519	23.7609	20.1505	19.6182
P40763	P40763	sp|P40763|STAT3_HUMAN Signal transducer and activator of transcription 3 OS=Homo sapiens OX=9606 GN=STAT3 PE=1 SV=2	88.067	46.6	3.92935	2.22771	+	10134000000	248	29	0	323.31	24.453	24.4361	24.9399	22.7301	20.4342	18.8766
P40925	P40925	sp|P40925|MDHC_HUMAN Malate dehydrogenase, cytoplasmic OS=Homo sapiens OX=9606 GN=MDH1 PE=1 SV=4	36.426	41.6	1.22086	0.62079	+	31249000000	252	15	0	158.86	21.8064	22.5001	24.4754	22.1326	18.7289	24.2577
P40937	P40937	sp|P40937|RFC5_HUMAN Replication factor C subunit 5 OS=Homo sapiens OX=9606 GN=RFC5 PE=1 SV=1	38.496	58.5	-0.157482	0.109958		5907100000	227	20	0	322.83	23.9044	21.3441	22.9833	23.7638	21.6659	23.2745
P40938	P40938	sp|P40938|RFC3_HUMAN Replication factor C subunit 3 OS=Homo sapiens OX=9606 GN=RFC3 PE=1 SV=2	40.556	46.6	-0.228421	0.16172		5756800000	180	14	0	323.31	24.3483	22.6305	23.3737	24.3679	23.3609	23.309
P41091;Q2VIR3	P41091;Q2VIR3	sp|P41091|IF2G_HUMAN Eukaryotic translation initiation factor 2 subunit 3 OS=Homo sapiens OX=9606 GN=EIF2S3 PE=1 SV=3;sp|Q2VIR3|IF2GL_HUMAN Eukaryotic translation initiation factor 2 subunit 3B OS=Homo sapiens OX=9606 GN=EIF2S3B PE=2 SV=2	51.109	64	0.123582	0.0803007		26384000000	410	29	0	323.31	25.8894	25.1223	24.8039	25.3616	24.7849	25.2982
P41227;Q9BSU3	P41227	sp|P41227|NAA10_HUMAN N-alpha-acetyltransferase 10 OS=Homo sapiens OX=9606 GN=NAA10 PE=1 SV=1	26.458	51.5	2.41168	1.95575	+	5122200000	101	11	0	110.09	23.6557	22.6125	23.894	22.4803	19.8888	20.5581
P41236;Q6NXS1	P41236;Q6NXS1	sp|P41236|IPP2_HUMAN Protein phosphatase inhibitor 2 OS=Homo sapiens OX=9606 GN=PPP1R2 PE=1 SV=2;sp|Q6NXS1|IPP2B_HUMAN Protein phosphatase inhibitor 2 family member B OS=Homo sapiens OX=9606 GN=PPP1R2B PE=1 SV=2	23.015	62.9	0.493737	0.163093		11939000000	144	9	0	170.39	25.5744	23.6369	21.4403	23.8501	20.9399	24.3803
P41240;P42679	P41240	sp|P41240|CSK_HUMAN Tyrosine-protein kinase CSK OS=Homo sapiens OX=9606 GN=CSK PE=1 SV=1	50.704	34	1.50517	1.24092	+	1070700000	37	14	0	40.216	21.1648	21.0604	21.1586	20.7999	18.675	19.3935
P41250	P41250	sp|P41250|GARS_HUMAN Glycine--tRNA ligase OS=Homo sapiens OX=9606 GN=GARS PE=1 SV=3	83.165	54.3	4.50752	2.58572	+	28856000000	439	36	0	323.31	25.4874	25.9856	25.8041	21.4881	19.2332	23.0332
P41252	P41252	sp|P41252|SYIC_HUMAN Isoleucine--tRNA ligase, cytoplasmic OS=Homo sapiens OX=9606 GN=IARS PE=1 SV=2	144.5	51	0.00469271	0.00245422		24211000000	642	56	0	323.31	25.259	24.0045	24.6244	26.4588	23.5673	23.8478
P41567;O60739	P41567;O60739	sp|P41567|EIF1_HUMAN Eukaryotic translation initiation factor 1 OS=Homo sapiens OX=9606 GN=EIF1 PE=1 SV=1;sp|O60739|EIF1B_HUMAN Eukaryotic translation initiation factor 1b OS=Homo sapiens OX=9606 GN=EIF1B PE=1 SV=2	12.732	64.6	-0.376727	0.29293		3027000000	92	5	0	178.01	21.7331	21.7101	20.9859	22.2919	21.6769	21.5905
P41743;Q05513	P41743	sp|P41743|KPCI_HUMAN Protein kinase C iota type OS=Homo sapiens OX=9606 GN=PRKCI PE=1 SV=2	68.262	31.4	1.14859	0.989037	+	1440200000	65	13	0	220.12	22.2891	18.126	22.0479	21.8944	17.0619	20.0608
P42166;P42167	P42166	sp|P42166|LAP2A_HUMAN Lamina-associated polypeptide 2, isoform alpha OS=Homo sapiens OX=9606 GN=TMPO PE=1 SV=2	75.491	69	0.192324	0.126578		26012000000	750	45	0	323.31	24.8945	24.8617	24.8595	25.2998	24.7759	23.9631
P42224	P42224	sp|P42224|STAT1_HUMAN Signal transducer and activator of transcription 1-alpha/beta OS=Homo sapiens OX=9606 GN=STAT1 PE=1 SV=2	87.334	33.2	2.07608	1.35339	+	3217900000	88	21	0	150.67	21.6506	21.7115	22.6277	21.1909	19.919	18.6516
P42226	P42226	sp|P42226|STAT6_HUMAN Signal transducer and activator of transcription 6 OS=Homo sapiens OX=9606 GN=STAT6 PE=1 SV=1	94.134	19.1	1.60513	1.0374	+	764460000	46	14	0	120.86	21.1313	20.7824	21.8732	20.9911	19.6084	18.3721
P42285	P42285	sp|P42285|MTREX_HUMAN Exosome RNA helicase MTR4 OS=Homo sapiens OX=9606 GN=MTREX PE=1 SV=3	117.8	34.1	0.185306	0.110331		2833700000	140	30	0	183.96	22.5483	21.4564	21.8116	23.4869	20.7352	21.0383
P42357	P42357	sp|P42357|HUTH_HUMAN Histidine ammonia-lyase OS=Homo sapiens OX=9606 GN=HAL PE=1 SV=1	72.697	24	-0.275478	0.0926676		594190000	41	13	0	121.74	21.5703	18.6661	19.9714	19.3673	21.8903	19.7767
P42566	P42566	sp|P42566|EPS15_HUMAN Epidermal growth factor receptor substrate 15 OS=Homo sapiens OX=9606 GN=EPS15 PE=1 SV=2	98.655	47.9	1.42624	1.26586	+	1505300000	82	33	0	323.31	23.5209	19.587	20.8938	22.9447	18.0187	18.7594
P42677	P42677	sp|P42677|RS27_HUMAN 40S ribosomal protein S27 OS=Homo sapiens OX=9606 GN=RPS27 PE=1 SV=3	9.461	41.7	-0.666627	0.584753		4312300000	65	5	0	29.346	25.2035	24.2777	24.7081	25.8866	25.2572	25.0454
P42684	P42684	sp|P42684|ABL2_HUMAN Tyrosine-protein kinase ABL2 OS=Homo sapiens OX=9606 GN=ABL2 PE=1 SV=1	128.34	21.4	0.720802	0.378811		2359400000	39	18	0	60.506	22.2814	20.6625	20.9781	21.9116	21.5949	18.2529
P42766	P42766	sp|P42766|RL35_HUMAN 60S ribosomal protein L35 OS=Homo sapiens OX=9606 GN=RPL35 PE=1 SV=2	14.551	30.1	-0.425749	0.336686		5076400000	64	5	0	25.112	25.6436	24.2841	24.2343	25.6204	24.9304	24.8884
P42771;P42772	P42771	sp|P42771|CDN2A_HUMAN Cyclin-dependent kinase inhibitor 2A OS=Homo sapiens OX=9606 GN=CDKN2A PE=1 SV=2	16.532	66.7	3.33657	2.42721	+	958700000	52	6	0	57.162	22.6377	22.9643	22.7965	20.8536	19.037	18.4982
P43243	P43243	sp|P43243|MATR3_HUMAN Matrin-3 OS=Homo sapiens OX=9606 GN=MATR3 PE=1 SV=2	94.622	60.8	-0.60685	0.505507		58022000000	1040	50	0	323.31	25.3421	25.9661	25.9651	25.674	27.1302	26.2896
P43246	P43246	sp|P43246|MSH2_HUMAN DNA mismatch repair protein Msh2 OS=Homo sapiens OX=9606 GN=MSH2 PE=1 SV=1	104.74	49.4	3.02532	1.6661	+	10468000000	373	48	0	323.31	24.1246	24.7815	24.7725	23.5502	19.5642	21.4884
P43487;Q9C010	P43487	sp|P43487|RANG_HUMAN Ran-specific GTPase-activating protein OS=Homo sapiens OX=9606 GN=RANBP1 PE=1 SV=1	23.31	72.1	2.73443	1.27153	+	12829000000	171	14	0	114.24	24.929	25.2996	25.1053	24.4306	19.3162	23.3838
P43490	P43490	sp|P43490|NAMPT_HUMAN Nicotinamide phosphoribosyltransferase OS=Homo sapiens OX=9606 GN=NAMPT PE=1 SV=1	55.52	52.5	0.147921	0.101227		5649600000	172	20	0	195.58	21.3288	20.2278	21.8843	21.2165	20.4183	21.3623
P43686	P43686	sp|P43686|PRS6B_HUMAN 26S proteasome regulatory subunit 6B OS=Homo sapiens OX=9606 GN=PSMC4 PE=1 SV=2	47.366	74.2	0.241013	0.0793592		8362200000	193	28	0	323.31	21.8056	18.1788	21.4906	18.3695	19.28	23.1024
P45974	P45974	sp|P45974|UBP5_HUMAN Ubiquitin carboxyl-terminal hydrolase 5 OS=Homo sapiens OX=9606 GN=USP5 PE=1 SV=2	95.785	46.6	3.35293	2.11204	+	18451000000	443	40	0	323.31	25.7301	25.0993	25.7426	23.9443	19.6881	22.8808
P45985	P45985	sp|P45985|MP2K4_HUMAN Dual specificity mitogen-activated protein kinase kinase 4 OS=Homo sapiens OX=9606 GN=MAP2K4 PE=1 SV=1	44.287	22.8	2.65136	1.41625	+	657180000	40	9	0	21.282	21.5553	22.3919	22.146	21.5313	19.2486	17.3592
P46013	P46013	sp|P46013|KI67_HUMAN Proliferation marker protein Ki-67 OS=Homo sapiens OX=9606 GN=MKI67 PE=1 SV=2	358.69	41.5	-1.21415	0.92753	+	7290100000	431	95	0	323.31	22.7166	20.0657	21.0185	23.0045	22.5914	21.8472
P46060	P46060	sp|P46060|RAGP1_HUMAN Ran GTPase-activating protein 1 OS=Homo sapiens OX=9606 GN=RANGAP1 PE=1 SV=1	63.541	56.4	0.633259	0.55157		11330000000	310	31	0	323.31	25.6256	24.4269	23.8684	24.9911	24.0927	22.9374
P46063	P46063	sp|P46063|RECQ1_HUMAN ATP-dependent DNA helicase Q1 OS=Homo sapiens OX=9606 GN=RECQL PE=1 SV=3	73.457	46.4	3.16025	2.46657	+	8865500000	262	29	0	323.31	23.5465	24.0878	24.2241	21.6271	19.9574	20.793
P46100	P46100	sp|P46100|ATRX_HUMAN Transcriptional regulator ATRX OS=Homo sapiens OX=9606 GN=ATRX PE=1 SV=5	282.58	11.8	-0.163674	0.0668817		1192000000	64	27	0	128.53	22.6189	19.3751	20.9792	22.2892	21.757	19.418
P46109	P46109	sp|P46109|CRKL_HUMAN Crk-like protein OS=Homo sapiens OX=9606 GN=CRKL PE=1 SV=1	33.777	57.8	2.85222	2.69322	+	2597400000	102	15	0	120.27	22.0891	22.0275	23.2587	19.1735	18.9989	20.6462
P46379	P46379	sp|P46379|BAG6_HUMAN Large proline-rich protein BAG6 OS=Homo sapiens OX=9606 GN=BAG6 PE=1 SV=2	119.41	41.5	-0.426648	0.350118		12086000000	453	40	0	323.31	23.8237	23.6688	23.9162	24.1652	24.1013	24.4222
P46736	P46736	sp|P46736|BRCC3_HUMAN Lys-63-specific deubiquitinase BRCC36 OS=Homo sapiens OX=9606 GN=BRCC3 PE=1 SV=2	36.072	49.4	-0.66555	0.309685		2660200000	80	14	0	125.35	24.6569	20.7348	20.4116	22.9563	21.9903	22.8533
P46776	P46776	sp|P46776|RL27A_HUMAN 60S ribosomal protein L27a OS=Homo sapiens OX=9606 GN=RPL27A PE=1 SV=2	16.561	41.9	0.138676	0.0869255		2917100000	85	7	0	23.499	25.3894	24.1033	24.3942	25.403	24.5972	23.4706
P46777	P46777	sp|P46777|RL5_HUMAN 60S ribosomal protein L5 OS=Homo sapiens OX=9606 GN=RPL5 PE=1 SV=3	34.362	35	1.64131	1.01501	+	10514000000	154	12	0	72.447	25.8964	21.0913	23.4654	26.2653	19.0645	20.1993
P46778	P46778	sp|P46778|RL21_HUMAN 60S ribosomal protein L21 OS=Homo sapiens OX=9606 GN=RPL21 PE=1 SV=2	18.565	31.9	-1.12155	0.729531	+	846750000	48	5	0	56.79	23.5775	19.95	19.3528	24.2437	22.7929	19.2084
P46779	P46779	sp|P46779|RL28_HUMAN 60S ribosomal protein L28 OS=Homo sapiens OX=9606 GN=RPL28 PE=1 SV=3	15.747	34.3	-0.683645	0.585416		2455500000	65	5	0	53.638	25.6746	22.9523	21.9755	25.8836	24.1029	22.6668
P46781	P46781	sp|P46781|RS9_HUMAN 40S ribosomal protein S9 OS=Homo sapiens OX=9606 GN=RPS9 PE=1 SV=3	22.591	61.3	-0.187588	0.13326		20874000000	321	19	0	62.315	26.1321	25.5597	25.978	26.4109	25.9596	25.862
P46782	P46782	sp|P46782|RS5_HUMAN 40S ribosomal protein S5 OS=Homo sapiens OX=9606 GN=RPS5 PE=1 SV=4	22.876	43.6	-0.0335045	0.0208664		10121000000	171	14	0	113.52	24.657	24.4312	24.6972	25.2184	24.1171	24.5505
P46783;Q9NQ39	P46783;Q9NQ39	sp|P46783|RS10_HUMAN 40S ribosomal protein S10 OS=Homo sapiens OX=9606 GN=RPS10 PE=1 SV=1;sp|Q9NQ39|RS10L_HUMAN Putative 40S ribosomal protein S10-like OS=Homo sapiens OX=9606 GN=RPS10P5 PE=5 SV=1	18.898	38.2	-0.468436	0.344061		5879500000	70	8	0	37.544	19.7568	22.4803	22.6448	20.338	22.1521	23.7971
P46940	P46940	sp|P46940|IQGA1_HUMAN Ras GTPase-activating-like protein IQGAP1 OS=Homo sapiens OX=9606 GN=IQGAP1 PE=1 SV=1	189.25	66.1	-0.250194	0.186072		170490000000	2590	102	0	323.31	26.5554	26.2165	26.3884	26.5918	26.5278	26.7913
P47712	P47712	sp|P47712|PA24A_HUMAN Cytosolic phospholipase A2 OS=Homo sapiens OX=9606 GN=PLA2G4A PE=1 SV=2	85.238	50.1	1.31328	1.08163	+	12328000000	425	31	0	323.31	24.4392	23.5851	23.6633	23.8495	21.1416	22.7566
P47755	P47755	sp|P47755|CAZA2_HUMAN F-actin-capping protein subunit alpha-2 OS=Homo sapiens OX=9606 GN=CAPZA2 PE=1 SV=3	32.949	67.1	2.25202	2.05469	+	1432500000	55	12	0	261.66	22.1325	22.1934	22.2509	19.2526	19.8286	20.7395
P47756	P47756	sp|P47756|CAPZB_HUMAN F-actin-capping protein subunit beta OS=Homo sapiens OX=9606 GN=CAPZB PE=1 SV=4	31.35	51.3	1.47112	1.39602	+	6234800000	218	17	0	198.27	24.3258	24.3746	24.5588	23.4701	22.4903	22.8855
P47897	P47897	sp|P47897|SYQ_HUMAN Glutamine--tRNA ligase OS=Homo sapiens OX=9606 GN=QARS PE=1 SV=1	87.798	53.3	0.847226	0.508413		5946800000	209	39	0	323.31	22.3955	19.9395	22.214	23.3001	18.7329	19.9744
P47914	P47914	sp|P47914|RL29_HUMAN 60S ribosomal protein L29 OS=Homo sapiens OX=9606 GN=RPL29 PE=1 SV=2	17.752	19.5	1.5605	0.681505	+	1939300000	39	3	0	22.869	25.7866	23.4775	23.1049	26.0116	18.6906	22.9853
P47929	P47929	sp|P47929|LEG7_HUMAN Galectin-7 OS=Homo sapiens OX=9606 GN=LGALS7 PE=1 SV=2	15.075	77.9	-1.93285	0.612591	+	2518900000	61	8	0	95.807	20.229	21.2564	25.7486	26.5277	22.4028	24.1021
P47974	P47974	sp|P47974|TISD_HUMAN mRNA decay activator protein ZFP36L2 OS=Homo sapiens OX=9606 GN=ZFP36L2 PE=1 SV=3	51.062	6.7	0.176636	0.0834193		127390000	13	2	0	24.086	21.8364	18.9387	21.7784	21.9423	20.2205	19.8608
P48382	P48382	sp|P48382|RFX5_HUMAN DNA-binding protein RFX5 OS=Homo sapiens OX=9606 GN=RFX5 PE=1 SV=1	65.322	52.9	-0.343977	0.23096		6723200000	317	29	0	323.31	24.3998	22.4034	23.9235	25.2271	23.2495	23.2821
P48444	P48444	sp|P48444|COPD_HUMAN Coatomer subunit delta OS=Homo sapiens OX=9606 GN=ARCN1 PE=1 SV=1	57.21	57.5	-0.453109	0.315943		23068000000	371	33	0	323.31	26.4737	23.0638	23.9774	25.9068	23.9733	24.994
P48506	P48506	sp|P48506|GSH1_HUMAN Glutamate--cysteine ligase catalytic subunit OS=Homo sapiens OX=9606 GN=GCLC PE=1 SV=2	72.765	13	1.40486	0.983959	+	701300000	33	7	0	44.295	20.085	20.9652	21.9802	19.7306	20.174	18.9112
P48507	P48507	sp|P48507|GSH0_HUMAN Glutamate--cysteine ligase regulatory subunit OS=Homo sapiens OX=9606 GN=GCLM PE=1 SV=1	30.727	46.7	4.26541	2.36829	+	6410000000	137	11	0	155.97	24.497	24.7477	24.6878	22.4581	18.2993	20.3789
P48556	P48556	sp|P48556|PSMD8_HUMAN 26S proteasome non-ATPase regulatory subunit 8 OS=Homo sapiens OX=9606 GN=PSMD8 PE=1 SV=2	39.611	41.1	0.107128	0.0734681		2505300000	88	14	0	145.61	20.8587	21.5445	22.2079	20.6808	21.4537	22.1552
P48634	P48634	sp|P48634|PRC2A_HUMAN Protein PRRC2A OS=Homo sapiens OX=9606 GN=PRRC2A PE=1 SV=3	228.86	12.3	-0.0216637	0.0106218		651530000	69	17	0	67.683	22.4898	20.8261	18.7356	23.2464	19.3619	19.5083
P48643	P48643	sp|P48643|TCPE_HUMAN T-complex protein 1 subunit epsilon OS=Homo sapiens OX=9606 GN=CCT5 PE=1 SV=1	59.67	77.4	1.13989	0.722781	+	72188000000	909	42	0	323.31	25.6704	25.5131	24.9878	25.37	22.5087	24.8728
P48681	P48681	sp|P48681|NEST_HUMAN Nestin OS=Homo sapiens OX=9606 GN=NES PE=1 SV=2	177.44	18.7	1.87307	1.12865	+	717230000	43	23	0	134.51	22.4608	20.6934	20.906	22.7339	17.1008	18.6062
P48739	P48739	sp|P48739|PIPNB_HUMAN Phosphatidylinositol transfer protein beta isoform OS=Homo sapiens OX=9606 GN=PITPNB PE=1 SV=2	31.54	63.1	2.19181	1.58965	+	3696600000	58	16	0	80.87	22.8491	22.1253	22.0662	20.6772	18.4507	21.3373
P49005	P49005	sp|P49005|DPOD2_HUMAN DNA polymerase delta subunit 2 OS=Homo sapiens OX=9606 GN=POLD2 PE=1 SV=1	51.289	39	3.13323	2.90591	+	2902500000	158	16	0	242.63	23.2455	22.7402	23.6737	20.2202	19.4622	20.5773
P49006	P49006	sp|P49006|MRP_HUMAN MARCKS-related protein OS=Homo sapiens OX=9606 GN=MARCKSL1 PE=1 SV=2	19.529	79	0.825543	0.740176	+	3855400000	76	8	0	323.31	25.561	24.5921	19.5357	24.9896	23.2638	18.9587
P49137	P49137	sp|P49137|MAPK2_HUMAN MAP kinase-activated protein kinase 2 OS=Homo sapiens OX=9606 GN=MAPKAPK2 PE=1 SV=1	45.567	32	0.970598	0.787476	+	599490000	34	13	0	25.764	21.3943	20.3312	21.0453	19.6963	20.3558	19.8071
P49189	P49189	sp|P49189|AL9A1_HUMAN 4-trimethylaminobutyraldehyde dehydrogenase OS=Homo sapiens OX=9606 GN=ALDH9A1 PE=1 SV=3	53.801	36.4	0.0984058	0.0483595		5562500000	103	18	0	139.14	20.4031	21.2909	21.8486	21.7005	19.7892	21.7578
P49321	P49321	sp|P49321|NASP_HUMAN Nuclear autoantigenic sperm protein OS=Homo sapiens OX=9606 GN=NASP PE=1 SV=2	85.237	83.9	-0.634913	0.457724		70957000000	867	59	0	323.31	27.3469	26.1176	25.2628	26.9627	26.8356	26.8338
P49327	P49327	sp|P49327|FAS_HUMAN Fatty acid synthase OS=Homo sapiens OX=9606 GN=FASN PE=1 SV=3	273.42	60.2	1.9814	1.39997	+	172550000000	2637	127	0	323.31	25.4612	26.8819	27.1046	25.0369	23.3835	25.0831
P49354	P49354	sp|P49354|FNTA_HUMAN Protein farnesyltransferase/geranylgeranyltransferase type-1 subunit alpha OS=Homo sapiens OX=9606 GN=FNTA PE=1 SV=1	44.408	28.8	2.74599	2.26561	+	419700000	27	7	0	75.393	22.2417	21.8208	21.4476	20.5426	18.9815	17.748
P49366	P49366	sp|P49366|DHYS_HUMAN Deoxyhypusine synthase OS=Homo sapiens OX=9606 GN=DHPS PE=1 SV=1	40.97	64	0.106488	0.0262535		6331400000	125	18	0	320.6	23.8686	20.1229	18.7488	20.279	19.5872	22.5546
P49368	P49368	sp|P49368|TCPG_HUMAN T-complex protein 1 subunit gamma OS=Homo sapiens OX=9606 GN=CCT3 PE=1 SV=4	60.533	73.4	0.214574	0.155024		73849000000	1088	43	0	323.31	26.0658	25.8437	25.7626	26.0137	25.3236	25.691
P49411	P49411	sp|P49411|EFTU_HUMAN Elongation factor Tu, mitochondrial OS=Homo sapiens OX=9606 GN=TUFM PE=1 SV=2	49.541	44.7	0.689426	0.550426		3982100000	70	18	0	105.1	20.5275	20.727	20.506	20.3562	19.1993	20.1367
P49427	P49427	sp|P49427|UB2R1_HUMAN Ubiquitin-conjugating enzyme E2 R1 OS=Homo sapiens OX=9606 GN=CDC34 PE=1 SV=2	26.736	33.5	2.43517	2.04046	+	1370700000	39	8	0	20.417	25.6293	23.0702	23.3791	24.032	20.8995	19.8417
P49458	P49458	sp|P49458|SRP09_HUMAN Signal recognition particle 9 kDa protein OS=Homo sapiens OX=9606 GN=SRP9 PE=1 SV=2	10.112	72.1	1.62757	1.18498	+	4197200000	92	7	0	74.895	23.752	21.4299	22.5996	23.096	18.1893	21.6135
P49585;Q9Y5K3	P49585	sp|P49585|PCY1A_HUMAN Choline-phosphate cytidylyltransferase A OS=Homo sapiens OX=9606 GN=PCYT1A PE=1 SV=2	41.731	50.1	0.812164	0.592616		1095500000	71	16	0	60.204	22.3628	21.7733	22.7099	22.666	20.899	20.8446
P49588	P49588	sp|P49588|SYAC_HUMAN Alanine--tRNA ligase, cytoplasmic OS=Homo sapiens OX=9606 GN=AARS PE=1 SV=2	106.81	58.2	1.48625	0.99504	+	45419000000	694	48	0	323.31	23.8858	23.4401	24.5275	23.8798	20.2592	23.2557
P49589	P49589	sp|P49589|SYCC_HUMAN Cysteine--tRNA ligase, cytoplasmic OS=Homo sapiens OX=9606 GN=CARS PE=1 SV=3	85.472	36.6	3.36289	2.32718	+	5238400000	143	23	0	201.6	22.4413	22.9826	24.2697	20.8297	18.9651	19.8103
P49591	P49591	sp|P49591|SYSC_HUMAN Serine--tRNA ligase, cytoplasmic OS=Homo sapiens OX=9606 GN=SARS PE=1 SV=3	58.777	45.3	0.498262	0.315833		10801000000	150	23	0	322.53	21.7631	20.4337	21.8087	22.6006	18.9722	20.9378
P49721	P49721	sp|P49721|PSB2_HUMAN Proteasome subunit beta type-2 OS=Homo sapiens OX=9606 GN=PSMB2 PE=1 SV=1	22.836	28.4	-1.4862	1.18181	+	3924900000	46	5	0	55.816	19.7029	21.0982	21.4413	21.9611	21.2809	23.459
P49736	P49736	sp|P49736|MCM2_HUMAN DNA replication licensing factor MCM2 OS=Homo sapiens OX=9606 GN=MCM2 PE=1 SV=4	101.89	43	-1.11612	0.912678	+	10171000000	235	34	0	323.31	23.2285	20.5946	21.5509	23.7138	21.2598	23.7488
P49748	P49748	sp|P49748|ACADV_HUMAN Very long-chain specific acyl-CoA dehydrogenase, mitochondrial OS=Homo sapiens OX=9606 GN=ACADVL PE=1 SV=1	70.389	36.6	-1.90699	1.81559	+	1582400000	95	23	0	196.98	21.4545	18.6806	19.4991	22.9037	21.1896	21.2618
P49755	P49755	sp|P49755|TMEDA_HUMAN Transmembrane emp24 domain-containing protein 10 OS=Homo sapiens OX=9606 GN=TMED10 PE=1 SV=2	24.976	31.1	-1.52398	0.923442	+	2524700000	123	8	0	58.709	24.2246	23.4923	19.2425	24.5208	24.0904	22.9202
P49756	P49756	sp|P49756|RBM25_HUMAN RNA-binding protein 25 OS=Homo sapiens OX=9606 GN=RBM25 PE=1 SV=3	100.18	35	-0.280557	0.199281		14910000000	410	29	0	323.31	26.3445	25.0946	24.6162	26.9896	25.6447	24.2626
P49770	P49770	sp|P49770|EI2BB_HUMAN Translation initiation factor eIF-2B subunit beta OS=Homo sapiens OX=9606 GN=EIF2B2 PE=1 SV=3	38.989	40.5	1.51234	1.51844	+	2174600000	81	14	0	93.279	23.7284	21.6261	22.8851	22.4402	19.9747	21.2877
P49773	P49773	sp|P49773|HINT1_HUMAN Histidine triad nucleotide-binding protein 1 OS=Homo sapiens OX=9606 GN=HINT1 PE=1 SV=2	13.802	77.8	-1.02751	0.534152		3976800000	52	7	0	90.873	23.0333	19.1674	20.3483	23.1927	18.6988	23.74
P49790	P49790	sp|P49790|NU153_HUMAN Nuclear pore complex protein Nup153 OS=Homo sapiens OX=9606 GN=NUP153 PE=1 SV=2	153.94	35	0.585526	0.20597		4981300000	273	39	0	323.31	23.1817	19.753	21.9336	24.0234	21.063	18.0254
P49792	P49792	sp|P49792|RBP2_HUMAN E3 SUMO-protein ligase RanBP2 OS=Homo sapiens OX=9606 GN=RANBP2 PE=1 SV=2	358.2	33.4	-2.99973	1.58979	+	6746000000	361	85	0	323.31	22.3145	17.8182	19.5096	23.1617	23.4987	21.9811
P49902	P49902	sp|P49902|5NTC_HUMAN Cytosolic purine 5-nucleotidase OS=Homo sapiens OX=9606 GN=NT5C2 PE=1 SV=1	64.969	27.1	3.6485	2.29486	+	1606200000	69	13	0	87.731	22.7408	22.2533	22.9892	18.7758	20.5726	17.6895
P49915	P49915	sp|P49915|GUAA_HUMAN GMP synthase [glutamine-hydrolyzing] OS=Homo sapiens OX=9606 GN=GMPS PE=1 SV=1	76.715	55.1	3.92542	2.27299	+	27896000000	450	34	0	323.31	25.8909	26.542	26.3856	24.2224	20.738	22.0818
P49959	P49959	sp|P49959|MRE11_HUMAN Double-strand break repair protein MRE11 OS=Homo sapiens OX=9606 GN=MRE11 PE=1 SV=3	80.592	46.8	0.500779	0.278011		6087000000	243	31	0	210.78	23.4591	19.8098	20.7581	23.3709	20.5978	18.556
P50395	P50395	sp|P50395|GDIB_HUMAN Rab GDP dissociation inhibitor beta OS=Homo sapiens OX=9606 GN=GDI2 PE=1 SV=2	50.663	75.3	0.768669	0.481659		42267000000	459	35	0	323.31	22.5619	22.9322	23.9891	22.5996	20.4966	24.0809
P50454	P50454	sp|P50454|SERPH_HUMAN Serpin H1 OS=Homo sapiens OX=9606 GN=SERPINH1 PE=1 SV=2	46.44	57.2	-0.0434043	0.0248508		11291000000	151	20	0	167.7	21.8249	22.528	21.5468	22.3516	21.6068	22.0714
P50502;Q8IZP2;Q8NFI4	P50502;Q8IZP2;Q8NFI4	sp|P50502|F10A1_HUMAN Hsc70-interacting protein OS=Homo sapiens OX=9606 GN=ST13 PE=1 SV=2;sp|Q8IZP2|ST134_HUMAN Putative protein FAM10A4 OS=Homo sapiens OX=9606 GN=ST13P4 PE=5 SV=1;sp|Q8NFI4|F10A5_HUMAN Putative protein FAM10A5 OS=Homo sapiens OX=9606 GN=S	41.331	50.4	-0.0936718	0.0594642		24662000000	296	20	0	114.76	24.5778	24.011	23.5425	24.5059	23.6433	24.2632
P50542	P50542	sp|P50542|PEX5_HUMAN Peroxisomal targeting signal 1 receptor OS=Homo sapiens OX=9606 GN=PEX5 PE=1 SV=3	70.864	56.3	0.692279	0.62568	+	1754600000	76	24	0	323.31	24.4961	20.6574	20.6363	23.6513	20.0616	20
P50548	P50548	sp|P50548|ERF_HUMAN ETS domain-containing transcription factor ERF OS=Homo sapiens OX=9606 GN=ERF PE=1 SV=2	58.702	25.9	-0.00418218	0.00227579		845010000	56	11	0	119.06	23.1123	18.1287	22.3746	23.3568	18.9146	21.3568
P50570;Q9UQ16;Q05193	P50570	sp|P50570|DYN2_HUMAN Dynamin-2 OS=Homo sapiens OX=9606 GN=DNM2 PE=1 SV=2	98.063	42.6	0.0650342	0.0364677		4752400000	286	34	0	237.18	23.0658	20.915	22.6941	23.5334	21.4127	21.5337
P50579	P50579	sp|P50579|MAP2_HUMAN Methionine aminopeptidase 2 OS=Homo sapiens OX=9606 GN=METAP2 PE=1 SV=1	52.891	53.6	1.08516	0.441923		6338100000	145	18	0	282.68	23.9485	23.1839	23.239	24.7344	18.9002	23.4812
P50748	P50748	sp|P50748|KNTC1_HUMAN Kinetochore-associated protein 1 OS=Homo sapiens OX=9606 GN=KNTC1 PE=1 SV=1	250.75	17.5	-0.982581	0.855841	+	2550500000	90	34	0	98.14	19.8265	19.8142	18.2509	21.5416	20.6671	18.6306
P50750;Q96Q40	P50750	sp|P50750|CDK9_HUMAN Cyclin-dependent kinase 9 OS=Homo sapiens OX=9606 GN=CDK9 PE=1 SV=3	42.777	36.3	-0.215302	0.158068		2138300000	125	16	0	230.77	22.8869	22.623	22.2506	23.1433	22.7492	22.5139
P50851	P50851	sp|P50851|LRBA_HUMAN Lipopolysaccharide-responsive and beige-like anchor protein OS=Homo sapiens OX=9606 GN=LRBA PE=1 SV=4	319.1	18.1	0.33669	0.179051		2722400000	127	38	0	152.67	21.1159	19.0065	21.0357	21.5546	19.6061	18.9874
P50914	P50914	sp|P50914|RL14_HUMAN 60S ribosomal protein L14 OS=Homo sapiens OX=9606 GN=RPL14 PE=1 SV=4	23.432	20	1.56299	1.05708	+	236060000	27	4	0.00029377	12.894	21.5528	21.3421	20.6308	21.7371	18.4144	18.6852
P50990	P50990	sp|P50990|TCPQ_HUMAN T-complex protein 1 subunit theta OS=Homo sapiens OX=9606 GN=CCT8 PE=1 SV=4	59.62	75.5	0.595645	0.476292		116130000000	1333	48	0	323.31	26.424	26.2458	26.0319	26.1622	24.9285	25.8241
P50991	P50991	sp|P50991|TCPD_HUMAN T-complex protein 1 subunit delta OS=Homo sapiens OX=9606 GN=CCT4 PE=1 SV=4	57.924	81.8	0.165171	0.114539		70714000000	897	44	0	323.31	25.9199	25.975	25.8477	26.04	25.4306	25.7764
P51148	P51148	sp|P51148|RAB5C_HUMAN Ras-related protein Rab-5C OS=Homo sapiens OX=9606 GN=RAB5C PE=1 SV=2	23.482	68.5	-0.184834	0.129526		7012600000	238	12	0	251.77	24.9427	23.6357	23.2053	25.0969	24.1866	23.0547
P51149	P51149	sp|P51149|RAB7A_HUMAN Ras-related protein Rab-7a OS=Homo sapiens OX=9606 GN=RAB7A PE=1 SV=1	23.489	67.6	0.184549	0.124938		4500100000	194	12	0	320.49	23.8593	23.7217	22.7741	23.9025	23.9111	21.9878
P51151;Q9NP90	P51151	sp|P51151|RAB9A_HUMAN Ras-related protein Rab-9A OS=Homo sapiens OX=9606 GN=RAB9A PE=1 SV=1	22.837	58.2	-0.99268	0.849769	+	1100500000	96	10	0	44.74	22.5041	20.4591	19.5713	22.6623	22.0321	20.8181
P51153;P20337;O95716;P20336	P51153	sp|P51153|RAB13_HUMAN Ras-related protein Rab-13 OS=Homo sapiens OX=9606 GN=RAB13 PE=1 SV=1	22.774	51.7	-0.507907	0.376078		1573600000	63	11	0	51.815	23.6508	22.8285	23.2069	24.5082	23.8711	22.8306
P51452	P51452	sp|P51452|DUS3_HUMAN Dual specificity protein phosphatase 3 OS=Homo sapiens OX=9606 GN=DUSP3 PE=1 SV=1	20.478	47	1.66036	1.36539	+	1078400000	53	7	0	32.487	22.6357	22.4979	22.2833	21.8359	19.6436	20.9562
P51531	P51531	sp|P51531|SMCA2_HUMAN Probable global transcription activator SNF2L2 OS=Homo sapiens OX=9606 GN=SMARCA2 PE=1 SV=2	181.28	31	-0.760015	0.600705	+	2052200000	128	43	0	143.13	23.0942	21.4509	21.6434	23.1954	23.1373	22.1358
P51532	P51532	sp|P51532|SMCA4_HUMAN Transcription activator BRG1 OS=Homo sapiens OX=9606 GN=SMARCA4 PE=1 SV=2	184.64	31	-0.191488	0.119084		7290000000	339	53	0	320.89	23.5772	23.0266	22.6087	23.8763	24.0085	21.9021
P51580	P51580	sp|P51580|TPMT_HUMAN Thiopurine S-methyltransferase OS=Homo sapiens OX=9606 GN=TPMT PE=1 SV=1	28.18	40.8	2.10118	1.81396	+	2026500000	48	10	0	41.405	21.7374	21.4637	21.9065	20.5688	19.344	18.8912
P51610;Q9Y5Z7	P51610	sp|P51610|HCFC1_HUMAN Host cell factor 1 OS=Homo sapiens OX=9606 GN=HCFC1 PE=1 SV=2	208.73	35.7	-0.238478	0.170513		23705000000	733	53	0	323.31	24.4978	23.8736	24.2765	24.8897	24.4294	24.0443
P51665	P51665	sp|P51665|PSMD7_HUMAN 26S proteasome non-ATPase regulatory subunit 7 OS=Homo sapiens OX=9606 GN=PSMD7 PE=1 SV=2	37.025	50.6	-2.00218	1.28916	+	2793900000	70	14	0	106.26	23.1489	18.1889	19.1568	23.0943	21.4929	21.914
P51692;P42229	P51692;P42229	sp|P51692|STA5B_HUMAN Signal transducer and activator of transcription 5B OS=Homo sapiens OX=9606 GN=STAT5B PE=1 SV=2;sp|P42229|STA5A_HUMAN Signal transducer and activator of transcription 5A OS=Homo sapiens OX=9606 GN=STAT5A PE=1 SV=1	89.865	22.7	3.61182	2.92531	+	1059500000	51	17	0	82.544	22.5438	22.3982	23.6347	19.0303	19.5794	19.1315
P51784	P51784	sp|P51784|UBP11_HUMAN Ubiquitin carboxyl-terminal hydrolase 11 OS=Homo sapiens OX=9606 GN=USP11 PE=1 SV=3	109.82	17.5	-1.60833	0.76466	+	530230000	30	13	0	45.894	21.28	18.8659	20.4007	20.7083	19.8261	24.8373
P51812;Q9UK32	P51812	sp|P51812|KS6A3_HUMAN Ribosomal protein S6 kinase alpha-3 OS=Homo sapiens OX=9606 GN=RPS6KA3 PE=1 SV=1	83.735	44.2	0.86102	0.664184	+	4461200000	170	28	0	114.11	23.2186	18.0934	22.6229	23.3791	17.1149	20.8578
P51858	P51858	sp|P51858|HDGF_HUMAN Hepatoma-derived growth factor OS=Homo sapiens OX=9606 GN=HDGF PE=1 SV=1	26.788	82.9	1.98517	1.59146	+	71339000000	585	24	0	323.31	28.2985	26.9297	26.6857	25.2833	24.7065	25.9684
P51991	P51991	sp|P51991|ROA3_HUMAN Heterogeneous nuclear ribonucleoprotein A3 OS=Homo sapiens OX=9606 GN=HNRNPA3 PE=1 SV=2	39.594	46.3	-0.30997	0.212385		7999800000	181	17	0	306.81	22.3185	23.7387	22.5562	23.4798	23.6182	22.4454
P52209	P52209	sp|P52209|6PGD_HUMAN 6-phosphogluconate dehydrogenase, decarboxylating OS=Homo sapiens OX=9606 GN=PGD PE=1 SV=3	53.139	52	-0.480855	0.365461		15604000000	161	22	0	208.97	20.7763	17.6399	23.4611	20.728	18.847	23.7449
P52272	P52272	sp|P52272|HNRPM_HUMAN Heterogeneous nuclear ribonucleoprotein M OS=Homo sapiens OX=9606 GN=HNRNPM PE=1 SV=3	77.515	76.4	-0.949463	0.857659	+	90772000000	1624	63	0	323.31	26.2864	25.618	26.1887	26.9427	27.1652	26.8335
P52292	P52292	sp|P52292|IMA1_HUMAN Importin subunit alpha-1 OS=Homo sapiens OX=9606 GN=KPNA2 PE=1 SV=1	57.861	43.1	-0.0899995	0.060602		15530000000	324	18	0	323.31	25.0029	24.9062	24.5669	25.2943	24.8415	24.6102
P52294	P52294	sp|P52294|IMA5_HUMAN Importin subunit alpha-5 OS=Homo sapiens OX=9606 GN=KPNA1 PE=1 SV=3	60.221	34	1.4684	1.26685	+	10657000000	204	18	0	323.31	26.1779	24.8912	25.6437	25.5339	23.5414	23.2322
P52564	P52564	sp|P52564|MP2K6_HUMAN Dual specificity mitogen-activated protein kinase kinase 6 OS=Homo sapiens OX=9606 GN=MAP2K6 PE=1 SV=1	37.492	53.6	2.03985	1.31011	+	4457400000	142	18	0	168.4	23.85	22.8682	23.9849	23.8176	19.3079	21.4579
P52565	P52565	sp|P52565|GDIR1_HUMAN Rho GDP-dissociation inhibitor 1 OS=Homo sapiens OX=9606 GN=ARHGDIA PE=1 SV=3	23.207	53.9	0.317281	0.21985		22658000000	212	10	0	164.89	22.0607	21.2713	23.3481	22.4587	20.2456	23.024
P52594	P52594	sp|P52594|AGFG1_HUMAN Arf-GAP domain and FG repeat-containing protein 1 OS=Homo sapiens OX=9606 GN=AGFG1 PE=1 SV=2	58.259	19.8	-1.05285	0.662128	+	781990000	33	7	0	66.806	21.3195	20.652	19.1111	22.3127	20.1374	21.7909
P52597	P52597	sp|P52597|HNRPF_HUMAN Heterogeneous nuclear ribonucleoprotein F OS=Homo sapiens OX=9606 GN=HNRNPF PE=1 SV=3	45.671	63.6	1.02916	0.963871	+	56722000000	559	21	0	323.31	26.7851	27.1948	27.2471	26.1897	26.1225	25.8273
P52630	P52630	sp|P52630|STAT2_HUMAN Signal transducer and activator of transcription 2 OS=Homo sapiens OX=9606 GN=STAT2 PE=1 SV=1	97.915	9.3	1.83534	1.1934	+	253370000	21	6	0	86.975	21.0964	20.882	21.6104	19.4579	20.6909	17.934
P52655	P52655	sp|P52655|TF2AA_HUMAN Transcription initiation factor IIA subunit 1 OS=Homo sapiens OX=9606 GN=GTF2A1 PE=1 SV=1	41.513	5.9	1.50206	1.17689	+	379510000	11	2	0.0002633	8.5366	24.2968	20.7613	21.021	22.6908	20.4879	18.3942
P52701	P52701	sp|P52701|MSH6_HUMAN DNA mismatch repair protein Msh6 OS=Homo sapiens OX=9606 GN=MSH6 PE=1 SV=2	152.78	45.4	0.846791	0.745186	+	11992000000	561	55	0	323.31	24.0251	23.6148	23.8754	23.7979	22.4251	22.752
P52789;P19367;Q2TB90;P52790	P52789	sp|P52789|HXK2_HUMAN Hexokinase-2 OS=Homo sapiens OX=9606 GN=HK2 PE=1 SV=2	102.38	23.1	1.83056	1.83473	+	2975200000	78	20	0	78.494	22.5967	20.9528	21.5917	20.9922	18.9401	19.7171
P52888	P52888	sp|P52888|THOP1_HUMAN Thimet oligopeptidase OS=Homo sapiens OX=9606 GN=THOP1 PE=1 SV=2	78.839	41.7	5.52411	4.04605	+	7470600000	166	32	0	229.65	23.4509	23.7271	25.3217	17.3281	18.6921	19.9071
P52907	P52907	sp|P52907|CAZA1_HUMAN F-actin-capping protein subunit alpha-1 OS=Homo sapiens OX=9606 GN=CAPZA1 PE=1 SV=3	32.922	72.7	1.03801	1.00769	+	10956000000	276	13	0	323.31	24.8414	25.2349	25.2906	23.6468	24.3776	24.2285
P52943	P52943	sp|P52943|CRIP2_HUMAN Cysteine-rich protein 2 OS=Homo sapiens OX=9606 GN=CRIP2 PE=1 SV=1	22.492	62.5	0.375191	0.242462		3914700000	72	11	0	139.88	21.1859	21.6401	21.7644	21.7362	20.194	21.5345
P52948	P52948	sp|P52948|NUP98_HUMAN Nuclear pore complex protein Nup98-Nup96 OS=Homo sapiens OX=9606 GN=NUP98 PE=1 SV=4	197.58	29.4	-0.157457	0.0991016		4007700000	231	47	0	295.49	23.4326	21.571	22.3715	24.4479	21.2371	22.1625
P53004	P53004	sp|P53004|BIEA_HUMAN Biliverdin reductase A OS=Homo sapiens OX=9606 GN=BLVRA PE=1 SV=2	33.428	32.8	4.46084	2.82204	+	2880100000	72	10	0	57.432	22.3123	23.0466	24.0294	17.2367	17.3221	21.4471
P53041;E7EU14	P53041	sp|P53041|PPP5_HUMAN Serine/threonine-protein phosphatase 5 OS=Homo sapiens OX=9606 GN=PPP5C PE=1 SV=1	56.878	53.3	1.98998	1.36348	+	4411000000	83	23	0	172.6	22.9112	22.4755	21.4533	19.6658	19.905	21.2992
P53350	P53350	sp|P53350|PLK1_HUMAN Serine/threonine-protein kinase PLK1 OS=Homo sapiens OX=9606 GN=PLK1 PE=1 SV=1	68.254	18.2	0.825974	0.439579		413290000	30	9	0	18.687	22.2319	20.4218	21.0254	21.9782	21.1362	18.0867
P53365	P53365	sp|P53365|ARFP2_HUMAN Arfaptin-2 OS=Homo sapiens OX=9606 GN=ARFIP2 PE=1 SV=1	37.855	32	3.17762	1.96468	+	1204900000	53	11	0	323.31	23.2775	23.1867	23.2104	22.3344	18.7366	19.0708
P53367	P53367	sp|P53367|ARFP1_HUMAN Arfaptin-1 OS=Homo sapiens OX=9606 GN=ARFIP1 PE=1 SV=2	41.738	42.9	2.35076	1.93007	+	2051200000	86	13	0	90.09	22.6269	22.539	22.3361	21.2333	19.0216	20.1948
P53384;REV__Q8N7X0	P53384	sp|P53384|NUBP1_HUMAN Cytosolic Fe-S cluster assembly factor NUBP1 OS=Homo sapiens OX=9606 GN=NUBP1 PE=1 SV=2	34.534	21.9	3.48204	2.82557	+	1441400000	44	6	0	81.931	25.4441	23.0374	22.5426	21.1617	19.4107	20.0055
P53396	P53396	sp|P53396|ACLY_HUMAN ATP-citrate synthase OS=Homo sapiens OX=9606 GN=ACLY PE=1 SV=3	120.84	55	3.87352	1.9759	+	31468000000	754	63	0	323.31	24.3064	25.189	25.5654	22.6577	18.5048	22.2778
P53602	P53602	sp|P53602|MVD1_HUMAN Diphosphomevalonate decarboxylase OS=Homo sapiens OX=9606 GN=MVD PE=1 SV=1	43.404	40.2	5.32562	3.61905	+	2029700000	70	10	0	117.46	24.8662	24.7539	25.4585	19.0883	20.679	19.3345
P53611	P53611	sp|P53611|PGTB2_HUMAN Geranylgeranyl transferase type-2 subunit beta OS=Homo sapiens OX=9606 GN=RABGGTB PE=1 SV=2	36.924	32.6	2.98545	2.55471	+	8356300000	131	10	0	96.747	26.3162	26.4199	26.3775	24.1865	22.7185	23.2523
P53618	P53618	sp|P53618|COPB_HUMAN Coatomer subunit beta OS=Homo sapiens OX=9606 GN=COPB1 PE=1 SV=3	107.14	56.5	-0.40279	0.302772		23711000000	499	48	0	323.31	25.2105	22.3868	23.7977	25.1863	23.4328	23.9843
P53621	P53621	sp|P53621|COPA_HUMAN Coatomer subunit alpha OS=Homo sapiens OX=9606 GN=COPA PE=1 SV=2	138.34	60.2	-0.488132	0.401855		25366000000	569	70	0	323.31	24.8257	22.5168	23.5345	24.9888	23.3061	24.0465
P53992	P53992	sp|P53992|SC24C_HUMAN Protein transport protein Sec24C OS=Homo sapiens OX=9606 GN=SEC24C PE=1 SV=3	118.32	17.3	1.17852	0.696101	+	1342600000	111	16	0	125.25	21.6339	21.544	21.3744	21.4348	21.4796	18.1023
P53999	P53999	sp|P53999|TCP4_HUMAN Activated RNA polymerase II transcriptional coactivator p15 OS=Homo sapiens OX=9606 GN=SUB1 PE=1 SV=3	14.395	70.9	0.893688	0.605075	+	28647000000	245	13	0	121.21	25.7068	25.2016	26.135	26.1849	23.0273	25.1502
P54105	P54105	sp|P54105|ICLN_HUMAN Methylosome subunit pICln OS=Homo sapiens OX=9606 GN=CLNS1A PE=1 SV=1	26.215	44.3	3.01849	1.45937	+	4522100000	73	8	0	301.01	27.1246	24.3672	26.0022	25.3068	23.3163	19.8153
P54136	P54136	sp|P54136|SYRC_HUMAN Arginine--tRNA ligase, cytoplasmic OS=Homo sapiens OX=9606 GN=RARS PE=1 SV=2	75.378	57.1	1.04657	0.667315	+	15796000000	406	41	0	323.31	24.2618	23.622	23.4391	24.9485	21.2825	21.9522
P54278;Q13401;Q13670;A4D2B8	P54278	sp|P54278|PMS2_HUMAN Mismatch repair endonuclease PMS2 OS=Homo sapiens OX=9606 GN=PMS2 PE=1 SV=2	95.796	32.9	0.377483	0.13227		2190900000	114	23	0	162.55	22.1071	19.0447	20.7664	22.6988	20.7632	17.3238
P54577	P54577	sp|P54577|SYYC_HUMAN Tyrosine--tRNA ligase, cytoplasmic OS=Homo sapiens OX=9606 GN=YARS PE=1 SV=4	59.143	67.2	0.313253	0.205468		28172000000	432	41	0	292.92	22.2745	20.347	22.8639	22.9714	19.4366	22.1377
P54578	P54578	sp|P54578|UBP14_HUMAN Ubiquitin carboxyl-terminal hydrolase 14 OS=Homo sapiens OX=9606 GN=USP14 PE=1 SV=3	56.068	41.3	0.615258	0.438083		7916600000	156	19	0	191.11	24.5475	19.8202	23.5773	24.1234	20.0918	21.8839
P54619;Q9UGJ0	P54619	sp|P54619|AAKG1_HUMAN 5-AMP-activated protein kinase subunit gamma-1 OS=Homo sapiens OX=9606 GN=PRKAG1 PE=1 SV=1	37.579	50.5	1.6758	1.09406	+	1200100000	56	13	0	97.143	22.3543	20.1048	20.4731	22.1208	18.876	16.9079
P54652	P54652	sp|P54652|HSP72_HUMAN Heat shock-related 70 kDa protein 2 OS=Homo sapiens OX=9606 GN=HSPA2 PE=1 SV=1	70.02	48.4	-0.85626	0.740703	+	1462200000	49	29	0	70.659	20.4411	19.747	20.3958	20.5994	21.0414	21.5119
P54725	P54725	sp|P54725|RD23A_HUMAN UV excision repair protein RAD23 homolog A OS=Homo sapiens OX=9606 GN=RAD23A PE=1 SV=1	39.609	38	0.983064	0.32437		13261000000	152	13	0	78.317	23.3401	22.9106	21.4767	23.403	18.1364	23.2389
P54819	P54819	sp|P54819|KAD2_HUMAN Adenylate kinase 2, mitochondrial OS=Homo sapiens OX=9606 GN=AK2 PE=1 SV=2	26.477	47.7	1.14034	0.852375	+	3112900000	101	14	0	61.422	21.738	22.1574	21.2058	21.8001	19.8258	20.0544
P55010	P55010	sp|P55010|IF5_HUMAN Eukaryotic translation initiation factor 5 OS=Homo sapiens OX=9606 GN=EIF5 PE=1 SV=2	49.222	42.7	-0.510185	0.38733		3262700000	101	19	0	97.264	20.6304	19.2015	21.4173	21.6242	18.9163	22.2392
P55036	P55036	sp|P55036|PSMD4_HUMAN 26S proteasome non-ATPase regulatory subunit 4 OS=Homo sapiens OX=9606 GN=PSMD4 PE=1 SV=1	40.736	34.5	-1.19023	0.556431		3372700000	119	12	0	323.31	22.5527	20.4699	18.5547	21.8837	20.7549	22.5094
P55039	P55039	sp|P55039|DRG2_HUMAN Developmentally-regulated GTP-binding protein 2 OS=Homo sapiens OX=9606 GN=DRG2 PE=1 SV=1	40.746	40.7	0.0876942	0.0503218		1204700000	55	14	0	66.728	22.4739	20.7041	20.462	22.1202	19.8613	21.3955
P55060	P55060	sp|P55060|XPO2_HUMAN Exportin-2 OS=Homo sapiens OX=9606 GN=CSE1L PE=1 SV=3	110.42	48.2	0.465894	0.333632		38368000000	800	43	0	323.31	24.5121	24.041	24.3578	24.7665	22.68	24.0667
P55072	P55072	sp|P55072|TERA_HUMAN Transitional endoplasmic reticulum ATPase OS=Homo sapiens OX=9606 GN=VCP PE=1 SV=4	89.321	80.5	-1.23637	1.17903	+	66559000000	957	71	0	323.31	25.4049	23.5657	24.4173	26.129	25.126	25.8419
P55209	P55209	sp|P55209|NP1L1_HUMAN Nucleosome assembly protein 1-like 1 OS=Homo sapiens OX=9606 GN=NAP1L1 PE=1 SV=1	45.374	46	-0.156506	0.100759		10301000000	181	12	0	174.1	24.394	24.5693	24.3384	24.8371	23.969	24.9652
P55265	P55265	sp|P55265|DSRAD_HUMAN Double-stranded RNA-specific adenosine deaminase OS=Homo sapiens OX=9606 GN=ADAR PE=1 SV=4	136.06	22.9	-1.09797	0.400562		2296900000	100	26	0	162.82	23.6975	19.4249	20.098	24.5455	23.7714	18.1975
P55327	P55327	sp|P55327|TPD52_HUMAN Tumor protein D52 OS=Homo sapiens OX=9606 GN=TPD52 PE=1 SV=2	24.327	56.2	-0.515592	0.437959		21033000000	367	9	0	323.31	25.2765	25.3508	24.7305	25.6416	25.8825	25.3804
P55735	P55735	sp|P55735|SEC13_HUMAN Protein SEC13 homolog OS=Homo sapiens OX=9606 GN=SEC13 PE=1 SV=3	35.54	55.9	1.60736	1.34342	+	2557900000	86	13	0	323.31	22.735	20.4222	22.5769	22.2888	18.3402	20.2831
P55769	P55769	sp|P55769|NH2L1_HUMAN NHP2-like protein 1 OS=Homo sapiens OX=9606 GN=SNU13 PE=1 SV=3	14.173	37.5	-0.0225582	0.0136933		1500500000	68	6	0	40.829	21.5383	21.4522	20.8443	22.0776	21.5426	20.2823
P55786;A6NEC2	P55786	sp|P55786|PSA_HUMAN Puromycin-sensitive aminopeptidase OS=Homo sapiens OX=9606 GN=NPEPPS PE=1 SV=2	103.28	51.6	0.837186	0.639725	+	12255000000	298	43	0	298.86	19.3128	21.5236	21.5695	17.4409	21.5968	20.8568
P55795	P55795	sp|P55795|HNRH2_HUMAN Heterogeneous nuclear ribonucleoprotein H2 OS=Homo sapiens OX=9606 GN=HNRNPH2 PE=1 SV=1	49.263	43.9	1.70308	1.64094	+	1440300000	83	16	0	192.6	22.4324	21.8834	22.7208	20.6679	19.7197	21.5398
P55884	P55884	sp|P55884|EIF3B_HUMAN Eukaryotic translation initiation factor 3 subunit B OS=Homo sapiens OX=9606 GN=EIF3B PE=1 SV=3	92.48	54.5	-0.43564	0.29901		13534000000	327	39	0	323.31	25.4028	24.6061	24.2121	24.8927	25.1191	25.516
P56192	P56192	sp|P56192|SYMC_HUMAN Methionine--tRNA ligase, cytoplasmic OS=Homo sapiens OX=9606 GN=MARS PE=1 SV=2	101.11	38.1	0.657653	0.33031		8871400000	278	28	0	323.31	24.5455	22.2182	23.4037	24.9471	22.7229	20.5243
P56537	P56537	sp|P56537|IF6_HUMAN Eukaryotic translation initiation factor 6 OS=Homo sapiens OX=9606 GN=EIF6 PE=1 SV=1	26.599	51.8	3.34755	1.62426	+	3395600000	100	9	0	287.71	24.2745	24.2941	24.7687	22.8597	17.7756	22.6594
P56545	P56545	sp|P56545|CTBP2_HUMAN C-terminal-binding protein 2 OS=Homo sapiens OX=9606 GN=CTBP2 PE=1 SV=1	48.944	38.4	3.24252	1.62179	+	3085800000	129	14	0	87.207	22.2976	23.7596	23.2922	21.8444	20.2364	17.541
P57081	P57081	sp|P57081|WDR4_HUMAN tRNA (guanine-N(7)-)-methyltransferase non-catalytic subunit WDR4 OS=Homo sapiens OX=9606 GN=WDR4 PE=1 SV=2	45.489	32	4.70731	2.79371	+	1754000000	61	11	0	147.6	24.3705	23.5584	24.7272	21.7421	18.2941	18.4979
P57088	P57088	sp|P57088|TMM33_HUMAN Transmembrane protein 33 OS=Homo sapiens OX=9606 GN=TMEM33 PE=1 SV=2	27.978	12.6	1.14089	0.828781	+	128350000	15	3	0	37.127	23.6807	21.2747	18.8163	21.0813	21.0104	18.2574
P57678	P57678	sp|P57678|GEMI4_HUMAN Gem-associated protein 4 OS=Homo sapiens OX=9606 GN=GEMIN4 PE=1 SV=2	120.04	15.8	-0.17108	0.121789		924460000	60	15	0	57.013	19.9068	18.8212	20.5273	20.1988	18.8301	20.7396
P57740	P57740	sp|P57740|NU107_HUMAN Nuclear pore complex protein Nup107 OS=Homo sapiens OX=9606 GN=NUP107 PE=1 SV=1	106.37	34.9	-0.635916	0.322246		2752700000	91	28	0	159	21.2843	19.5801	19.3798	20.1661	19.9772	22.0086
P58546	P58546	sp|P58546|MTPN_HUMAN Myotrophin OS=Homo sapiens OX=9606 GN=MTPN PE=1 SV=2	12.895	45.8	2.5567	2.09837	+	6821800000	104	5	0	187.7	26.0032	24.762	24.2369	23.5343	21.1098	22.6879
P59998	P59998	sp|P59998|ARPC4_HUMAN Actin-related protein 2/3 complex subunit 4 OS=Homo sapiens OX=9606 GN=ARPC4 PE=1 SV=3	19.667	19	0.851292	0.503792		1045000000	37	5	0	20.152	20.2526	20.8456	21.4498	21.1691	19.6982	19.1269
P60006	P60006	sp|P60006|APC15_HUMAN Anaphase-promoting complex subunit 15 OS=Homo sapiens OX=9606 GN=ANAPC15 PE=1 SV=1	14.281	15.7	-0.221686	0.144202		82935000	9	2	0.00049875	6.6211	20.1258	17.2034	19.88	19.907	18.2986	19.6685
P60174	P60174	sp|P60174|TPIS_HUMAN Triosephosphate isomerase OS=Homo sapiens OX=9606 GN=TPI1 PE=1 SV=3	30.791	78.7	-0.327473	0.0770211		146460000000	657	24	0	323.31	19.7449	22.1077	27.3843	23.9063	18.0257	28.2874
P60228	P60228	sp|P60228|EIF3E_HUMAN Eukaryotic translation initiation factor 3 subunit E OS=Homo sapiens OX=9606 GN=EIF3E PE=1 SV=1	52.22	51.2	-0.376444	0.295765		9694200000	312	22	0	192.44	24.1523	23.1196	23.1075	24.34	23.3507	23.818
P60510	P60510	sp|P60510|PP4C_HUMAN Serine/threonine-protein phosphatase 4 catalytic subunit OS=Homo sapiens OX=9606 GN=PPP4C PE=1 SV=1	35.08	59.9	1.49978	1.28085	+	2741300000	75	18	0	149.74	24.5892	23.268	22.4023	23.4908	20.7076	21.5617
P60660	P60660	sp|P60660|MYL6_HUMAN Myosin light polypeptide 6 OS=Homo sapiens OX=9606 GN=MYL6 PE=1 SV=2	16.93	72.8	-1.34599	1.07942	+	17285000000	241	12	0	323.31	26.2058	23.6816	23.4838	26.4061	26.0192	24.9839
P60709;A5A3E0	P60709	sp|P60709|ACTB_HUMAN Actin, cytoplasmic 1 OS=Homo sapiens OX=9606 GN=ACTB PE=1 SV=1	41.736	82.9	0.977539	0.893093	+	14400000000	151	35	0	132.58	26.7132	26.832	26.8098	25.9919	25.2884	26.142
P60842	P60842	sp|P60842|IF4A1_HUMAN Eukaryotic initiation factor 4A-I OS=Homo sapiens OX=9606 GN=EIF4A1 PE=1 SV=1	46.153	68.5	-0.0406793	0.0264632		50956000000	835	31	0	323.31	25.4107	25.2817	25.4361	25.6576	25.1609	25.4321
P60866	P60866	sp|P60866|RS20_HUMAN 40S ribosomal protein S20 OS=Homo sapiens OX=9606 GN=RPS20 PE=1 SV=1	13.373	58.8	-0.71163	0.431614		4166300000	93	8	0	34.845	23.456	19.7859	23.9948	23.6509	22.1722	23.5485
P60891;P21108	P60891	sp|P60891|PRPS1_HUMAN Ribose-phosphate pyrophosphokinase 1 OS=Homo sapiens OX=9606 GN=PRPS1 PE=1 SV=2	34.834	64.8	1.81124	1.59067	+	20984000000	155	22	0	323.31	25.4689	24.6739	24.7988	24.6544	22.4682	22.3853
P60900	P60900	sp|P60900|PSA6_HUMAN Proteasome subunit alpha type-6 OS=Homo sapiens OX=9606 GN=PSMA6 PE=1 SV=1	27.399	39.4	-0.449548	0.306268		4511100000	96	9	0	46.406	23.3635	23.0541	24.2203	22.738	23.8664	25.3822
P60953;P17081;Q9H4E5	P60953	sp|P60953|CDC42_HUMAN Cell division control protein 42 homolog OS=Homo sapiens OX=9606 GN=CDC42 PE=1 SV=2	21.258	48.7	-2.09978	1.3763	+	10482000000	124	9	0	138.07	20.4611	22.8339	23.5394	24.5797	24.1426	24.4114
P60981	P60981	sp|P60981|DEST_HUMAN Destrin OS=Homo sapiens OX=9606 GN=DSTN PE=1 SV=3	18.506	85.5	2.90696	2.46634	+	8898800000	130	16	0	199.74	24.5796	25.3842	25.7729	22.2646	21.497	23.2542
P61011	P61011	sp|P61011|SRP54_HUMAN Signal recognition particle 54 kDa protein OS=Homo sapiens OX=9606 GN=SRP54 PE=1 SV=1	55.704	52.8	-0.305084	0.227557		12260000000	360	24	0	323.31	25.1946	22.8629	24.3178	25.2268	23.6089	24.4549
P61019;Q8WUD1	P61019;Q8WUD1	sp|P61019|RAB2A_HUMAN Ras-related protein Rab-2A OS=Homo sapiens OX=9606 GN=RAB2A PE=1 SV=1;sp|Q8WUD1|RAB2B_HUMAN Ras-related protein Rab-2B OS=Homo sapiens OX=9606 GN=RAB2B PE=1 SV=1	23.545	59.9	0.383837	0.30123		2295300000	122	14	0	156.43	23.4916	22.6913	21.2123	23.3965	22.3643	20.4828
P61026	P61026	sp|P61026|RAB10_HUMAN Ras-related protein Rab-10 OS=Homo sapiens OX=9606 GN=RAB10 PE=1 SV=1	22.541	44.5	0.141472	0.0811063		1185100000	50	10	0	112.85	23.0911	21.519	20.8134	23.1423	22.2833	19.5735
P61077	P61077	sp|P61077|UB2D3_HUMAN Ubiquitin-conjugating enzyme E2 D3 OS=Homo sapiens OX=9606 GN=UBE2D3 PE=1 SV=1	16.687	12.2	2.45183	0.705791	+	710970000	20	2	0.001385	4.4932	20.2311	23.8301	24.4251	23.1016	18.8877	19.1415
P61081	P61081	sp|P61081|UBC12_HUMAN NEDD8-conjugating enzyme Ubc12 OS=Homo sapiens OX=9606 GN=UBE2M PE=1 SV=1	20.9	47.5	1.83737	1.04718	+	5877400000	137	9	0	72.842	24.3736	23.6256	23.6715	24.4731	19.5299	22.1556
P61086	P61086	sp|P61086|UBE2K_HUMAN Ubiquitin-conjugating enzyme E2 K OS=Homo sapiens OX=9606 GN=UBE2K PE=1 SV=3	22.406	32	0.980533	0.485424		1337800000	63	6	0	42.565	21.5221	21.6638	22.001	22.3281	18.2619	21.6553
P61088;Q5JXB2	P61088	sp|P61088|UBE2N_HUMAN Ubiquitin-conjugating enzyme E2 N OS=Homo sapiens OX=9606 GN=UBE2N PE=1 SV=1	17.138	67.1	0.637293	0.543621		13143000000	186	11	0	105.59	25.0643	24.6214	24.9784	24.8731	23.593	24.2861
P61106	P61106	sp|P61106|RAB14_HUMAN Ras-related protein Rab-14 OS=Homo sapiens OX=9606 GN=RAB14 PE=1 SV=4	23.897	71.2	-0.3792	0.304357		3924500000	146	14	0	148.48	24.8188	23.5089	22.8178	25.2114	23.8063	23.2654
P61160	P61160	sp|P61160|ARP2_HUMAN Actin-related protein 2 OS=Homo sapiens OX=9606 GN=ACTR2 PE=1 SV=1	44.76	44.2	0.0973454	0.0652451		6032500000	160	15	0	155.96	22.0033	20.2874	22.5708	22.2224	20.0179	22.3291
P61163	P61163	sp|P61163|ACTZ_HUMAN Alpha-centractin OS=Homo sapiens OX=9606 GN=ACTR1A PE=1 SV=1	42.613	69.1	-1.11817	1.08358	+	8348400000	146	21	0	323.31	21.5426	21.8225	22.5606	22.3853	23.2273	23.6675
P61201	P61201	sp|P61201|CSN2_HUMAN COP9 signalosome complex subunit 2 OS=Homo sapiens OX=9606 GN=COPS2 PE=1 SV=1	51.596	52.6	1.15014	1.13564	+	14941000000	254	23	0	323.31	24.853	23.7673	23.6923	23.8209	22.6372	22.404
P61247	P61247	sp|P61247|RS3A_HUMAN 40S ribosomal protein S3a OS=Homo sapiens OX=9606 GN=RPS3A PE=1 SV=2	29.945	56.1	-0.864206	0.710577	+	15803000000	219	18	0	91.278	25.0383	23.851	24.3523	26.2837	25.2372	24.3133
P61254;Q9UNX3	P61254;Q9UNX3	sp|P61254|RL26_HUMAN 60S ribosomal protein L26 OS=Homo sapiens OX=9606 GN=RPL26 PE=1 SV=1;sp|Q9UNX3|RL26L_HUMAN 60S ribosomal protein L26-like 1 OS=Homo sapiens OX=9606 GN=RPL26L1 PE=1 SV=1	17.258	41.4	-0.396253	0.259883		3883100000	87	8	0	25.727	24.8049	22.9733	22.6913	26.3141	23.0418	22.3023
P61289	P61289	sp|P61289|PSME3_HUMAN Proteasome activator complex subunit 3 OS=Homo sapiens OX=9606 GN=PSME3 PE=1 SV=1	29.506	66.5	2.21848	1.37889	+	11325000000	247	17	0	323.31	24.6736	24.7345	24.5753	23.3522	20.3053	23.6704
P61313	P61313	sp|P61313|RL15_HUMAN 60S ribosomal protein L15 OS=Homo sapiens OX=9606 GN=RPL15 PE=1 SV=2	24.146	34.3	-1.30402	0.643412	+	707220000	33	8	0	35.765	24.5998	19.0755	22.4501	24.5243	23.0861	22.427
P61353	P61353	sp|P61353|RL27_HUMAN 60S ribosomal protein L27 OS=Homo sapiens OX=9606 GN=RPL27 PE=1 SV=2	15.798	27.2	-0.402927	0.311198		1443800000	65	5	0.00027793	10.549	23.0997	22.5348	22.1352	23.9173	23.0072	22.0541
P61604	P61604	sp|P61604|CH10_HUMAN 10 kDa heat shock protein, mitochondrial OS=Homo sapiens OX=9606 GN=HSPE1 PE=1 SV=2	10.932	80.4	-0.0288728	0.0142385		4763700000	65	8	0	33.755	21.1364	20.3128	20.5496	21.3211	18.9895	21.7749
P61626	P61626	sp|P61626|LYSC_HUMAN Lysozyme C OS=Homo sapiens OX=9606 GN=LYZ PE=1 SV=1	16.537	24.3	-1.1782	0.481414		464840000	16	4	0.00028531	11.648	23.0002	19.7766	20.3769	24.0986	23.8183	18.7714
P61758	P61758	sp|P61758|PFD3_HUMAN Prefoldin subunit 3 OS=Homo sapiens OX=9606 GN=VBP1 PE=1 SV=4	22.626	44.7	1.56681	1.54609	+	6209900000	105	11	0	30.022	24.2689	23.9435	23.8644	22.4728	22.2029	22.7006
P61923	P61923	sp|P61923|COPZ1_HUMAN Coatomer subunit zeta-1 OS=Homo sapiens OX=9606 GN=COPZ1 PE=1 SV=1	20.198	45.8	-0.525086	0.433848		10979000000	162	7	0	139.79	25.0886	24.8172	24.4538	25.3995	25.1192	25.4161
P61956	P61956	sp|P61956|SUMO2_HUMAN Small ubiquitin-related modifier 2 OS=Homo sapiens OX=9606 GN=SUMO2 PE=1 SV=3	10.871	23.2	0.0216961	0.0123579		10750000000	75	2	0	36.744	23.0726	20.5802	23.355	22.5976	20.0819	24.2632
P61960	P61960	sp|P61960|UFM1_HUMAN Ubiquitin-fold modifier 1 OS=Homo sapiens OX=9606 GN=UFM1 PE=1 SV=1	9.1175	72.9	2.13616	1.5815	+	2985800000	72	4	0	135.9	22.3744	22.9271	22.3731	21.8038	19.6191	19.8434
P61962	P61962	sp|P61962|DCAF7_HUMAN DDB1- and CUL4-associated factor 7 OS=Homo sapiens OX=9606 GN=DCAF7 PE=1 SV=1	38.926	29.8	0.31746	0.154509		1135900000	60	10	0	65.064	22.0273	19.8559	21.7564	21.5964	21.2923	19.7985
P61964	P61964	sp|P61964|WDR5_HUMAN WD repeat-containing protein 5 OS=Homo sapiens OX=9606 GN=WDR5 PE=1 SV=1	36.588	42.5	0.446868	0.300618		2039000000	74	12	0	58.477	23.0496	21.8771	21.695	23.1193	20.3004	21.8614
P61978	P61978	sp|P61978|HNRPK_HUMAN Heterogeneous nuclear ribonucleoprotein K OS=Homo sapiens OX=9606 GN=HNRNPK PE=1 SV=1	50.976	67.4	0.819462	0.736737	+	118090000000	1020	30	0	323.31	27.4036	27.8227	27.4057	26.943	26.5485	26.682
P61981	P61981	sp|P61981|1433G_HUMAN 14-3-3 protein gamma OS=Homo sapiens OX=9606 GN=YWHAG PE=1 SV=2	28.302	70	0.323428	0.207996		61860000000	388	19	0	323.31	26.3422	25.3677	25.06	25.4377	24.5263	25.8356
P62081	P62081	sp|P62081|RS7_HUMAN 40S ribosomal protein S7 OS=Homo sapiens OX=9606 GN=RPS7 PE=1 SV=1	22.127	67	-0.646997	0.575826		6287500000	102	13	0	159.63	22.9034	22.2778	22.1727	23.6238	23.0262	22.645
P62136	P62136	sp|P62136|PP1A_HUMAN Serine/threonine-protein phosphatase PP1-alpha catalytic subunit OS=Homo sapiens OX=9606 GN=PPP1CA PE=1 SV=1	37.512	42.4	0.734134	0.638177	+	1974400000	95	13	0	134.14	21.539	22.5078	22.9744	21.0171	21.2356	22.566
P62140	P62140	sp|P62140|PP1B_HUMAN Serine/threonine-protein phosphatase PP1-beta catalytic subunit OS=Homo sapiens OX=9606 GN=PPP1CB PE=1 SV=3	37.186	40.1	0.476507	0.395665		1325200000	58	12	0	33.697	23.1761	23.0606	23.0756	22.8061	22.3375	22.7392
P62166	P62166	sp|P62166|NCS1_HUMAN Neuronal calcium sensor 1 OS=Homo sapiens OX=9606 GN=NCS1 PE=1 SV=2	21.878	50	2.20481	1.84892	+	428640000	24	8	0	30.918	22.1759	22.3407	21.8638	20.9962	19.1268	19.643
P62191	P62191	sp|P62191|PRS4_HUMAN 26S proteasome regulatory subunit 4 OS=Homo sapiens OX=9606 GN=PSMC1 PE=1 SV=1	49.184	68.9	0.7985	0.724062	+	18204000000	310	32	0	323.31	24.7316	24.2473	24.0143	23.9418	23.1021	23.5537
P62195	P62195	sp|P62195|PRS8_HUMAN 26S proteasome regulatory subunit 8 OS=Homo sapiens OX=9606 GN=PSMC5 PE=1 SV=1	45.626	72.4	-0.723057	0.632065	+	10969000000	330	26	0	323.31	23.1508	22.3422	23.03	23.3807	23.3585	23.9529
P62241	P62241	sp|P62241|RS8_HUMAN 40S ribosomal protein S8 OS=Homo sapiens OX=9606 GN=RPS8 PE=1 SV=2	24.205	46.2	-0.0196323	0.0118147		16386000000	268	12	0	227.05	25.8036	25.2736	26.1871	25.9854	25.7788	25.559
P62244	P62244	sp|P62244|RS15A_HUMAN 40S ribosomal protein S15a OS=Homo sapiens OX=9606 GN=RPS15A PE=1 SV=2	14.839	65.4	-0.628314	0.540866		2011900000	87	9	0	62.372	22.5972	21.8536	23.1769	23.6075	22.4308	23.4743
P62249	P62249	sp|P62249|RS16_HUMAN 40S ribosomal protein S16 OS=Homo sapiens OX=9606 GN=RPS16 PE=1 SV=2	16.445	65.8	-0.415266	0.339399		8659600000	176	13	0	50.05	24.5703	23.7014	23.8234	24.9319	24.1353	24.2737
P62256	P62256	sp|P62256|UBE2H_HUMAN Ubiquitin-conjugating enzyme E2 H OS=Homo sapiens OX=9606 GN=UBE2H PE=1 SV=1	20.655	35	3.54466	2.67407	+	2840400000	59	6	0	80.357	24.9563	24.0336	23.96	22.7208	20.1375	19.4576
P62258	P62258	sp|P62258|1433E_HUMAN 14-3-3 protein epsilon OS=Homo sapiens OX=9606 GN=YWHAE PE=1 SV=1	29.174	78.4	-0.191773	0.120294		95055000000	745	23	0	323.31	26.6277	25.9626	25.7786	26.1048	25.9706	26.8688
P62263	P62263	sp|P62263|RS14_HUMAN 40S ribosomal protein S14 OS=Homo sapiens OX=9606 GN=RPS14 PE=1 SV=3	16.273	47	-0.594881	0.514186		6925200000	177	7	0	38.754	24.5474	24.1694	24.3054	25.3882	24.7917	24.627
P62266	P62266	sp|P62266|RS23_HUMAN 40S ribosomal protein S23 OS=Homo sapiens OX=9606 GN=RPS23 PE=1 SV=3	15.807	30.1	-0.962693	0.65484	+	7754800000	136	5	0	23.475	24.6578	21.6275	23.8161	25.0461	24.1381	23.8052
P62269	P62269	sp|P62269|RS18_HUMAN 40S ribosomal protein S18 OS=Homo sapiens OX=9606 GN=RPS18 PE=1 SV=3	17.718	59.2	-0.584867	0.496525		16519000000	225	14	0	98.922	25.7748	25.0264	25.3236	26.2301	26.0107	25.6386
P62277	P62277	sp|P62277|RS13_HUMAN 40S ribosomal protein S13 OS=Homo sapiens OX=9606 GN=RPS13 PE=1 SV=2	17.222	53	-1.33257	0.455854		7863400000	126	9	0	51.033	23.5048	19.6196	24.268	22.6497	24.9599	23.7805
P62280	P62280	sp|P62280|RS11_HUMAN 40S ribosomal protein S11 OS=Homo sapiens OX=9606 GN=RPS11 PE=1 SV=3	18.431	64.6	-0.681966	0.590659		12770000000	195	15	0	70.286	25.5751	24.0537	25.1199	26.2137	25.1717	25.4093
P62304	P62304	sp|P62304|RUXE_HUMAN Small nuclear ribonucleoprotein E OS=Homo sapiens OX=9606 GN=SNRPE PE=1 SV=1	10.803	33.7	-0.276265	0.207822		2795600000	75	3	0	23.619	24.0848	23.72	23.9629	24.2189	24.2529	24.1247
P62306	P62306	sp|P62306|RUXF_HUMAN Small nuclear ribonucleoprotein F OS=Homo sapiens OX=9606 GN=SNRPF PE=1 SV=1	9.7251	48.8	-0.367538	0.288706		3956700000	96	7	0	113.02	25.6185	22.8703	24.0001	25.7005	23.3001	24.591
P62314	P62314	sp|P62314|SMD1_HUMAN Small nuclear ribonucleoprotein Sm D1 OS=Homo sapiens OX=9606 GN=SNRPD1 PE=1 SV=1	13.281	37.8	-0.792629	0.727155	+	4038000000	70	4	0	91.392	23.2528	23.2461	22.5924	23.8773	23.9127	23.6793
P62316	P62316	sp|P62316|SMD2_HUMAN Small nuclear ribonucleoprotein Sm D2 OS=Homo sapiens OX=9606 GN=SNRPD2 PE=1 SV=1	13.527	71.2	-0.350121	0.269075		9125200000	240	10	0	136.65	25.0253	24.5765	24.1274	24.9777	25.0784	24.7233
P62318	P62318	sp|P62318|SMD3_HUMAN Small nuclear ribonucleoprotein Sm D3 OS=Homo sapiens OX=9606 GN=SNRPD3 PE=1 SV=1	13.916	56.3	-0.905656	0.846067	+	13965000000	140	7	0	165.02	24.1692	24.9337	24.8668	25.2698	25.9954	25.4215
P62330	P62330	sp|P62330|ARF6_HUMAN ADP-ribosylation factor 6 OS=Homo sapiens OX=9606 GN=ARF6 PE=1 SV=2	20.082	33.1	-0.169551	0.0803517		393800000	40	4	0	14.298	20.3457	21.3544	20.979	22.086	19.8969	21.2048
P62333	P62333	sp|P62333|PRS10_HUMAN 26S proteasome regulatory subunit 10B OS=Homo sapiens OX=9606 GN=PSMC6 PE=1 SV=1	44.172	67.4	1.87329	1.20553	+	8412100000	175	22	0	225.12	22.8047	23.9412	22.9995	21.8106	20.0132	22.3016
P62424	P62424	sp|P62424|RL7A_HUMAN 60S ribosomal protein L7a OS=Homo sapiens OX=9606 GN=RPL7A PE=1 SV=2	29.995	37.6	0.138229	0.088812		2075300000	84	10	0	60.786	25.2142	23.1251	23.0869	25.3304	23.4472	22.2339
P62495	P62495	sp|P62495|ERF1_HUMAN Eukaryotic peptide chain release factor subunit 1 OS=Homo sapiens OX=9606 GN=ETF1 PE=1 SV=3	49.03	61.6	0.197406	0.142838		15842000000	397	25	0	323.31	24.5081	23.2199	23.565	24.3868	23.1141	23.1999
P62701;Q8TD47;P22090	P62701	sp|P62701|RS4X_HUMAN 40S ribosomal protein S4, X isoform OS=Homo sapiens OX=9606 GN=RPS4X PE=1 SV=2	29.597	70	-0.869226	0.720756	+	20147000000	395	24	0	175.99	24.779	24.0228	25.1623	25.6944	25.6306	25.2467
P62750	P62750	sp|P62750|RL23A_HUMAN 60S ribosomal protein L23a OS=Homo sapiens OX=9606 GN=RPL23A PE=1 SV=1	17.695	34.6	0.975946	0.325194		2601500000	66	6	0	54.368	24.7218	23.0863	22.5892	26.3799	18.3354	22.7541
P62753	P62753	sp|P62753|RS6_HUMAN 40S ribosomal protein S6 OS=Homo sapiens OX=9606 GN=RPS6 PE=1 SV=1	28.68	34.5	-0.300078	0.228294		14824000000	222	14	0	153.93	25.8595	24.9258	25.6	26.0058	25.4998	25.78
P62805	P62805	sp|P62805|H4_HUMAN Histone H4 OS=Homo sapiens OX=9606 GN=HIST1H4A PE=1 SV=2	11.367	66	-1.26663	0.942645	+	9596600000	189	12	0	71.549	24.1968	24.6213	24.824	24.7372	25.1645	27.5404
P62820;P59190	P62820	sp|P62820|RAB1A_HUMAN Ras-related protein Rab-1A OS=Homo sapiens OX=9606 GN=RAB1A PE=1 SV=3	22.677	77.1	-0.331815	0.25235		12565000000	212	15	0	161.08	25.8337	24.4992	23.9498	26.1225	25.2052	23.9506
P62826	P62826	sp|P62826|RAN_HUMAN GTP-binding nuclear protein Ran OS=Homo sapiens OX=9606 GN=RAN PE=1 SV=3	24.423	50.5	0.308341	0.218878		62362000000	345	13	0	79.127	25.2908	24.9418	25.6846	25.4882	23.9556	25.5484
P62829	P62829	sp|P62829|RL23_HUMAN 60S ribosomal protein L23 OS=Homo sapiens OX=9606 GN=RPL23 PE=1 SV=1	14.865	72.9	-0.24828	0.183186		17966000000	274	11	0	141.3	26.4306	25.8868	25.427	26.4617	26.4138	25.6138
P62841	P62841	sp|P62841|RS15_HUMAN 40S ribosomal protein S15 OS=Homo sapiens OX=9606 GN=RPS15 PE=1 SV=2	17.04	49	-1.70343	0.907026	+	4301900000	60	4	0	48.139	24.5337	23.5135	19.3913	24.5757	24.2878	23.6854
P62847	P62847	sp|P62847|RS24_HUMAN 40S ribosomal protein S24 OS=Homo sapiens OX=9606 GN=RPS24 PE=1 SV=1	15.423	34.6	-0.188949	0.128029		2454400000	135	4	0	36.981	23.3251	22.252	22.8661	23.8688	22.7	22.4413
P62851	P62851	sp|P62851|RS25_HUMAN 40S ribosomal protein S25 OS=Homo sapiens OX=9606 GN=RPS25 PE=1 SV=1	13.742	35.2	-0.237422	0.172802		3538000000	81	6	0	20.725	23.6563	23.9278	23.6783	23.5426	24.2909	24.1412
P62854;Q5JNZ5	P62854;Q5JNZ5	sp|P62854|RS26_HUMAN 40S ribosomal protein S26 OS=Homo sapiens OX=9606 GN=RPS26 PE=1 SV=3;sp|Q5JNZ5|RS26L_HUMAN Putative 40S ribosomal protein S26-like 1 OS=Homo sapiens OX=9606 GN=RPS26P11 PE=5 SV=1	13.015	27	-0.766126	0.521144		1505000000	32	3	0	30.69	23.9618	23.9058	22.0362	23.5163	24.6256	24.0603
P62857	P62857	sp|P62857|RS28_HUMAN 40S ribosomal protein S28 OS=Homo sapiens OX=9606 GN=RPS28 PE=1 SV=1	7.8409	55.1	0.91761	0.872686	+	2081000000	37	5	0	28.804	21.0671	22.7825	22.8148	20.308	21.6755	21.9281
P62861	P62861	sp|P62861|RS30_HUMAN 40S ribosomal protein S30 OS=Homo sapiens OX=9606 GN=FAU PE=1 SV=1	6.6478	16.9	1.08531	0.498838		74828000	7	1	0.0076271	2.8476	20.1497	21.5318	20.2755	19.8464	17.7169	21.1377
P62875	P62875	sp|P62875|RPAB5_HUMAN DNA-directed RNA polymerases I, II, and III subunit RPABC5 OS=Homo sapiens OX=9606 GN=POLR2L PE=1 SV=1	7.645	29.9	-0.839163	0.365178		472480000	19	2	0.0020321	4.0842	22.7311	18.1747	20.1208	22.7685	21.7543	19.0213
P62877	P62877	sp|P62877|RBX1_HUMAN E3 ubiquitin-protein ligase RBX1 OS=Homo sapiens OX=9606 GN=RBX1 PE=1 SV=1	12.274	32.4	1.21795	0.952616	+	810920000	64	4	0	139.63	22.9199	21.9913	19.4337	22.8042	19.6648	18.222
P62879;Q9HAV0;P62873	P62879;Q9HAV0;P62873	sp|P62879|GBB2_HUMAN Guanine nucleotide-binding protein G(I)/G(S)/G(T) subunit beta-2 OS=Homo sapiens OX=9606 GN=GNB2 PE=1 SV=3;sp|Q9HAV0|GBB4_HUMAN Guanine nucleotide-binding protein subunit beta-4 OS=Homo sapiens OX=9606 GN=GNB4 PE=1 SV=3;sp|P62873|GBB1_	37.331	10.3	-0.620068	0.19782		421610000	22	3	0	13.103	19.1465	22.5206	21.6054	22.9828	19.88	22.2699
P62888	P62888	sp|P62888|RL30_HUMAN 60S ribosomal protein L30 OS=Homo sapiens OX=9606 GN=RPL30 PE=1 SV=2	12.784	42.6	-0.136068	0.0822251		1170500000	34	4	0	20.453	22.4579	19.5591	19.9717	22.1716	19.149	21.0763
P62899	P62899	sp|P62899|RL31_HUMAN 60S ribosomal protein L31 OS=Homo sapiens OX=9606 GN=RPL31 PE=1 SV=1	14.463	60.8	-0.890366	0.792691	+	1271900000	70	9	0	34.868	23.3573	22.6107	21.7492	24.8515	23.1178	22.4189
P62913	P62913	sp|P62913|RL11_HUMAN 60S ribosomal protein L11 OS=Homo sapiens OX=9606 GN=RPL11 PE=1 SV=2	20.252	25.8	-1.21533	0.734958	+	2114000000	60	6	0	45.786	24.5651	23.5937	18.3771	25.1316	23.4554	21.5949
P62917	P62917	sp|P62917|RL8_HUMAN 60S ribosomal protein L8 OS=Homo sapiens OX=9606 GN=RPL8 PE=1 SV=2	28.024	30.7	-0.72433	0.624474	+	2494300000	78	10	0	109	24.5507	22.7846	22.6953	25.2027	24.0343	22.9666
P62937;P0DN26;A0A0B4J2A2;A0A075B767;A0A075B759;Q9Y536;F5H284;P0DN37	P62937	sp|P62937|PPIA_HUMAN Peptidyl-prolyl cis-trans isomerase A OS=Homo sapiens OX=9606 GN=PPIA PE=1 SV=2	18.012	82.4	2.59459	1.25778	+	98709000000	520	18	0	262.83	26.8741	27.594	28.2128	25.253	21.9207	27.7234
P62995	P62995	sp|P62995|TRA2B_HUMAN Transformer-2 protein homolog beta OS=Homo sapiens OX=9606 GN=TRA2B PE=1 SV=1	33.665	23.3	-0.475999	0.389438		1733100000	59	7	0	43.077	24.5214	24.2911	23.1292	24.6549	24.816	23.8988
P63092;Q5JWF2	P63092;Q5JWF2	sp|P63092|GNAS2_HUMAN Guanine nucleotide-binding protein G(s) subunit alpha isoforms short OS=Homo sapiens OX=9606 GN=GNAS PE=1 SV=1;sp|Q5JWF2|GNAS1_HUMAN Guanine nucleotide-binding protein G(s) subunit alpha isoforms XLas OS=Homo sapiens OX=9606 GN=GNAS P	45.664	29.7	0.37417	0.220727		1682100000	83	12	0	72.919	23.1367	20.3992	19.8534	23.1051	18.6372	20.5244
P63098;Q96LZ3	P63098	sp|P63098|CANB1_HUMAN Calcineurin subunit B type 1 OS=Homo sapiens OX=9606 GN=PPP3R1 PE=1 SV=2	19.3	49.4	1.68108	1.60487	+	964410000	50	7	0	91.962	22.1453	21.9471	20.7269	20.9788	20.3116	18.4857
P63104	P63104	sp|P63104|1433Z_HUMAN 14-3-3 protein zeta/delta OS=Homo sapiens OX=9606 GN=YWHAZ PE=1 SV=1	27.745	74.3	0.0428321	0.0244298		132760000000	728	22	0	323.31	27.1363	27.0087	26.753	26.4605	26.6363	27.6728
P63151;Q00005;Q9Y2T4	P63151	sp|P63151|2ABA_HUMAN Serine/threonine-protein phosphatase 2A 55 kDa regulatory subunit B alpha isoform OS=Homo sapiens OX=9606 GN=PPP2R2A PE=1 SV=1	51.691	54.8	2.80884	2.60573	+	5708000000	165	22	0	254.33	24.246	22.5763	24.1733	21.8368	19.3351	21.3972
P63167	P63167	sp|P63167|DYL1_HUMAN Dynein light chain 1, cytoplasmic OS=Homo sapiens OX=9606 GN=DYNLL1 PE=1 SV=1	10.366	58.4	-0.101249	0.0690489		10927000000	136	5	0	323.31	25.6679	25.8822	25.7241	25.6702	26.095	25.8127
P63173	P63173	sp|P63173|RL38_HUMAN 60S ribosomal protein L38 OS=Homo sapiens OX=9606 GN=RPL38 PE=1 SV=2	8.2178	38.6	1.92258	0.603315	+	5734300000	99	3	0.0002661	8.88	25.7028	24.5132	24.2632	25.7489	25.2956	17.6669
P63208	P63208	sp|P63208|SKP1_HUMAN S-phase kinase-associated protein 1 OS=Homo sapiens OX=9606 GN=SKP1 PE=1 SV=2	18.658	88.3	0.766278	0.68593	+	29843000000	294	15	0	323.31	26.1655	26.0206	26.0914	25.8174	25.1163	25.045
P63220	P63220	sp|P63220|RS21_HUMAN 40S ribosomal protein S21 OS=Homo sapiens OX=9606 GN=RPS21 PE=1 SV=1	9.1113	67.5	-1.25891	1.04978	+	3017200000	81	6	0	150.55	21.8381	18.4832	19.0693	22.194	19.675	21.2983
P63241;Q6IS14	P63241;Q6IS14	sp|P63241|IF5A1_HUMAN Eukaryotic translation initiation factor 5A-1 OS=Homo sapiens OX=9606 GN=EIF5A PE=1 SV=2;sp|Q6IS14|IF5AL_HUMAN Eukaryotic translation initiation factor 5A-1-like OS=Homo sapiens OX=9606 GN=EIF5AL1 PE=2 SV=2	16.832	85.1	0.691956	0.541297		84625000000	521	11	0	323.31	27.1077	26.897	26.8241	26.6101	25.3277	26.8152
P63261	P63261	sp|P63261|ACTG_HUMAN Actin, cytoplasmic 2 OS=Homo sapiens OX=9606 GN=ACTG1 PE=1 SV=1	41.792	83.2	0.333019	0.259932		970210000000	2733	36	0	323.31	29.5912	30.5316	30.584	29.3448	30.0201	30.3428
P63279	P63279	sp|P63279|UBC9_HUMAN SUMO-conjugating enzyme UBC9 OS=Homo sapiens OX=9606 GN=UBE2I PE=1 SV=1	18.007	41.8	0.962901	0.511891		7158600000	106	7	0	39.768	22.3889	22.2975	22.3284	22.5245	19.0515	22.55
P67775	P67775	sp|P67775|PP2AA_HUMAN Serine/threonine-protein phosphatase 2A catalytic subunit alpha isoform OS=Homo sapiens OX=9606 GN=PPP2CA PE=1 SV=1	35.594	54.7	3.14714	1.76535	+	4997100000	120	14	0	323.31	23.4221	24.8447	24.9874	20.3285	19.4023	24.082
P67809;Q9Y2T7	P67809	sp|P67809|YBOX1_HUMAN Nuclease-sensitive element-binding protein 1 OS=Homo sapiens OX=9606 GN=YBX1 PE=1 SV=3	35.924	64.8	-0.115602	0.0797331		34543000000	407	18	0	323.31	27.3336	26.5318	26.3193	27.5186	26.6294	26.3835
P67870	P67870	sp|P67870|CSK2B_HUMAN Casein kinase II subunit beta OS=Homo sapiens OX=9606 GN=CSNK2B PE=1 SV=1	24.942	45.6	0.638194	0.21383		1673400000	35	7	0	34.581	23.8756	18.8457	22.005	22.496	21.5991	18.7167
P67936;Q2TAC2	P67936	sp|P67936|TPM4_HUMAN Tropomyosin alpha-4 chain OS=Homo sapiens OX=9606 GN=TPM4 PE=1 SV=3	28.521	85.5	-0.0396131	0.022126		118040000000	435	35	0	323.31	28.9729	26.9093	26.2508	28.0264	27.1236	27.1018
P68133;P68032;P63267;P62736	P68133;P68032;P63267;P62736	sp|P68133|ACTS_HUMAN Actin, alpha skeletal muscle OS=Homo sapiens OX=9606 GN=ACTA1 PE=1 SV=1;sp|P68032|ACTC_HUMAN Actin, alpha cardiac muscle 1 OS=Homo sapiens OX=9606 GN=ACTC1 PE=1 SV=1;sp|P63267|ACTH_HUMAN Actin, gamma-enteric smooth muscle OS=Homo sapie	42.051	47.5	0.931897	0.876149	+	89343000000	307	20	0	88.135	27.6418	28.3601	28.679	26.5298	27.267	28.0883
P68036;A0A1B0GUS4	P68036;A0A1B0GUS4	sp|P68036|UB2L3_HUMAN Ubiquitin-conjugating enzyme E2 L3 OS=Homo sapiens OX=9606 GN=UBE2L3 PE=1 SV=1;sp|A0A1B0GUS4|UB2L5_HUMAN Ubiquitin-conjugating enzyme E2 L5 OS=Homo sapiens OX=9606 GN=UBE2L5 PE=2 SV=1	17.861	51.9	1.25315	1.01135	+	10183000000	109	7	0	40.817	24.0318	24.9158	24.907	23.881	22.723	23.4911
P68104;Q5VTE0	P68104;Q5VTE0	sp|P68104|EF1A1_HUMAN Elongation factor 1-alpha 1 OS=Homo sapiens OX=9606 GN=EEF1A1 PE=1 SV=1;sp|Q5VTE0|EF1A3_HUMAN Putative elongation factor 1-alpha-like 3 OS=Homo sapiens OX=9606 GN=EEF1A1P5 PE=5 SV=1	50.14	77.7	0.170081	0.121281		1539900000000	3323	39	0	323.31	31.1819	31.0997	31.7386	31.1053	30.8108	31.5937
P68363;Q9H853	P68363	sp|P68363|TBA1B_HUMAN Tubulin alpha-1B chain OS=Homo sapiens OX=9606 GN=TUBA1B PE=1 SV=1	50.151	78.5	0.272609	0.202168		1131400000000	2532	42	0	323.31	30.3484	30.2963	30.5421	30.0605	29.7161	30.5924
P68366	P68366	sp|P68366|TBA4A_HUMAN Tubulin alpha-4A chain OS=Homo sapiens OX=9606 GN=TUBA4A PE=1 SV=1	49.924	65.8	0.282424	0.212443		15050000000	155	35	0	149.3	26.5959	25.3333	25.4402	26.1355	24.9403	25.4463
P68371	P68371	sp|P68371|TBB4B_HUMAN Tubulin beta-4B chain OS=Homo sapiens OX=9606 GN=TUBB4B PE=1 SV=1	49.83	78.9	0.194226	0.138861		1010400000000	3500	35	0	323.31	30.6269	30.0687	30.6848	30.1648	29.9131	30.7197
P68400;Q8NEV1	P68400;Q8NEV1	sp|P68400|CSK21_HUMAN Casein kinase II subunit alpha OS=Homo sapiens OX=9606 GN=CSNK2A1 PE=1 SV=1;sp|Q8NEV1|CSK23_HUMAN Casein kinase II subunit alpha 3 OS=Homo sapiens OX=9606 GN=CSNK2A3 PE=1 SV=2	45.143	40.9	0.784679	0.69405	+	2033400000	86	14	0	173.15	23.0938	20.4971	20.877	21.9064	19.6262	20.5812
Q71DI3;Q16695;P84243;P68431;Q6NXT2	Q71DI3;Q16695;P84243;P68431;Q6NXT2	sp|Q71DI3|H32_HUMAN Histone H3,2 OS=Homo sapiens OX=9606 GN=HIST2H3A PE=1 SV=3;sp|Q16695|H31T_HUMAN Histone H3,1t OS=Homo sapiens OX=9606 GN=HIST3H3 PE=1 SV=3;sp|P84243|H33_HUMAN Histone H3,3 OS=Homo sapiens OX=9606 GN=H3F3A PE=1 SV=2;sp|P68431|H31_HUMAN H	15.388	17.6	-1.2899	0.92748	+	3905100000	81	4	0.00028177	11.071	24.5638	24.0645	24.0172	24.7993	24.8825	26.8334
P78318	P78318	sp|P78318|IGBP1_HUMAN Immunoglobulin-binding protein 1 OS=Homo sapiens OX=9606 GN=IGBP1 PE=1 SV=1	39.221	54	1.75608	1.39235	+	2862400000	77	15	0	126.13	24.1624	20.5064	23.1229	23.6092	18.7153	20.1989
P78344	P78344	sp|P78344|IF4G2_HUMAN Eukaryotic translation initiation factor 4 gamma 2 OS=Homo sapiens OX=9606 GN=EIF4G2 PE=1 SV=1	102.36	52.4	-0.311434	0.224989		28011000000	965	47	0	323.31	25.3252	23.7058	24.4116	25.4405	24.6364	24.3
P78346	P78346	sp|P78346|RPP30_HUMAN Ribonuclease P protein subunit p30 OS=Homo sapiens OX=9606 GN=RPP30 PE=1 SV=1	29.321	45.1	1.85155	1.51343	+	1268400000	51	11	0	122.89	22.7279	22.6853	23.4109	19.7709	21.9332	21.5653
P78347;Q86UP8;Q6EKJ0	P78347	sp|P78347|GTF2I_HUMAN General transcription factor II-I OS=Homo sapiens OX=9606 GN=GTF2I PE=1 SV=2	112.42	55.9	0.335882	0.263261		37344000000	1096	59	0	323.31	25.4328	25.2712	25.1129	24.9742	24.9509	24.8843
P78371	P78371	sp|P78371|TCPB_HUMAN T-complex protein 1 subunit beta OS=Homo sapiens OX=9606 GN=CCT2 PE=1 SV=4	57.488	79.6	0.110328	0.0741073		113160000000	1107	42	0	323.31	27.0681	26.761	26.4201	27.0427	26.2948	26.5808
P78406	P78406	sp|P78406|RAE1L_HUMAN mRNA export factor OS=Homo sapiens OX=9606 GN=RAE1 PE=1 SV=1	40.968	37.8	0.662139	0.488781		626360000	46	10	0	100.19	21.0803	19.6184	21.3159	21.3961	18.8731	19.759
P78415;P78412;Q9BZI1;P78414;P78413	P78415	sp|P78415|IRX3_HUMAN Iroquois-class homeodomain protein IRX-3 OS=Homo sapiens OX=9606 GN=IRX3 PE=2 SV=3	52.118	4.8	-1.00447	0.498631		205870000	12	3	0.001386	4.5076	22.3391	19.9115	18.3019	23.1995	18.8108	21.5556
P78527	P78527	sp|P78527|PRKDC_HUMAN DNA-dependent protein kinase catalytic subunit OS=Homo sapiens OX=9606 GN=PRKDC PE=1 SV=3	469.08	55.2	0.143251	0.0979476		255810000000	3948	252	0	323.31	26.8596	26.9451	27.0846	26.9616	26.9505	26.5475
P80723	P80723	sp|P80723|BASP1_HUMAN Brain acid soluble protein 1 OS=Homo sapiens OX=9606 GN=BASP1 PE=1 SV=2	22.693	79.7	-0.752192	0.605548	+	30541000000	380	20	0	323.31	25.7753	25.4749	22.7503	26.1775	25.7013	24.3784
P81605	P81605	sp|P81605|DCD_HUMAN Dermcidin OS=Homo sapiens OX=9606 GN=DCD PE=1 SV=2	11.284	46.4	-1.02607	0.951673	+	32607000000	116	8	0	34.408	27.082	27.9899	27.1497	28.4875	28.5057	28.3067
P82979	P82979	sp|P82979|SARNP_HUMAN SAP domain-containing ribonucleoprotein OS=Homo sapiens OX=9606 GN=SARNP PE=1 SV=3	23.671	67.6	-0.1112	0.0718199		6260800000	180	15	0	210.84	23.1675	23.6079	22.5031	23.1278	23.275	23.2095
P83731	P83731	sp|P83731|RL24_HUMAN 60S ribosomal protein L24 OS=Homo sapiens OX=9606 GN=RPL24 PE=1 SV=1	17.779	41.4	-0.74284	0.609413	+	5467500000	113	7	0	32.137	25.7885	23.9427	24.4187	25.9539	25.457	24.9675
P83881	P83881	sp|P83881|RL36A_HUMAN 60S ribosomal protein L36a OS=Homo sapiens OX=9606 GN=RPL36A PE=1 SV=2	12.441	15.1	-1.1924	0.668824	+	497450000	12	2	0.0022267	3.8467	24.0425	19.448	20.791	24.6368	22.823	20.3989
P84077;P61204	P84077;P61204	sp|P84077|ARF1_HUMAN ADP-ribosylation factor 1 OS=Homo sapiens OX=9606 GN=ARF1 PE=1 SV=2;sp|P61204|ARF3_HUMAN ADP-ribosylation factor 3 OS=Homo sapiens OX=9606 GN=ARF3 PE=1 SV=2	20.697	71.3	-0.329884	0.253954		21661000000	345	14	0	151.35	25.5547	24.5565	25.5442	26.1149	24.9515	25.5787
P84085	P84085	sp|P84085|ARF5_HUMAN ADP-ribosylation factor 5 OS=Homo sapiens OX=9606 GN=ARF5 PE=1 SV=2	20.529	56.7	2.17909	1.10173	+	1334000000	44	9	0	48.293	23.3881	20.0988	23.674	24.1065	16.8077	19.7094
P84090	P84090	sp|P84090|ERH_HUMAN Enhancer of rudimentary homolog OS=Homo sapiens OX=9606 GN=ERH PE=1 SV=1	12.259	55.8	-1.40085	1.25456	+	5269400000	89	6	0	288.95	24.4753	24.3787	23.1346	25.0315	26.3777	24.782
P84098	P84098	sp|P84098|RL19_HUMAN 60S ribosomal protein L19 OS=Homo sapiens OX=9606 GN=RPL19 PE=1 SV=1	23.466	29.1	-0.600932	0.481258		4992200000	74	6	0	152.83	26.6845	24.7982	23.5699	26.6315	25.4579	24.766
P84103	P84103	sp|P84103|SRSF3_HUMAN Serine/arginine-rich splicing factor 3 OS=Homo sapiens OX=9606 GN=SRSF3 PE=1 SV=1	19.329	47.6	0.536561	0.451351		6146900000	156	10	0	59.928	24.8982	25.4937	24.8992	24.6743	24.6717	24.3355
P85037	P85037	sp|P85037|FOXK1_HUMAN Forkhead box protein K1 OS=Homo sapiens OX=9606 GN=FOXK1 PE=1 SV=1	75.456	52.3	-0.49973	0.389968		3966000000	218	31	0	301.16	23.4009	22.1302	22.8418	23.6205	23.3003	22.9512
P98082	P98082	sp|P98082|DAB2_HUMAN Disabled homolog 2 OS=Homo sapiens OX=9606 GN=DAB2 PE=1 SV=3	82.447	43	0.577968	0.415895		5341900000	182	25	0	323.31	23.6643	21.2717	21.6835	24.1618	20.1827	20.541
Q00341	Q00341	sp|Q00341|VIGLN_HUMAN Vigilin OS=Homo sapiens OX=9606 GN=HDLBP PE=1 SV=2	141.45	54.7	0.78605	0.608038	+	18653000000	634	66	0	323.31	23.6927	23.7587	23.6212	23.9015	22.7631	22.0499
Q00403	Q00403	sp|Q00403|TF2B_HUMAN Transcription initiation factor IIB OS=Homo sapiens OX=9606 GN=GTF2B PE=1 SV=1	34.833	37.3	-0.93652	0.832847	+	447650000	33	10	0	104.12	20.8506	18.5524	21.0037	22.0872	19.8467	21.2823
Q00535	Q00535	sp|Q00535|CDK5_HUMAN Cyclin-dependent-like kinase 5 OS=Homo sapiens OX=9606 GN=CDK5 PE=1 SV=3	33.304	47.6	1.96356	1.25078	+	1129200000	44	12	0	40.377	21.5494	22.0057	21.2725	21.0033	17.9799	19.9537
Q00587	Q00587	sp|Q00587|BORG5_HUMAN Cdc42 effector protein 1 OS=Homo sapiens OX=9606 GN=CDC42EP1 PE=1 SV=1	40.294	43	0.359901	0.226757		937040000	59	11	0	82.625	22.56	19.9344	21.6307	22.9103	18.3589	21.7762
Q00610	Q00610	sp|Q00610|CLH1_HUMAN Clathrin heavy chain 1 OS=Homo sapiens OX=9606 GN=CLTC PE=1 SV=5	191.61	52.2	-0.911535	0.863171	+	47035000000	821	77	0	323.31	23.0793	23.2791	24.4778	23.81	24.4185	25.3424
Q00613	Q00613	sp|Q00613|HSF1_HUMAN Heat shock factor protein 1 OS=Homo sapiens OX=9606 GN=HSF1 PE=1 SV=1	57.26	18.1	0.544804	0.326767		1118900000	56	8	0	27.123	22.7195	20.0685	20.6082	22.2405	20.8692	18.6521
Q00653	Q00653	sp|Q00653|NFKB2_HUMAN Nuclear factor NF-kappa-B p100 subunit OS=Homo sapiens OX=9606 GN=NFKB2 PE=1 SV=4	96.748	36.2	2.10729	1.36812	+	2427700000	139	26	0	280.39	23.0597	23.0398	23.9927	21.1998	22.5859	19.9847
Q00839	Q00839	sp|Q00839|HNRPU_HUMAN Heterogeneous nuclear ribonucleoprotein U OS=Homo sapiens OX=9606 GN=HNRNPU PE=1 SV=6	90.583	47.2	-0.126625	0.0865147		82030000000	934	39	0	323.31	27.6984	27.501	27.2289	28.0112	27.757	27.0401
Q01082	Q01082	sp|Q01082|SPTB2_HUMAN Spectrin beta chain, non-erythrocytic 1 OS=Homo sapiens OX=9606 GN=SPTBN1 PE=1 SV=2	274.61	61.5	-2.60365	2.08323	+	34798000000	720	132	0	323.31	21.5456	21.1164	23.6251	22.9088	24.7147	26.4745
Q01085	Q01085	sp|Q01085|TIAR_HUMAN Nucleolysin TIAR OS=Homo sapiens OX=9606 GN=TIAL1 PE=1 SV=1	41.59	25.6	0.424022	0.234383		1213500000	51	9	0	50.664	21.6982	20.4129	20.626	21.8064	18.3217	21.337
Q01105;P0DME0	Q01105;P0DME0	sp|Q01105|SET_HUMAN Protein SET OS=Homo sapiens OX=9606 GN=SET PE=1 SV=3;sp|P0DME0|SETLP_HUMAN Protein SETSIP OS=Homo sapiens OX=9606 GN=SETSIP PE=1 SV=1	33.488	39.7	-0.0767256	0.0466704		35045000000	275	12	0	323.31	26.2343	26.7938	26.3584	26.9445	26.132	26.5401
Q01130;Q9BRL6	Q01130	sp|Q01130|SRSF2_HUMAN Serine/arginine-rich splicing factor 2 OS=Homo sapiens OX=9606 GN=SRSF2 PE=1 SV=4	25.476	26.7	0.362997	0.279702		3639400000	139	7	0	50.714	24.6152	24.0768	24.3393	24.6555	23.3926	23.8942
Q01167	Q01167	sp|Q01167|FOXK2_HUMAN Forkhead box protein K2 OS=Homo sapiens OX=9606 GN=FOXK2 PE=1 SV=3	69.061	28.8	0.234189	0.163526		881840000	69	13	0	75.99	22.3257	19.3478	19.8436	22.6786	18.7305	19.4054
Q01433	Q01433	sp|Q01433|AMPD2_HUMAN AMP deaminase 2 OS=Homo sapiens OX=9606 GN=AMPD2 PE=1 SV=2	100.69	28.8	3.91793	3.00104	+	3445000000	137	29	0	103.77	23.8435	22.839	23.5539	20.0916	19.8311	18.5599
Q01469;A8MUU1	Q01469	sp|Q01469|FABP5_HUMAN Fatty acid-binding protein 5 OS=Homo sapiens OX=9606 GN=FABP5 PE=1 SV=3	15.164	72.6	-0.341673	0.130132		3153300000	85	10	0	104.21	23.6333	22.3486	26.6399	25.8552	23.5405	24.2512
Q01518	Q01518	sp|Q01518|CAP1_HUMAN Adenylyl cyclase-associated protein 1 OS=Homo sapiens OX=9606 GN=CAP1 PE=1 SV=5	51.901	61.3	-0.973657	0.656236	+	29973000000	306	30	0	323.31	23.5347	18.542	22.3478	23.6044	21.1094	22.6317
Q01581;P54868	Q01581	sp|Q01581|HMCS1_HUMAN Hydroxymethylglutaryl-CoA synthase, cytoplasmic OS=Homo sapiens OX=9606 GN=HMGCS1 PE=1 SV=2	57.293	35.6	0.426195	0.330826		1323200000	48	15	0	83.409	21.2272	18.9797	21.4099	20.7397	19.0597	20.5388
Q01650;Q9UM01;Q92536	Q01650	sp|Q01650|LAT1_HUMAN Large neutral amino acids transporter small subunit 1 OS=Homo sapiens OX=9606 GN=SLC7A5 PE=1 SV=2	55.01	9.9	-0.822093	0.725684	+	179810000	18	4	0	45.578	22.6851	21.7677	19.0914	22.9406	22.7709	20.299
Q01658	Q01658	sp|Q01658|NC2B_HUMAN Protein Dr1 OS=Homo sapiens OX=9606 GN=DR1 PE=1 SV=1	19.443	25	-0.960567	0.365892		397150000	27	5	0	73.418	22.8305	19.0956	20.4314	22.3835	23.4035	19.4521
Q01664	Q01664	sp|Q01664|TFAP4_HUMAN Transcription factor AP-4 OS=Homo sapiens OX=9606 GN=TFAP4 PE=1 SV=2	38.725	41.1	2.16597	1.28532	+	489900000	26	12	0	232.31	23.6502	19.5608	22.4751	21.9076	19.2054	18.0752
Q01804	Q01804	sp|Q01804|OTUD4_HUMAN OTU domain-containing protein 4 OS=Homo sapiens OX=9606 GN=OTUD4 PE=1 SV=4	124.04	8.9	0.821915	0.481806		222550000	19	6	0	34.888	21.679	18.3352	21.3046	22.3288	17.818	18.7063
Q01813	Q01813	sp|Q01813|PFKAP_HUMAN ATP-dependent 6-phosphofructokinase, platelet type OS=Homo sapiens OX=9606 GN=PFKP PE=1 SV=2	85.595	49.2	0.388107	0.306427		33188000000	746	36	0	323.31	25.591	25.44	25.8155	25.4564	25.1223	25.1035
Q01844	Q01844	sp|Q01844|EWS_HUMAN RNA-binding protein EWS OS=Homo sapiens OX=9606 GN=EWSR1 PE=1 SV=1	68.477	9.1	-0.956799	0.845811	+	3603600000	128	4	0	96.437	24.6034	23.4235	24.6066	24.9227	24.953	25.6282
Q02241	Q02241	sp|Q02241|KIF23_HUMAN Kinesin-like protein KIF23 OS=Homo sapiens OX=9606 GN=KIF23 PE=1 SV=3	110.06	28.5	0.888067	0.517427		1290400000	93	21	0	94.597	22.115	20.7723	21.1219	22.1894	20.8861	18.2696
Q02413	Q02413	sp|Q02413|DSG1_HUMAN Desmoglein-1 OS=Homo sapiens OX=9606 GN=DSG1 PE=1 SV=2	113.75	43.1	-1.22513	0.96844	+	14926000000	462	33	0	323.31	23.6559	24.9875	26.0085	25.9614	26.2095	26.1563
Q02447	Q02447	sp|Q02447|SP3_HUMAN Transcription factor Sp3 OS=Homo sapiens OX=9606 GN=SP3 PE=1 SV=3	81.924	7.7	0.647894	0.308367		579030000	11	3	0	55.935	22.7702	22.967	19.27	23.6235	19.9716	19.4682
Q02543	Q02543	sp|Q02543|RL18A_HUMAN 60S ribosomal protein L18a OS=Homo sapiens OX=9606 GN=RPL18A PE=1 SV=2	20.762	27.3	0.977856	0.575394		691150000	33	5	0.00027405	10.057	24.5321	22.559	22.4254	24.4592	19.5897	22.534
Q02750	Q02750	sp|Q02750|MP2K1_HUMAN Dual specificity mitogen-activated protein kinase kinase 1 OS=Homo sapiens OX=9606 GN=MAP2K1 PE=1 SV=2	43.439	35.4	1.07884	0.832951	+	3085500000	87	14	0	81.921	23.1721	22.2074	22.3931	23.2747	20.897	20.3645
Q02790	Q02790	sp|Q02790|FKBP4_HUMAN Peptidyl-prolyl cis-trans isomerase FKBP4 OS=Homo sapiens OX=9606 GN=FKBP4 PE=1 SV=3	51.804	76.9	-0.416114	0.333429		59270000000	756	38	0	323.31	25.2258	23.2687	24.3065	25.9083	23.386	24.755
Q02878	Q02878	sp|Q02878|RL6_HUMAN 60S ribosomal protein L6 OS=Homo sapiens OX=9606 GN=RPL6 PE=1 SV=3	32.728	29.9	0.36963	0.235108		2827200000	80	11	0	36.356	25.4497	21.072	21.7444	25.674	21.3131	20.17
Q03468	Q03468	sp|Q03468|ERCC6_HUMAN DNA excision repair protein ERCC-6 OS=Homo sapiens OX=9606 GN=ERCC6 PE=1 SV=1	168.41	27.1	1.77853	1.49992	+	1870100000	119	30	0	246.98	24.3389	21.4504	22.8061	22.815	20.5209	19.924
Q04206	Q04206	sp|Q04206|TF65_HUMAN Transcription factor p65 OS=Homo sapiens OX=9606 GN=RELA PE=1 SV=2	60.218	24.1	2.61436	2.41021	+	441710000	25	11	0	81.911	22.5871	22.638	22.6562	19.5723	19.8054	20.6606
Q04323	Q04323	sp|Q04323|UBXN1_HUMAN UBX domain-containing protein 1 OS=Homo sapiens OX=9606 GN=UBXN1 PE=1 SV=2	33.325	31.6	3.0197	2.43394	+	1769500000	45	7	0	247.15	24.3092	23.7322	22.7905	21.8407	21.3571	18.5751
Q04446	Q04446	sp|Q04446|GLGB_HUMAN 1,4-alpha-glucan-branching enzyme OS=Homo sapiens OX=9606 GN=GBE1 PE=1 SV=3	80.473	23.8	1.97543	1.71961	+	1426500000	44	13	0	38.76	20.5835	21.0809	22.4016	19.6176	18.8148	19.7074
Q04637;REV__Q8NEG2	Q04637	sp|Q04637|IF4G1_HUMAN Eukaryotic translation initiation factor 4 gamma 1 OS=Homo sapiens OX=9606 GN=EIF4G1 PE=1 SV=4	175.49	51.2	-0.550061	0.474854		121720000000	1863	88	0	323.31	27.0613	26.4075	26.4526	27.6168	27.055	26.8998
Q04726	Q04726	sp|Q04726|TLE3_HUMAN Transducin-like enhancer protein 3 OS=Homo sapiens OX=9606 GN=TLE3 PE=1 SV=2	83.416	19.4	0.772795	0.354898		1194400000	80	12	0	83.703	22.6673	21.8647	22.0929	23.2876	22.2902	18.7287
Q04917	Q04917	sp|Q04917|1433F_HUMAN 14-3-3 protein eta OS=Homo sapiens OX=9606 GN=YWHAH PE=1 SV=4	28.218	55.7	0.649116	0.486752		9360400000	151	16	0	323.31	25.3903	23.6922	22.9678	24.4849	22.3164	23.3016
Q04941	Q04941	sp|Q04941|PLP2_HUMAN Proteolipid protein 2 OS=Homo sapiens OX=9606 GN=PLP2 PE=1 SV=1	16.691	8.6	-1.70444	1.41316	+	363820000	21	1	0	18.323	20.5297	22.5783	21.9841	23.2946	23.249	23.6618
Q05209	Q05209	sp|Q05209|PTN12_HUMAN Tyrosine-protein phosphatase non-receptor type 12 OS=Homo sapiens OX=9606 GN=PTPN12 PE=1 SV=3	88.105	37.2	0.5347	0.2483		789530000	58	19	0	234.4	22.6834	18.599	21.5811	21.1088	20.4077	19.743
Q05397;Q14289	Q05397	sp|Q05397|FAK1_HUMAN Focal adhesion kinase 1 OS=Homo sapiens OX=9606 GN=PTK2 PE=1 SV=2	119.23	24.8	1.08833	0.894721	+	894950000	48	23	0	58.377	21.3732	21.8046	21.3195	21.3386	20.152	19.7417
Q05519	Q05519	sp|Q05519|SRS11_HUMAN Serine/arginine-rich splicing factor 11 OS=Homo sapiens OX=9606 GN=SRSF11 PE=1 SV=1	53.542	38.8	-0.3169	0.236909		7738200000	232	13	0	110.68	25.4943	24.7071	24.5042	25.496	25.4823	24.6781
Q05682	Q05682	sp|Q05682|CALD1_HUMAN Caldesmon OS=Homo sapiens OX=9606 GN=CALD1 PE=1 SV=3	93.23	33.3	0.491669	0.207146		9949900000	128	28	0	165.08	18.8663	22.1145	21.5433	20.4303	19.1939	21.4248
Q06124	Q06124	sp|Q06124|PTN11_HUMAN Tyrosine-protein phosphatase non-receptor type 11 OS=Homo sapiens OX=9606 GN=PTPN11 PE=1 SV=2	68.436	22.4	1.23878	1.07073	+	763450000	40	13	0	40.45	22.3162	19.2545	20.6248	20.1854	18.7432	19.5505
Q06203	Q06203	sp|Q06203|PUR1_HUMAN Amidophosphoribosyltransferase OS=Homo sapiens OX=9606 GN=PPAT PE=1 SV=1	57.398	33.7	2.07137	1.5294	+	1104500000	47	16	0	111.44	22.1617	23.1505	22.5115	21.1244	19.4649	21.0204
Q06210	Q06210	sp|Q06210|GFPT1_HUMAN Glutamine--fructose-6-phosphate aminotransferase [isomerizing] 1 OS=Homo sapiens OX=9606 GN=GFPT1 PE=1 SV=3	78.806	56.4	4.36413	2.51367	+	16686000000	479	39	0	323.31	24.0367	23.8796	24.5061	22.0347	18.2434	19.0519
Q06265	Q06265	sp|Q06265|EXOS9_HUMAN Exosome complex component RRP45 OS=Homo sapiens OX=9606 GN=EXOSC9 PE=1 SV=3	48.948	11.2	0.277336	0.116937		377370000	26	4	0	21.428	23.2845	18.1783	21.2599	22.4435	20.1789	19.2684
Q06323	Q06323	sp|Q06323|PSME1_HUMAN Proteasome activator complex subunit 1 OS=Homo sapiens OX=9606 GN=PSME1 PE=1 SV=1	28.723	70.7	4.04451	2.47666	+	22762000000	322	19	0	156.15	24.9104	25.3105	25.193	23.0219	20.1858	20.0726
Q06546	Q06546	sp|Q06546|GABPA_HUMAN GA-binding protein alpha chain OS=Homo sapiens OX=9606 GN=GABPA PE=1 SV=1	51.295	46.7	1.24645	1.17654	+	2441200000	95	15	0	208.61	23.3185	23.1356	22.754	22.4807	21.3295	21.6585
Q06587	Q06587	sp|Q06587|RING1_HUMAN E3 ubiquitin-protein ligase RING1 OS=Homo sapiens OX=9606 GN=RING1 PE=1 SV=2	42.429	34.7	-1.25021	0.706281	+	702050000	38	11	0	44.255	22.3145	19.1071	22.124	22.0097	22.5584	22.7281
Q06830	Q06830	sp|Q06830|PRDX1_HUMAN Peroxiredoxin-1 OS=Homo sapiens OX=9606 GN=PRDX1 PE=1 SV=1	22.11	90.5	3.18673	2.56584	+	446100000000	1076	24	0	312.7	29.8453	30.8107	30.4588	27.4365	26.4948	27.6232
Q07002	Q07002	sp|Q07002|CDK18_HUMAN Cyclin-dependent kinase 18 OS=Homo sapiens OX=9606 GN=CDK18 PE=1 SV=4	54.424	9.7	0.344808	0.185831		125590000	12	4	0	13.138	21.4113	19.0859	20.3377	21.0002	20.2312	18.569
Q07020	Q07020	sp|Q07020|RL18_HUMAN 60S ribosomal protein L18 OS=Homo sapiens OX=9606 GN=RPL18 PE=1 SV=2	21.634	41.5	-0.161688	0.109141		1875800000	59	8	0	61.334	24.2616	22.791	21.5095	24.3653	23.456	21.226
Q07157	Q07157	sp|Q07157|ZO1_HUMAN Tight junction protein ZO-1 OS=Homo sapiens OX=9606 GN=TJP1 PE=1 SV=3	195.46	28.6	0.0751762	0.0342257		1505400000	65	35	0	135.86	20.551	20.0068	18.4783	21.3266	18.1001	19.384
Q07666;Q5VWX1;O75525	Q07666	sp|Q07666|KHDR1_HUMAN KH domain-containing, RNA-binding, signal transduction-associated protein 1 OS=Homo sapiens OX=9606 GN=KHDRBS1 PE=1 SV=1	48.227	33.4	-0.759083	0.640341	+	35780000000	310	13	0	154.04	26.9505	25.5128	25.4426	27.0011	26.5871	26.5949
Q07866	Q07866	sp|Q07866|KLC1_HUMAN Kinesin light chain 1 OS=Homo sapiens OX=9606 GN=KLC1 PE=1 SV=2	65.309	49.4	0.238211	0.0842		2849900000	108	27	0	127.9	20.3963	19.3189	21.6674	21.4961	20.6771	18.4948
Q07955	Q07955	sp|Q07955|SRSF1_HUMAN Serine/arginine-rich splicing factor 1 OS=Homo sapiens OX=9606 GN=SRSF1 PE=1 SV=2	27.744	58.1	0.562806	0.471639		4410700000	166	18	0	79.57	23.4923	23.6511	22.949	22.6596	22.9237	22.8206
Q07960	Q07960	sp|Q07960|RHG01_HUMAN Rho GTPase-activating protein 1 OS=Homo sapiens OX=9606 GN=ARHGAP1 PE=1 SV=1	50.435	41.9	-0.407286	0.295039		3871400000	112	17	0	108.59	22.3294	19.4506	21.2617	23.3213	20.0575	20.8847
Q08188	Q08188	sp|Q08188|TGM3_HUMAN Protein-glutamine gamma-glutamyltransferase E OS=Homo sapiens OX=9606 GN=TGM3 PE=1 SV=4	76.631	45.5	-3.2114	2.74488	+	3988400000	178	26	0	323.31	21.3052	21.7454	23.9921	25.3544	24.5527	26.7698
Q08209	Q08209	sp|Q08209|PP2BA_HUMAN Serine/threonine-protein phosphatase 2B catalytic subunit alpha isoform OS=Homo sapiens OX=9606 GN=PPP3CA PE=1 SV=1	58.687	26.1	2.57629	1.437	+	2192000000	91	14	0	51.35	22.295	21.2751	19.9727	17.8681	18.005	19.9408
Q08211	Q08211	sp|Q08211|DHX9_HUMAN ATP-dependent RNA helicase A OS=Homo sapiens OX=9606 GN=DHX9 PE=1 SV=4	140.96	34.3	-0.877946	0.806488	+	2454900000	164	32	0	152.44	23.4061	22.7145	21.0201	24.4704	23.1647	22.1395
Q08378	Q08378	sp|Q08378|GOGA3_HUMAN Golgin subfamily A member 3 OS=Homo sapiens OX=9606 GN=GOLGA3 PE=1 SV=2	167.35	39.6	2.21913	0.96792	+	2400000000	111	44	0	311.78	21.1643	19.0792	18.2778	15.8961	16.9531	19.0146
Q08379;REV__O94827	Q08379	sp|Q08379|GOGA2_HUMAN Golgin subfamily A member 2 OS=Homo sapiens OX=9606 GN=GOLGA2 PE=1 SV=3	113.08	21.7	0.787991	0.542094		556930000	31	15	0	147.08	20.9452	19.5078	19.814	21.5649	18.0972	18.241
Q08380	Q08380	sp|Q08380|LG3BP_HUMAN Galectin-3-binding protein OS=Homo sapiens OX=9606 GN=LGALS3BP PE=1 SV=1	65.33	19	-0.713707	0.593042		667780000	33	10	0	58.561	20.0731	18.1256	19.7466	21.4452	18.7619	19.8793
Q08499;Q07343;Q08493	Q08499	sp|Q08499|PDE4D_HUMAN cAMP-specific 3,5-cyclic phosphodiesterase 4D OS=Homo sapiens OX=9606 GN=PDE4D PE=1 SV=2	91.114	42	0.579131	0.506452		11999000000	233	28	0	323.31	26.1975	24.0467	25.5776	25.5728	23.4728	25.0388
Q08554	Q08554	sp|Q08554|DSC1_HUMAN Desmocollin-1 OS=Homo sapiens OX=9606 GN=DSC1 PE=1 SV=2	99.986	29.8	-1.36072	1.28248	+	8945300000	252	23	0	323.31	23.5019	24.3099	25.4629	25.3075	25.8369	26.2125
Q08945	Q08945	sp|Q08945|SSRP1_HUMAN FACT complex subunit SSRP1 OS=Homo sapiens OX=9606 GN=SSRP1 PE=1 SV=1	81.074	47.2	0.754662	0.574299		7597300000	187	29	0	228.33	24.2947	21.3213	22.0642	24.3977	19.5773	21.4412
Q08AD1	Q08AD1	sp|Q08AD1|CAMP2_HUMAN Calmodulin-regulated spectrin-associated protein 2 OS=Homo sapiens OX=9606 GN=CAMSAP2 PE=1 SV=3	168.09	20.8	0.273153	0.190692		1856900000	109	26	0	154.46	22.0441	18.7825	20.1006	22.2493	18.7096	19.1489
Q08AF3	Q08AF3	sp|Q08AF3|SLFN5_HUMAN Schlafen family member 5 OS=Homo sapiens OX=9606 GN=SLFN5 PE=1 SV=1	101.05	14.3	0.300708	0.221118		884450000	87	12	0	52.414	21.7942	20.9626	21.4342	21.8369	20.1577	21.2943
Q08J23	Q08J23	sp|Q08J23|NSUN2_HUMAN tRNA (cytosine(34)-C(5))-methyltransferase OS=Homo sapiens OX=9606 GN=NSUN2 PE=1 SV=2	86.47	85.1	1.67129	1.68598	+	53507000000	738	57	0	323.31	28.2558	27.0216	27.2162	26.4742	25.5229	25.4826
Q09028	Q09028	sp|Q09028|RBBP4_HUMAN Histone-binding protein RBBP4 OS=Homo sapiens OX=9606 GN=RBBP4 PE=1 SV=3	47.655	50.8	-0.254124	0.183117		14619000000	144	20	0	279.56	25.2245	24.3927	23.9173	25.0812	24.6029	24.6128
Q09161	Q09161	sp|Q09161|NCBP1_HUMAN Nuclear cap-binding protein subunit 1 OS=Homo sapiens OX=9606 GN=NCBP1 PE=1 SV=1	91.838	26.1	0.900627	0.832984	+	4104700000	132	17	0	187.86	24.7394	23.4811	23.4831	24.2063	22.5639	22.2315
Q09472	Q09472	sp|Q09472|EP300_HUMAN Histone acetyltransferase p300 OS=Homo sapiens OX=9606 GN=EP300 PE=1 SV=2	264.16	16.8	-0.634635	0.379846		1934100000	139	29	0	155.55	23.1649	18.4871	21.043	24.268	20.2903	20.0406
Q09666;P48552	Q09666	sp|Q09666|AHNK_HUMAN Neuroblast differentiation-associated protein AHNAK OS=Homo sapiens OX=9606 GN=AHNAK PE=1 SV=2	629.09	66.7	-1.18221	0.897222	+	91752000000	3083	242	0	323.31	26.3447	23.6912	25.9592	27.2782	26.151	26.1124
Q0VDF9	Q0VDF9	sp|Q0VDF9|HSP7E_HUMAN Heat shock 70 kDa protein 14 OS=Homo sapiens OX=9606 GN=HSPA14 PE=1 SV=1	54.794	40.3	1.73206	1.65296	+	2409800000	100	19	0	189.11	20.101	21.0023	21.5719	18.3001	19.8427	19.3361
Q10471	Q10471	sp|Q10471|GALT2_HUMAN Polypeptide N-acetylgalactosaminyltransferase 2 OS=Homo sapiens OX=9606 GN=GALNT2 PE=1 SV=1	64.732	24	-0.126065	0.0800211		615990000	47	13	0	51.944	19.0124	21.8275	19.9304	18.8393	22.6949	19.6144
Q10567	Q10567	sp|Q10567|AP1B1_HUMAN AP-1 complex subunit beta-1 OS=Homo sapiens OX=9606 GN=AP1B1 PE=1 SV=2	104.64	34.6	0.932415	0.78405	+	7115300000	244	32	0	246.37	24.0583	21.7626	23.0285	23.996	20.2872	21.7688
Q10570	Q10570	sp|Q10570|CPSF1_HUMAN Cleavage and polyadenylation specificity factor subunit 1 OS=Homo sapiens OX=9606 GN=CPSF1 PE=1 SV=2	160.88	12.3	-1.58868	1.4498	+	550130000	42	14	0	70.444	21.0237	20.3824	19.2889	21.8323	22.1182	21.5105
Q10589	Q10589	sp|Q10589|BST2_HUMAN Bone marrow stromal antigen 2 OS=Homo sapiens OX=9606 GN=BST2 PE=1 SV=1	19.769	18.3	-1.46189	1.24259	+	280200000	19	3	0.00026983	9.4607	19.9314	21.9737	17.2548	22.4726	22.8902	18.1827
Q12768	Q12768	sp|Q12768|WASC5_HUMAN WASH complex subunit 5 OS=Homo sapiens OX=9606 GN=WASHC5 PE=1 SV=1	134.28	31.6	1.39345	1.37449	+	1333100000	80	31	0	167.61	21.7649	20.2951	19.0358	20.0079	19.0805	17.8271
Q12769	Q12769	sp|Q12769|NU160_HUMAN Nuclear pore complex protein Nup160 OS=Homo sapiens OX=9606 GN=NUP160 PE=1 SV=3	162.12	15.3	-1.12839	0.775971	+	1241000000	65	19	0	87.409	19.8876	19.163	21.4629	20.4608	21.8913	21.5466
Q12774	Q12774	sp|Q12774|ARHG5_HUMAN Rho guanine nucleotide exchange factor 5 OS=Homo sapiens OX=9606 GN=ARHGEF5 PE=1 SV=3	176.8	17.6	-0.110846	0.0726633		366320000	24	19	0	113.56	20.8778	19.0813	20.8428	20.8109	19.7194	20.6042
Q12789	Q12789	sp|Q12789|TF3C1_HUMAN General transcription factor 3C polypeptide 1 OS=Homo sapiens OX=9606 GN=GTF3C1 PE=1 SV=4	238.87	35	-0.372427	0.170655		5857000000	282	65	0	323.31	23.7291	20.8363	22.7949	23.2115	23.4127	21.8533
Q12792	Q12792	sp|Q12792|TWF1_HUMAN Twinfilin-1 OS=Homo sapiens OX=9606 GN=TWF1 PE=1 SV=3	40.282	44	1.97476	0.98792	+	5547500000	105	17	0	254.95	22.2657	22.4191	22.5028	22.7039	17.8264	20.7331
Q12800;Q9NZI6	Q12800	sp|Q12800|TFCP2_HUMAN Alpha-globin transcription factor CP2 OS=Homo sapiens OX=9606 GN=TFCP2 PE=1 SV=2	57.255	32.5	2.4181	1.43465	+	1564100000	70	12	0	188.07	22.7947	22.6156	22.3875	22.0514	17.8708	20.6214
Q12802	Q12802	sp|Q12802|AKP13_HUMAN A-kinase anchor protein 13 OS=Homo sapiens OX=9606 GN=AKAP13 PE=1 SV=2	307.55	34.2	-2.11853	1.63394	+	3324500000	238	62	0	323.31	21.6312	18.9806	20.6456	22.2634	21.8237	23.5259
Q12824	Q12824	sp|Q12824|SNF5_HUMAN SWI/SNF-related matrix-associated actin-dependent regulator of chromatin subfamily B member 1 OS=Homo sapiens OX=9606 GN=SMARCB1 PE=1 SV=2	44.141	29.1	-0.827834	0.764823	+	1506700000	63	11	0	94.751	22.7155	22.5292	21.4441	23.5693	23.079	22.524
Q12830	Q12830	sp|Q12830|BPTF_HUMAN Nucleosome-remodeling factor subunit BPTF OS=Homo sapiens OX=9606 GN=BPTF PE=1 SV=3	338.26	15.7	-0.246408	0.146054		1428700000	85	36	0	129.68	22.3572	19.5637	22.6768	23.163	20.4944	21.6795
Q12857;Q14938	Q12857	sp|Q12857|NFIA_HUMAN Nuclear factor 1 A-type OS=Homo sapiens OX=9606 GN=NFIA PE=1 SV=2	55.944	62.5	0.372767	0.206608		4400400000	148	20	0	323.31	25.2517	23.4681	24.975	25.9616	23.6135	23.0014
Q12872	Q12872	sp|Q12872|SFSWA_HUMAN Splicing factor, suppressor of white-apricot homolog OS=Homo sapiens OX=9606 GN=SFSWAP PE=1 SV=3	104.82	6.6	1.08942	0.776645	+	146430000	23	6	0	16.615	21.7101	19.6502	21.0014	22.1176	17.8794	19.0965
Q12873	Q12873	sp|Q12873|CHD3_HUMAN Chromodomain-helicase-DNA-binding protein 3 OS=Homo sapiens OX=9606 GN=CHD3 PE=1 SV=3	226.59	30.4	0.0501652	0.0256174		1782500000	103	52	0	285.43	23.7687	20.3346	21.6058	23.0688	21.6825	20.8073
Q12874	Q12874	sp|Q12874|SF3A3_HUMAN Splicing factor 3A subunit 3 OS=Homo sapiens OX=9606 GN=SF3A3 PE=1 SV=1	58.848	44.9	-0.669761	0.56367		11596000000	281	25	0	323.31	24.8391	23.859	23.4972	26.0707	24.4468	23.6871
Q12888	Q12888	sp|Q12888|TP53B_HUMAN TP53-binding protein 1 OS=Homo sapiens OX=9606 GN=TP53BP1 PE=1 SV=2	213.57	58.9	-2.83531	2.3618	+	17923000000	605	87	0	323.31	23.7342	23.686	22.3591	25.7858	26.2513	26.2481
Q12899	Q12899	sp|Q12899|TRI26_HUMAN Tripartite motif-containing protein 26 OS=Homo sapiens OX=9606 GN=TRIM26 PE=1 SV=1	62.165	24.7	2.62597	2.15752	+	364830000	41	11	0	31.123	21.7282	21.7215	21.5242	20.1616	19.0557	17.8786
Q12904	Q12904	sp|Q12904|AIMP1_HUMAN Aminoacyl tRNA synthase complex-interacting multifunctional protein 1 OS=Homo sapiens OX=9606 GN=AIMP1 PE=1 SV=2	34.352	73.7	1.04686	0.686526	+	6198500000	132	19	0	252.25	22.6804	21.9987	22.3237	23.309	19.7755	20.7778
Q12905	Q12905	sp|Q12905|ILF2_HUMAN Interleukin enhancer-binding factor 2 OS=Homo sapiens OX=9606 GN=ILF2 PE=1 SV=2	43.062	51	-0.282726	0.213005		9818100000	270	19	0	169.6	25.1275	24.6217	24.5506	25.1426	25.1025	24.9028
Q12906	Q12906	sp|Q12906|ILF3_HUMAN Interleukin enhancer-binding factor 3 OS=Homo sapiens OX=9606 GN=ILF3 PE=1 SV=3	95.337	52.1	-0.189306	0.107479		17539000000	420	38	0	323.31	24.4331	22.8225	23.111	24.9526	23.929	22.0529
Q12907	Q12907	sp|Q12907|LMAN2_HUMAN Vesicular integral-membrane protein VIP36 OS=Homo sapiens OX=9606 GN=LMAN2 PE=1 SV=1	40.228	27.5	-1.44221	1.27317	+	714430000	29	7	0	38.565	22.6886	21.8993	19.5024	23.4112	23.1838	21.822
Q12931	Q12931	sp|Q12931|TRAP1_HUMAN Heat shock protein 75 kDa, mitochondrial OS=Homo sapiens OX=9606 GN=TRAP1 PE=1 SV=3	80.109	35.1	1.27015	0.883869	+	3278600000	139	26	0	140.73	22.5578	21.9112	19.4614	22.8951	20.1712	17.0536
Q12933	Q12933	sp|Q12933|TRAF2_HUMAN TNF receptor-associated factor 2 OS=Homo sapiens OX=9606 GN=TRAF2 PE=1 SV=2	55.859	20.4	0.14163	0.0916713		321760000	23	10	0	39.972	20.4469	20.7784	20.7999	20.9927	20.1777	20.43
Q12962	Q12962	sp|Q12962|TAF10_HUMAN Transcription initiation factor TFIID subunit 10 OS=Homo sapiens OX=9606 GN=TAF10 PE=1 SV=1	21.711	30.7	0.576061	0.368224		548340000	39	4	0	323.31	22.18	22.161	21.4419	22.4243	22.1969	19.4336
Q13042	Q13042	sp|Q13042|CDC16_HUMAN Cell division cycle protein 16 homolog OS=Homo sapiens OX=9606 GN=CDC16 PE=1 SV=2	71.655	30.5	-0.221907	0.107929		2867300000	108	18	0	304.86	23.6914	18.7624	21.4432	23.9868	20.539	20.037
Q13045	Q13045	sp|Q13045|FLII_HUMAN Protein flightless-1 homolog OS=Homo sapiens OX=9606 GN=FLII PE=1 SV=2	144.75	43.7	-1.31199	1.13798	+	9944800000	337	48	0	323.31	24.7497	23.8401	24.3688	25.0984	25.6113	26.1849
Q13057	Q13057	sp|Q13057|COASY_HUMAN Bifunctional coenzyme A synthase OS=Homo sapiens OX=9606 GN=COASY PE=1 SV=4	62.328	33.2	4.63459	2.56232	+	10173000000	212	15	0	166.41	23.8054	25.1981	25.6817	21.602	19.8458	19.3336
Q13085	Q13085	sp|Q13085|ACACA_HUMAN Acetyl-CoA carboxylase 1 OS=Homo sapiens OX=9606 GN=ACACA PE=1 SV=2	265.55	45.8	0.816808	0.764725	+	12160000000	420	94	0	323.31	22.6362	22.3982	23.5182	21.9297	21.5262	22.6462
Q13098	Q13098	sp|Q13098|CSN1_HUMAN COP9 signalosome complex subunit 1 OS=Homo sapiens OX=9606 GN=GPS1 PE=1 SV=4	55.536	44.2	0.634003	0.533354		7580000000	205	25	0	259.54	23.7792	23.6116	23.5855	22.7045	22.9074	23.4624
Q13111	Q13111	sp|Q13111|CAF1A_HUMAN Chromatin assembly factor 1 subunit A OS=Homo sapiens OX=9606 GN=CHAF1A PE=1 SV=3	106.91	23.2	0.482902	0.284605		734610000	63	16	0	68.924	22.0458	21.4322	20.1005	22.3074	21.7826	18.0397
Q13112	Q13112	sp|Q13112|CAF1B_HUMAN Chromatin assembly factor 1 subunit B OS=Homo sapiens OX=9606 GN=CHAF1B PE=1 SV=1	61.492	26.1	0.845565	0.508981		825050000	62	12	0	137.45	23.0087	20.3238	21.536	22.5225	20.8617	18.9476
Q13123	Q13123	sp|Q13123|RED_HUMAN Protein Red OS=Homo sapiens OX=9606 GN=IK PE=1 SV=3	65.601	35.5	-1.22646	0.581785		1550700000	106	18	0	85.078	19.4733	19.5411	21.7216	22.552	21.6507	20.2126
Q13126	Q13126	sp|Q13126|MTAP_HUMAN S-methyl-5-thioadenosine phosphorylase OS=Homo sapiens OX=9606 GN=MTAP PE=1 SV=2	31.236	56.2	5.14895	3.90525	+	8112700000	156	18	0	162.73	23.7628	24.3045	24.553	18.9841	19.3625	18.8268
Q13131;P54646	Q13131	sp|Q13131|AAPK1_HUMAN 5-AMP-activated protein kinase catalytic subunit alpha-1 OS=Homo sapiens OX=9606 GN=PRKAA1 PE=1 SV=4	64.009	30.9	0.924189	0.623631	+	767980000	64	16	0	122.36	21.8093	19.6091	20.9488	21.3884	19.7157	18.4905
Q13144	Q13144	sp|Q13144|EI2BE_HUMAN Translation initiation factor eIF-2B subunit epsilon OS=Homo sapiens OX=9606 GN=EIF2B5 PE=1 SV=3	80.379	29.7	1.68391	1.64033	+	1428700000	56	16	0	77.107	23.1576	21.5598	21.7179	21.1959	20.3779	19.8098
Q13148	Q13148	sp|Q13148|TADBP_HUMAN TAR DNA-binding protein 43 OS=Homo sapiens OX=9606 GN=TARDBP PE=1 SV=1	44.739	34.8	-0.182269	0.122826		9049400000	166	12	0	323.31	24.7207	24.1865	24.4522	25.1988	24.6967	24.0108
Q13151	Q13151	sp|Q13151|ROA0_HUMAN Heterogeneous nuclear ribonucleoprotein A0 OS=Homo sapiens OX=9606 GN=HNRNPA0 PE=1 SV=1	30.84	48.9	1.40095	0.524294		11768000000	114	10	0	118.71	24.7989	24.3179	24.0027	25.6033	24.396	18.9173
Q13155	Q13155	sp|Q13155|AIMP2_HUMAN Aminoacyl tRNA synthase complex-interacting multifunctional protein 2 OS=Homo sapiens OX=9606 GN=AIMP2 PE=1 SV=2	35.348	56.2	1.20831	0.672831	+	3199900000	57	13	0	101.57	23.6662	22.2179	21.9836	24.7066	20.2398	19.2964
Q13162	Q13162	sp|Q13162|PRDX4_HUMAN Peroxiredoxin-4 OS=Homo sapiens OX=9606 GN=PRDX4 PE=1 SV=1	30.54	66.4	0.475777	0.336238		40651000000	420	20	0	307.28	26.5343	26.8286	25.955	25.7282	25.6932	26.4691
Q13177;O75914	Q13177	sp|Q13177|PAK2_HUMAN Serine/threonine-protein kinase PAK 2 OS=Homo sapiens OX=9606 GN=PAK2 PE=1 SV=3	58.042	56.7	1.74987	0.921157	+	8407700000	286	26	0	263.29	22.5093	21.3412	21.7567	23.2598	19.1688	17.9289
Q13185	Q13185	sp|Q13185|CBX3_HUMAN Chromobox protein homolog 3 OS=Homo sapiens OX=9606 GN=CBX3 PE=1 SV=4	20.811	61.7	0.908993	0.865132	+	8002300000	159	10	0	217.3	25.3017	24.9702	24.3125	24.3055	23.9788	23.5732
Q13188	Q13188	sp|Q13188|STK3_HUMAN Serine/threonine-protein kinase 3 OS=Homo sapiens OX=9606 GN=STK3 PE=1 SV=2	56.3	41.1	0.974166	0.687789	+	4012700000	98	17	0	78.933	27.6968	26.3399	24.7545	26.1584	24.4789	25.2314
Q13200	Q13200	sp|Q13200|PSMD2_HUMAN 26S proteasome non-ATPase regulatory subunit 2 OS=Homo sapiens OX=9606 GN=PSMD2 PE=1 SV=3	100.2	61.7	0.729185	0.659473	+	31183000000	593	54	0	323.31	25.4136	24.7447	24.7705	24.4997	23.9332	24.3083
Q13227	Q13227	sp|Q13227|GPS2_HUMAN G protein pathway suppressor 2 OS=Homo sapiens OX=9606 GN=GPS2 PE=1 SV=3	36.688	15.6	-0.203532	0.101183		962940000	41	6	0.00028752	11.927	20.7715	22.262	22.1482	22.4322	20.9084	22.4518
Q13228	Q13228	sp|Q13228|SBP1_HUMAN Methanethiol oxidase OS=Homo sapiens OX=9606 GN=SELENBP1 PE=1 SV=2	52.39	58.1	3.70534	2.08059	+	4795300000	178	24	0	142.94	22.0992	23.7747	24.3252	18.1407	17.9762	22.9663
Q13242	Q13242	sp|Q13242|SRSF9_HUMAN Serine/arginine-rich splicing factor 9 OS=Homo sapiens OX=9606 GN=SRSF9 PE=1 SV=1	25.542	39.8	0.0597248	0.0358885		557180000	31	9	0	19.647	21.7407	21.0362	19.3872	21.1721	21.7715	19.0413
Q13247	Q13247	sp|Q13247|SRSF6_HUMAN Serine/arginine-rich splicing factor 6 OS=Homo sapiens OX=9606 GN=SRSF6 PE=1 SV=2	39.586	23.5	-0.107728	0.0661736		3708300000	73	10	0	56.845	25.701	23.6128	23.2416	25.0113	24.3458	23.5216
Q13257	Q13257	sp|Q13257|MD2L1_HUMAN Mitotic spindle assembly checkpoint protein MAD2A OS=Homo sapiens OX=9606 GN=MAD2L1 PE=1 SV=1	23.51	41.5	1.36873	0.63453	+	721930000	42	10	0	97.663	21.1904	20.1303	21.7083	21.2637	20.26	17.3993
Q13263	Q13263	sp|Q13263|TIF1B_HUMAN Transcription intermediary factor 1-beta OS=Homo sapiens OX=9606 GN=TRIM28 PE=1 SV=5	88.549	58.6	-0.243117	0.175245		52783000000	971	44	0	323.31	25.7216	25.4538	25.1356	26.2307	25.2534	25.5562
Q13283	Q13283	sp|Q13283|G3BP1_HUMAN Ras GTPase-activating protein-binding protein 1 OS=Homo sapiens OX=9606 GN=G3BP1 PE=1 SV=1	52.164	48.9	-0.0942656	0.062109		10662000000	396	21	0	323.31	23.8798	23.6506	24.0223	24.3839	23.6701	23.7815
Q13310;P0CB38	Q13310	sp|Q13310|PABP4_HUMAN Polyadenylate-binding protein 4 OS=Homo sapiens OX=9606 GN=PABPC4 PE=1 SV=1	70.782	41.1	0.969529	0.566918		6685800000	187	26	0	76.724	24.6711	23.4504	23.8155	24.7567	23.4321	20.8395
Q13330	Q13330	sp|Q13330|MTA1_HUMAN Metastasis-associated protein MTA1 OS=Homo sapiens OX=9606 GN=MTA1 PE=1 SV=2	80.785	36.1	1.17147	1.12952	+	1318600000	78	24	0	167.47	21.3686	21.176	22.0185	20.6062	19.8059	20.6367
Q13347	Q13347	sp|Q13347|EIF3I_HUMAN Eukaryotic translation initiation factor 3 subunit I OS=Homo sapiens OX=9606 GN=EIF3I PE=1 SV=1	36.501	71.4	-0.27976	0.141077		9174300000	172	19	0	323.31	24.4899	22.1556	21.5803	23.3865	22.1236	23.5548
Q13416	Q13416	sp|Q13416|ORC2_HUMAN Origin recognition complex subunit 2 OS=Homo sapiens OX=9606 GN=ORC2 PE=1 SV=2	65.971	26	0.84351	0.408344		1109300000	77	15	0	69.431	20.7444	20.9579	20.8456	21.9814	20.2497	17.7862
Q13418	Q13418	sp|Q13418|ILK_HUMAN Integrin-linked protein kinase OS=Homo sapiens OX=9606 GN=ILK PE=1 SV=2	51.419	39.4	0.869561	0.674353	+	1568000000	104	17	0	51.028	21.4618	20.0479	21.0029	21.6928	18.5215	19.6897
Q13421	Q13421	sp|Q13421|MSLN_HUMAN Mesothelin OS=Homo sapiens OX=9606 GN=MSLN PE=1 SV=2	68.985	14.9	1.2791	0.7671	+	2246100000	75	10	0	33.262	21.9823	22.4737	21.2949	21.5567	19.1087	21.2482
Q13428	Q13428	sp|Q13428|TCOF_HUMAN Treacle protein OS=Homo sapiens OX=9606 GN=TCOF1 PE=1 SV=3	152.1	38.3	-0.896991	0.801338	+	28341000000	696	54	0	323.31	26.4123	24.916	24.7971	26.8062	26.3499	25.6602
Q13435	Q13435	sp|Q13435|SF3B2_HUMAN Splicing factor 3B subunit 2 OS=Homo sapiens OX=9606 GN=SF3B2 PE=1 SV=2	100.23	67.9	-0.352137	0.278006		55353000000	1218	57	0	323.31	26.0788	25.137	25.3639	26.5162	25.5566	25.5632
Q13439	Q13439	sp|Q13439|GOGA4_HUMAN Golgin subfamily A member 4 OS=Homo sapiens OX=9606 GN=GOLGA4 PE=1 SV=1	261.14	34.4	-0.550941	0.393139		2363500000	157	65	0	323.31	18.7069	19.6156	19.5145	20.0662	20.3718	19.0519
Q13492;O60641	Q13492	sp|Q13492|PICAL_HUMAN Phosphatidylinositol-binding clathrin assembly protein OS=Homo sapiens OX=9606 GN=PICALM PE=1 SV=2	70.754	22.4	1.06537	0.584891		1005300000	70	13	0	313.29	20.8488	20.3479	21.9438	21.7138	19.3195	18.9111
Q13495	Q13495	sp|Q13495|MAMD1_HUMAN Mastermind-like domain-containing protein 1 OS=Homo sapiens OX=9606 GN=MAMLD1 PE=1 SV=2	83.23	4.8	0.340059	0.250803		93619000	11	3	0.00051467	7.7075	21.6576	19.4667	20.4323	21.9068	18.945	19.6846
Q13501	Q13501	sp|Q13501|SQSTM_HUMAN Sequestosome-1 OS=Homo sapiens OX=9606 GN=SQSTM1 PE=1 SV=1	47.687	48.4	-2.0003	1.09638	+	10174000000	202	15	0	323.31	24.9281	19.0265	23.9879	25.6307	23.6361	24.6766
Q13509	Q13509	sp|Q13509|TBB3_HUMAN Tubulin beta-3 chain OS=Homo sapiens OX=9606 GN=TUBB3 PE=1 SV=2	50.432	63.3	-0.267376	0.148812		1959400000	67	28	0	150.16	23.7153	22.8173	21.271	23.9652	21.8123	22.8283
Q13523	Q13523	sp|Q13523|PRP4B_HUMAN Serine/threonine-protein kinase PRP4 homolog OS=Homo sapiens OX=9606 GN=PRPF4B PE=1 SV=3	116.99	8.7	-1.44009	0.914423	+	223800000	25	8	0	27.843	20.7183	21.4626	20.5894	21.0904	21.9823	24.0178
Q13546	Q13546	sp|Q13546|RIPK1_HUMAN Receptor-interacting serine/threonine-protein kinase 1 OS=Homo sapiens OX=9606 GN=RIPK1 PE=1 SV=3	75.93	34.9	1.35811	1.25081	+	2087300000	65	17	0	70.193	22.3549	20.8336	21.7389	21.0072	18.8301	21.0158
Q13547	Q13547	sp|Q13547|HDAC1_HUMAN Histone deacetylase 1 OS=Homo sapiens OX=9606 GN=HDAC1 PE=1 SV=1	55.102	45	1.14747	1.10653	+	8905800000	180	21	0	284.67	24.9997	25.0958	25.4875	24.2209	23.6548	24.2649
Q13555;Q13554;Q9UQM7	Q13555	sp|Q13555|KCC2G_HUMAN Calcium/calmodulin-dependent protein kinase type II subunit gamma OS=Homo sapiens OX=9606 GN=CAMK2G PE=1 SV=4	62.606	40	-0.10417	0.066345		1494600000	106	16	0	275.14	21.5658	21.1122	21.8104	22.256	20.6481	21.8968
Q13561	Q13561	sp|Q13561|DCTN2_HUMAN Dynactin subunit 2 OS=Homo sapiens OX=9606 GN=DCTN2 PE=1 SV=4	44.23	65.8	-0.216316	0.134117		11262000000	215	23	0	323.31	22.2122	20.61	21.1897	21.9608	20.2555	22.4446
Q13564	Q13564	sp|Q13564|ULA1_HUMAN NEDD8-activating enzyme E1 regulatory subunit OS=Homo sapiens OX=9606 GN=NAE1 PE=1 SV=1	60.246	36.3	2.44329	2.29554	+	4407800000	94	15	0	252.31	22.8133	21.8557	22.9554	20.9342	19.2088	20.1517
Q13573	Q13573	sp|Q13573|SNW1_HUMAN SNW domain-containing protein 1 OS=Homo sapiens OX=9606 GN=SNW1 PE=1 SV=1	61.494	52.8	-1.27143	0.963518	+	2948400000	153	24	0	144.39	22.5815	20.2395	19.471	23.6939	22.7916	19.6208
Q13595	Q13595	sp|Q13595|TRA2A_HUMAN Transformer-2 protein homolog alpha OS=Homo sapiens OX=9606 GN=TRA2A PE=1 SV=1	32.688	14.5	0.142368	0.0928179		108360000	11	4	0.000293	12.784	21.292	19.0252	21.1486	20.9142	18.459	21.6655
Q13596	Q13596	sp|Q13596|SNX1_HUMAN Sorting nexin-1 OS=Homo sapiens OX=9606 GN=SNX1 PE=1 SV=3	59.069	42.7	2.68411	2.15661	+	4174700000	177	22	0	162.26	25.0859	22.8252	23.8653	23.3838	20.3658	19.9745
Q13616	Q13616	sp|Q13616|CUL1_HUMAN Cullin-1 OS=Homo sapiens OX=9606 GN=CUL1 PE=1 SV=2	89.677	39.3	0.686968	0.55419		2445000000	99	29	0	155.94	21.2069	18.9647	21.3909	20.3031	19.0572	20.1414
Q13618	Q13618	sp|Q13618|CUL3_HUMAN Cullin-3 OS=Homo sapiens OX=9606 GN=CUL3 PE=1 SV=2	88.929	27.1	0.393696	0.276913		1434900000	53	18	0	65.767	20.7218	19.322	20.2046	20.379	18.1229	20.5654
Q13619	Q13619	sp|Q13619|CUL4A_HUMAN Cullin-4A OS=Homo sapiens OX=9606 GN=CUL4A PE=1 SV=3	87.679	51	0.349868	0.2388		11784000000	359	42	0	310.32	22.8076	22.3987	22.6609	22.9732	22.4691	21.3753
Q13643	Q13643	sp|Q13643|FHL3_HUMAN Four and a half LIM domains protein 3 OS=Homo sapiens OX=9606 GN=FHL3 PE=1 SV=4	31.192	3.6	0.394811	0.240954		325930000	13	1	0.0022416	3.9554	23.308	19.7317	21.5286	22.8762	20.5399	19.9677
Q13769	Q13769	sp|Q13769|THOC5_HUMAN THO complex subunit 5 homolog OS=Homo sapiens OX=9606 GN=THOC5 PE=1 SV=2	78.507	25.9	-2.64233	1.93119	+	1514000000	57	12	0	45.939	22.8256	19.8157	17.9458	23.8227	23.1059	21.5855
Q13813	Q13813	sp|Q13813|SPTN1_HUMAN Spectrin alpha chain, non-erythrocytic 1 OS=Homo sapiens OX=9606 GN=SPTAN1 PE=1 SV=3	284.54	68.3	-3.09567	2.1898	+	53307000000	867	165	0	323.31	19.3959	22.7649	21.5307	22.726	24.2619	25.9907
Q13835	Q13835	sp|Q13835|PKP1_HUMAN Plakophilin-1 OS=Homo sapiens OX=9606 GN=PKP1 PE=1 SV=2	82.86	36.8	-3.05223	1.47433	+	947340000	72	22	0	317.95	19.2464	20.5878	21.2594	24.4268	20.5009	25.3228
Q13838	Q13838	sp|Q13838|DX39B_HUMAN Spliceosome RNA helicase DDX39B OS=Homo sapiens OX=9606 GN=DDX39B PE=1 SV=1	48.991	57	0.107683	0.0709285		19902000000	426	25	0	202.68	23.8687	24.4308	24.5201	24.2026	23.9071	24.3868
Q13867	Q13867	sp|Q13867|BLMH_HUMAN Bleomycin hydrolase OS=Homo sapiens OX=9606 GN=BLMH PE=1 SV=1	52.562	45.5	-3.2305	1.49496	+	7234500000	174	21	0	193.35	18.9968	23.1904	25.968	25.4004	25.8624	26.5839
Q13868	Q13868	sp|Q13868|EXOS2_HUMAN Exosome complex component RRP4 OS=Homo sapiens OX=9606 GN=EXOSC2 PE=1 SV=2	32.789	35.2	2.41736	1.63324	+	454780000	22	10	0	30.187	21.969	21.7397	19.839	20.9608	17.4514	17.8833
Q13885	Q13885	sp|Q13885|TBB2A_HUMAN Tubulin beta-2A chain OS=Homo sapiens OX=9606 GN=TUBB2A PE=1 SV=1	49.906	70.8	-0.864224	0.405894		1232200000	58	30	0	24.951	23.1364	19.8696	22.3423	25.9543	18.2797	23.7069
Q13895	Q13895	sp|Q13895|BYST_HUMAN Bystin OS=Homo sapiens OX=9606 GN=BYSL PE=1 SV=3	49.601	25.4	-0.140678	0.0554886		301960000	31	9	0	54.84	21.7878	21.4334	19.3691	23.0442	19.1572	20.811
Q14008	Q14008	sp|Q14008|CKAP5_HUMAN Cytoskeleton-associated protein 5 OS=Homo sapiens OX=9606 GN=CKAP5 PE=1 SV=3	225.49	34.2	0.285823	0.149737		5408000000	381	61	0	260	22.8763	19.2386	23.1127	23.4462	19.7907	21.1331
Q14103	Q14103	sp|Q14103|HNRPD_HUMAN Heterogeneous nuclear ribonucleoprotein D0 OS=Homo sapiens OX=9606 GN=HNRNPD PE=1 SV=1	38.434	36.9	-0.491149	0.393666		19827000000	206	15	0	128.13	24.9889	23.5947	24.0342	24.9534	24.2888	24.849
Q14116	Q14116	sp|Q14116|IL18_HUMAN Interleukin-18 OS=Homo sapiens OX=9606 GN=IL18 PE=1 SV=1	22.326	64.8	3.90017	3.28853	+	1785100000	52	12	0	47.264	24.3613	23.1572	23.3171	20.6028	18.7251	19.8072
Q14119	Q14119	sp|Q14119|VEZF1_HUMAN Vascular endothelial zinc finger 1 OS=Homo sapiens OX=9606 GN=VEZF1 PE=1 SV=2	56.931	10.4	-0.453072	0.283529		511920000	49	7	0	18.378	20.9618	20.3286	22.3754	21.7126	21.786	21.5264
Q14134	Q14134	sp|Q14134|TRI29_HUMAN Tripartite motif-containing protein 29 OS=Homo sapiens OX=9606 GN=TRIM29 PE=1 SV=2	65.834	28.7	-0.811032	0.486064		1723100000	85	18	0	233.39	20.6891	19.2978	21.6486	22.8271	20.534	20.7075
Q14151	Q14151	sp|Q14151|SAFB2_HUMAN Scaffold attachment factor B2 OS=Homo sapiens OX=9606 GN=SAFB2 PE=1 SV=1	107.47	33.5	-1.626	0.598582		1167400000	61	27	0	208.36	22.3722	20.0756	20.2825	22.7137	25.5229	19.3718
Q14152	Q14152	sp|Q14152|EIF3A_HUMAN Eukaryotic translation initiation factor 3 subunit A OS=Homo sapiens OX=9606 GN=EIF3A PE=1 SV=1	166.57	49.3	-1.10639	0.902085	+	24875000000	471	72	0	323.31	23.891	21.7763	21.8336	24.0648	22.8577	23.8975
Q14155	Q14155	sp|Q14155|ARHG7_HUMAN Rho guanine nucleotide exchange factor 7 OS=Homo sapiens OX=9606 GN=ARHGEF7 PE=1 SV=2	90.011	17.9	0.234395	0.127829		879750000	42	11	0	86.151	20.7797	18.906	19.9831	21.1567	19.5474	18.2616
Q14157	Q14157	sp|Q14157|UBP2L_HUMAN Ubiquitin-associated protein 2-like OS=Homo sapiens OX=9606 GN=UBAP2L PE=1 SV=2	114.53	38.6	-0.599117	0.436826		17595000000	533	24	0	323.31	25.4918	23.0794	25.5709	25.9947	24.6384	25.3064
Q14160	Q14160	sp|Q14160|SCRIB_HUMAN Protein scribble homolog OS=Homo sapiens OX=9606 GN=SCRIB PE=1 SV=4	174.88	40.3	-0.0216688	0.00903138		4094600000	197	50	0	323.31	23.7557	21.0074	24.1466	23.5159	22.919	22.5398
Q14166	Q14166	sp|Q14166|TTL12_HUMAN Tubulin--tyrosine ligase-like protein 12 OS=Homo sapiens OX=9606 GN=TTLL12 PE=1 SV=2	74.403	33.9	2.27768	1.97693	+	5264800000	123	16	0	149.16	21.9184	23.0429	23.6573	19.9597	19.762	22.0638
Q14186	Q14186	sp|Q14186|TFDP1_HUMAN Transcription factor Dp-1 OS=Homo sapiens OX=9606 GN=TFDP1 PE=1 SV=1	45.07	21	0.0763683	0.0426852		336900000	13	6	0	21.174	20.7126	20.079	20.7414	21.2126	18.8708	21.2205
Q14192	Q14192	sp|Q14192|FHL2_HUMAN Four and a half LIM domains protein 2 OS=Homo sapiens OX=9606 GN=FHL2 PE=1 SV=3	32.193	12.9	-0.103533	0.0249311		1150000000	28	4	0.000271	9.5765	23.8431	19.0755	23.6359	20.2201	23.0731	23.5718
Q14202	Q14202	sp|Q14202|ZMYM3_HUMAN Zinc finger MYM-type protein 3 OS=Homo sapiens OX=9606 GN=ZMYM3 PE=1 SV=2	152.38	12.1	0.189436	0.0728295		611730000	37	14	0	91.508	21.1588	19.5537	20.3844	18.6376	21.4756	20.4153
Q14203	Q14203	sp|Q14203|DCTN1_HUMAN Dynactin subunit 1 OS=Homo sapiens OX=9606 GN=DCTN1 PE=1 SV=3	141.69	45	-2.50541	1.78032	+	8683200000	243	49	0	323.31	19.4646	17.4245	18.486	20.2125	20.9866	21.6922
Q14204	Q14204	sp|Q14204|DYHC1_HUMAN Cytoplasmic dynein 1 heavy chain 1 OS=Homo sapiens OX=9606 GN=DYNC1H1 PE=1 SV=5	532.4	40.6	-0.389383	0.301809		32244000000	1088	174	0	323.31	22.6688	19.6198	22.2025	23.2751	19.5414	22.8426
Q14232	Q14232	sp|Q14232|EI2BA_HUMAN Translation initiation factor eIF-2B subunit alpha OS=Homo sapiens OX=9606 GN=EIF2B1 PE=1 SV=1	33.712	42.3	1.5918	1.22719	+	1225000000	53	12	0	43.678	21.7646	21.1568	21.2001	21.4043	19.587	18.3547
Q14241	Q14241	sp|Q14241|ELOA1_HUMAN Elongin-A OS=Homo sapiens OX=9606 GN=ELOA PE=1 SV=2	89.908	16.2	-0.337797	0.14351		1045300000	36	14	0	106.82	24.6614	18.5825	20.1939	24.1124	21.3144	19.0245
Q14244	Q14244	sp|Q14244|MAP7_HUMAN Ensconsin OS=Homo sapiens OX=9606 GN=MAP7 PE=1 SV=1	84.051	43.9	-1.03981	0.980993	+	3964400000	151	27	0	200.47	23.5783	21.8608	22.109	24.2406	23.2904	23.1366
Q14247	Q14247	sp|Q14247|SRC8_HUMAN Src substrate cortactin OS=Homo sapiens OX=9606 GN=CTTN PE=1 SV=2	61.585	61.1	3.01461	2.68344	+	18810000000	329	34	0	323.31	25.7559	24.0719	24.7431	23.4082	20.8195	21.2994
Q14257	Q14257	sp|Q14257|RCN2_HUMAN Reticulocalbin-2 OS=Homo sapiens OX=9606 GN=RCN2 PE=1 SV=1	36.876	37.9	-1.18412	0.694236	+	2349400000	53	12	0	69.027	22.587	21.4115	21.1555	24.8758	23.6101	20.2205
Q14258	Q14258	sp|Q14258|TRI25_HUMAN E3 ubiquitin/ISG15 ligase TRIM25 OS=Homo sapiens OX=9606 GN=TRIM25 PE=1 SV=2	70.973	38.3	3.37622	1.62771	+	9961300000	235	26	0	148.48	23.6371	23.5519	25.0163	22.7217	20.7477	18.6073
Q14320;Q9Y247	Q14320	sp|Q14320|FA50A_HUMAN Protein FAM50A OS=Homo sapiens OX=9606 GN=FAM50A PE=1 SV=2	40.241	39.5	-0.0589422	0.0218167		3064500000	78	13	0	73.472	20.3091	19.9944	21.0352	22.6729	18.001	20.8416
Q14432;Q13370	Q14432	sp|Q14432|PDE3A_HUMAN cGMP-inhibited 3,5-cyclic phosphodiesterase A OS=Homo sapiens OX=9606 GN=PDE3A PE=1 SV=3	124.98	29.3	0.180555	0.129775		7233000000	237	28	0	323.31	24.7331	23.5524	24.7029	24.4698	23.4437	24.5333
Q14444	Q14444	sp|Q14444|CAPR1_HUMAN Caprin-1 OS=Homo sapiens OX=9606 GN=CAPRIN1 PE=1 SV=2	78.365	42.3	-0.00176875	0.00110611		36410000000	536	24	0	323.31	26.6503	25.6095	25.1803	26.3343	25.6526	25.4585
Q14498	Q14498	sp|Q14498|RBM39_HUMAN RNA-binding protein 39 OS=Homo sapiens OX=9606 GN=RBM39 PE=1 SV=2	59.379	37.4	-0.449769	0.354055		7352300000	286	20	0	268.98	24.645	24.3469	24.5687	25.0689	25.2715	24.5695
Q14527	Q14527	sp|Q14527|HLTF_HUMAN Helicase-like transcription factor OS=Homo sapiens OX=9606 GN=HLTF PE=1 SV=2	113.93	52.4	0.736643	0.532067		14009000000	555	48	0	323.31	24.377	22.5566	24.6247	24.8526	21.3507	23.145
Q14566	Q14566	sp|Q14566|MCM6_HUMAN DNA replication licensing factor MCM6 OS=Homo sapiens OX=9606 GN=MCM6 PE=1 SV=1	92.888	47.7	-1.84425	1.26458	+	9999500000	249	35	0	322.53	23.6792	20.6727	20.1055	23.905	22.5422	23.5429
Q14574	Q14574	sp|Q14574|DSC3_HUMAN Desmocollin-3 OS=Homo sapiens OX=9606 GN=DSC3 PE=1 SV=3	99.968	17	-0.380558	0.263759		450610000	29	11	0	95.669	20.8308	19.8366	21.8799	21.1709	19.4297	23.0883
Q14671	Q14671	sp|Q14671|PUM1_HUMAN Pumilio homolog 1 OS=Homo sapiens OX=9606 GN=PUM1 PE=1 SV=3	126.47	26.1	0.317427	0.20842		2651500000	146	27	0	141.22	23.3301	21.4993	23.8038	24.0311	20.7046	22.9451
Q14676	Q14676	sp|Q14676|MDC1_HUMAN Mediator of DNA damage checkpoint protein 1 OS=Homo sapiens OX=9606 GN=MDC1 PE=1 SV=3	226.66	47.4	-0.0612195	0.037765		8287600000	382	63	0	323.31	24.9012	22.8771	23.3095	24.5098	23.6136	23.1481
Q14677	Q14677	sp|Q14677|EPN4_HUMAN Clathrin interactor 1 OS=Homo sapiens OX=9606 GN=CLINT1 PE=1 SV=1	68.259	30.6	-1.61852	0.683687	+	2005800000	104	15	0	126.82	21.5852	18.3421	23.9252	24.7885	21.7493	22.1702
Q14683	Q14683	sp|Q14683|SMC1A_HUMAN Structural maintenance of chromosomes protein 1A OS=Homo sapiens OX=9606 GN=SMC1A PE=1 SV=2	143.23	62.3	-0.865543	0.666565	+	21908000000	523	80	0	323.31	23.6988	22.8352	21.771	23.527	23.8388	23.5359
Q14686	Q14686	sp|Q14686|NCOA6_HUMAN Nuclear receptor coactivator 6 OS=Homo sapiens OX=9606 GN=NCOA6 PE=1 SV=3	219.14	10.1	-0.893029	0.745083	+	908660000	72	14	0	83.912	21.5525	21.5287	19.8981	23.3193	21.9155	20.4236
Q14687	Q14687	sp|Q14687|GSE1_HUMAN Genetic suppressor element 1 OS=Homo sapiens OX=9606 GN=GSE1 PE=1 SV=3	136.16	22.8	3.49805	2.00027	+	1145700000	69	18	0	180.48	21.4268	22.2168	23.8634	20.4502	17.4171	19.1455
Q14694	Q14694	sp|Q14694|UBP10_HUMAN Ubiquitin carboxyl-terminal hydrolase 10 OS=Homo sapiens OX=9606 GN=USP10 PE=1 SV=2	87.133	36.2	3.33246	2.15419	+	2436500000	117	23	0	153.62	23.5324	23.1915	24.405	22.2285	19.0987	19.8044
Q14697	Q14697	sp|Q14697|GANAB_HUMAN Neutral alpha-glucosidase AB OS=Homo sapiens OX=9606 GN=GANAB PE=1 SV=3	106.87	30.1	-2.74133	1.45335	+	5933500000	163	28	0	244.72	23.9274	17.4551	22.0288	25.2517	23.0242	23.3594
Q14738	Q14738	sp|Q14738|2A5D_HUMAN Serine/threonine-protein phosphatase 2A 56 kDa regulatory subunit delta isoform OS=Homo sapiens OX=9606 GN=PPP2R5D PE=1 SV=1	69.991	35.7	2.36664	1.70533	+	4923700000	140	18	0	91.614	22.8559	22.7219	22.534	22.1515	19.1279	19.7326
Q14789;REV__Q8N884	Q14789	sp|Q14789|GOGB1_HUMAN Golgin subfamily B member 1 OS=Homo sapiens OX=9606 GN=GOLGB1 PE=1 SV=2	376.01	25	-1.8876	0.759929	+	1758100000	130	63	0	323.31	19.5472	18.0309	20.1462	23.4413	21.5684	18.3775
Q14814;Q06413	Q14814	sp|Q14814|MEF2D_HUMAN Myocyte-specific enhancer factor 2D OS=Homo sapiens OX=9606 GN=MEF2D PE=1 SV=1	55.937	34.4	0.0501779	0.0226914		1273900000	77	12	0	55.556	23.3449	20.9386	22.6662	24.1438	21.8525	20.8028
Q14839	Q14839	sp|Q14839|CHD4_HUMAN Chromodomain-helicase-DNA-binding protein 4 OS=Homo sapiens OX=9606 GN=CHD4 PE=1 SV=2	218	45.4	-0.318247	0.212887		18149000000	717	82	0	323.31	24.4931	23.9431	23.9952	24.1516	25.1892	24.0453
Q14847	Q14847	sp|Q14847|LASP1_HUMAN LIM and SH3 domain protein 1 OS=Homo sapiens OX=9606 GN=LASP1 PE=1 SV=2	29.717	62.5	0.908801	0.76627	+	14441000000	168	17	0	165.85	23.1527	21.7256	23.376	23.0785	20.5441	21.9053
Q14919	Q14919	sp|Q14919|NC2A_HUMAN Dr1-associated corepressor OS=Homo sapiens OX=9606 GN=DRAP1 PE=1 SV=3	22.35	24.9	0.142065	0.0541452		657730000	33	4	0	18.141	23.3774	18.5409	20.971	22.1875	20.928	19.3476
Q14966	Q14966	sp|Q14966|ZN638_HUMAN Zinc finger protein 638 OS=Homo sapiens OX=9606 GN=ZNF638 PE=1 SV=2	220.62	29.3	-2.67042	1.21443	+	2442900000	161	49	0	294.76	23.3155	19.4036	18.5939	23.108	25.0846	21.1318
Q14974	Q14974	sp|Q14974|IMB1_HUMAN Importin subunit beta-1 OS=Homo sapiens OX=9606 GN=KPNB1 PE=1 SV=2	97.169	48.1	-0.000268936	0.000163163		35699000000	666	39	0	323.31	25.5654	24.9005	24.6387	25.7415	24.356	25.008
Q14978	Q14978	sp|Q14978|NOLC1_HUMAN Nucleolar and coiled-body phosphoprotein 1 OS=Homo sapiens OX=9606 GN=NOLC1 PE=1 SV=2	73.602	25.9	-0.394042	0.289113		10893000000	231	21	0	78.127	24.7641	23.4549	23.6364	25.8523	23.7256	23.4596
Q14980	Q14980	sp|Q14980|NUMA1_HUMAN Nuclear mitotic apparatus protein 1 OS=Homo sapiens OX=9606 GN=NUMA1 PE=1 SV=2	238.26	50.7	-3.44231	1.92116	+	9197900000	379	90	0	323.31	22.4272	20.2463	18.8991	23.3568	24.2883	24.2544
Q14997	Q14997	sp|Q14997|PSME4_HUMAN Proteasome activator complex subunit 4 OS=Homo sapiens OX=9606 GN=PSME4 PE=1 SV=2	211.33	18.6	2.21182	2.08227	+	1412200000	61	25	0	117.46	22.4762	22.5056	22.6903	20.0669	20.9158	20.0539
Q14C86	Q14C86	sp|Q14C86|GAPD1_HUMAN GTPase-activating protein and VPS9 domain-containing protein 1 OS=Homo sapiens OX=9606 GN=GAPVD1 PE=1 SV=2	164.98	39.1	0.684529	0.54885		7729400000	338	47	0	323.31	23.3207	22.4889	23.4103	23.459	21.4428	22.2644
Q15003	Q15003	sp|Q15003|CND2_HUMAN Condensin complex subunit 2 OS=Homo sapiens OX=9606 GN=NCAPH PE=1 SV=3	82.562	36	1.26201	0.927273	+	8196900000	159	23	0	263.54	21.8651	21.7866	23.1973	21.1324	19.0567	22.8738
Q15004	Q15004	sp|Q15004|PAF15_HUMAN PCNA-associated factor OS=Homo sapiens OX=9606 GN=PCLAF PE=1 SV=1	11.986	73.9	3.50831	2.03167	+	2749700000	72	10	0	168.53	24.6344	22.969	23.0201	21.2408	21.5399	17.3179
Q15007	Q15007	sp|Q15007|FL2D_HUMAN Pre-mRNA-splicing regulator WTAP OS=Homo sapiens OX=9606 GN=WTAP PE=1 SV=2	44.243	35.1	-0.839722	0.562832		787260000	44	13	0	189.1	19.8428	20.262	20.696	19.2904	22.3387	21.6908
Q15008	Q15008	sp|Q15008|PSMD6_HUMAN 26S proteasome non-ATPase regulatory subunit 6 OS=Homo sapiens OX=9606 GN=PSMD6 PE=1 SV=1	45.531	51.4	-1.26888	0.672578	+	6967500000	109	20	0	130.53	21.6046	20.2405	17.9073	21.7965	20.1272	21.6353
Q15014	Q15014	sp|Q15014|MO4L2_HUMAN Mortality factor 4-like protein 2 OS=Homo sapiens OX=9606 GN=MORF4L2 PE=1 SV=1	32.307	44.1	-0.351156	0.202276		1013300000	43	11	0	61.787	23.9951	18.3457	22.1207	23.4764	20.178	21.8604
Q15018	Q15018	sp|Q15018|ABRX2_HUMAN BRISC complex subunit Abraxas 2 OS=Homo sapiens OX=9606 GN=ABRAXAS2 PE=1 SV=2	46.9	52.8	-0.954263	0.692795	+	4381400000	134	19	0	308.48	24.7176	20.1947	20.5955	24.3905	21.3749	22.6053
Q15019	Q15019	sp|Q15019|SEPT2_HUMAN Septin-2 OS=Homo sapiens OX=9606 GN=SEPTIN2 PE=1 SV=1	41.487	56	-0.0884768	0.059792		2311000000	81	20	0	150.74	20.9128	18.9716	19.2603	21.0109	19.17	19.2292
Q15020	Q15020	sp|Q15020|SART3_HUMAN Squamous cell carcinoma antigen recognized by T-cells 3 OS=Homo sapiens OX=9606 GN=SART3 PE=1 SV=1	109.93	47.6	1.99902	1.80682	+	10087000000	260	42	0	323.31	26.39	24.2229	24.7989	25.0762	22.3579	21.9806
Q15021	Q15021	sp|Q15021|CND1_HUMAN Condensin complex subunit 1 OS=Homo sapiens OX=9606 GN=NCAPD2 PE=1 SV=3	157.18	41.7	1.02494	0.963323	+	8694300000	356	46	0	323.31	22.5971	23.0004	23.4779	22.0232	21.783	22.1944
Q15029	Q15029	sp|Q15029|U5S1_HUMAN 116 kDa U5 small nuclear ribonucleoprotein component OS=Homo sapiens OX=9606 GN=EFTUD2 PE=1 SV=1	109.43	63.9	-0.30482	0.228482		19441000000	603	51	0	323.31	24.8881	23.9233	23.7779	24.975	24.6402	23.8886
Q15042	Q15042	sp|Q15042|RB3GP_HUMAN Rab3 GTPase-activating protein catalytic subunit OS=Homo sapiens OX=9606 GN=RAB3GAP1 PE=1 SV=3	110.52	40.6	-0.497643	0.248386		3814600000	131	33	0	323.31	21.8097	18.9982	16.4535	21.3985	18.3208	19.0351
Q15046	Q15046	sp|Q15046|SYK_HUMAN Lysine--tRNA ligase OS=Homo sapiens OX=9606 GN=KARS PE=1 SV=3	68.047	47.6	0.698116	0.375985		14881000000	224	28	0	246.68	23.5001	19.8562	23.9817	23.9219	20.0846	21.2372
Q15054	Q15054	sp|Q15054|DPOD3_HUMAN DNA polymerase delta subunit 3 OS=Homo sapiens OX=9606 GN=POLD3 PE=1 SV=2	51.4	25.3	0.418403	0.0998219		2009800000	65	12	0	47.408	22.9416	18.1845	22.1727	22.6619	21.8732	17.5085
Q15056	Q15056	sp|Q15056|IF4H_HUMAN Eukaryotic translation initiation factor 4H OS=Homo sapiens OX=9606 GN=EIF4H PE=1 SV=5	27.385	57.7	0.781438	0.47598		2253800000	111	12	0	95.772	23.7482	24.3745	23.8868	23.1464	21.9881	24.5307
Q15084	Q15084	sp|Q15084|PDIA6_HUMAN Protein disulfide-isomerase A6 OS=Homo sapiens OX=9606 GN=PDIA6 PE=1 SV=1	48.121	40.7	-0.352678	0.270381		6520200000	262	16	0	205.64	23.9965	24.2119	23.5774	24.5683	24.1388	24.1368
Q15102	Q15102	sp|Q15102|PA1B3_HUMAN Platelet-activating factor acetylhydrolase IB subunit gamma OS=Homo sapiens OX=9606 GN=PAFAH1B3 PE=1 SV=1	25.734	29.9	0.963478	0.756116	+	425690000	35	5	0	33.095	20.1988	20.594	21.3099	19.5772	18.5232	21.112
Q15126	Q15126	sp|Q15126|PMVK_HUMAN Phosphomevalonate kinase OS=Homo sapiens OX=9606 GN=PMVK PE=1 SV=3	21.995	43.8	-0.0166753	0.00506389		754990000	34	9	0	31.08	19.1099	20.912	21.1895	22.2025	20.2576	18.8013
Q15149	Q15149	sp|Q15149|PLEC_HUMAN Plectin OS=Homo sapiens OX=9606 GN=PLEC PE=1 SV=3	531.78	16.6	-2.27186	1.8715	+	2572000000	148	70	0	199.88	21.9174	19.6318	23.735	25.2376	21.9508	24.9114
Q15181	Q15181	sp|Q15181|IPYR_HUMAN Inorganic pyrophosphatase OS=Homo sapiens OX=9606 GN=PPA1 PE=1 SV=2	32.66	85.8	2.56656	1.97925	+	19996000000	349	22	0	323.31	24.1605	24.9025	24.6978	21.9628	20.9255	23.1727
Q15185	Q15185	sp|Q15185|TEBP_HUMAN Prostaglandin E synthase 3 OS=Homo sapiens OX=9606 GN=PTGES3 PE=1 SV=1	18.697	65.6	1.51973	1.53401	+	42163000000	189	11	0	323.31	30.4838	29.0541	29.3108	28.8413	27.6591	27.789
Q15233	Q15233	sp|Q15233|NONO_HUMAN Non-POU domain-containing octamer-binding protein OS=Homo sapiens OX=9606 GN=NONO PE=1 SV=4	54.231	60.5	0.0947138	0.0475524		20570000000	445	30	0	323.31	24.5656	21.756	24.7333	25.6814	21.8781	23.2112
Q15286	Q15286	sp|Q15286|RAB35_HUMAN Ras-related protein Rab-35 OS=Homo sapiens OX=9606 GN=RAB35 PE=1 SV=1	23.025	21.4	0.199292	0.109592		383280000	20	4	0	19.488	22.7236	19.5646	21.2047	23.4033	19.8848	19.607
Q15287	Q15287	sp|Q15287|RNPS1_HUMAN RNA-binding protein with serine-rich domain 1 OS=Homo sapiens OX=9606 GN=RNPS1 PE=1 SV=1	34.208	22.6	-0.641569	0.250893		802060000	54	5	0	42.523	22.2496	20.055	20.1917	22.6837	23.4004	18.3369
Q15291	Q15291	sp|Q15291|RBBP5_HUMAN Retinoblastoma-binding protein 5 OS=Homo sapiens OX=9606 GN=RBBP5 PE=1 SV=2	59.152	22.9	-2.13488	1.15293	+	1687300000	56	13	0	78.749	22.4391	18.5584	20.5306	24.0162	23.2482	20.6683
Q15293	Q15293	sp|Q15293|RCN1_HUMAN Reticulocalbin-1 OS=Homo sapiens OX=9606 GN=RCN1 PE=1 SV=1	38.89	64.4	-2.1444	1.19091	+	15896000000	253	17	0	323.31	24.7541	24.402	20.6274	25.3879	25.4763	25.3526
Q15345	Q15345	sp|Q15345|LRC41_HUMAN Leucine-rich repeat-containing protein 41 OS=Homo sapiens OX=9606 GN=LRRC41 PE=1 SV=3	88.649	16.6	0.875503	0.304953		556120000	22	9	0	52.547	19.8672	22.1079	22.5593	22.6128	19.541	19.754
Q15365;P57723	Q15365	sp|Q15365|PCBP1_HUMAN Poly(rC)-binding protein 1 OS=Homo sapiens OX=9606 GN=PCBP1 PE=1 SV=2	37.497	79.8	1.78769	1.60373	+	106200000000	727	21	0	323.31	27.6911	27.9519	28.3578	26.7913	25.9179	25.9286
Q15366	Q15366	sp|Q15366|PCBP2_HUMAN Poly(rC)-binding protein 2 OS=Homo sapiens OX=9606 GN=PCBP2 PE=1 SV=1	38.58	64.1	1.0923	0.945296	+	40730000000	375	20	0	323.31	26.6775	27.1309	27.4499	26.4561	25.5253	26.0001
Q15369	Q15369	sp|Q15369|ELOC_HUMAN Elongin-C OS=Homo sapiens OX=9606 GN=ELOC PE=1 SV=1	12.473	58.9	0.653947	0.54936		15190000000	211	6	0	323.31	25.8998	25.5078	24.5607	25.4744	24.2665	24.2654
Q15370	Q15370	sp|Q15370|ELOB_HUMAN Elongin-B OS=Homo sapiens OX=9606 GN=ELOB PE=1 SV=1	13.133	97.5	0.69962	0.617147	+	8903200000	168	11	0	89.954	25.5627	24.3608	24.1003	24.4696	23.9261	23.5292
Q15382	Q15382	sp|Q15382|RHEB_HUMAN GTP-binding protein Rheb OS=Homo sapiens OX=9606 GN=RHEB PE=1 SV=1	20.497	40.2	-0.883108	0.601434	+	4259600000	131	11	0	80.48	21.6706	18.9608	22.4332	22.6856	21.0805	21.9477
Q15393	Q15393	sp|Q15393|SF3B3_HUMAN Splicing factor 3B subunit 3 OS=Homo sapiens OX=9606 GN=SF3B3 PE=1 SV=4	135.58	42.7	0.0376701	0.024363		22818000000	542	47	0	323.31	25.6859	24.0042	24.1327	25.406	24.1777	24.126
Q15404	Q15404	sp|Q15404|RSU1_HUMAN Ras suppressor protein 1 OS=Homo sapiens OX=9606 GN=RSU1 PE=1 SV=3	31.54	32.5	0.341812	0.259878		2093200000	42	11	0	30.485	20.7892	21.0961	19.9486	20.8152	20.3551	19.6381
Q15418;O60307;Q9Y2H9	Q15418	sp|Q15418|KS6A1_HUMAN Ribosomal protein S6 kinase alpha-1 OS=Homo sapiens OX=9606 GN=RPS6KA1 PE=1 SV=2	82.722	41.2	-0.328738	0.150032		2640000000	81	26	0	71.504	21.5342	18.2996	22.3408	22	20.443	20.7177
Q15424	Q15424	sp|Q15424|SAFB1_HUMAN Scaffold attachment factor B1 OS=Homo sapiens OX=9606 GN=SAFB PE=1 SV=4	102.64	36.5	-0.333135	0.212929		8996800000	243	28	0	323.31	25.1966	24.7442	23.4854	24.5208	26.0323	23.8725
Q15427	Q15427	sp|Q15427|SF3B4_HUMAN Splicing factor 3B subunit 4 OS=Homo sapiens OX=9606 GN=SF3B4 PE=1 SV=1	44.385	28.1	0.453204	0.297894		5843900000	111	8	0	193.38	24.9767	23.6839	23.6656	25.4218	23.4875	22.0572
Q15428	Q15428	sp|Q15428|SF3A2_HUMAN Splicing factor 3A subunit 2 OS=Homo sapiens OX=9606 GN=SF3A2 PE=1 SV=2	49.255	14.7	-3.64233	2.11056	+	1530100000	45	7	0	20.623	23.6347	17.6926	18.4518	24.871	22.9503	22.8847
Q15437	Q15437	sp|Q15437|SC23B_HUMAN Protein transport protein Sec23B OS=Homo sapiens OX=9606 GN=SEC23B PE=1 SV=2	86.478	25.2	2.55821	1.84461	+	520930000	40	17	0	59.857	21.5234	21.9306	22.4592	20.5332	17.9893	19.716
Q15459	Q15459	sp|Q15459|SF3A1_HUMAN Splicing factor 3A subunit 1 OS=Homo sapiens OX=9606 GN=SF3A1 PE=1 SV=1	88.885	53.7	-0.760759	0.703996	+	24278000000	677	40	0	323.31	25.4254	24.0705	23.808	26.1737	24.813	24.5995
Q15517	Q15517	sp|Q15517|CDSN_HUMAN Corneodesmosin OS=Homo sapiens OX=9606 GN=CDSN PE=1 SV=3	51.522	27	-1.17714	0.994999	+	2389200000	98	8	0	163.09	22.2872	23.0528	24.1963	24.3958	24.0861	24.5859
Q15527	Q15527	sp|Q15527|SURF2_HUMAN Surfeit locus protein 2 OS=Homo sapiens OX=9606 GN=SURF2 PE=1 SV=3	29.647	22.7	1.2974	1.00517	+	375500000	14	5	0	44.575	23.8192	19.5297	21.6943	21.4664	19.4708	20.2138
Q15532	Q15532	sp|Q15532|SSXT_HUMAN Protein SSXT OS=Homo sapiens OX=9606 GN=SS18 PE=1 SV=3	45.929	8.6	0.768734	0.527009		321870000	19	3	0	14.867	20.8024	19.1137	20.1743	20.6475	19.1333	18.0034
Q15583	Q15583	sp|Q15583|TGIF1_HUMAN Homeobox protein TGIF1 OS=Homo sapiens OX=9606 GN=TGIF1 PE=1 SV=3	43.012	19	0.32277	0.164147		278880000	20	7	0	38.278	21.0549	19.1434	21.0481	22.3278	18.8052	19.1451
Q15631	Q15631	sp|Q15631|TSN_HUMAN Translin OS=Homo sapiens OX=9606 GN=TSN PE=1 SV=1	26.183	54.8	4.23047	2.7141	+	7512800000	99	16	0	303.87	24.217	24.4495	24.384	20.012	18.5535	21.7936
Q15637	Q15637	sp|Q15637|SF01_HUMAN Splicing factor 1 OS=Homo sapiens OX=9606 GN=SF1 PE=1 SV=4	68.329	26	0.656449	0.433986		1815900000	93	13	0	92.485	21.8471	21.1381	22.1017	22.42	19.2588	21.4387
Q15643	Q15643	sp|Q15643|TRIPB_HUMAN Thyroid receptor-interacting protein 11 OS=Homo sapiens OX=9606 GN=TRIP11 PE=1 SV=3	227.58	50.2	-0.900843	0.71014	+	7228000000	499	84	0	323.31	22.585	20.0726	22.4945	24.2401	21.2625	22.352
Q15645	Q15645	sp|Q15645|PCH2_HUMAN Pachytene checkpoint protein 2 homolog OS=Homo sapiens OX=9606 GN=TRIP13 PE=1 SV=2	48.55	58.6	2.54844	1.78995	+	21273000000	461	28	0	295.9	25.3252	25.5172	25.9964	24.3226	21.3814	23.4895
Q15648	Q15648	sp|Q15648|MED1_HUMAN Mediator of RNA polymerase II transcription subunit 1 OS=Homo sapiens OX=9606 GN=MED1 PE=1 SV=4	168.48	17.2	0.328657	0.147132		546980000	57	19	0	87.768	20.8865	21.1892	20.2131	22.4893	18.9119	19.9017
Q15654	Q15654	sp|Q15654|TRIP6_HUMAN Thyroid receptor-interacting protein 6 OS=Homo sapiens OX=9606 GN=TRIP6 PE=1 SV=3	50.287	26.1	3.38224	1.99933	+	1179400000	40	6	0	82.598	23.6575	23.1377	24.2917	22.1383	20.1335	18.6684
Q15691	Q15691	sp|Q15691|MARE1_HUMAN Microtubule-associated protein RP/EB family member 1 OS=Homo sapiens OX=9606 GN=MAPRE1 PE=1 SV=3	29.999	65.3	-0.3696	0.285372		10134000000	169	17	0	166.28	23.5783	19.8502	21.6424	23.546	20.2792	22.3544
Q15717;Q12926;P26378	Q15717	sp|Q15717|ELAV1_HUMAN ELAV-like protein 1 OS=Homo sapiens OX=9606 GN=ELAVL1 PE=1 SV=2	36.091	50.3	-0.193572	0.133119		3865300000	165	13	0	111.11	23.8927	24.0321	22.7476	24.4441	24.4125	22.3966
Q15773	Q15773	sp|Q15773|MLF2_HUMAN Myeloid leukemia factor 2 OS=Homo sapiens OX=9606 GN=MLF2 PE=1 SV=1	28.147	11.7	-0.138606	0.0870722		437310000	21	3	0.00026874	9.2559	22.6413	21.104	22.0804	22.8125	20.5139	22.9151
Q15785	Q15785	sp|Q15785|TOM34_HUMAN Mitochondrial import receptor subunit TOM34 OS=Homo sapiens OX=9606 GN=TOMM34 PE=1 SV=2	34.559	48.2	-0.543804	0.351781		9452700000	178	13	0	323.31	25.3728	22.9908	23.5022	26.7667	22.1814	24.549
Q15796	Q15796	sp|Q15796|SMAD2_HUMAN Mothers against decapentaplegic homolog 2 OS=Homo sapiens OX=9606 GN=SMAD2 PE=1 SV=1	52.306	19.9	2.60123	1.41902	+	1276900000	68	7	0	50.062	22.7775	23.8229	23.4955	22.8037	19.3232	20.1653
Q15813	Q15813	sp|Q15813|TBCE_HUMAN Tubulin-specific chaperone E OS=Homo sapiens OX=9606 GN=TBCE PE=1 SV=1	59.345	41.6	0.648509	0.324596		1735900000	79	22	0	80.098	20.3963	19.1822	20.6722	20.8608	19.6456	17.7988
Q15814	Q15814	sp|Q15814|TBCC_HUMAN Tubulin-specific chaperone C OS=Homo sapiens OX=9606 GN=TBCC PE=1 SV=2	39.248	25.4	0.813747	0.74598	+	356630000	31	9	0	17.624	20.9324	21.4435	21.3231	20.4195	20.6227	20.2155
Q15819	Q15819	sp|Q15819|UB2V2_HUMAN Ubiquitin-conjugating enzyme E2 variant 2 OS=Homo sapiens OX=9606 GN=UBE2V2 PE=1 SV=4	16.363	64.8	0.239756	0.108641		2979300000	94	13	0	96.61	24.048	23.1883	23.1394	24.7657	20.8612	24.0295
Q15828	Q15828	sp|Q15828|CYTM_HUMAN Cystatin-M OS=Homo sapiens OX=9606 GN=CST6 PE=1 SV=1	16.511	32.2	-2.29268	1.44845	+	317020000	15	4	0	13.077	19.8234	21.6195	19.4053	21.3884	22.5009	23.8368
Q15907;P62491;P57735	Q15907;P62491	sp|Q15907|RB11B_HUMAN Ras-related protein Rab-11B OS=Homo sapiens OX=9606 GN=RAB11B PE=1 SV=4;sp|P62491|RB11A_HUMAN Ras-related protein Rab-11A OS=Homo sapiens OX=9606 GN=RAB11A PE=1 SV=3	24.488	71.1	-0.615697	0.521169		8379300000	226	18	0	227.8	23.8569	23.1341	23.6058	24.7208	23.9908	23.7323
Q15942	Q15942	sp|Q15942|ZYX_HUMAN Zyxin OS=Homo sapiens OX=9606 GN=ZYX PE=1 SV=1	61.277	43.7	2.13268	0.873923	+	4901400000	151	18	0	194.57	24.1783	21.8344	23.0332	24.9446	20.2153	17.488
Q16181;Q6ZU15	Q16181	sp|Q16181|SEPT7_HUMAN Septin-7 OS=Homo sapiens OX=9606 GN=SEPTIN7 PE=1 SV=2	50.679	41.6	-0.232599	0.143799		1591400000	74	14	0	53.396	20.4721	18.3253	20.6865	21.0489	19.2727	19.8602
Q16186	Q16186	sp|Q16186|ADRM1_HUMAN Proteasomal ubiquitin receptor ADRM1 OS=Homo sapiens OX=9606 GN=ADRM1 PE=1 SV=2	42.153	26.3	1.36765	0.945092	+	2558400000	55	9	0	63.442	22.7341	20.663	22.5788	22.3009	20.0693	19.5028
Q16204	Q16204	sp|Q16204|CCDC6_HUMAN Coiled-coil domain-containing protein 6 OS=Homo sapiens OX=9606 GN=CCDC6 PE=1 SV=2	53.29	50	2.28912	2.0445	+	7256100000	163	23	0	297.79	24.4919	24.554	23.9452	22.9635	22.2926	20.8677
Q16401	Q16401	sp|Q16401|PSMD5_HUMAN 26S proteasome non-ATPase regulatory subunit 5 OS=Homo sapiens OX=9606 GN=PSMD5 PE=1 SV=3	56.195	58.3	0.593871	0.480165		11547000000	278	27	0	323.31	24.1136	23.7884	23.4052	22.9839	23.1092	23.4325
Q16513;Q96BR1;Q15835;P43250;P32298	Q16513	sp|Q16513|PKN2_HUMAN Serine/threonine-protein kinase N2 OS=Homo sapiens OX=9606 GN=PKN2 PE=1 SV=1	112.03	46.2	0.48307	0.180084		3833600000	211	36	0	178.45	22.4425	18.5328	22.3567	22.9643	20.0163	18.9022
Q16527	Q16527	sp|Q16527|CSRP2_HUMAN Cysteine and glycine-rich protein 2 OS=Homo sapiens OX=9606 GN=CSRP2 PE=1 SV=3	20.954	37.3	4.43214	3.6315	+	1283900000	43	6	0	34.516	24.022	23.5592	23.4089	19.8329	19.2564	18.6043
Q16531	Q16531	sp|Q16531|DDB1_HUMAN DNA damage-binding protein 1 OS=Homo sapiens OX=9606 GN=DDB1 PE=1 SV=1	126.97	54	1.00711	0.929433	+	31525000000	613	57	0	323.31	25.4028	24.6951	24.6475	24.1455	23.3981	24.1804
Q16543	Q16543	sp|Q16543|CDC37_HUMAN Hsp90 co-chaperone Cdc37 OS=Homo sapiens OX=9606 GN=CDC37 PE=1 SV=1	44.468	43.4	0.0849342	0.0534974		33115000000	251	19	0	323.31	26.2113	23.759	24.7862	26.1436	24.2377	24.1204
Q16555;Q14195;Q14194	Q16555	sp|Q16555|DPYL2_HUMAN Dihydropyrimidinase-related protein 2 OS=Homo sapiens OX=9606 GN=DPYSL2 PE=1 SV=1	62.293	62.8	5.24965	3.26699	+	7343200000	251	27	0	323.31	24.0429	23.0498	24.4535	18.9219	19.2644	17.6109
Q16563	Q16563	sp|Q16563|SYPL1_HUMAN Synaptophysin-like protein 1 OS=Homo sapiens OX=9606 GN=SYPL1 PE=1 SV=1	28.565	10	-0.936429	0.717784	+	114580000	18	2	0.00026652	8.9447	20.9218	20.8827	20.6983	20.7332	22.0433	22.5356
Q16576	Q16576	sp|Q16576|RBBP7_HUMAN Histone-binding protein RBBP7 OS=Homo sapiens OX=9606 GN=RBBP7 PE=1 SV=1	47.82	73.9	0.846308	0.707754	+	146330000000	750	27	0	323.31	28.641	26.941	26.7416	26.997	26.295	26.4927
Q16594;Q9HBM6	Q16594;Q9HBM6	sp|Q16594|TAF9_HUMAN Transcription initiation factor TFIID subunit 9 OS=Homo sapiens OX=9606 GN=TAF9 PE=1 SV=1;sp|Q9HBM6|TAF9B_HUMAN Transcription initiation factor TFIID subunit 9B OS=Homo sapiens OX=9606 GN=TAF9B PE=1 SV=1	28.974	31.8	-1.48366	0.863885	+	280530000	35	7	0	21.69	18.5434	20.2465	19.7559	22.1539	19.9826	20.8602
Q16610	Q16610	sp|Q16610|ECM1_HUMAN Extracellular matrix protein 1 OS=Homo sapiens OX=9606 GN=ECM1 PE=1 SV=2	60.673	10.6	-3.25704	2.83974	+	186860000	15	4	0	33.674	19.1381	19.0836	19.6254	22.949	22.4242	22.2451
Q16629	Q16629	sp|Q16629|SRSF7_HUMAN Serine/arginine-rich splicing factor 7 OS=Homo sapiens OX=9606 GN=SRSF7 PE=1 SV=1	27.366	29.4	-0.00804965	0.00494924		2178200000	79	8	0	29.675	23.6135	23.4842	23.6502	23.4855	23.9832	23.3033
Q16630	Q16630	sp|Q16630|CPSF6_HUMAN Cleavage and polyadenylation specificity factor subunit 6 OS=Homo sapiens OX=9606 GN=CPSF6 PE=1 SV=2	59.209	28.7	-0.640141	0.330917		4724400000	174	13	0	179.35	24.5867	21.3814	23.956	25.3342	23.8021	22.7083
Q16643	Q16643	sp|Q16643|DREB_HUMAN Drebrin OS=Homo sapiens OX=9606 GN=DBN1 PE=1 SV=4	71.428	42.8	-0.472628	0.362108		4696800000	119	22	0	323.31	25.278	24.5049	23.261	25.0704	25.1598	24.2316
Q16658	Q16658	sp|Q16658|FSCN1_HUMAN Fascin OS=Homo sapiens OX=9606 GN=FSCN1 PE=1 SV=3	54.529	50.9	1.64392	1.36915	+	11594000000	162	20	0	154.59	22.4582	23.3202	25.5952	20.7438	20.6866	25.0114
Q16666;Q6K0P9	Q16666	sp|Q16666|IF16_HUMAN Gamma-interferon-inducible protein 16 OS=Homo sapiens OX=9606 GN=IFI16 PE=1 SV=3	88.255	36.3	0.164121	0.0660348		992580000	86	23	0	177.03	23.4353	21.8679	19.9998	24.1771	19.3421	21.2914
Q16851	Q16851	sp|Q16851|UGPA_HUMAN UTP--glucose-1-phosphate uridylyltransferase OS=Homo sapiens OX=9606 GN=UGP2 PE=1 SV=5	56.94	50.4	0.870253	0.68149	+	9767500000	165	24	0	295.11	20.856	21.6994	21.2689	19.4335	20.3051	21.475
Q16881	Q16881	sp|Q16881|TRXR1_HUMAN Thioredoxin reductase 1, cytoplasmic OS=Homo sapiens OX=9606 GN=TXNRD1 PE=1 SV=3	70.905	40.8	1.97196	1.07368	+	8009900000	158	21	0	183.56	22.815	24.4679	24.5765	21.2949	20.0305	24.6181
Q16890	Q16890	sp|Q16890|TPD53_HUMAN Tumor protein D53 OS=Homo sapiens OX=9606 GN=TPD52L1 PE=1 SV=1	22.449	64.2	-0.60383	0.514936		7327300000	143	13	0	168.02	23.3688	23.1066	22.3166	23.7333	23.5296	23.3406
Q1KMD3	Q1KMD3	sp|Q1KMD3|HNRL2_HUMAN Heterogeneous nuclear ribonucleoprotein U-like protein 2 OS=Homo sapiens OX=9606 GN=HNRNPUL2 PE=1 SV=1	85.104	41.6	0.365395	0.277373		5575200000	218	29	0	323.31	25.3109	23.8098	24.1335	24.7735	23.9558	23.4287
Q27J81	Q27J81	sp|Q27J81|INF2_HUMAN Inverted formin-2 OS=Homo sapiens OX=9606 GN=INF2 PE=1 SV=2	135.62	29.6	0.00807126	0.00438209		2600000000	141	26	0	323.31	23.2971	21.5107	21.8505	23.1327	22.5123	20.989
Q29RF7	Q29RF7	sp|Q29RF7|PDS5A_HUMAN Sister chromatid cohesion protein PDS5 homolog A OS=Homo sapiens OX=9606 GN=PDS5A PE=1 SV=1	150.83	44.5	0.675464	0.381451		12329000000	340	64	0	323.31	25.4521	24.5952	24.69	25.6227	24.9617	22.1266
Q2M389	Q2M389	sp|Q2M389|WASC4_HUMAN WASH complex subunit 4 OS=Homo sapiens OX=9606 GN=WASHC4 PE=1 SV=2	136.4	23.8	0.925519	0.664188	+	1146100000	57	25	0	265.21	19.8134	21.2266	21.6438	20.1525	19.1815	20.5733
Q2NL82	Q2NL82	sp|Q2NL82|TSR1_HUMAN Pre-rRNA-processing protein TSR1 homolog OS=Homo sapiens OX=9606 GN=TSR1 PE=1 SV=1	91.809	20.3	0.0979118	0.05041		669700000	36	14	0	51.213	20.1481	22.5523	20.6346	21.3179	21.1941	20.5292
Q2TAL8	Q2TAL8	sp|Q2TAL8|QRIC1_HUMAN Glutamine-rich protein 1 OS=Homo sapiens OX=9606 GN=QRICH1 PE=1 SV=1	86.435	24.5	2.77273	2.16062	+	2723000000	95	14	0	323.31	23.4433	21.4222	22.7263	22.0552	18.0897	19.1287
Q2VPK5	Q2VPK5	sp|Q2VPK5|CTU2_HUMAN Cytoplasmic tRNA 2-thiolation protein 2 OS=Homo sapiens OX=9606 GN=CTU2 PE=1 SV=1	56.107	7.4	0.65871	0.357719		107580000	13	3	0.0002777	10.533	19.1874	20.1998	21.1992	20.2787	19.4888	18.8428
Q32MZ4	Q32MZ4	sp|Q32MZ4|LRRF1_HUMAN Leucine-rich repeat flightless-interacting protein 1 OS=Homo sapiens OX=9606 GN=LRRFIP1 PE=1 SV=2	89.252	68.6	-1.31466	1.28094	+	34532000000	470	47	0	323.31	25.4621	25.6395	25.2376	26.3586	27.115	26.8096
Q3MHD2	Q3MHD2	sp|Q3MHD2|LSM12_HUMAN Protein LSM12 homolog OS=Homo sapiens OX=9606 GN=LSM12 PE=1 SV=2	21.701	26.7	1.40411	0.983351	+	818710000	38	6	0	14.244	22.3405	20.2048	22.2892	22.3771	18.8339	19.4112
Q4G0J3	Q4G0J3	sp|Q4G0J3|LARP7_HUMAN La-related protein 7 OS=Homo sapiens OX=9606 GN=LARP7 PE=1 SV=1	66.898	38.5	-0.71341	0.494208		1297200000	53	23	0	300.93	20.3137	17.7046	19.4812	21.9243	18.8178	18.8975
Q4LE39	Q4LE39	sp|Q4LE39|ARI4B_HUMAN AT-rich interactive domain-containing protein 4B OS=Homo sapiens OX=9606 GN=ARID4B PE=1 SV=2	147.81	22.2	-0.173351	0.0841667		1344900000	77	23	0	205.31	22.6662	20.094	20.8426	21.4437	21.914	20.7651
Q4V328	Q4V328	sp|Q4V328|GRAP1_HUMAN GRIP1-associated protein 1 OS=Homo sapiens OX=9606 GN=GRIPAP1 PE=1 SV=2	96.004	54.8	0.035689	0.0228304		3529900000	122	42	0	323.31	18.9579	20.4837	19.5042	18.6832	20.3372	19.8184
Q52LJ0	Q52LJ0	sp|Q52LJ0|FA98B_HUMAN Protein FAM98B OS=Homo sapiens OX=9606 GN=FAM98B PE=1 SV=2	45.547	42	2.19273	1.47176	+	2734100000	90	13	0	195.62	22.1539	20.7939	22.4975	21.8668	18.058	18.9424
Q53EL6	Q53EL6	sp|Q53EL6|PDCD4_HUMAN Programmed cell death protein 4 OS=Homo sapiens OX=9606 GN=PDCD4 PE=1 SV=2	51.735	60.8	1.36999	1.24847	+	9737800000	278	23	0	323.31	24.9448	24.4828	24.7668	23.9483	22.3245	23.8116
Q53H96	Q53H96	sp|Q53H96|P5CR3_HUMAN Pyrroline-5-carboxylate reductase 3 OS=Homo sapiens OX=9606 GN=PYCR3 PE=1 SV=3	28.663	40.9	2.27563	1.84433	+	1643900000	81	10	0	82.203	20.8519	22.3572	23.8196	18.8295	21.06	20.3123
Q58FF6	Q58FF6	sp|Q58FF6|H90B4_HUMAN Putative heat shock protein HSP 90-beta 4 OS=Homo sapiens OX=9606 GN=HSP90AB4P PE=5 SV=1	58.264	8.9	-1.04394	0.927434	+	7368800000	28	6	0	15	27.7247	26.1429	26.3795	28.0848	27.2754	28.0187
Q58FF8	Q58FF8	sp|Q58FF8|H90B2_HUMAN Putative heat shock protein HSP 90-beta 2 OS=Homo sapiens OX=9606 GN=HSP90AB2P PE=1 SV=2	44.348	30.2	-0.970178	0.652577	+	9668000000	97	15	0	157.18	20.9427	25.3365	26.7239	22.9887	24.7406	28.1844
Q5BKZ1	Q5BKZ1	sp|Q5BKZ1|ZN326_HUMAN DBIRD complex subunit ZNF326 OS=Homo sapiens OX=9606 GN=ZNF326 PE=1 SV=2	65.653	30.4	-0.556444	0.272197		946910000	59	14	0	119.04	23.8583	20.7443	20.2876	22.3253	22.9671	21.2672
Q5F1R6	Q5F1R6	sp|Q5F1R6|DJC21_HUMAN DnaJ homolog subfamily C member 21 OS=Homo sapiens OX=9606 GN=DNAJC21 PE=1 SV=2	62.027	34.8	1.62678	0.877701	+	1466900000	58	14	0	323.31	24.3911	18.9641	23.5373	23.6763	18.9505	19.3854
Q5GLZ8	Q5GLZ8	sp|Q5GLZ8|HERC4_HUMAN Probable E3 ubiquitin-protein ligase HERC4 OS=Homo sapiens OX=9606 GN=HERC4 PE=1 SV=1	118.56	24.9	2.80694	1.56735	+	1768300000	67	20	0	61.865	21.4857	21.998	22.7594	20.7368	19.5916	17.494
Q5H9R7	Q5H9R7	sp|Q5H9R7|PP6R3_HUMAN Serine/threonine-protein phosphatase 6 regulatory subunit 3 OS=Homo sapiens OX=9606 GN=PPP6R3 PE=1 SV=2	97.668	43.4	2.10471	1.74943	+	4855100000	159	30	0	323.31	24.8371	22.9744	24.4194	23.9354	20.1222	21.8592
Q5JSH3	Q5JSH3	sp|Q5JSH3|WDR44_HUMAN WD repeat-containing protein 44 OS=Homo sapiens OX=9606 GN=WDR44 PE=1 SV=1	101.37	62	1.60108	1.08639	+	13581000000	363	48	0	323.31	24.623	22.752	23.8293	22.7703	19.7008	23.9299
Q5MIZ7	Q5MIZ7	sp|Q5MIZ7|P4R3B_HUMAN Serine/threonine-protein phosphatase 4 regulatory subunit 3B OS=Homo sapiens OX=9606 GN=PPP4R3B PE=1 SV=2	97.457	34.2	2.58604	1.70652	+	1986900000	64	26	0	107.99	26.5422	25.7102	22.6783	25.783	22.9805	18.4091
Q5QP82	Q5QP82	sp|Q5QP82|DCA10_HUMAN DDB1- and CUL4-associated factor 10 OS=Homo sapiens OX=9606 GN=DCAF10 PE=1 SV=1	60.581	19.5	-0.444026	0.261052		161300000	16	9	0	21.225	21.9846	21.0865	22.4492	22.0133	23.0242	21.815
Q5SW79;Q96L14	Q5SW79	sp|Q5SW79|CE170_HUMAN Centrosomal protein of 170 kDa OS=Homo sapiens OX=9606 GN=CEP170 PE=1 SV=1	175.29	29.5	-1.35942	1.21564	+	2722300000	157	33	0	242.41	21.7742	19.3288	20.9973	22.8206	21.541	21.8169
Q5SY16	Q5SY16	sp|Q5SY16|NOL9_HUMAN Polynucleotide 5-hydroxyl-kinase NOL9 OS=Homo sapiens OX=9606 GN=NOL9 PE=1 SV=1	79.322	19.2	-1.76909	1.31238	+	599570000	45	11	0	43.102	22.2752	19.5599	20.2713	22.7551	22.7799	21.8787
Q5T1M5	Q5T1M5	sp|Q5T1M5|FKB15_HUMAN FK506-binding protein 15 OS=Homo sapiens OX=9606 GN=FKBP15 PE=1 SV=2	133.63	39.7	-2.94558	1.44218	+	6905600000	224	40	0	323.31	24.155	18.4675	22.4978	25.1175	24.5184	24.3212
Q5T1V6	Q5T1V6	sp|Q5T1V6|DDX59_HUMAN Probable ATP-dependent RNA helicase DDX59 OS=Homo sapiens OX=9606 GN=DDX59 PE=1 SV=1	68.809	25.8	1.74814	1.76978	+	747750000	49	13	0	73.71	20.9483	20.8435	21.5464	19.2619	19.0614	19.7704
Q5T4S7	Q5T4S7	sp|Q5T4S7|UBR4_HUMAN E3 ubiquitin-protein ligase UBR4 OS=Homo sapiens OX=9606 GN=UBR4 PE=1 SV=1	573.83	28.9	-0.558009	0.427944		14167000000	614	133	0	323.31	19.8663	17.805	21.0887	20.232	17.7581	22.4438
Q5T5X7	Q5T5X7	sp|Q5T5X7|BEND3_HUMAN BEN domain-containing protein 3 OS=Homo sapiens OX=9606 GN=BEND3 PE=1 SV=1	94.474	25.8	-0.95017	0.577635		386700000	31	16	0	91.677	20.5197	19.5724	19.4789	19.7628	20.6893	21.9694
Q5T6F2	Q5T6F2	sp|Q5T6F2|UBAP2_HUMAN Ubiquitin-associated protein 2 OS=Homo sapiens OX=9606 GN=UBAP2 PE=1 SV=1	117.11	27.5	0.0620155	0.0296446		3241000000	154	20	0	258.81	22.9084	23.4442	24.2209	24.4591	22.8637	23.0646
Q5T749	Q5T749	sp|Q5T749|KPRP_HUMAN Keratinocyte proline-rich protein OS=Homo sapiens OX=9606 GN=KPRP PE=1 SV=1	64.135	57.2	-2.38184	1.52697	+	6624200000	135	27	0	236.61	22.6791	23.9255	22.7818	23.0982	26.5721	26.8617
Q5T750	Q5T750	sp|Q5T750|XP32_HUMAN Skin-specific protein 32 OS=Homo sapiens OX=9606 GN=XP32 PE=1 SV=1	26.238	8.4	-2.86622	1.45446	+	581980000	27	3	0.00025954	8.0273	18.5681	23.0939	18.5502	19.4803	24.9645	24.3661
Q5T8P6	Q5T8P6	sp|Q5T8P6|RBM26_HUMAN RNA-binding protein 26 OS=Homo sapiens OX=9606 GN=RBM26 PE=1 SV=3	113.6	30.2	-0.892153	0.747366	+	10106000000	398	31	0	309.78	25.2941	23.2375	24.2708	25.8901	24.9788	24.61
Q5TAQ9	Q5TAQ9	sp|Q5TAQ9|DCAF8_HUMAN DDB1- and CUL4-associated factor 8 OS=Homo sapiens OX=9606 GN=DCAF8 PE=1 SV=1	66.851	30.2	1.27229	1.22606	+	819060000	40	14	0	98.375	22.0911	20.3042	20.8266	21.1302	18.5667	19.7081
Q5TBB1	Q5TBB1	sp|Q5TBB1|RNH2B_HUMAN Ribonuclease H2 subunit B OS=Homo sapiens OX=9606 GN=RNASEH2B PE=1 SV=1	35.138	19.6	7.38469	1.48355	+	19177000000	33	7	0	37.637	28.0014	30.1879	29.1297	29.1576	17.676	18.3313
Q5TFE4	Q5TFE4	sp|Q5TFE4|NT5D1_HUMAN 5-nucleotidase domain-containing protein 1 OS=Homo sapiens OX=9606 GN=NT5DC1 PE=1 SV=1	51.844	42.6	0.792953	0.585587		2542000000	101	16	0	295.55	18.9683	20.4258	20.692	19.1632	19.7313	18.8128
Q5TGY1	Q5TGY1	sp|Q5TGY1|TMCO4_HUMAN Transmembrane and coiled-coil domain-containing protein 4 OS=Homo sapiens OX=9606 GN=TMCO4 PE=2 SV=1	67.909	7.9	0.742383	0.293493		172580000	14	3	0	29.098	21.9224	18.0804	21.7506	21.447	19.8448	18.2345
Q5TKA1	Q5TKA1	sp|Q5TKA1|LIN9_HUMAN Protein lin-9 homolog OS=Homo sapiens OX=9606 GN=LIN9 PE=1 SV=1	61.945	28.8	0.619146	0.40514		516960000	29	10	0	66.037	21.2246	20.7887	19.4505	21.1988	20.9814	17.4262
Q5UIP0	Q5UIP0	sp|Q5UIP0|RIF1_HUMAN Telomere-associated protein RIF1 OS=Homo sapiens OX=9606 GN=RIF1 PE=1 SV=2	274.46	34.6	-1.43637	1.23164	+	7617200000	463	74	0	323.31	23.7687	22.1198	21.6556	24.1716	23.9588	23.7228
Q5VT52	Q5VT52	sp|Q5VT52|RPRD2_HUMAN Regulation of nuclear pre-mRNA domain-containing protein 2 OS=Homo sapiens OX=9606 GN=RPRD2 PE=1 SV=1	156.02	41.4	0.0556596	0.0345755		7964600000	420	41	0	323.31	24.4546	24.0922	23.9062	24.7666	24.3005	23.2189
Q5VTR2	Q5VTR2	sp|Q5VTR2|BRE1A_HUMAN E3 ubiquitin-protein ligase BRE1A OS=Homo sapiens OX=9606 GN=RNF20 PE=1 SV=2	113.66	50.3	0.988381	0.502614		7296400000	330	50	0	323.31	23.6861	21.1962	23.5358	23.8839	21.4554	20.1136
Q5VUA4	Q5VUA4	sp|Q5VUA4|ZN318_HUMAN Zinc finger protein 318 OS=Homo sapiens OX=9606 GN=ZNF318 PE=1 SV=2	251.11	8.6	-1.25434	0.814355	+	320650000	36	16	0	39.686	19.4674	18.6479	20.4462	19.7765	21.7539	20.7942
Q5VW36	Q5VW36	sp|Q5VW36|FOCAD_HUMAN Focadhesin OS=Homo sapiens OX=9606 GN=FOCAD PE=1 SV=1	200.07	18.3	0.840375	0.502471		1202900000	72	28	0	69.096	20.9763	20.7642	22.2916	21.5336	20.2827	19.6947
Q5VYK3	Q5VYK3	sp|Q5VYK3|ECM29_HUMAN Proteasome adapter and scaffold protein ECM29 OS=Homo sapiens OX=9606 GN=ECPAS PE=1 SV=2	204.29	29.1	0.0484079	0.0277639		8315300000	213	45	0	323.31	20.8804	20.0125	20.1263	21.794	19.375	19.705
Q5VZ89	Q5VZ89	sp|Q5VZ89|DEN4C_HUMAN DENN domain-containing protein 4C OS=Homo sapiens OX=9606 GN=DENND4C PE=1 SV=3	212.71	21.6	-1.00777	0.940273	+	1252100000	115	33	0	191.49	21.1221	18.1491	20.4764	22.5277	19.191	21.0521
Q5VZK9;REV__Q9NP31	Q5VZK9	sp|Q5VZK9|CARL1_HUMAN F-actin-uncapping protein LRRC16A OS=Homo sapiens OX=9606 GN=CARMIL1 PE=1 SV=1	151.56	28.6	0.829154	0.684955	+	2657200000	139	37	0	253.44	21.6246	21.4737	21.0544	21.322	20.9705	19.3728
Q5VZL5	Q5VZL5	sp|Q5VZL5|ZMYM4_HUMAN Zinc finger MYM-type protein 4 OS=Homo sapiens OX=9606 GN=ZMYM4 PE=1 SV=1	172.79	10.5	-0.405204	0.27557		444840000	27	12	0	62.525	21.2891	18.0682	20.7578	20.7651	19.337	21.2286
Q63HN8	Q63HN8	sp|Q63HN8|RN213_HUMAN E3 ubiquitin-protein ligase RNF213 OS=Homo sapiens OX=9606 GN=RNF213 PE=1 SV=3	591.4	13.9	-0.0823739	0.0423299		1780800000	91	62	0	298.44	17.6991	19.1461	21.1931	18.1791	20.2265	19.8799
Q63ZY3;Q5T7N3	Q63ZY3	sp|Q63ZY3|KANK2_HUMAN KN motif and ankyrin repeat domain-containing protein 2 OS=Homo sapiens OX=9606 GN=KANK2 PE=1 SV=1	91.173	27.6	0.362573	0.180087		743310000	56	17	0	55.813	20.8535	19.1038	21.5597	22.0815	18.9306	19.4173
Q641Q2;Q5SRD0	Q641Q2	sp|Q641Q2|WAC2A_HUMAN WASH complex subunit 2A OS=Homo sapiens OX=9606 GN=WASHC2A PE=1 SV=3	147.18	41	-0.538266	0.392168		2882400000	113	39	0	323.31	22.5927	20.0468	18.2081	22.2913	20.5552	19.6158
Q66K14;Q6ZT07	Q66K14	sp|Q66K14|TBC9B_HUMAN TBC1 domain family member 9B OS=Homo sapiens OX=9606 GN=TBC1D9B PE=1 SV=3	140.52	14.5	0.678335	0.59081		293330000	26	16	0	67.583	21.6125	19.3468	21.0835	21.1535	18.2273	20.627
Q68CP9	Q68CP9	sp|Q68CP9|ARID2_HUMAN AT-rich interactive domain-containing protein 2 OS=Homo sapiens OX=9606 GN=ARID2 PE=1 SV=2	197.39	26.5	-1.64372	1.39354	+	2956000000	91	34	0	187.49	23.3703	20.3582	20.2699	23.9498	22.8427	22.137
Q68CZ2;Q9HBL0	Q68CZ2	sp|Q68CZ2|TENS3_HUMAN Tensin-3 OS=Homo sapiens OX=9606 GN=TNS3 PE=1 SV=2	155.26	25.3	1.03519	0.874411	+	1184900000	85	24	0	202.95	20.1901	21.1248	21.3991	20.0804	19.5379	19.9901
Q68E01	Q68E01	sp|Q68E01|INT3_HUMAN Integrator complex subunit 3 OS=Homo sapiens OX=9606 GN=INTS3 PE=1 SV=1	118.07	18.7	-0.0874996	0.0235627		975080000	44	15	0	311.92	22.7014	18.0017	21.4665	21.3382	21.9054	19.1887
Q69YN2	Q69YN2	sp|Q69YN2|C19L1_HUMAN CWF19-like protein 1 OS=Homo sapiens OX=9606 GN=CWF19L1 PE=1 SV=2	60.618	32.7	1.81439	1.1971	+	842320000	48	13	0	87.212	20.4693	20.426	22.3568	19.9596	19.2395	18.6099
Q6BDS2	Q6BDS2	sp|Q6BDS2|URFB1_HUMAN UHRF1-binding protein 1 OS=Homo sapiens OX=9606 GN=UHRF1BP1 PE=1 SV=1	159.48	21.9	0.379879	0.161448		1075500000	102	21	0	145.04	21.7458	20.5096	21.3695	23.7855	18.4997	20.2001
Q6DKJ4	Q6DKJ4	sp|Q6DKJ4|NXN_HUMAN Nucleoredoxin OS=Homo sapiens OX=9606 GN=NXN PE=1 SV=2	48.392	32.6	2.86616	2.04471	+	685530000	33	10	0	50.553	22.8129	20.8055	22.2735	18.8142	19.6328	18.8464
Q6FI81	Q6FI81	sp|Q6FI81|CPIN1_HUMAN Anamorsin OS=Homo sapiens OX=9606 GN=CIAPIN1 PE=1 SV=2	33.582	46.2	4.58434	2.3642	+	7167700000	121	15	0	67.586	25.1121	24.9996	25.5505	23.2977	19.5297	19.0817
Q6GMV2	Q6GMV2	sp|Q6GMV2|SMYD5_HUMAN SET and MYND domain-containing protein 5 OS=Homo sapiens OX=9606 GN=SMYD5 PE=1 SV=2	47.34	19.4	3.32493	2.38301	+	950070000	38	7	0	26.692	23.4496	22.9005	23.6517	19.9361	21.0738	19.0171
Q6GQQ9;Q8TE49	Q6GQQ9	sp|Q6GQQ9|OTU7B_HUMAN OTU domain-containing protein 7B OS=Homo sapiens OX=9606 GN=OTUD7B PE=1 SV=1	92.525	15.4	0.562796	0.42459		327740000	26	10	0	100.33	22.0565	18.0271	21.735	21.1189	18.3583	20.6529
Q6I9Y2	Q6I9Y2	sp|Q6I9Y2|THOC7_HUMAN THO complex subunit 7 homolog OS=Homo sapiens OX=9606 GN=THOC7 PE=1 SV=3	23.743	53.4	-2.83392	1.78223	+	1490900000	62	11	0	100.11	23.4268	20.1684	20.8384	24.346	24.8968	23.6925
Q6IA86	Q6IA86	sp|Q6IA86|ELP2_HUMAN Elongator complex protein 2 OS=Homo sapiens OX=9606 GN=ELP2 PE=1 SV=2	92.499	34.5	1.07484	0.878492	+	2251500000	73	22	0	197.79	23.3087	20.7821	23.1928	21.9904	20.7286	21.34
Q6IBW4	Q6IBW4	sp|Q6IBW4|CNDH2_HUMAN Condensin-2 complex subunit H2 OS=Homo sapiens OX=9606 GN=NCAPH2 PE=1 SV=1	68.226	15.9	0.107216	0.0618612		450320000	19	7	0	55.024	21.5828	21.7125	20.4854	22.2327	21.8953	19.331
Q6ICB0	Q6ICB0	sp|Q6ICB0|DESI1_HUMAN Desumoylating isopeptidase 1 OS=Homo sapiens OX=9606 GN=DESI1 PE=1 SV=1	18.262	16.1	-0.202812	0.144746		1668600000	63	4	0.00026427	8.6931	23.3523	21.564	22.5817	23.4539	22.1077	22.5448
Q6IN85	Q6IN85	sp|Q6IN85|P4R3A_HUMAN Serine/threonine-protein phosphatase 4 regulatory subunit 3A OS=Homo sapiens OX=9606 GN=PPP4R3A PE=1 SV=1	95.367	38.5	0.162636	0.112492		3909700000	137	28	0	323.31	25.1953	22.2891	22.1074	24.8564	22.5277	21.7198
Q6IQ49	Q6IQ49	sp|Q6IQ49|SDE2_HUMAN Replication stress response regulator SDE2 OS=Homo sapiens OX=9606 GN=SDE2 PE=1 SV=1	49.741	29.9	3.48087	1.79638	+	1281200000	49	11	0	33.664	22.2813	22.982	23.546	17.725	22.4093	18.2325
Q6L8Q7	Q6L8Q7	sp|Q6L8Q7|PDE12_HUMAN 2,5-phosphodiesterase 12 OS=Homo sapiens OX=9606 GN=PDE12 PE=1 SV=2	67.351	36	3.99528	2.57845	+	1195400000	48	16	0	195.82	24.6037	23.4095	24.9333	22.3605	17.8231	20.7771
Q6MZP7	Q6MZP7	sp|Q6MZP7|LIN54_HUMAN Protein lin-54 homolog OS=Homo sapiens OX=9606 GN=LIN54 PE=1 SV=3	79.493	24	-0.586513	0.463121		481390000	34	13	0	119.57	19.2885	18.6908	19.5836	20.1032	19.7909	19.4283
Q6NZ67;Q6P582	Q6NZ67;Q6P582	sp|Q6NZ67|MZT2B_HUMAN Mitotic-spindle organizing protein 2B OS=Homo sapiens OX=9606 GN=MZT2B PE=1 SV=1;sp|Q6P582|MZT2A_HUMAN Mitotic-spindle organizing protein 2A OS=Homo sapiens OX=9606 GN=MZT2A PE=1 SV=2	16.225	48.7	1.52023	0.984693	+	359580000	38	5	0	64.329	20.9084	20.1498	21.4484	20.2831	19.6887	17.9741
Q6NZI2	Q6NZI2	sp|Q6NZI2|CAVN1_HUMAN Caveolae-associated protein 1 OS=Homo sapiens OX=9606 GN=CAVIN1 PE=1 SV=1	43.476	37.2	-2.22015	1.44453	+	3706800000	161	12	0	302.45	23.3889	19.1619	21.572	24.2412	23.4114	23.1306
Q6NZY4	Q6NZY4	sp|Q6NZY4|ZCHC8_HUMAN Zinc finger CCHC domain-containing protein 8 OS=Homo sapiens OX=9606 GN=ZCCHC8 PE=1 SV=2	78.576	48.7	0.353186	0.237106		1233300000	77	23	0	323.31	22.6573	20.8702	17.6451	22.0801	19.784	18.2489
Q6P1J9	Q6P1J9	sp|Q6P1J9|CDC73_HUMAN Parafibromin OS=Homo sapiens OX=9606 GN=CDC73 PE=1 SV=1	60.576	70.8	0.760148	0.672507	+	17466000000	450	45	0	309.66	26.6409	25.2066	25.302	26.1335	24.6796	24.056
Q6P2E9	Q6P2E9	sp|Q6P2E9|EDC4_HUMAN Enhancer of mRNA-decapping protein 4 OS=Homo sapiens OX=9606 GN=EDC4 PE=1 SV=1	151.66	37.5	-1.82284	1.05782	+	3606200000	193	38	0	323.31	21.3217	19.9918	22.0539	20.9718	23.7455	24.1187
Q6P2Q9	Q6P2Q9	sp|Q6P2Q9|PRP8_HUMAN Pre-mRNA-processing-splicing factor 8 OS=Homo sapiens OX=9606 GN=PRPF8 PE=1 SV=2	273.6	45	-0.992955	0.650205	+	17842000000	649	94	0	323.31	24.2823	21.7993	22.9364	24.5049	24.4838	23.0082
Q6P3W7	Q6P3W7	sp|Q6P3W7|SCYL2_HUMAN SCY1-like protein 2 OS=Homo sapiens OX=9606 GN=SCYL2 PE=1 SV=1	103.71	28.6	-0.483032	0.269426		2749600000	162	21	0	130.64	22.5927	19.4868	23.4133	23.9554	20.8321	22.1542
Q6P3X3	Q6P3X3	sp|Q6P3X3|TTC27_HUMAN Tetratricopeptide repeat protein 27 OS=Homo sapiens OX=9606 GN=TTC27 PE=1 SV=1	96.631	18.3	2.88852	2.14216	+	647960000	27	15	0	44.998	21.3541	23.5425	22.7704	19.9548	19.4742	19.5724
Q6P996;Q6P474	Q6P996	sp|Q6P996|PDXD1_HUMAN Pyridoxal-dependent decarboxylase domain-containing protein 1 OS=Homo sapiens OX=9606 GN=PDXDC1 PE=1 SV=2	86.706	42	-0.056378	0.0365461		13572000000	415	24	0	323.31	24.1316	22.7257	23.6812	24.1822	23.1026	23.4229
Q6PD62	Q6PD62	sp|Q6PD62|CTR9_HUMAN RNA polymerase-associated protein CTR9 homolog OS=Homo sapiens OX=9606 GN=CTR9 PE=1 SV=1	133.5	44.6	1.35001	1.24307	+	12089000000	385	47	0	323.31	26.158	25.0521	25.0552	25.3664	23.8404	23.0085
Q6PID6	Q6PID6	sp|Q6PID6|TTC33_HUMAN Tetratricopeptide repeat protein 33 OS=Homo sapiens OX=9606 GN=TTC33 PE=1 SV=2	29.411	32.1	0.423457	0.318749		921550000	33	8	0	72.515	22.6569	19.2838	21.4959	21.6671	18.8031	21.696
Q6PJG6	Q6PJG6	sp|Q6PJG6|BRAT1_HUMAN BRCA1-associated ATM activator 1 OS=Homo sapiens OX=9606 GN=BRAT1 PE=1 SV=2	88.118	28.9	2.59256	1.34507	+	2428000000	112	18	0	172.33	23.287	21.845	23.9817	22.7458	19.9958	18.5944
Q6PJT7	Q6PJT7	sp|Q6PJT7|ZC3HE_HUMAN Zinc finger CCCH domain-containing protein 14 OS=Homo sapiens OX=9606 GN=ZC3H14 PE=1 SV=1	82.875	16.7	-0.568787	0.277614		324980000	31	11	0	70.308	21.8961	20.5634	19.9755	21.3429	23.3601	19.4383
Q6PKG0;Q659C4	Q6PKG0	sp|Q6PKG0|LARP1_HUMAN La-related protein 1 OS=Homo sapiens OX=9606 GN=LARP1 PE=1 SV=2	123.51	32.4	0.0818405	0.0457516		3109700000	141	29	0	139.01	23.7423	20.4743	22.5951	24.0261	21.1474	21.3927
Q6QNY0	Q6QNY0	sp|Q6QNY0|BL1S3_HUMAN Biogenesis of lysosome-related organelles complex 1 subunit 3 OS=Homo sapiens OX=9606 GN=BLOC1S3 PE=1 SV=1	21.255	25.7	1.08029	0.85693	+	229620000	11	5	0	143.72	22.1082	20.0142	20.8527	21.6286	19.5006	18.6051
Q6UN15	Q6UN15	sp|Q6UN15|FIP1_HUMAN Pre-mRNA 3-end-processing factor FIP1 OS=Homo sapiens OX=9606 GN=FIP1L1 PE=1 SV=1	66.526	21.5	-1.78068	0.960927	+	699350000	66	8	0	240.14	22.2512	18.1222	21.0724	22.5497	22.4993	21.7388
Q6UUV7	Q6UUV7	sp|Q6UUV7|CRTC3_HUMAN CREB-regulated transcription coactivator 3 OS=Homo sapiens OX=9606 GN=CRTC3 PE=1 SV=2	66.958	27.8	-0.842742	0.427511		970620000	51	12	0	83.11	22.6726	17.5316	21.2259	22.2744	20.714	20.9699
Q6UWP8	Q6UWP8	sp|Q6UWP8|SBSN_HUMAN Suprabasin OS=Homo sapiens OX=9606 GN=SBSN PE=1 SV=2	60.54	45.8	-2.85955	2.22615	+	4408500000	71	15	0	220.56	19.0194	20.0681	22.4658	23.216	22.5607	24.3553
Q6UXH1	Q6UXH1	sp|Q6UXH1|CREL2_HUMAN Protein disulfide isomerase CRELD2 OS=Homo sapiens OX=9606 GN=CRELD2 PE=1 SV=1	38.191	8.2	-1.54108	0.620848	+	478270000	19	3	0	25.544	24.1239	15.6712	19.7155	22.1552	18.9489	23.0298
Q6UXN9	Q6UXN9	sp|Q6UXN9|WDR82_HUMAN WD repeat-containing protein 82 OS=Homo sapiens OX=9606 GN=WDR82 PE=1 SV=1	35.079	50.2	-1.84941	1.11852	+	2091100000	72	15	0	163.41	22.8475	18.9333	18.6834	23.744	19.4888	22.7795
Q6VMQ6	Q6VMQ6	sp|Q6VMQ6|MCAF1_HUMAN Activating transcription factor 7-interacting protein 1 OS=Homo sapiens OX=9606 GN=ATF7IP PE=1 SV=3	136.39	21.3	-3.04917	2.62022	+	1574900000	73	20	0	277.36	21.5547	21.3535	19.9827	23.94	24.2443	23.8541
Q6W2J9	Q6W2J9	sp|Q6W2J9|BCOR_HUMAN BCL-6 corepressor OS=Homo sapiens OX=9606 GN=BCOR PE=1 SV=1	192.19	25.9	-0.149694	0.0671792		1215800000	86	30	0	163.91	20.9847	17.8941	20.7051	21.6783	19.435	18.9198
Q6XQN6	Q6XQN6	sp|Q6XQN6|PNCB_HUMAN Nicotinate phosphoribosyltransferase OS=Homo sapiens OX=9606 GN=NAPRT PE=1 SV=2	57.578	31.6	3.01785	2.8202	+	2207100000	89	14	0	215.53	23.3473	23.944	24.3791	20.2281	21.1227	21.2662
Q6XZF7	Q6XZF7	sp|Q6XZF7|DNMBP_HUMAN Dynamin-binding protein OS=Homo sapiens OX=9606 GN=DNMBP PE=1 SV=1	177.35	22.9	1.31134	0.709433	+	4090700000	66	28	0	170.3	25.2833	19.6378	23.1159	25.1919	19.5295	19.3817
Q6Y7W6	Q6Y7W6	sp|Q6Y7W6|GGYF2_HUMAN GRB10-interacting GYF protein 2 OS=Homo sapiens OX=9606 GN=GIGYF2 PE=1 SV=1	150.07	22.2	-0.196014	0.135751		3113300000	160	23	0	323.31	23.623	22.6805	22.6462	24.2072	22.3796	22.951
Q6YHU6	Q6YHU6	sp|Q6YHU6|THADA_HUMAN Thyroid adenoma-associated protein OS=Homo sapiens OX=9606 GN=THADA PE=1 SV=1	219.6	13.7	0.527396	0.294474		763730000	51	23	0	63.736	20.9444	18.9738	21.6853	20.0481	20.1438	19.8294
Q6ZS17	Q6ZS17	sp|Q6ZS17|RIPR1_HUMAN Rho family-interacting cell polarization regulator 1 OS=Homo sapiens OX=9606 GN=RIPOR1 PE=1 SV=1	132.31	6.7	-0.258125	0.114662		228170000	18	7	0	15.621	20.6181	17.6201	20.0332	20.6311	19.8749	18.5398
Q6ZSJ8	Q6ZSJ8	sp|Q6ZSJ8|CA122_HUMAN Uncharacterized protein C1orf122 OS=Homo sapiens OX=9606 GN=C1orf122 PE=4 SV=2	11.471	37.3	0.40825	0.322365		393340000	25	3	0.0002733	9.9411	22.599	22.057	21.7969	21.9426	21.4925	21.7929
Q6ZVX7	Q6ZVX7	sp|Q6ZVX7|FBX50_HUMAN F-box only protein 50 OS=Homo sapiens OX=9606 GN=NCCRP1 PE=1 SV=1	30.847	29.1	-2.18344	1.3515	+	819470000	27	6	0	67.001	20.8883	19.5125	24.7203	23.2431	23.5392	24.889
Q6ZW49	Q6ZW49	sp|Q6ZW49|PAXI1_HUMAN PAX-interacting protein 1 OS=Homo sapiens OX=9606 GN=PAXIP1 PE=1 SV=2	121.34	12.1	-1.29597	1.08771	+	350840000	26	9	0	34.431	21.2669	20.4231	18.8725	21.6846	21.6215	21.1443
Q709C8	Q709C8	sp|Q709C8|VP13C_HUMAN Vacuolar protein sorting-associated protein 13C OS=Homo sapiens OX=9606 GN=VPS13C PE=1 SV=1	422.39	12.4	0.10476	0.0337223		980240000	120	39	0	185.85	22.369	18.1999	21.5116	23.5001	19.9597	18.3064
Q70CQ2	Q70CQ2	sp|Q70CQ2|UBP34_HUMAN Ubiquitin carboxyl-terminal hydrolase 34 OS=Homo sapiens OX=9606 GN=USP34 PE=1 SV=2	404.23	8.9	-0.547393	0.374739		616040000	43	26	0	135.93	21.3802	18.9659	20.8904	21.1445	20.6913	21.0428
Q712K3	Q712K3	sp|Q712K3|UB2R2_HUMAN Ubiquitin-conjugating enzyme E2 R2 OS=Homo sapiens OX=9606 GN=UBE2R2 PE=1 SV=1	27.166	28.6	3.75985	2.32468	+	2838000000	79	7	0	41.408	26.4433	23.6057	24.8969	24.6671	18.0999	20.8994
Q71UM5	Q71UM5	sp|Q71UM5|RS27L_HUMAN 40S ribosomal protein S27-like OS=Homo sapiens OX=9606 GN=RPS27L PE=1 SV=3	9.4771	46.4	-0.890323	0.696574	+	3656500000	91	6	0	38.354	23.6192	21.2997	23.5072	24.4559	23.1633	23.4779
Q7KZ85	Q7KZ85	sp|Q7KZ85|SPT6H_HUMAN Transcription elongation factor SPT6 OS=Homo sapiens OX=9606 GN=SUPT6H PE=1 SV=2	199.07	32.9	2.36272	1.66258	+	2580200000	108	48	0	323.31	24.0799	20.6289	22.6423	23.2008	18.418	18.6441
Q7KZF4	Q7KZF4	sp|Q7KZF4|SND1_HUMAN Staphylococcal nuclease domain-containing protein 1 OS=Homo sapiens OX=9606 GN=SND1 PE=1 SV=1	102	50.4	0.876643	0.621712	+	15543000000	393	45	0	323.31	23.287	23.7047	23.6851	23.7962	22.1687	22.0819
Q7L014;P31146	Q7L014	sp|Q7L014|DDX46_HUMAN Probable ATP-dependent RNA helicase DDX46 OS=Homo sapiens OX=9606 GN=DDX46 PE=1 SV=2	117.36	43.8	-0.728528	0.644028	+	21998000000	693	48	0	323.31	25.8725	24.4517	24.2855	26.4686	25.6101	24.7166
Q7L1Q6	Q7L1Q6	sp|Q7L1Q6|BZW1_HUMAN Basic leucine zipper and W2 domain-containing protein 1 OS=Homo sapiens OX=9606 GN=BZW1 PE=1 SV=1	48.043	48.4	0.318714	0.233452		16589000000	268	23	0	67.26	25.1604	24.7676	24.3791	25.4116	24.0523	23.8872
Q7L2H7	Q7L2H7	sp|Q7L2H7|EIF3M_HUMAN Eukaryotic translation initiation factor 3 subunit M OS=Homo sapiens OX=9606 GN=EIF3M PE=1 SV=1	42.502	48.4	-0.820745	0.688014	+	3455900000	131	16	0	323.31	21.8604	20.2069	20.6552	22.4466	21.8053	20.9327
Q7L2J0	Q7L2J0	sp|Q7L2J0|MEPCE_HUMAN 7SK snRNA methylphosphate capping enzyme OS=Homo sapiens OX=9606 GN=MEPCE PE=1 SV=1	74.354	42.8	3.83014	1.69012	+	3405100000	108	21	0	152.14	24.8671	23.2323	24.2865	24.2918	19.1143	17.4895
Q7L4I2	Q7L4I2	sp|Q7L4I2|RSRC2_HUMAN Arginine/serine-rich coiled-coil protein 2 OS=Homo sapiens OX=9606 GN=RSRC2 PE=1 SV=1	50.559	12	0.447605	0.226596		185530000	27	5	0	27.65	21.5189	21.7013	19.8493	22.9064	19.6611	19.1592
Q7L576	Q7L576	sp|Q7L576|CYFP1_HUMAN Cytoplasmic FMR1-interacting protein 1 OS=Homo sapiens OX=9606 GN=CYFIP1 PE=1 SV=1	145.18	26	4.14978	1.70448	+	3440000000	109	29	0	113.97	24.0632	23.17	25.6148	23.4629	18.7086	18.2272
Q7L5N1	Q7L5N1	sp|Q7L5N1|CSN6_HUMAN COP9 signalosome complex subunit 6 OS=Homo sapiens OX=9606 GN=COPS6 PE=1 SV=1	36.163	44.6	1.28294	1.20576	+	6247400000	132	12	0	160.94	24.21	21.5673	23.6943	23.2147	19.6674	22.7407
Q7L7V1	Q7L7V1	sp|Q7L7V1|DHX32_HUMAN Putative pre-mRNA-splicing factor ATP-dependent RNA helicase DHX32 OS=Homo sapiens OX=9606 GN=DHX32 PE=1 SV=1	84.418	18.3	1.33151	0.897827	+	537770000	39	12	0	39.66	23.5385	20.205	22.2309	21.8025	20.5689	19.6085
Q9H8S9;Q7L9L4	Q9H8S9;Q7L9L4	sp|Q9H8S9|MOB1A_HUMAN MOB kinase activator 1A OS=Homo sapiens OX=9606 GN=MOB1A PE=1 SV=4;sp|Q7L9L4|MOB1B_HUMAN MOB kinase activator 1B OS=Homo sapiens OX=9606 GN=MOB1B PE=1 SV=3	25.079	25.5	-1.12915	0.81646	+	1048200000	57	5	0	41.029	20.8879	18.371	21.4675	22.3578	20.574	21.182
Q7LBC6	Q7LBC6	sp|Q7LBC6|KDM3B_HUMAN Lysine-specific demethylase 3B OS=Homo sapiens OX=9606 GN=KDM3B PE=1 SV=2	191.58	41.1	0.0675615	0.0341007		6043100000	379	52	0	323.31	23.6881	21.0257	22.945	23.6983	22.1923	21.5656
Q7RTV0	Q7RTV0	sp|Q7RTV0|PHF5A_HUMAN PHD finger-like domain-containing protein 5A OS=Homo sapiens OX=9606 GN=PHF5A PE=1 SV=1	12.405	21.8	0.168245	0.114568		1882600000	40	4	0.00050416	7.0244	23.9011	23.4464	22.7475	23.7083	22.8373	23.0447
Q7Z2T5	Q7Z2T5	sp|Q7Z2T5|TRM1L_HUMAN TRMT1-like protein OS=Homo sapiens OX=9606 GN=TRMT1L PE=1 SV=2	81.746	30.7	-0.116947	0.0470496		717120000	38	14	0	197.56	23.2163	18.3538	21.6424	21.7178	20.717	21.1285
Q7Z309	Q7Z309	sp|Q7Z309|F122B_HUMAN Protein FAM122B OS=Homo sapiens OX=9606 GN=FAM122B PE=1 SV=2	26.928	68	0.646605	0.5248		3283800000	110	13	0	113.41	24.9539	22.9732	24.6522	23.814	23.041	23.7845
Q7Z3K3	Q7Z3K3	sp|Q7Z3K3|POGZ_HUMAN Pogo transposable element with ZNF domain OS=Homo sapiens OX=9606 GN=POGZ PE=1 SV=2	155.34	10.4	-1.43452	0.756064	+	643910000	65	12	0	145.26	22.1607	19.8519	21.1253	22.5123	23.8352	21.0939
Q7Z3T8	Q7Z3T8	sp|Q7Z3T8|ZFY16_HUMAN Zinc finger FYVE domain-containing protein 16 OS=Homo sapiens OX=9606 GN=ZFYVE16 PE=1 SV=3	168.9	20.2	0.264531	0.162508		867060000	61	22	0	323.31	21.0554	19.8833	20.7224	20.5939	18.7298	21.5438
Q7Z406	Q7Z406	sp|Q7Z406|MYH14_HUMAN Myosin-14 OS=Homo sapiens OX=9606 GN=MYH14 PE=1 SV=2	227.87	5.2	-0.916481	0.774545	+	2560100000	44	11	0.00070093	4.7964	22.6362	23.7306	23.9337	22.8698	25.4245	24.7557
Q7Z460	Q7Z460	sp|Q7Z460|CLAP1_HUMAN CLIP-associating protein 1 OS=Homo sapiens OX=9606 GN=CLASP1 PE=1 SV=1	169.45	24.4	-0.417102	0.226251		1636000000	120	30	0	169.63	22.3518	19.1848	22.5785	24.247	19.6769	21.4425
Q7Z4Q2	Q7Z4Q2	sp|Q7Z4Q2|HEAT3_HUMAN HEAT repeat-containing protein 3 OS=Homo sapiens OX=9606 GN=HEATR3 PE=1 SV=2	74.582	35.9	3.47518	2.30248	+	3263100000	105	20	0	287.17	24.663	22.2832	24.8399	22.0922	19.8305	19.4379
Q7Z4S6;O75037;Q2M1P5	Q7Z4S6	sp|Q7Z4S6|KI21A_HUMAN Kinesin-like protein KIF21A OS=Homo sapiens OX=9606 GN=KIF21A PE=1 SV=2	187.18	22.9	0.00118256	0.000633218		1974500000	92	30	0	323.31	21.8309	18.489	21.5961	21.8477	19.4519	20.6128
Q7Z4V5;Q9Y3E1	Q7Z4V5	sp|Q7Z4V5|HDGR2_HUMAN Hepatoma-derived growth factor-related protein 2 OS=Homo sapiens OX=9606 GN=HDGFL2 PE=1 SV=1	74.316	31.9	1.85748	1.64152	+	9405200000	143	22	0	280.5	27.1656	24.986	25.7494	25.8651	23.548	22.9154
Q7Z589	Q7Z589	sp|Q7Z589|EMSY_HUMAN BRCA2-interacting transcriptional repressor EMSY OS=Homo sapiens OX=9606 GN=EMSY PE=1 SV=2	141.47	8.6	1.58953	0.837533	+	994920000	35	10	0	28.296	24.713	18.8154	23.4087	24.0938	18.8483	19.2265
Q7Z5K2	Q7Z5K2	sp|Q7Z5K2|WAPL_HUMAN Wings apart-like protein homolog OS=Homo sapiens OX=9606 GN=WAPL PE=1 SV=1	132.94	31.7	0.388241	0.24413		4607200000	144	31	0	204.92	21.0265	20.413	21.0531	21.82	19.8295	19.6784
Q7Z5L9	Q7Z5L9	sp|Q7Z5L9|I2BP2_HUMAN Interferon regulatory factor 2-binding protein 2 OS=Homo sapiens OX=9606 GN=IRF2BP2 PE=1 SV=2	61.024	48.4	0.453903	0.303444		3713500000	160	19	0	320.3	23.9606	24.4007	24.1146	24.6099	23.7071	22.7971
Q7Z6E9	Q7Z6E9	sp|Q7Z6E9|RBBP6_HUMAN E3 ubiquitin-protein ligase RBBP6 OS=Homo sapiens OX=9606 GN=RBBP6 PE=1 SV=1	201.56	11.9	-1.41294	1.27371	+	543830000	41	18	0	73.809	22.4739	21.2753	20.9514	23.0578	23.2472	22.6344
Q7Z6J0	Q7Z6J0	sp|Q7Z6J0|SH3R1_HUMAN E3 ubiquitin-protein ligase SH3RF1 OS=Homo sapiens OX=9606 GN=SH3RF1 PE=1 SV=2	93.128	14.6	1.05839	0.987288	+	171930000	22	9	0	50.087	20.8135	19.9014	20.2843	19.6242	18.4679	19.732
Q7Z6K5	Q7Z6K5	sp|Q7Z6K5|ARPIN_HUMAN Arpin OS=Homo sapiens OX=9606 GN=ARPIN PE=1 SV=1	24.943	46.5	3.70724	2.8341	+	1157800000	44	9	0	80.587	23.6819	22.0767	23.7367	19.4143	19.6097	19.3495
Q7Z6Z7;A5YM72	Q7Z6Z7	sp|Q7Z6Z7|HUWE1_HUMAN E3 ubiquitin-protein ligase HUWE1 OS=Homo sapiens OX=9606 GN=HUWE1 PE=1 SV=3	481.89	46.6	0.266108	0.2008		46168000000	1125	161	0	323.31	23.7349	24.096	24.8775	23.5591	23.8761	24.475
Q7Z739	Q7Z739	sp|Q7Z739|YTHD3_HUMAN YTH domain-containing family protein 3 OS=Homo sapiens OX=9606 GN=YTHDF3 PE=1 SV=1	63.86	32.3	-0.499413	0.241147		3458900000	139	19	0	162.33	24.6714	19.0288	22.9133	25.5376	21.2167	21.3574
Q7Z7E8;Q8WVN8	Q7Z7E8	sp|Q7Z7E8|UB2Q1_HUMAN Ubiquitin-conjugating enzyme E2 Q1 OS=Homo sapiens OX=9606 GN=UBE2Q1 PE=1 SV=1	46.126	16.4	0.941285	0.822882	+	839250000	26	7	0	14.109	21.4913	20.0099	20.3033	21.1311	18.3871	19.4624
Q86TB9	Q86TB9	sp|Q86TB9|PATL1_HUMAN Protein PAT1 homolog 1 OS=Homo sapiens OX=9606 GN=PATL1 PE=1 SV=2	86.849	39.5	-0.544443	0.199209		3827600000	167	27	0	150.23	24.1994	19.2809	22.3455	24.7655	22.5433	20.1504
Q86TC9	Q86TC9	sp|Q86TC9|MYPN_HUMAN Myopalladin OS=Homo sapiens OX=9606 GN=MYPN PE=1 SV=2	145.26	35.1	0.0496057	0.0311874		7298200000	305	39	0	323.31	23.7868	22.8188	23.4416	24.2605	22.6406	22.9973
Q86TG7	Q86TG7	sp|Q86TG7|PEG10_HUMAN Retrotransposon-derived protein PEG10 OS=Homo sapiens OX=9606 GN=PEG10 PE=1 SV=2	80.172	19.9	2.8692	1.5772	+	1380000000	64	10	0	323.31	23.1947	22.7936	24.3125	22.9717	18.1441	20.5775
Q86TP1	Q86TP1	sp|Q86TP1|PRUN1_HUMAN Exopolyphosphatase PRUNE1 OS=Homo sapiens OX=9606 GN=PRUNE1 PE=1 SV=2	50.199	25.8	0.423073	0.180705		485580000	43	9	0	102.87	21.5025	18.5679	20.9852	19.234	20.5271	20.0253
Q86U86	Q86U86	sp|Q86U86|PB1_HUMAN Protein polybromo-1 OS=Homo sapiens OX=9606 GN=PBRM1 PE=1 SV=1	192.95	29.2	-1.3701	1.19556	+	1917900000	133	41	0	131.16	23.1731	18.5272	19.3676	24.1668	20.8503	20.1612
Q86U90	Q86U90	sp|Q86U90|YRDC_HUMAN YrdC domain-containing protein, mitochondrial OS=Homo sapiens OX=9606 GN=YRDC PE=1 SV=1	29.328	31.2	1.35988	1.34254	+	123910000	18	6	0	16.212	20.4344	20.0768	20.7879	19.259	18.874	19.0865
Q86UK7	Q86UK7	sp|Q86UK7|ZN598_HUMAN E3 ubiquitin-protein ligase ZNF598 OS=Homo sapiens OX=9606 GN=ZNF598 PE=1 SV=1	98.636	27.2	-0.810666	0.421416		2030200000	124	20	0	167.01	22.1629	20.0868	24.0815	24.3455	21.7492	22.6685
Q86VM9	Q86VM9	sp|Q86VM9|ZCH18_HUMAN Zinc finger CCCH domain-containing protein 18 OS=Homo sapiens OX=9606 GN=ZC3H18 PE=1 SV=2	106.38	26.1	-0.903392	0.701492	+	3103100000	112	21	0	150.61	24.8127	22.5475	20.7753	24.6375	24.2751	21.933
Q86VP6	Q86VP6	sp|Q86VP6|CAND1_HUMAN Cullin-associated NEDD8-dissociated protein 1 OS=Homo sapiens OX=9606 GN=CAND1 PE=1 SV=2	136.37	41.7	0.895744	0.599964		33387000000	610	49	0	323.31	23.3181	23.7067	23.6721	23.4711	21.2784	23.2601
Q86W42	Q86W42	sp|Q86W42|THOC6_HUMAN THO complex subunit 6 homolog OS=Homo sapiens OX=9606 GN=THOC6 PE=1 SV=1	37.535	27.6	-2.06845	1.87283	+	583880000	46	8	0	39.983	21.0265	20.8466	20.9193	22.7765	23.77	22.4511
Q86W50	Q86W50	sp|Q86W50|MET16_HUMAN RNA N6-adenosine-methyltransferase METTL16 OS=Homo sapiens OX=9606 GN=METTL16 PE=1 SV=2	63.62	41.5	3.09324	2.77583	+	913100000	46	14	0	86.596	23.1342	21.0265	21.888	20.5957	17.5206	18.6527
Q86W92	Q86W92	sp|Q86W92|LIPB1_HUMAN Liprin-beta-1 OS=Homo sapiens OX=9606 GN=PPFIBP1 PE=1 SV=2	114.02	49.7	-0.261993	0.168811		6671900000	317	41	0	316.19	24.061	20.9168	22.8219	24.6716	21.8053	22.1088
Q86WB0	Q86WB0	sp|Q86WB0|NIPA_HUMAN Nuclear-interacting partner of ALK OS=Homo sapiens OX=9606 GN=ZC3HC1 PE=1 SV=1	55.261	28.5	2.96001	2.10102	+	1252600000	60	11	0	160.46	24.0855	21.692	22.5911	21.6702	19.8843	17.9341
Q86X55	Q86X55	sp|Q86X55|CARM1_HUMAN Histone-arginine methyltransferase CARM1 OS=Homo sapiens OX=9606 GN=CARM1 PE=1 SV=3	65.853	35.4	3.16072	1.98605	+	3224300000	92	15	0	97.372	23.1058	24.1229	24.204	22.0893	19.5463	20.315
Q86XP3	Q86XP3	sp|Q86XP3|DDX42_HUMAN ATP-dependent RNA helicase DDX42 OS=Homo sapiens OX=9606 GN=DDX42 PE=1 SV=1	102.97	38	1.23777	0.86924	+	2650600000	99	25	0	142.19	21.6699	20.4901	20.9063	21.7891	17.8194	19.7446
Q86Y56	Q86Y56	sp|Q86Y56|DAAF5_HUMAN Dynein assembly factor 5, axonemal OS=Homo sapiens OX=9606 GN=DNAAF5 PE=1 SV=4	93.52	42.6	2.92901	1.45169	+	5477400000	288	30	0	323.31	22.9117	22.6732	23.1907	23.0695	18.4078	18.5113
Q86YP4	Q86YP4	sp|Q86YP4|P66A_HUMAN Transcriptional repressor p66-alpha OS=Homo sapiens OX=9606 GN=GATAD2A PE=1 SV=1	68.062	55	1.11312	1.05966	+	4494500000	155	28	0	277.84	24.8973	23.0512	23.8337	23.5624	21.7105	23.1699
Q86YV9	Q86YV9	sp|Q86YV9|HPS6_HUMAN Hermansky-Pudlak syndrome 6 protein OS=Homo sapiens OX=9606 GN=HPS6 PE=1 SV=1	82.974	21.3	0.140126	0.0852965		401680000	27	12	0	49.79	21.0911	21.0336	21.2837	21.6256	19.9741	21.3885
Q8IU81	Q8IU81	sp|Q8IU81|I2BP1_HUMAN Interferon regulatory factor 2-binding protein 1 OS=Homo sapiens OX=9606 GN=IRF2BP1 PE=1 SV=1	61.687	45	-0.437747	0.351438		2549100000	137	21	0	87.976	23.7165	22.4941	23.1034	24.5334	22.8069	23.2869
Q8IUR0	Q8IUR0	sp|Q8IUR0|TPPC5_HUMAN Trafficking protein particle complex subunit 5 OS=Homo sapiens OX=9606 GN=TRAPPC5 PE=1 SV=1	20.783	40.4	0.0885137	0.0415362		765890000	75	8	0	18.841	22.2004	20.8286	21.1736	22.4893	22.0343	19.4134
Q8IV38	Q8IV38	sp|Q8IV38|ANKY2_HUMAN Ankyrin repeat and MYND domain-containing protein 2 OS=Homo sapiens OX=9606 GN=ANKMY2 PE=1 SV=1	49.298	19.3	0.0102132	0.00567561		718740000	34	7	0	43.239	22.9283	19.5349	21.2987	22.1126	20.4417	21.177
Q8IVF2	Q8IVF2	sp|Q8IVF2|AHNK2_HUMAN Protein AHNAK2 OS=Homo sapiens OX=9606 GN=AHNAK2 PE=1 SV=2	616.62	15.5	-1.53947	0.547218		1845400000	77	25	0	60.82	21.7572	17.7953	22.9331	21.3136	23.3159	22.4745
Q8IVH2	Q8IVH2	sp|Q8IVH2|FOXP4_HUMAN Forkhead box protein P4 OS=Homo sapiens OX=9606 GN=FOXP4 PE=1 SV=1	73.488	30.6	-0.60532	0.531627		801090000	56	13	0	323.31	23.175	19.4974	21.7821	23.9124	19.9495	22.4085
Q8IW35	Q8IW35	sp|Q8IW35|CEP97_HUMAN Centrosomal protein of 97 kDa OS=Homo sapiens OX=9606 GN=CEP97 PE=1 SV=1	96.98	33.9	-0.611899	0.356712		698980000	42	19	0	145.16	19.9903	19.9029	19.6657	21.2887	18.7851	21.3207
Q8IW75	Q8IW75	sp|Q8IW75|SPA12_HUMAN Serpin A12 OS=Homo sapiens OX=9606 GN=SERPINA12 PE=1 SV=1	47.174	14.5	-0.426084	0.30419		88351000	18	6	0	33.192	18.7926	19.9286	19.6766	19.9924	20.366	19.3176
Q8IWE2	Q8IWE2	sp|Q8IWE2|NXP20_HUMAN Protein NOXP20 OS=Homo sapiens OX=9606 GN=FAM114A1 PE=1 SV=2	60.741	46.5	-0.561282	0.464494		3668500000	174	19	0	323.31	23.3218	19.5967	23.2928	23.6696	20.663	23.5626
Q8IWS0	Q8IWS0	sp|Q8IWS0|PHF6_HUMAN PHD finger protein 6 OS=Homo sapiens OX=9606 GN=PHF6 PE=1 SV=1	41.29	33.4	0.615871	0.337461		1864900000	42	10	0	241.47	22.1292	20.2513	21.5036	23.294	18.1083	20.6342
Q8IWX8	Q8IWX8	sp|Q8IWX8|CHERP_HUMAN Calcium homeostasis endoplasmic reticulum protein OS=Homo sapiens OX=9606 GN=CHERP PE=1 SV=3	103.7	22.9	-1.40697	1.2176	+	1779000000	90	18	0	67.41	23.0176	21.6828	21.1545	23.655	24.0287	22.3922
Q8IWZ3	Q8IWZ3	sp|Q8IWZ3|ANKH1_HUMAN Ankyrin repeat and KH domain-containing protein 1 OS=Homo sapiens OX=9606 GN=ANKHD1 PE=1 SV=1	269.45	30.4	-0.19728	0.120504		7421300000	435	58	0	323.31	24.1068	21.103	23.7402	24.2243	22.253	23.0645
Q8IX01	Q8IX01	sp|Q8IX01|SUGP2_HUMAN SURP and G-patch domain-containing protein 2 OS=Homo sapiens OX=9606 GN=SUGP2 PE=1 SV=2	120.21	13.6	-0.324841	0.0684702		1405600000	22	12	0	35.314	22.7669	19.9006	23.0021	23.3973	24.7174	18.5294
Q8IX12	Q8IX12	sp|Q8IX12|CCAR1_HUMAN Cell division cycle and apoptosis regulator protein 1 OS=Homo sapiens OX=9606 GN=CCAR1 PE=1 SV=2	132.82	32.3	-0.514093	0.432741		15550000000	507	42	0	323.31	24.5728	23.397	23.2686	25.2517	24.0093	23.5197
Q8IX90	Q8IX90	sp|Q8IX90|SKA3_HUMAN Spindle and kinetochore-associated protein 3 OS=Homo sapiens OX=9606 GN=SKA3 PE=1 SV=2	46.359	31.1	0.582367	0.305228		163630000	17	9	0	71.601	20.3074	18.9384	21.4822	20.9308	19.1638	18.8863
Q8IXH7	Q8IXH7	sp|Q8IXH7|NELFD_HUMAN Negative elongation factor C/D OS=Homo sapiens OX=9606 GN=NELFCD PE=1 SV=2	66.246	25.8	0.500875	0.378008		1821000000	98	13	0	104.37	23.0505	21.5534	22.469	23.2974	20.9484	21.3244
Q8IXW5	Q8IXW5	sp|Q8IXW5|RPAP2_HUMAN Putative RNA polymerase II subunit B1 CTD phosphatase RPAP2 OS=Homo sapiens OX=9606 GN=RPAP2 PE=1 SV=1	69.508	23.5	1.76923	1.54798	+	668160000	42	11	0	98.326	23.0058	20.8522	21.7198	21.2482	19.9576	19.0643
Q8IY67	Q8IY67	sp|Q8IY67|RAVR1_HUMAN Ribonucleoprotein PTB-binding 1 OS=Homo sapiens OX=9606 GN=RAVER1 PE=1 SV=1	63.876	43.4	-0.594826	0.502222		7145500000	237	17	0	146.53	24.9364	23.8454	25.0143	25.1851	24.8792	25.5163
Q8IYB3	Q8IYB3	sp|Q8IYB3|SRRM1_HUMAN Serine/arginine repetitive matrix protein 1 OS=Homo sapiens OX=9606 GN=SRRM1 PE=1 SV=2	102.33	14.2	-1.30407	1.18176	+	1106100000	59	11	0	68.573	23.4196	21.9696	21.5239	24.0379	23.2758	23.5115
Q8IYD1	Q8IYD1	sp|Q8IYD1|ERF3B_HUMAN Eukaryotic peptide chain release factor GTP-binding subunit ERF3B OS=Homo sapiens OX=9606 GN=GSPT2 PE=1 SV=2	68.882	26.9	2.41821	1.7955	+	1989000000	22	17	0	26.811	20.361	23.4238	26.0126	17.7449	19.7161	25.0818
Q8IYT4	Q8IYT4	sp|Q8IYT4|KATL2_HUMAN Katanin p60 ATPase-containing subunit A-like 2 OS=Homo sapiens OX=9606 GN=KATNAL2 PE=1 SV=3	61.252	2.2	-0.154076	0.0270312		1165000000	12	1	0.0020284	4.0619	18.4772	23.1274	23.4266	23.3699	24.4764	17.6472
Q8IZ69	Q8IZ69	sp|Q8IZ69|TRM2A_HUMAN tRNA (uracil-5-)-methyltransferase homolog A OS=Homo sapiens OX=9606 GN=TRMT2A PE=1 SV=2	68.725	22.2	0.377279	0.161141		438150000	22	12	0	40.498	23.016	19.4136	21.5789	22.1526	21.3577	19.3663
Q8IZE3	Q8IZE3	sp|Q8IZE3|PACE1_HUMAN Protein-associating with the carboxyl-terminal domain of ezrin OS=Homo sapiens OX=9606 GN=SCYL3 PE=1 SV=3	82.857	22.1	1.96167	1.85024	+	382330000	32	13	0	121.76	23.5065	19.4951	20.7288	21.4103	17.0287	19.4064
Q8IZH2	Q8IZH2	sp|Q8IZH2|XRN1_HUMAN 5-3 exoribonuclease 1 OS=Homo sapiens OX=9606 GN=XRN1 PE=1 SV=1	194.1	13.3	1.47097	1.15087	+	703750000	55	19	0	49.458	21.8615	20.172	22.046	21.7297	17.8288	20.108
Q8IZL8	Q8IZL8	sp|Q8IZL8|PELP1_HUMAN Proline-, glutamic acid- and leucine-rich protein 1 OS=Homo sapiens OX=9606 GN=PELP1 PE=1 SV=2	119.7	33.3	-1.40735	0.905426	+	3154100000	161	22	0	190.2	25.1951	22.608	22.8026	24.7801	25.5008	24.5468
Q8N0X7	Q8N0X7	sp|Q8N0X7|SPART_HUMAN Spartin OS=Homo sapiens OX=9606 GN=SPART PE=1 SV=1	72.832	42.2	-0.690814	0.574584		7004700000	287	27	0	323.31	24.1502	22.3708	22.8123	24.447	23.7465	23.2122
Q8N108	Q8N108	sp|Q8N108|MIER1_HUMAN Mesoderm induction early response protein 1 OS=Homo sapiens OX=9606 GN=MIER1 PE=1 SV=2	57.983	48.4	3.03115	2.66551	+	2925800000	73	18	0	237.79	23.6647	23.4283	22.8078	21.3741	20.1051	19.3282
Q8N163	Q8N163	sp|Q8N163|CCAR2_HUMAN Cell cycle and apoptosis regulator protein 2 OS=Homo sapiens OX=9606 GN=CCAR2 PE=1 SV=2	102.9	68.7	-0.951856	0.888617	+	23753000000	653	58	0	323.31	24.4754	24.362	24.2805	25.0606	25.3234	25.5895
Q8N1F7	Q8N1F7	sp|Q8N1F7|NUP93_HUMAN Nuclear pore complex protein Nup93 OS=Homo sapiens OX=9606 GN=NUP93 PE=1 SV=2	93.487	35.7	1.91021	1.42533	+	4146600000	215	27	0	183.93	23.9889	21.0052	22.8466	23.6631	18.204	20.2431
Q8N1G0	Q8N1G0	sp|Q8N1G0|ZN687_HUMAN Zinc finger protein 687 OS=Homo sapiens OX=9606 GN=ZNF687 PE=1 SV=1	129.53	10.9	-1.24527	0.752934	+	221460000	23	8	0	32.267	21.1777	19.1315	19.2259	20.4041	21.731	21.1358
Q8N1G4	Q8N1G4	sp|Q8N1G4|LRC47_HUMAN Leucine-rich repeat-containing protein 47 OS=Homo sapiens OX=9606 GN=LRRC47 PE=1 SV=1	63.472	39.3	0.842301	0.458296		1581500000	87	19	0	107.62	21.2983	21.5322	21.2756	22.0527	21.115	18.4114
Q8N201	Q8N201	sp|Q8N201|INT1_HUMAN Integrator complex subunit 1 OS=Homo sapiens OX=9606 GN=INTS1 PE=1 SV=2	244.29	9.2	-1.64332	1.10517	+	518240000	64	17	0	85.748	22.3343	19.524	17.4773	22.3627	21.15	20.753
Q8N2W9	Q8N2W9	sp|Q8N2W9|PIAS4_HUMAN E3 SUMO-protein ligase PIAS4 OS=Homo sapiens OX=9606 GN=PIAS4 PE=1 SV=1	56.503	12.7	0.363702	0.139215		682530000	28	5	0	46.271	23.4975	23.235	22.8403	23.6648	20.2231	24.5938
Q8N3U4;Q9UJ98	Q8N3U4	sp|Q8N3U4|STAG2_HUMAN Cohesin subunit SA-2 OS=Homo sapiens OX=9606 GN=STAG2 PE=1 SV=3	141.32	25.4	-0.283777	0.211393		1844600000	82	27	0	220.77	20.4205	20.1763	19.6044	20.3701	20.4768	20.2056
Q8N3X1	Q8N3X1	sp|Q8N3X1|FNBP4_HUMAN Formin-binding protein 4 OS=Homo sapiens OX=9606 GN=FNBP4 PE=1 SV=3	110.26	10.6	-1.68476	1.11214	+	199310000	17	7	0	43.771	22.1233	18.6523	21.3527	22.5527	22.2485	22.3813
Q8N5I9	Q8N5I9	sp|Q8N5I9|CL045_HUMAN Uncharacterized protein C12orf45 OS=Homo sapiens OX=9606 GN=C12orf45 PE=1 SV=2	20.123	44.3	0.628432	0.417997		370710000	18	7	0	19.191	22.5171	20.2583	21.9665	21.7986	20.86	20.1981
Q8N684	Q8N684	sp|Q8N684|CPSF7_HUMAN Cleavage and polyadenylation specificity factor subunit 7 OS=Homo sapiens OX=9606 GN=CPSF7 PE=1 SV=1	52.049	39.1	-0.58206	0.497354		8659000000	296	19	0	234.4	24.9434	24.4873	24.8268	25.7535	25.1921	25.0582
Q8N6H7	Q8N6H7	sp|Q8N6H7|ARFG2_HUMAN ADP-ribosylation factor GTPase-activating protein 2 OS=Homo sapiens OX=9606 GN=ARFGAP2 PE=1 SV=1	56.72	35.5	-0.780012	0.478863		1650600000	79	18	0	119.01	20.8828	20.0835	20.0421	23.3732	19.7562	20.219
Q8N6M0	Q8N6M0	sp|Q8N6M0|OTU6B_HUMAN Deubiquitinase OTUD6B OS=Homo sapiens OX=9606 GN=OTUD6B PE=1 SV=1	33.812	21.8	1.17049	0.754818	+	709950000	15	6	0	31.919	22.3727	20.3974	22.1065	21.8765	20.3661	19.1224
Q8N6T3	Q8N6T3	sp|Q8N6T3|ARFG1_HUMAN ADP-ribosylation factor GTPase-activating protein 1 OS=Homo sapiens OX=9606 GN=ARFGAP1 PE=1 SV=2	44.667	28.1	-1.45934	0.84248	+	683440000	39	10	0	42.033	21.9986	19.1728	22.6502	23.0042	22.7994	22.396
Q8N7H5	Q8N7H5	sp|Q8N7H5|PAF1_HUMAN RNA polymerase II-associated factor 1 homolog OS=Homo sapiens OX=9606 GN=PAF1 PE=1 SV=2	59.975	57.3	1.08072	0.973414	+	13841000000	304	27	0	323.31	26.493	25.3881	25.2841	25.976	24.398	23.549
Q8N999	Q8N999	sp|Q8N999|CL029_HUMAN Uncharacterized protein C12orf29 OS=Homo sapiens OX=9606 GN=C12orf29 PE=1 SV=2	37.49	18.2	2.25022	1.68267	+	660940000	25	4	0	25.241	24.304	21.5628	22.8244	21.4256	20.8964	19.6186
Q8N9N8	Q8N9N8	sp|Q8N9N8|EIF1A_HUMAN Probable RNA-binding protein EIF1AD OS=Homo sapiens OX=9606 GN=EIF1AD PE=1 SV=1	19.053	47.9	1.70195	1.05918	+	533030000	16	6	0	39.821	24.2551	22.7607	20.4394	22.0685	19.5045	20.7763
Q8NB16	Q8NB16	sp|Q8NB16|MLKL_HUMAN Mixed lineage kinase domain-like protein OS=Homo sapiens OX=9606 GN=MLKL PE=1 SV=1	54.478	22.3	0.913977	0.741403	+	271380000	23	10	0	53.971	21.6086	21.6327	20.5874	20.9038	21.4537	18.7292
Q8NB46	Q8NB46	sp|Q8NB46|ANR52_HUMAN Serine/threonine-protein phosphatase 6 regulatory ankyrin repeat subunit C OS=Homo sapiens OX=9606 GN=ANKRD52 PE=1 SV=3	115.08	21.1	-0.0459207	0.0263759		848150000	39	17	0	61.191	21.4089	21.376	22.3056	22.2092	21.5561	21.4629
Q8NBN7	Q8NBN7	sp|Q8NBN7|RDH13_HUMAN Retinol dehydrogenase 13 OS=Homo sapiens OX=9606 GN=RDH13 PE=1 SV=2	35.932	18.4	0.690621	0.363298		295680000	25	5	0	20.007	21.2189	20.3798	20.1828	22.2895	17.7981	19.622
Q8NBQ5	Q8NBQ5	sp|Q8NBQ5|DHB11_HUMAN Estradiol 17-beta-dehydrogenase 11 OS=Homo sapiens OX=9606 GN=HSD17B11 PE=1 SV=3	32.935	30.7	0.0958354	0.0641153		152810000	33	9	0	48.91	20.5487	22.2505	20.7706	20.6105	21.8302	20.8416
Q8NBS9	Q8NBS9	sp|Q8NBS9|TXND5_HUMAN Thioredoxin domain-containing protein 5 OS=Homo sapiens OX=9606 GN=TXNDC5 PE=1 SV=2	47.628	34.7	1.50717	0.658891	+	8692000000	73	13	0	157.34	20.4464	23.0599	22.8302	22.1402	19.8185	19.8563
Q8NC51	Q8NC51	sp|Q8NC51|PAIRB_HUMAN Plasminogen activator inhibitor 1 RNA-binding protein OS=Homo sapiens OX=9606 GN=SERBP1 PE=1 SV=2	44.965	62	0.901682	0.820331	+	49469000000	563	30	0	323.31	28.5084	28.4063	27.8549	28.0937	27.1187	26.8521
Q8NCF5	Q8NCF5	sp|Q8NCF5|NF2IP_HUMAN NFATC2-interacting protein OS=Homo sapiens OX=9606 GN=NFATC2IP PE=1 SV=1	45.816	32.7	-1.2293	0.989066	+	490170000	59	11	0	152.66	21.2936	18.1018	19.5904	22.504	20.3716	19.7981
Q8ND24	Q8ND24	sp|Q8ND24|RN214_HUMAN RING finger protein 214 OS=Homo sapiens OX=9606 GN=RNF214 PE=1 SV=2	77.667	25.2	1.7602	1.27109	+	856010000	51	16	0	75.892	21.9313	20.6039	22.1813	21.3602	17.2271	20.8486
Q8ND56	Q8ND56	sp|Q8ND56|LS14A_HUMAN Protein LSM14 homolog A OS=Homo sapiens OX=9606 GN=LSM14A PE=1 SV=3	50.529	38.2	-0.368792	0.186569		2361600000	72	16	0	132.76	24.0157	23.0381	21.1344	24.0949	21.9201	23.2797
Q8NDC0	Q8NDC0	sp|Q8NDC0|MISSL_HUMAN MAPK-interacting and spindle-stabilizing protein-like OS=Homo sapiens OX=9606 GN=MAPK1IP1L PE=1 SV=4	24.269	6.9	2.30556	1.63184	+	724300000	31	1	0	129.79	23.2266	22.8512	22.1145	22.254	20.9096	18.112
Q8NE71	Q8NE71	sp|Q8NE71|ABCF1_HUMAN ATP-binding cassette sub-family F member 1 OS=Homo sapiens OX=9606 GN=ABCF1 PE=1 SV=2	95.925	39.5	-0.147075	0.0842679		8519400000	282	33	0	323.31	25.5498	21.9804	24.2061	26.0128	22.9593	23.2054
Q8NEM2	Q8NEM2	sp|Q8NEM2|SHCBP_HUMAN SHC SH2 domain-binding protein 1 OS=Homo sapiens OX=9606 GN=SHCBP1 PE=1 SV=3	75.69	36.5	1.52942	1.12105	+	750240000	51	18	0	92.331	20.4952	20.9357	21.5216	20.5265	18.4116	19.4262
Q8NEY1	Q8NEY1	sp|Q8NEY1|NAV1_HUMAN Neuron navigator 1 OS=Homo sapiens OX=9606 GN=NAV1 PE=1 SV=2	202.47	26.5	-1.48324	1.31645	+	1288200000	104	37	0	236.62	20.8061	19.9696	20.2194	22.5007	22.1261	20.8179
Q8NEZ5	Q8NEZ5	sp|Q8NEZ5|FBX22_HUMAN F-box only protein 22 OS=Homo sapiens OX=9606 GN=FBXO22 PE=1 SV=1	44.508	27.3	4.19371	3.15553	+	1457700000	56	11	0	196.17	23.709	22.9254	23.5238	18.37	19.2336	19.9735
Q8NF91	Q8NF91	sp|Q8NF91|SYNE1_HUMAN Nesprin-1 OS=Homo sapiens OX=9606 GN=SYNE1 PE=1 SV=4	1011.1	0.2	-0.330612	0.13719		1617600000	51	2	0.0064089	2.9834	22.7935	23.6503	24.0741	25.5365	22.2407	23.7326
Q8NFC6	Q8NFC6	sp|Q8NFC6|BD1L1_HUMAN Biorientation of chromosomes in cell division protein 1-like 1 OS=Homo sapiens OX=9606 GN=BOD1L1 PE=1 SV=2	330.46	37.6	-0.993872	0.825175	+	8919100000	412	86	0	323.31	22.8274	22.908	22.6106	22.8562	24.4243	24.0472
Q8NFH3	Q8NFH3	sp|Q8NFH3|NUP43_HUMAN Nucleoporin Nup43 OS=Homo sapiens OX=9606 GN=NUP43 PE=1 SV=1	42.15	21.6	1.25361	1.11546	+	531230000	24	5	0	84.587	21.6828	20.6029	21.2942	19.5849	19.8096	20.4246
Q8NI27	Q8NI27	sp|Q8NI27|THOC2_HUMAN THO complex subunit 2 OS=Homo sapiens OX=9606 GN=THOC2 PE=1 SV=2	182.77	27.3	-2.04863	1.30756	+	5233100000	280	40	0	303.85	24.4319	21.1533	22.3971	24.7552	25.1253	24.2477
Q8TAQ2	Q8TAQ2	sp|Q8TAQ2|SMRC2_HUMAN SWI/SNF complex subunit SMARCC2 OS=Homo sapiens OX=9606 GN=SMARCC2 PE=1 SV=1	132.88	42.4	-0.823914	0.751485	+	12455000000	371	45	0	323.31	23.9889	22.8415	23.1507	24.6657	24.0583	23.7289
Q8TC07	Q8TC07	sp|Q8TC07|TBC15_HUMAN TBC1 domain family member 15 OS=Homo sapiens OX=9606 GN=TBC1D15 PE=1 SV=2	79.49	41.2	2.4327	2.07589	+	5943500000	241	26	0	203.35	24.5934	23.8942	24.2282	23.1206	20.5641	21.733
Q8TCG1	Q8TCG1	sp|Q8TCG1|CIP2A_HUMAN Protein CIP2A OS=Homo sapiens OX=9606 GN=CIP2A PE=1 SV=2	102.18	26.2	1.8085	1.17957	+	1784200000	79	26	0	64.307	22.2189	20.441	21.9061	20.662	20.231	18.2475
Q8TD19;REV__Q9P0M6	Q8TD19	sp|Q8TD19|NEK9_HUMAN Serine/threonine-protein kinase Nek9 OS=Homo sapiens OX=9606 GN=NEK9 PE=1 SV=2	107.17	33.7	2.42556	2.12362	+	1459200000	77	26	0	289.46	21.3602	21.3184	22.6895	18.1315	19.7515	20.2085
Q8TEH3	Q8TEH3	sp|Q8TEH3|DEN1A_HUMAN DENN domain-containing protein 1A OS=Homo sapiens OX=9606 GN=DENND1A PE=1 SV=2	110.58	18.5	0.099582	0.0477592		417280000	33	16	0	67.976	21.911	20.9346	20.4883	23.188	21.0093	18.8379
Q8TEQ0;Q8IUI4	Q8TEQ0	sp|Q8TEQ0|SNX29_HUMAN Sorting nexin-29 OS=Homo sapiens OX=9606 GN=SNX29 PE=1 SV=3	91.253	6.8	1.47248	1.062	+	103260000	12	5	0.00027855	10.635	20.9232	20.3288	20.0894	21.0643	17.9972	17.8625
Q8TEQ6	Q8TEQ6	sp|Q8TEQ6|GEMI5_HUMAN Gem-associated protein 5 OS=Homo sapiens OX=9606 GN=GEMIN5 PE=1 SV=3	168.59	32.3	2.49677	1.66453	+	4798600000	173	38	0	323.31	22.8394	22.0209	23.4399	22.0684	19.5301	19.2114
Q8TEX9	Q8TEX9	sp|Q8TEX9|IPO4_HUMAN Importin-4 OS=Homo sapiens OX=9606 GN=IPO4 PE=1 SV=2	118.71	36.2	3.8975	2.19378	+	3254800000	201	27	0	322.46	23.3981	23.117	23.2258	22.0426	17.9663	18.0395
Q8TF05	Q8TF05	sp|Q8TF05|PP4R1_HUMAN Serine/threonine-protein phosphatase 4 regulatory subunit 1 OS=Homo sapiens OX=9606 GN=PPP4R1 PE=1 SV=1	107	31.3	3.21557	1.69195	+	1706300000	73	20	0	204.16	23.0653	23.3177	23.3397	22.386	17.6721	20.018
Q8TF64	Q8TF64	sp|Q8TF64|GIPC3_HUMAN PDZ domain-containing protein GIPC3 OS=Homo sapiens OX=9606 GN=GIPC3 PE=1 SV=1	33.981	39.7	0.963875	0.810815	+	513150000	38	10	0	113.66	21.1048	21.2566	20.7029	20.8637	19.4668	19.8421
Q8TF72	Q8TF72	sp|Q8TF72|SHRM3_HUMAN Protein Shroom3 OS=Homo sapiens OX=9606 GN=SHROOM3 PE=1 SV=2	216.85	0.8	-4.29431	0.79484	+	26839000000	8	2	0.0045455	3.2111	21.3439	31.4938	18.8126	20.8831	31.8442	31.806
Q8WTS6	Q8WTS6	sp|Q8WTS6|SETD7_HUMAN Histone-lysine N-methyltransferase SETD7 OS=Homo sapiens OX=9606 GN=SETD7 PE=1 SV=1	40.72	46.4	1.29313	1.14839	+	1714800000	44	13	0	78.445	23.6434	19.9559	19.9998	21.6807	19.4759	18.5631
Q8WUA2	Q8WUA2	sp|Q8WUA2|PPIL4_HUMAN Peptidyl-prolyl cis-trans isomerase-like 4 OS=Homo sapiens OX=9606 GN=PPIL4 PE=1 SV=1	57.224	16.7	0.571351	0.220697		645660000	20	8	0	15.766	22.6188	19.3937	22.1774	22.2293	21.3129	18.9336
Q8WUA4	Q8WUA4	sp|Q8WUA4|TF3C2_HUMAN General transcription factor 3C polypeptide 2 OS=Homo sapiens OX=9606 GN=GTF3C2 PE=1 SV=2	100.68	23.7	-1.05838	0.775698	+	2851800000	141	17	0	74.883	23.1093	21.648	21.2689	22.8043	23.6638	22.7332
Q8WUF5	Q8WUF5	sp|Q8WUF5|IASPP_HUMAN RelA-associated inhibitor OS=Homo sapiens OX=9606 GN=PPP1R13L PE=1 SV=4	89.09	35	-0.0170339	0.00794623		2005600000	171	23	0	150.69	23.0486	19.7897	22.9302	24.2238	20.2454	21.3504
Q8WUH6	Q8WUH6	sp|Q8WUH6|TM263_HUMAN Transmembrane protein 263 OS=Homo sapiens OX=9606 GN=TMEM263 PE=1 SV=1	11.748	79.3	-0.484629	0.297333		14075000000	304	6	0	212.4	25.0699	23.5052	24.9687	25.8522	25.0798	24.0657
Q8WUM0	Q8WUM0	sp|Q8WUM0|NU133_HUMAN Nuclear pore complex protein Nup133 OS=Homo sapiens OX=9606 GN=NUP133 PE=1 SV=2	128.98	32	-0.730739	0.422932		2055200000	112	32	0	251.09	20.7859	20.4549	18.8446	19.6591	21.958	20.6605
Q8WUM4	Q8WUM4	sp|Q8WUM4|PDC6I_HUMAN Programmed cell death 6-interacting protein OS=Homo sapiens OX=9606 GN=PDCD6IP PE=1 SV=1	96.022	48	1.44927	0.676201	+	10039000000	278	42	0	253.57	22.4534	22.5759	23.2218	23.2235	18.3238	22.3561
Q8WVB6	Q8WVB6	sp|Q8WVB6|CTF18_HUMAN Chromosome transmission fidelity protein 18 homolog OS=Homo sapiens OX=9606 GN=CHTF18 PE=1 SV=1	107.38	32	1.1922	0.886209	+	1476000000	115	24	0	204.32	22.9896	21.2224	21.8797	23.1695	19.6692	19.6764
Q8WVC0	Q8WVC0	sp|Q8WVC0|LEO1_HUMAN RNA polymerase-associated protein LEO1 OS=Homo sapiens OX=9606 GN=LEO1 PE=1 SV=1	75.403	28.2	1.47148	1.4036	+	12476000000	153	15	0	314.19	27.4505	26.6503	26.4984	26.3827	25.3618	24.4403
Q8WVJ2	Q8WVJ2	sp|Q8WVJ2|NUDC2_HUMAN NudC domain-containing protein 2 OS=Homo sapiens OX=9606 GN=NUDCD2 PE=1 SV=1	17.676	36.3	0.686883	0.618455	+	605720000	33	4	0	80.4	20.7647	20.7001	20.6532	20.255	19.976	19.8264
Q8WVM8	Q8WVM8	sp|Q8WVM8|SCFD1_HUMAN Sec1 family domain-containing protein 1 OS=Homo sapiens OX=9606 GN=SCFD1 PE=1 SV=4	72.379	21	0.705551	0.385527		193380000	36	8	0	65.457	20.4311	21.4478	19.9476	20.4841	18.748	20.4777
Q8WVV9	Q8WVV9	sp|Q8WVV9|HNRLL_HUMAN Heterogeneous nuclear ribonucleoprotein L-like OS=Homo sapiens OX=9606 GN=HNRNPLL PE=1 SV=1	60.082	41.5	1.3476	1.07937	+	1757500000	64	19	0	78.354	22.8806	20.7054	22.7124	22.3748	19.735	20.1458
Q8WW12	Q8WW12	sp|Q8WW12|PCNP_HUMAN PEST proteolytic signal-containing nuclear protein OS=Homo sapiens OX=9606 GN=PCNP PE=1 SV=2	18.925	82	-1.45599	1.20002	+	12706000000	148	16	0	116.02	23.5222	19.7197	21.5902	23.8357	22.0177	23.3467
Q8WWH5	Q8WWH5	sp|Q8WWH5|TRUB1_HUMAN Probable tRNA pseudouridine synthase 1 OS=Homo sapiens OX=9606 GN=TRUB1 PE=1 SV=1	37.252	68.8	2.96782	1.7513	+	1576600000	77	20	0	128.23	23.3613	20.2738	23.8073	22.7824	16.5056	19.2509
Q8WWI1	Q8WWI1	sp|Q8WWI1|LMO7_HUMAN LIM domain only protein 7 OS=Homo sapiens OX=9606 GN=LMO7 PE=1 SV=3	192.69	37.1	-0.49297	0.345496		8825200000	417	53	0	323.31	22.9583	22.8614	22.7034	24.0408	23.8209	22.1402
Q8WWM7	Q8WWM7	sp|Q8WWM7|ATX2L_HUMAN Ataxin-2-like protein OS=Homo sapiens OX=9606 GN=ATXN2L PE=1 SV=2	113.37	31.6	1.21979	0.410214		2465500000	122	25	0	121.08	21.8685	21.46	23.3756	23.6786	20.9987	18.3674
Q8WWY3	Q8WWY3	sp|Q8WWY3|PRP31_HUMAN U4/U6 small nuclear ribonucleoprotein Prp31 OS=Homo sapiens OX=9606 GN=PRPF31 PE=1 SV=2	55.455	34.5	-0.943986	0.703807	+	2807100000	144	18	0	134.56	23.689	20.5316	21.4772	24.4796	22.6539	21.3963
Q8WX92	Q8WX92	sp|Q8WX92|NELFB_HUMAN Negative elongation factor B OS=Homo sapiens OX=9606 GN=NELFB PE=1 SV=1	65.697	35.5	0.545106	0.397263		3133300000	135	21	0	145.3	24.1557	23.0888	23.2774	24.2099	22.9317	21.7449
Q8WX93	Q8WX93	sp|Q8WX93|PALLD_HUMAN Palladin OS=Homo sapiens OX=9606 GN=PALLD PE=1 SV=3	150.56	33.4	2.98101	1.52261	+	6211800000	333	39	0	323.31	23.7313	23.5431	23.6946	23.7316	19.1284	19.166
Q8WXA9	Q8WXA9	sp|Q8WXA9|SREK1_HUMAN Splicing regulatory glutamine/lysine-rich protein 1 OS=Homo sapiens OX=9606 GN=SREK1 PE=1 SV=1	59.38	22.4	-0.611596	0.505624		599340000	48	7	0	71.993	22.0558	21.8911	21.2404	22.3407	23.1034	21.578
Q8WXF1	Q8WXF1	sp|Q8WXF1|PSPC1_HUMAN Paraspeckle component 1 OS=Homo sapiens OX=9606 GN=PSPC1 PE=1 SV=1	58.743	34.4	-1.11426	0.583208		819080000	43	15	0	76.917	20.188	17.0945	20.4361	20.243	20.6252	20.1933
Q8WXI9	Q8WXI9	sp|Q8WXI9|P66B_HUMAN Transcriptional repressor p66-beta OS=Homo sapiens OX=9606 GN=GATAD2B PE=1 SV=1	65.26	53	0.178802	0.127382		6543900000	231	26	0	320.45	24.8029	23.9096	24.0134	24.5355	23.5954	24.0586
Q8WXX5	Q8WXX5	sp|Q8WXX5|DNJC9_HUMAN DnaJ homolog subfamily C member 9 OS=Homo sapiens OX=9606 GN=DNAJC9 PE=1 SV=1	29.909	27.7	0.0699336	0.0356356		507220000	19	8	0	21.04	22.071	18.153	22.2397	22.454	19.044	20.756
Q8WY36	Q8WY36	sp|Q8WY36|BBX_HUMAN HMG box transcription factor BBX OS=Homo sapiens OX=9606 GN=BBX PE=1 SV=1	105.13	18.8	-0.94356	0.779206	+	878740000	69	14	0	48.735	22.7953	20.808	19.0584	22.9768	21.6394	20.8762
Q8WYP5	Q8WYP5	sp|Q8WYP5|ELYS_HUMAN Protein ELYS OS=Homo sapiens OX=9606 GN=AHCTF1 PE=1 SV=3	252.5	11.4	-0.736778	0.667153	+	702920000	66	17	0	201.1	21.6794	20.3375	19.1045	22.1855	21.0496	20.0966
Q92499	Q92499	sp|Q92499|DDX1_HUMAN ATP-dependent RNA helicase DDX1 OS=Homo sapiens OX=9606 GN=DDX1 PE=1 SV=2	82.431	52.4	1.21413	1.05217	+	19625000000	297	33	0	252.07	23.7481	22.9543	23.1623	23.4373	21.0985	21.6864
Q92503	Q92503	sp|Q92503|S14L1_HUMAN SEC14-like protein 1 OS=Homo sapiens OX=9606 GN=SEC14L1 PE=1 SV=2	81.249	34.1	-0.127532	0.0742422		1266200000	85	20	0	255.3	22.712	19.3366	20.1866	23.6257	19.7264	19.2658
Q92526	Q92526	sp|Q92526|TCPW_HUMAN T-complex protein 1 subunit zeta-2 OS=Homo sapiens OX=9606 GN=CCT6B PE=1 SV=5	57.821	11.3	-2.11396	0.651624	+	2542900000	30	6	0.0022351	3.9117	18.8046	24.9354	17.8738	18.6356	24.4744	24.8457
Q92538	Q92538	sp|Q92538|GBF1_HUMAN Golgi-specific brefeldin A-resistance guanine nucleotide exchange factor 1 OS=Homo sapiens OX=9606 GN=GBF1 PE=1 SV=2	206.44	28.5	0.529005	0.308788		2902800000	161	37	0	323.31	20.7138	18.5336	22.217	21.1309	18.7092	20.0374
Q92541	Q92541	sp|Q92541|RTF1_HUMAN RNA polymerase-associated protein RTF1 homolog OS=Homo sapiens OX=9606 GN=RTF1 PE=1 SV=4	80.313	31.4	1.22965	1.06211	+	4103500000	144	25	0	322.4	25.8963	21.8449	23.2931	24.7064	19.775	22.864
Q92572	Q92572	sp|Q92572|AP3S1_HUMAN AP-3 complex subunit sigma-1 OS=Homo sapiens OX=9606 GN=AP3S1 PE=1 SV=1	21.732	47.7	-0.928306	0.709377	+	1045400000	64	9	0	47.421	22.5685	20.4995	21.6705	22.3744	22.3446	22.8044
Q92576	Q92576	sp|Q92576|PHF3_HUMAN PHD finger protein 3 OS=Homo sapiens OX=9606 GN=PHF3 PE=1 SV=3	229.48	29.5	-0.975268	0.603346	+	2708900000	188	44	0	323.31	22.6861	20.3085	22.1615	23.3324	23.0226	21.727
Q92597	Q92597	sp|Q92597|NDRG1_HUMAN Protein NDRG1 OS=Homo sapiens OX=9606 GN=NDRG1 PE=1 SV=1	42.835	32.2	2.29663	1.38985	+	1735200000	71	10	0	70.527	23.0042	21.275	22.5289	22.8102	18.7801	18.328
Q92598	Q92598	sp|Q92598|HS105_HUMAN Heat shock protein 105 kDa OS=Homo sapiens OX=9606 GN=HSPH1 PE=1 SV=1	96.864	64.1	3.55007	2.22751	+	26434000000	432	51	0	323.31	24.1157	24.6959	24.4093	22.0137	19.0588	21.4983
Q92600	Q92600	sp|Q92600|CNOT9_HUMAN CCR4-NOT transcription complex subunit 9 OS=Homo sapiens OX=9606 GN=CNOT9 PE=1 SV=1	33.631	36.8	0.502139	0.232719		1105500000	78	10	0	116.07	21.8882	21.2323	21.295	23.4476	18.774	20.6874
Q92616	Q92616	sp|Q92616|GCN1_HUMAN eIF-2-alpha kinase activator GCN1 OS=Homo sapiens OX=9606 GN=GCN1 PE=1 SV=6	292.75	54.5	-0.330453	0.256748		33888000000	1476	136	0	323.31	23.7059	23.5641	23.7143	24.1158	24.0336	23.8262
Q92688	Q92688	sp|Q92688|AN32B_HUMAN Acidic leucine-rich nuclear phosphoprotein 32 family member B OS=Homo sapiens OX=9606 GN=ANP32B PE=1 SV=1	28.787	29.5	1.17147	1.11938	+	6260300000	105	9	0	69.133	25.231	25.0625	25.3186	24.5172	23.7475	23.8331
Q92696	Q92696	sp|Q92696|PGTA_HUMAN Geranylgeranyl transferase type-2 subunit alpha OS=Homo sapiens OX=9606 GN=RABGGTA PE=1 SV=2	65.071	21.3	1.72053	1.52874	+	694320000	31	11	0	54.349	21.9131	19.7645	20.682	19.4769	18.9463	18.7748
Q92733	Q92733	sp|Q92733|PRCC_HUMAN Proline-rich protein PRCC OS=Homo sapiens OX=9606 GN=PRCC PE=1 SV=1	52.417	22.6	-1.47359	0.962041	+	740530000	58	8	0	52.68	21.9293	18.1629	19.5777	23.3865	21.3054	19.3987
Q92734	Q92734	sp|Q92734|TFG_HUMAN Protein TFG OS=Homo sapiens OX=9606 GN=TFG PE=1 SV=2	43.447	34	0.332909	0.110528		5615700000	92	9	0	117.09	22.6306	21.4947	19.1194	22.6176	18.1698	21.4584
Q92766	Q92766	sp|Q92766|RREB1_HUMAN Ras-responsive element-binding protein 1 OS=Homo sapiens OX=9606 GN=RREB1 PE=1 SV=3	181.42	20.4	0.61879	0.317168		2589500000	159	24	0	323.31	23.5723	20.4306	23.1871	23.262	21.4801	20.5916
Q92769	Q92769	sp|Q92769|HDAC2_HUMAN Histone deacetylase 2 OS=Homo sapiens OX=9606 GN=HDAC2 PE=1 SV=2	55.364	49.6	1.19573	1.18581	+	38960000000	522	24	0	287.22	26.6974	26.542	26.8032	25.6514	25.2471	25.5568
Q92785	Q92785	sp|Q92785|REQU_HUMAN Zinc finger protein ubi-d4 OS=Homo sapiens OX=9606 GN=DPF2 PE=1 SV=2	44.155	17.6	0.682709	0.561073		746140000	40	5	0	55.807	21.8397	21.115	21.0856	21.4393	19.7111	20.8418
Q92797	Q92797	sp|Q92797|SYMPK_HUMAN Symplekin OS=Homo sapiens OX=9606 GN=SYMPK PE=1 SV=2	141.15	41.4	-1.07817	0.740591	+	4127100000	179	43	0	323.31	21.7679	22.1348	22.9273	23.2093	24.3829	22.4723
Q92804	Q92804	sp|Q92804|RBP56_HUMAN TATA-binding protein-associated factor 2N OS=Homo sapiens OX=9606 GN=TAF15 PE=1 SV=1	61.829	7.9	0.171923	0.0655854		704040000	35	5	0.0004779	5.3864	21.9611	20.8846	21.1894	19.2108	21.9675	22.3411
Q92817	Q92817	sp|Q92817|EVPL_HUMAN Envoplakin OS=Homo sapiens OX=9606 GN=EVPL PE=1 SV=3	231.6	10.6	-2.02988	1.4127	+	647590000	22	17	0	35.876	18.6603	18.6361	21.9694	22.1327	20.9195	22.3032
Q92820	Q92820	sp|Q92820|GGH_HUMAN Gamma-glutamyl hydrolase OS=Homo sapiens OX=9606 GN=GGH PE=1 SV=2	35.964	29.9	-0.0952142	0.0476		829110000	54	8	0	30.37	21.4659	20.7268	20.5267	21.7819	19.3799	21.8432
Q92841	Q92841	sp|Q92841|DDX17_HUMAN Probable ATP-dependent RNA helicase DDX17 OS=Homo sapiens OX=9606 GN=DDX17 PE=1 SV=2	80.272	52.5	-0.526779	0.423164		11368000000	388	35	0	323.31	24.7457	24.4292	24.0926	24.8925	25.5379	24.4175
Q92878	Q92878	sp|Q92878|RAD50_HUMAN DNA repair protein RAD50 OS=Homo sapiens OX=9606 GN=RAD50 PE=1 SV=1	153.89	55.2	-0.288677	0.220595		18189000000	487	76	0	323.31	24.0384	21.9839	21.8046	24.406	22.1355	22.1515
Q92879	Q92879	sp|Q92879|CELF1_HUMAN CUGBP Elav-like family member 1 OS=Homo sapiens OX=9606 GN=CELF1 PE=1 SV=2	52.063	23.5	0.226647	0.145003		5046100000	200	10	0	161.01	24.0257	21.0592	23.6156	24.6377	20.7934	22.5895
Q92900	Q92900	sp|Q92900|RENT1_HUMAN Regulator of nonsense transcripts 1 OS=Homo sapiens OX=9606 GN=UPF1 PE=1 SV=2	124.34	33.4	0.336826	0.219359		2081800000	140	33	0	158.64	22.4827	18.0872	21.5649	23.0084	17.88	20.236
Q92905	Q92905	sp|Q92905|CSN5_HUMAN COP9 signalosome complex subunit 5 OS=Homo sapiens OX=9606 GN=COPS5 PE=1 SV=4	37.578	55.1	1.0284	0.928505	+	8848000000	193	17	0	323.31	24.6967	23.508	23.9013	23.0121	22.7219	23.2867
Q92917	Q92917	sp|Q92917|GPKOW_HUMAN G-patch domain and KOW motifs-containing protein OS=Homo sapiens OX=9606 GN=GPKOW PE=1 SV=2	52.228	65.8	1.17494	0.81369	+	8082700000	251	25	0	323.31	24.582	23.9198	24.1599	24.9297	21.4892	22.718
Q92922	Q92922	sp|Q92922|SMRC1_HUMAN SWI/SNF complex subunit SMARCC1 OS=Homo sapiens OX=9606 GN=SMARCC1 PE=1 SV=3	122.87	38.5	-0.0646509	0.0429055		4625300000	159	37	0	323.31	23.6177	22.3619	21.9505	23.6016	22.3399	22.1825
Q92925	Q92925	sp|Q92925|SMRD2_HUMAN SWI/SNF-related matrix-associated actin-dependent regulator of chromatin subfamily D member 2 OS=Homo sapiens OX=9606 GN=SMARCD2 PE=1 SV=3	58.92	34.5	-0.834222	0.554993		829540000	33	14	0	155.08	19.9338	19.4395	21.2136	22.008	18.8577	22.2239
Q92945	Q92945	sp|Q92945|FUBP2_HUMAN Far upstream element-binding protein 2 OS=Homo sapiens OX=9606 GN=KHSRP PE=1 SV=4	73.114	66.2	2.18477	1.52271	+	37234000000	674	43	0	323.31	25.6698	25.7935	25.8048	25.243	23.1882	22.2826
Q92973	Q92973	sp|Q92973|TNPO1_HUMAN Transportin-1 OS=Homo sapiens OX=9606 GN=TNPO1 PE=1 SV=2	102.35	41.9	0.567079	0.489391		21804000000	543	32	0	323.31	25.4471	25.0483	24.9496	24.966	24.2654	24.5124
Q92974	Q92974	sp|Q92974|ARHG2_HUMAN Rho guanine nucleotide exchange factor 2 OS=Homo sapiens OX=9606 GN=ARHGEF2 PE=1 SV=4	111.54	51.7	-1.94546	0.936804	+	7368800000	351	47	0	323.31	24.5983	19.322	23.8819	24.9872	24.3025	24.3489
Q93008;O00507	Q93008	sp|Q93008|USP9X_HUMAN Probable ubiquitin carboxyl-terminal hydrolase FAF-X OS=Homo sapiens OX=9606 GN=USP9X PE=1 SV=3	292.28	39.3	2.65288	2.3508	+	22128000000	639	90	0	323.31	24.2703	23.4763	24.8948	21.4257	20.2075	23.0495
Q93009	Q93009	sp|Q93009|UBP7_HUMAN Ubiquitin carboxyl-terminal hydrolase 7 OS=Homo sapiens OX=9606 GN=USP7 PE=1 SV=2	128.3	51.8	-0.00574303	0.00360777		17675000000	485	55	0	323.31	24.7607	24.2173	24.1567	25.0606	23.9464	24.1449
Q93052	Q93052	sp|Q93052|LPP_HUMAN Lipoma-preferred partner OS=Homo sapiens OX=9606 GN=LPP PE=1 SV=1	65.746	48.7	2.81739	1.60249	+	2771200000	128	20	0	121.16	23.7133	21.32	23.377	22.2464	19.7211	17.9907
Q93096	Q93096	sp|Q93096|TP4A1_HUMAN Protein tyrosine phosphatase type IVA 1 OS=Homo sapiens OX=9606 GN=PTP4A1 PE=1 SV=2	19.815	40.5	-1.78609	1.47119	+	1285300000	77	6	0	24.146	22.4266	19.4107	21.1747	23.6238	22.4372	22.3094
Q969G3	Q969G3	sp|Q969G3|SMCE1_HUMAN SWI/SNF-related matrix-associated actin-dependent regulator of chromatin subfamily E member 1 OS=Homo sapiens OX=9606 GN=SMARCE1 PE=1 SV=2	46.649	53.8	-0.248249	0.165373		5664900000	146	21	0	323.31	23.2521	23.546	21.7962	23.1552	23.3069	22.877
Q96A49	Q96A49	sp|Q96A49|SYAP1_HUMAN Synapse-associated protein 1 OS=Homo sapiens OX=9606 GN=SYAP1 PE=1 SV=1	39.933	61.6	-0.24848	0.184233		13831000000	342	23	0	323.31	26.0904	24.5877	25.0177	26.1014	24.9048	25.435
Q96A65	Q96A65	sp|Q96A65|EXOC4_HUMAN Exocyst complex component 4 OS=Homo sapiens OX=9606 GN=EXOC4 PE=1 SV=1	110.5	25.4	0.923545	0.760278	+	1195900000	81	20	0	161.88	21.1871	21.1241	20.1235	21.0874	20.195	18.3817
Q96A72	Q96A72	sp|Q96A72|MGN2_HUMAN Protein mago nashi homolog 2 OS=Homo sapiens OX=9606 GN=MAGOHB PE=1 SV=1	17.276	50.7	-0.263555	0.158048		5599400000	94	8	0	47.706	22.9411	22.6605	22.1289	21.9809	23.6815	22.8587
Q96AC1	Q96AC1	sp|Q96AC1|FERM2_HUMAN Fermitin family homolog 2 OS=Homo sapiens OX=9606 GN=FERMT2 PE=1 SV=1	77.86	48.8	1.45751	1.18521	+	6314600000	171	30	0	274.25	22.4099	21.9133	22.0868	21.9928	19.3674	20.6773
Q96AE4	Q96AE4	sp|Q96AE4|FUBP1_HUMAN Far upstream element-binding protein 1 OS=Homo sapiens OX=9606 GN=FUBP1 PE=1 SV=3	67.56	63.4	0.133715	0.0881717		22642000000	520	35	0	323.31	25.0684	24.7808	24.332	25.504	24.2494	24.0267
Q96AX1	Q96AX1	sp|Q96AX1|VP33A_HUMAN Vacuolar protein sorting-associated protein 33A OS=Homo sapiens OX=9606 GN=VPS33A PE=1 SV=1	67.61	30.2	1.7832	1.21648	+	739310000	39	17	0	41.269	20.127	19.8456	21.5296	19.068	19.1841	17.9005
Q96B01	Q96B01	sp|Q96B01|R51A1_HUMAN RAD51-associated protein 1 OS=Homo sapiens OX=9606 GN=RAD51AP1 PE=1 SV=1	38.457	38.1	0.787312	0.26611		1549700000	59	11	0	131.86	22.9828	22.3237	22.0624	24.2963	23.0871	17.6236
Q96B23	Q96B23	sp|Q96B23|CR025_HUMAN Uncharacterized protein C18orf25 OS=Homo sapiens OX=9606 GN=C18orf25 PE=1 SV=3	43.395	21.5	1.44956	0.853102	+	845170000	27	7	0	64.836	24.7992	20.0465	22.1708	22.7617	20.748	19.1581
Q96B36	Q96B36	sp|Q96B36|AKTS1_HUMAN Proline-rich AKT1 substrate 1 OS=Homo sapiens OX=9606 GN=AKT1S1 PE=1 SV=1	27.383	58.2	2.82185	1.61297	+	6330000000	75	13	0	179.57	26.6228	24.8865	25.7684	25.7257	19.6512	23.4352
Q96BD5	Q96BD5	sp|Q96BD5|PF21A_HUMAN PHD finger protein 21A OS=Homo sapiens OX=9606 GN=PHF21A PE=1 SV=1	74.853	29.6	1.08356	0.736104	+	1659300000	107	18	0	323.31	22.6675	19.85	21.8843	22.9874	18.7954	19.3683
Q96BN8	Q96BN8	sp|Q96BN8|OTUL_HUMAN Ubiquitin thioesterase otulin OS=Homo sapiens OX=9606 GN=OTULIN PE=1 SV=3	40.262	42.3	3.74362	2.47589	+	1753900000	66	14	0	116.99	23.4136	23.1734	23.3449	21.4032	19.2046	18.0933
Q96BW5	Q96BW5	sp|Q96BW5|PTER_HUMAN Phosphotriesterase-related protein OS=Homo sapiens OX=9606 GN=PTER PE=1 SV=1	39.017	23.8	3.23369	2.90204	+	546710000	29	8	0	133.62	22.7592	21.3895	22.7598	19.4934	18.5895	19.1245
Q96C19	Q96C19	sp|Q96C19|EFHD2_HUMAN EF-hand domain-containing protein D2 OS=Homo sapiens OX=9606 GN=EFHD2 PE=1 SV=1	26.697	72.5	2.00693	1.62108	+	7728800000	186	15	0	182.3	25.0537	24.8713	24.3981	23.7855	21.5461	22.9707
Q96C86	Q96C86	sp|Q96C86|DCPS_HUMAN m7GpppX diphosphatase OS=Homo sapiens OX=9606 GN=DCPS PE=1 SV=2	38.608	38.6	2.79562	2.40777	+	963370000	35	13	0	96.39	22.2321	22.1938	22.3038	19.6545	18.4917	20.1966
Q96CN7	Q96CN7	sp|Q96CN7|ISOC1_HUMAN Isochorismatase domain-containing protein 1 OS=Homo sapiens OX=9606 GN=ISOC1 PE=1 SV=3	32.236	31.9	3.621	2.91978	+	1053400000	25	8	0	31.538	22.3478	23.6125	23.4529	18.9869	20.6959	18.8672
Q96CP2	Q96CP2	sp|Q96CP2|FWCH2_HUMAN FLYWCH family member 2 OS=Homo sapiens OX=9606 GN=FLYWCH2 PE=1 SV=1	14.563	87.1	0.25168	0.180483		50842000000	359	15	0	323.31	27.0633	26.5285	26.6998	27.2629	26.2502	26.0235
Q96CW6	Q96CW6	sp|Q96CW6|S7A6O_HUMAN Probable RNA polymerase II nuclear localization protein SLC7A6OS OS=Homo sapiens OX=9606 GN=SLC7A6OS PE=1 SV=2	35.027	13.6	1.73905	0.841773	+	96298000	5	4	0.00026178	8.383	22.2214	20.0624	21.7202	21.542	20.1794	17.0654
Q96D46	Q96D46	sp|Q96D46|NMD3_HUMAN 60S ribosomal export protein NMD3 OS=Homo sapiens OX=9606 GN=NMD3 PE=1 SV=1	57.603	21.9	0.167828	0.111288		1208900000	58	9	0	40.967	22.1847	18.6312	20.6078	22.3239	18.8165	19.7799
Q96DG6	Q96DG6	sp|Q96DG6|CMBL_HUMAN Carboxymethylenebutenolidase homolog OS=Homo sapiens OX=9606 GN=CMBL PE=1 SV=1	28.048	52.2	4.45726	3.4557	+	12204000000	192	19	0	100.89	24.4473	25.5346	25.9939	20.5421	20.2434	21.8185
Q96DI7	Q96DI7	sp|Q96DI7|SNR40_HUMAN U5 small nuclear ribonucleoprotein 40 kDa protein OS=Homo sapiens OX=9606 GN=SNRNP40 PE=1 SV=1	39.31	40.3	-1.28834	0.43611		3140900000	35	9	0	97.708	20.892	21.212	19.1717	20.9902	19.7633	24.3872
Q96EB6	Q96EB6	sp|Q96EB6|SIR1_HUMAN NAD-dependent protein deacetylase sirtuin-1 OS=Homo sapiens OX=9606 GN=SIRT1 PE=1 SV=2	81.68	35.6	0.976255	0.589789		1385200000	56	19	0	323.31	24.4001	17.7153	19.3752	22.12	18.6077	17.8341
Q96EI5;Q9H3H9	Q96EI5	sp|Q96EI5|TCAL4_HUMAN Transcription elongation factor A protein-like 4 OS=Homo sapiens OX=9606 GN=TCEAL4 PE=1 SV=2	24.647	71.6	3.69556	2.53616	+	2850800000	88	14	0	157.02	24.4878	24.2726	24.0094	21.7586	18.8443	21.0802
Q96EP5	Q96EP5	sp|Q96EP5|DAZP1_HUMAN DAZ-associated protein 1 OS=Homo sapiens OX=9606 GN=DAZAP1 PE=1 SV=1	43.383	19.2	1.31823	1.02569	+	552780000	29	6	0	47.517	21.9686	22.349	22.0017	21.9424	20.1084	20.3137
Q96EV2	Q96EV2	sp|Q96EV2|RBM33_HUMAN RNA-binding protein 33 OS=Homo sapiens OX=9606 GN=RBM33 PE=1 SV=3	129.98	21.1	-1.04484	0.691483	+	1265300000	78	19	0	107.16	24.3439	18.4446	21.2524	24.6946	21.1736	21.3072
Q96EZ8	Q96EZ8	sp|Q96EZ8|MCRS1_HUMAN Microspherule protein 1 OS=Homo sapiens OX=9606 GN=MCRS1 PE=1 SV=1	51.803	17.3	1.01768	0.787899	+	140110000	18	5	0	17.281	21.3251	20.4928	20.3803	21.1102	19.8576	18.1774
Q96F86	Q96F86	sp|Q96F86|EDC3_HUMAN Enhancer of mRNA-decapping protein 3 OS=Homo sapiens OX=9606 GN=EDC3 PE=1 SV=1	56.077	29.1	-0.154982	0.0727333		1301200000	67	12	0	85.482	21.2768	20.0433	20.666	22.0946	18.3644	21.9921
Q96FQ6	Q96FQ6	sp|Q96FQ6|S10AG_HUMAN Protein S100-A16 OS=Homo sapiens OX=9606 GN=S100A16 PE=1 SV=1	11.801	54.4	-0.442098	0.283986		3093600000	60	5	0	20.524	22.005	23.6993	24.17	23.7176	23.4844	23.9986
Q96FV9	Q96FV9	sp|Q96FV9|THOC1_HUMAN THO complex subunit 1 OS=Homo sapiens OX=9606 GN=THOC1 PE=1 SV=1	75.665	41.6	-1.74558	1.42238	+	3424400000	182	27	0	323.31	23.9068	22.5268	20.7479	24.3811	24.8288	23.2084
Q96FW1	Q96FW1	sp|Q96FW1|OTUB1_HUMAN Ubiquitin thioesterase OTUB1 OS=Homo sapiens OX=9606 GN=OTUB1 PE=1 SV=2	31.284	50.2	3.98159	3.28207	+	2629200000	87	12	0	172.29	24.5368	24.7346	24.6533	21.2337	20.3568	20.3895
Q96FX7	Q96FX7	sp|Q96FX7|TRM61_HUMAN tRNA (adenine(58)-N(1))-methyltransferase catalytic subunit TRMT61A OS=Homo sapiens OX=9606 GN=TRMT61A PE=1 SV=1	31.381	21.5	1.875	1.38779	+	244570000	14	4	0.0002891	12.128	21.7149	21.6135	21.2082	20.4344	18.1441	20.333
Q96G46	Q96G46	sp|Q96G46|DUS3L_HUMAN tRNA-dihydrouridine(47) synthase [NAD(P)(+)]-like OS=Homo sapiens OX=9606 GN=DUS3L PE=1 SV=2	72.593	44.8	3.76108	3.07177	+	3106300000	107	26	0	323.31	25.0516	22.2787	23.5906	20.4784	19.1766	19.9826
Q96GM5	Q96GM5	sp|Q96GM5|SMRD1_HUMAN SWI/SNF-related matrix-associated actin-dependent regulator of chromatin subfamily D member 1 OS=Homo sapiens OX=9606 GN=SMARCD1 PE=1 SV=2	58.232	38.6	0.646962	0.287474		1528800000	97	16	0	131.73	21.9782	21.7206	20.9071	21.8848	22.9899	17.7903
Q96GM8	Q96GM8	sp|Q96GM8|TOE1_HUMAN Target of EGR1 protein 1 OS=Homo sapiens OX=9606 GN=TOE1 PE=1 SV=1	56.547	36.3	2.63915	1.68075	+	2867400000	112	15	0	103.17	24.4165	23.5425	24.6798	23.6364	19.0247	22.0602
Q96GX5	Q96GX5	sp|Q96GX5|GWL_HUMAN Serine/threonine-protein kinase greatwall OS=Homo sapiens OX=9606 GN=MASTL PE=1 SV=1	97.318	19.5	0.0185051	0.0108115		755120000	43	12	0	47.703	22.463	20.1074	21.6988	22.9027	19.2794	22.0316
Q96GX9	Q96GX9	sp|Q96GX9|MTNB_HUMAN Methylthioribulose-1-phosphate dehydratase OS=Homo sapiens OX=9606 GN=APIP PE=1 SV=1	27.125	38.8	3.37201	2.75722	+	1329400000	54	8	0	86.94	21.5221	22.6058	21.396	18.9296	18.2762	18.202
Q96HC4	Q96HC4	sp|Q96HC4|PDLI5_HUMAN PDZ and LIM domain protein 5 OS=Homo sapiens OX=9606 GN=PDLIM5 PE=1 SV=5	63.944	37.8	2.41679	1.15833	+	2336100000	109	17	0	117.97	22.6324	22.7444	21.8096	23.2227	17.9786	18.7347
Q96HE7;Q86YB8	Q96HE7	sp|Q96HE7|ERO1A_HUMAN ERO1-like protein alpha OS=Homo sapiens OX=9606 GN=ERO1A PE=1 SV=2	54.392	29.9	1.89816	1.53493	+	858090000	52	13	0	124.48	23.3181	22.6488	21.4847	20.8031	20.0546	20.8995
Q96HR8	Q96HR8	sp|Q96HR8|NAF1_HUMAN H/ACA ribonucleoprotein complex non-core subunit NAF1 OS=Homo sapiens OX=9606 GN=NAF1 PE=1 SV=2	53.716	25.1	1.18251	0.979117	+	327550000	29	6	0	40.081	22.0107	18.5953	20.8339	21.2094	18.0937	18.5893
Q96I24	Q96I24	sp|Q96I24|FUBP3_HUMAN Far upstream element-binding protein 3 OS=Homo sapiens OX=9606 GN=FUBP3 PE=1 SV=2	61.64	52.1	-0.58899	0.47609		2293500000	145	24	0	134.5	23.2036	22.6667	22.1303	23.9965	23.704	22.0672
Q96I25	Q96I25	sp|Q96I25|SPF45_HUMAN Splicing factor 45 OS=Homo sapiens OX=9606 GN=RBM17 PE=1 SV=1	44.961	46.6	-0.69496	0.517329		1368800000	74	16	0	43.293	22.5231	21.9756	21.1546	22.1282	23.2041	22.4059
Q96IJ6	Q96IJ6	sp|Q96IJ6|GMPPA_HUMAN Mannose-1-phosphate guanyltransferase alpha OS=Homo sapiens OX=9606 GN=GMPPA PE=1 SV=1	46.291	19	0.723164	0.547383		902530000	65	7	0	32.242	22.1132	20.5904	21.6461	22.3933	19.0612	20.7258
Q96IP4;Q96A09	Q96IP4	sp|Q96IP4|TET5A_HUMAN Terminal nucleotidyltransferase 5A OS=Homo sapiens OX=9606 GN=TENT5A PE=1 SV=2	49.666	13.8	0.530828	0.278707		249940000	26	5	0	23.308	21.7188	18.0471	20.8607	20.9441	19.3322	18.7578
Q96IU4	Q96IU4	sp|Q96IU4|ABHEB_HUMAN Protein ABHD14B OS=Homo sapiens OX=9606 GN=ABHD14B PE=1 SV=1	22.345	18.6	0.0302003	0.00806991		1084100000	32	3	0	44.235	22.3425	17.3204	22.4904	21.7509	20.8346	19.4773
Q96IZ0	Q96IZ0	sp|Q96IZ0|PAWR_HUMAN PRKC apoptosis WT1 regulator protein OS=Homo sapiens OX=9606 GN=PAWR PE=1 SV=1	36.567	43.5	2.00162	1.48081	+	848500000	44	9	0	96.818	21.7369	22.563	21.1614	21.2831	19.3601	18.8133
Q96J01	Q96J01	sp|Q96J01|THOC3_HUMAN THO complex subunit 3 OS=Homo sapiens OX=9606 GN=THOC3 PE=1 SV=1	38.771	48.1	-0.0395934	0.0237539		1995400000	90	12	0	80.884	23.4914	22.5357	21.9083	22.8845	23.2341	21.9356
Q96JM3	Q96JM3	sp|Q96JM3|CHAP1_HUMAN Chromosome alignment-maintaining phosphoprotein 1 OS=Homo sapiens OX=9606 GN=CHAMP1 PE=1 SV=2	89.098	45.6	1.30371	1.2241	+	2724300000	143	35	0	243.4	22.5337	21.2825	22.7936	21.7514	20.025	20.9222
Q96JP5	Q96JP5	sp|Q96JP5|ZFP91_HUMAN E3 ubiquitin-protein ligase ZFP91 OS=Homo sapiens OX=9606 GN=ZFP91 PE=1 SV=1	63.444	26.5	-0.0421041	0.0271656		1733700000	81	11	0	79.947	24.1346	22.1563	22.7014	24.4635	22.1793	22.4757
Q96K17	Q96K17	sp|Q96K17|BT3L4_HUMAN Transcription factor BTF3 homolog 4 OS=Homo sapiens OX=9606 GN=BTF3L4 PE=1 SV=1	17.27	67.7	-0.276822	0.137286		2424700000	102	8	0	50.689	22.7474	20.1478	20.5432	23.1597	18.757	22.3522
Q96K76	Q96K76	sp|Q96K76|UBP47_HUMAN Ubiquitin carboxyl-terminal hydrolase 47 OS=Homo sapiens OX=9606 GN=USP47 PE=1 SV=3	157.31	43.8	1.5815	1.28509	+	7419600000	233	53	0	323.31	24.3066	22.0542	23.1623	23.0911	21.3337	20.3538
Q96KB5	Q96KB5	sp|Q96KB5|TOPK_HUMAN Lymphokine-activated killer T-cell-originated protein kinase OS=Homo sapiens OX=9606 GN=PBK PE=1 SV=3	36.085	64.9	3.74894	3.0668	+	8036900000	168	19	0	148.62	25.2836	23.5938	24.9047	22.3904	19.3543	20.7905
Q96KG9	Q96KG9	sp|Q96KG9|SCYL1_HUMAN N-terminal kinase-like protein OS=Homo sapiens OX=9606 GN=SCYL1 PE=1 SV=1	89.63	30.6	0.090615	0.0307076		4383400000	145	20	0	261.35	24.6726	22.5617	26.1015	25.5318	24.3714	23.1608
Q96KQ7	Q96KQ7	sp|Q96KQ7|EHMT2_HUMAN Histone-lysine N-methyltransferase EHMT2 OS=Homo sapiens OX=9606 GN=EHMT2 PE=1 SV=3	132.37	20.1	-1.72547	1.66966	+	951320000	61	18	0	79.606	21.6689	21.4521	20.9435	23.4104	23.6413	22.1892
Q96KR1	Q96KR1	sp|Q96KR1|ZFR_HUMAN Zinc finger RNA-binding protein OS=Homo sapiens OX=9606 GN=ZFR PE=1 SV=2	117.01	26.9	-0.463856	0.376582		2843900000	148	22	0	323.31	24.1932	23.2232	22.0443	24.7928	23.3041	22.7553
Q96L91;Q6ZTU2	Q96L91	sp|Q96L91|EP400_HUMAN E1A-binding protein p400 OS=Homo sapiens OX=9606 GN=EP400 PE=1 SV=4	343.48	22.3	-0.57753	0.409539		1794700000	212	48	0	311.61	22.7789	20.2013	17.4389	23.2828	19.8456	19.0232
Q96M27	Q96M27	sp|Q96M27|PRRC1_HUMAN Protein PRRC1 OS=Homo sapiens OX=9606 GN=PRRC1 PE=1 SV=1	46.701	18	-0.278858	0.18676		797390000	45	6	0	48.94	21.8085	19.5262	21.7376	22.9509	19.2356	21.7224
Q96N67;Q96HP0	Q96N67	sp|Q96N67|DOCK7_HUMAN Dedicator of cytokinesis protein 7 OS=Homo sapiens OX=9606 GN=DOCK7 PE=1 SV=4	242.56	21.8	1.75723	1.4097	+	1766300000	115	41	0	323.31	20.3928	19.5485	21.9702	18.3526	19.0577	19.2294
Q96NU1	Q96NU1	sp|Q96NU1|SAM11_HUMAN Sterile alpha motif domain-containing protein 11 OS=Homo sapiens OX=9606 GN=SAMD11 PE=1 SV=3	72.707	9.8	1.24957	0.54259		415510000	24	4	0	41.736	21.1531	22.4366	22.5139	22.0002	18.1664	22.1884
Q96P11	Q96P11	sp|Q96P11|NSUN5_HUMAN Probable 28S rRNA (cytosine-C(5))-methyltransferase OS=Homo sapiens OX=9606 GN=NSUN5 PE=1 SV=2	46.691	24	0.297541	0.1282		467150000	53	9	0	45.809	22.2313	19.8723	21.7207	23.0254	20.8081	19.0981
Q96P16	Q96P16	sp|Q96P16|RPR1A_HUMAN Regulation of nuclear pre-mRNA domain-containing protein 1A OS=Homo sapiens OX=9606 GN=RPRD1A PE=1 SV=1	35.719	39.7	2.49712	1.67835	+	563070000	50	10	0	48.649	21.9838	21.3042	20.6688	21.2675	18.6414	16.5566
Q96P63	Q96P63	sp|Q96P63|SPB12_HUMAN Serpin B12 OS=Homo sapiens OX=9606 GN=SERPINB12 PE=1 SV=1	46.276	23.7	-1.33799	1.17281	+	1618100000	97	10	0	56.038	21.758	23.2636	22.4816	23.7194	23.6885	24.1092
Q96P70	Q96P70	sp|Q96P70|IPO9_HUMAN Importin-9 OS=Homo sapiens OX=9606 GN=IPO9 PE=1 SV=3	115.96	34.5	3.36106	1.86781	+	11644000000	359	33	0	323.31	24.2133	24.185	24.8278	23.1535	20.8061	19.1833
Q96PK6	Q96PK6	sp|Q96PK6|RBM14_HUMAN RNA-binding protein 14 OS=Homo sapiens OX=9606 GN=RBM14 PE=1 SV=2	69.491	27.2	-1.62292	1.43158	+	972360000	72	16	0	52.467	22.5192	21.4201	19.7985	23.1921	23.3422	22.0723
Q96PU8	Q96PU8	sp|Q96PU8|QKI_HUMAN Protein quaking OS=Homo sapiens OX=9606 GN=QKI PE=1 SV=1	37.67	31.1	-1.6071	0.779449	+	2823800000	119	9	0	37.997	24.2015	19.2168	24.1008	24.3031	23.7195	24.3178
Q96PZ0	Q96PZ0	sp|Q96PZ0|PUS7_HUMAN Pseudouridylate synthase 7 homolog OS=Homo sapiens OX=9606 GN=PUS7 PE=1 SV=2	75.035	67.6	2.82369	1.74385	+	7981000000	212	39	0	323.31	24.5127	21.4149	25.4434	22.5547	19.9724	20.3728
Q96Q11	Q96Q11	sp|Q96Q11|TRNT1_HUMAN CCA tRNA nucleotidyltransferase 1, mitochondrial OS=Homo sapiens OX=9606 GN=TRNT1 PE=1 SV=2	50.127	47.2	4.10479	2.70896	+	1519800000	76	19	0	108.84	23.8633	22.8492	23.13	17.9467	19.6309	19.9506
Q96QA5	Q96QA5	sp|Q96QA5|GSDMA_HUMAN Gasdermin-A OS=Homo sapiens OX=9606 GN=GSDMA PE=1 SV=4	49.364	26.5	-1.63013	1.37796	+	1906800000	102	12	0	248.21	20.9644	23.1284	23.9408	23.7009	24.4087	24.8145
Q96QC0	Q96QC0	sp|Q96QC0|PP1RA_HUMAN Serine/threonine-protein phosphatase 1 regulatory subunit 10 OS=Homo sapiens OX=9606 GN=PPP1R10 PE=1 SV=1	99.057	36.2	-0.19382	0.134347		8532800000	366	33	0	217.15	25.0172	23.9207	24.1185	25.613	24.1856	23.8393
Q96QD8	Q96QD8	sp|Q96QD8|S38A2_HUMAN Sodium-coupled neutral amino acid transporter 2 OS=Homo sapiens OX=9606 GN=SLC38A2 PE=1 SV=2	56.025	8.7	1.0988	0.625974	+	1199100000	27	3	0.00026267	8.4646	24.9041	23.3541	23.5117	25.1727	20.1237	23.1771
Q96QK1	Q96QK1	sp|Q96QK1|VPS35_HUMAN Vacuolar protein sorting-associated protein 35 OS=Homo sapiens OX=9606 GN=VPS35 PE=1 SV=2	91.706	38.8	1.3895	0.919744	+	12858000000	265	26	0	323.31	22.6382	22.879	23.1157	22.1086	19.6434	22.7124
Q96R06	Q96R06	sp|Q96R06|SPAG5_HUMAN Sperm-associated antigen 5 OS=Homo sapiens OX=9606 GN=SPAG5 PE=1 SV=2	134.42	43.9	0.177935	0.112878		4685600000	191	37	0	323.31	24.4036	19.2944	23.3941	24.7387	19.4751	22.3445
Q96RE7	Q96RE7	sp|Q96RE7|NACC1_HUMAN Nucleus accumbens-associated protein 1 OS=Homo sapiens OX=9606 GN=NACC1 PE=1 SV=1	57.258	31.7	2.38703	1.68967	+	2068000000	109	12	0	287.62	23.9988	22.5078	23.8331	23.001	18.4537	21.7239
Q96RL1	Q96RL1	sp|Q96RL1|UIMC1_HUMAN BRCA1-A complex subunit RAP80 OS=Homo sapiens OX=9606 GN=UIMC1 PE=1 SV=2	79.727	34.1	0.185809	0.076813		789500000	45	15	0	85.489	23.1899	18.1118	20.9546	22.4881	20.1431	19.0677
Q96RS6	Q96RS6	sp|Q96RS6|NUDC1_HUMAN NudC domain-containing protein 1 OS=Homo sapiens OX=9606 GN=NUDCD1 PE=1 SV=2	66.755	42.9	3.86266	2.63463	+	4138900000	142	19	0	323.31	23.8176	22.2175	22.3027	21.663	17.2965	17.7904
Q96RU2	Q96RU2	sp|Q96RU2|UBP28_HUMAN Ubiquitin carboxyl-terminal hydrolase 28 OS=Homo sapiens OX=9606 GN=USP28 PE=1 SV=1	122.49	23.4	0.850041	0.790008	+	1224100000	63	21	0	289.33	23.069	21.2454	21.4888	22.1657	20.6769	20.4104
Q96S55	Q96S55	sp|Q96S55|WRIP1_HUMAN ATPase WRNIP1 OS=Homo sapiens OX=9606 GN=WRNIP1 PE=1 SV=2	72.132	38.2	1.04439	0.80928	+	3624700000	134	22	0	215.88	25.2176	21.6126	23.0114	25.3009	20.4124	20.9951
Q96S59	Q96S59	sp|Q96S59|RANB9_HUMAN Ran-binding protein 9 OS=Homo sapiens OX=9606 GN=RANBP9 PE=1 SV=1	77.846	26.9	0.986923	0.840925	+	1147000000	51	16	0	73.2	19.6844	19.7361	21.1315	18.7566	17.9689	20.8658
Q96SB4	Q96SB4	sp|Q96SB4|SRPK1_HUMAN SRSF protein kinase 1 OS=Homo sapiens OX=9606 GN=SRPK1 PE=1 SV=2	74.324	10.8	0.5857	0.379619		258380000	11	5	0	18.862	22.0163	18.713	21.3675	22.0143	18.9431	19.3822
Q96SN8	Q96SN8	sp|Q96SN8|CK5P2_HUMAN CDK5 regulatory subunit-associated protein 2 OS=Homo sapiens OX=9606 GN=CDK5RAP2 PE=1 SV=5	215.04	15.1	-0.0802733	0.0452626		464670000	30	25	0	117.47	19.2859	19.8372	18.7928	20.1758	18.8573	19.1235
Q96ST2	Q96ST2	sp|Q96ST2|IWS1_HUMAN Protein IWS1 homolog OS=Homo sapiens OX=9606 GN=IWS1 PE=1 SV=2	91.954	26.1	3.00154	1.99073	+	7572300000	181	24	0	126.68	26.5521	26.0207	26.2668	25.4116	22.6955	21.7278
Q96ST3	Q96ST3	sp|Q96ST3|SIN3A_HUMAN Paired amphipathic helix protein Sin3a OS=Homo sapiens OX=9606 GN=SIN3A PE=1 SV=2	145.17	34.6	-1.38973	0.757891	+	7386300000	279	41	0	323.31	23.7533	20.1183	21.9594	23.4311	23.8614	22.7078
Q96SY0	Q96SY0	sp|Q96SY0|INT14_HUMAN Integrator complex subunit 14 OS=Homo sapiens OX=9606 GN=INTS14 PE=1 SV=2	57.47	22.4	2.00792	1.55311	+	467690000	24	9	0	41.988	21.8772	22.4057	20.9071	19.9717	19.0735	20.1211
Q96T37;Q8NDT2	Q96T37	sp|Q96T37|RBM15_HUMAN RNA-binding protein 15 OS=Homo sapiens OX=9606 GN=RBM15 PE=1 SV=2	107.19	29.1	-2.20189	1.59514	+	1045700000	89	20	0	78.806	23.3892	20.7674	20.8643	24.1076	24.4387	23.0802
Q96T51	Q96T51	sp|Q96T51|RUFY1_HUMAN RUN and FYVE domain-containing protein 1 OS=Homo sapiens OX=9606 GN=RUFY1 PE=1 SV=2	79.817	45.6	3.14344	2.58343	+	2660900000	113	30	0	225.83	23.4794	22.238	23.2771	20.127	20.1082	19.3289
Q96T58	Q96T58	sp|Q96T58|MINT_HUMAN Msx2-interacting protein OS=Homo sapiens OX=9606 GN=SPEN PE=1 SV=1	402.24	10	-1.92872	1.52757	+	424270000	38	23	0	86.592	19.9647	20.3634	20.4587	23.0952	22.2927	21.1851
Q96T76	Q96T76	sp|Q96T76|MMS19_HUMAN MMS19 nucleotide excision repair protein homolog OS=Homo sapiens OX=9606 GN=MMS19 PE=1 SV=2	113.29	30	3.13543	2.84525	+	2161400000	94	24	0	142.88	23.2206	22.2973	23.6143	20.5384	18.9484	20.2391
Q96T88	Q96T88	sp|Q96T88|UHRF1_HUMAN E3 ubiquitin-protein ligase UHRF1 OS=Homo sapiens OX=9606 GN=UHRF1 PE=1 SV=1	89.813	37.2	2.9437	2.35536	+	2694200000	102	23	0	172.78	23.2341	22.5373	21.8216	21.1238	18.3723	19.2657
Q96TA1	Q96TA1	sp|Q96TA1|NIBA2_HUMAN Protein Niban 2 OS=Homo sapiens OX=9606 GN=NIBAN2 PE=1 SV=3	84.137	41.3	1.52561	0.775536	+	5107100000	211	25	0	249.54	22.3318	20.9786	22.8191	23.1248	19.5097	18.9181
Q99426	Q99426	sp|Q99426|TBCB_HUMAN Tubulin-folding cofactor B OS=Homo sapiens OX=9606 GN=TBCB PE=1 SV=2	27.325	50.8	0.678614	0.411942		1701900000	51	12	0	193.8	21.5567	23.4762	23.577	22.5472	22.1598	21.8671
Q99436	Q99436	sp|Q99436|PSB7_HUMAN Proteasome subunit beta type-7 OS=Homo sapiens OX=9606 GN=PSMB7 PE=1 SV=1	29.965	37.2	-0.898318	0.832449	+	9358500000	111	10	0	80.078	21.8146	20.5541	22.2194	22.5551	21.8489	22.879
Q99439;Q15417	Q99439	sp|Q99439|CNN2_HUMAN Calponin-2 OS=Homo sapiens OX=9606 GN=CNN2 PE=1 SV=4	33.697	47.6	4.80991	2.44959	+	4259100000	112	14	0	122.82	25.2373	24.5826	25.7846	23.2736	18.4877	19.4136
Q99459	Q99459	sp|Q99459|CDC5L_HUMAN Cell division cycle 5-like protein OS=Homo sapiens OX=9606 GN=CDC5L PE=1 SV=2	92.25	48.9	-1.44736	1.22356	+	6016300000	202	30	0	228.77	22.8181	20.3513	20.5615	24.2465	22.7563	21.0702
Q99460	Q99460	sp|Q99460|PSMD1_HUMAN 26S proteasome non-ATPase regulatory subunit 1 OS=Homo sapiens OX=9606 GN=PSMD1 PE=1 SV=2	105.84	49.8	-0.728286	0.555434		11055000000	300	39	0	323.31	22.4827	20.6966	21.5257	22.1678	21.9412	22.7809
Q99471	Q99471	sp|Q99471|PFD5_HUMAN Prefoldin subunit 5 OS=Homo sapiens OX=9606 GN=PFDN5 PE=1 SV=2	17.328	72.1	1.65547	1.56409	+	4228200000	146	8	0	276.59	24.5589	23.8723	23.1319	22.548	21.8974	22.1513
Q99497	Q99497	sp|Q99497|PARK7_HUMAN Protein/nucleic acid deglycase DJ-1 OS=Homo sapiens OX=9606 GN=PARK7 PE=1 SV=2	19.891	81.5	4.11087	1.73973	+	32830000000	334	20	0	229.3	24.5342	26.7351	26.0942	18.5944	20.6632	25.7732
Q99536	Q99536	sp|Q99536|VAT1_HUMAN Synaptic vesicle membrane protein VAT-1 homolog OS=Homo sapiens OX=9606 GN=VAT1 PE=1 SV=2	41.92	44.8	-0.0750357	0.0395755		2608600000	103	14	0	120.08	22.694	21.1989	21.6732	23.7095	19.9831	22.0987
Q99541	Q99541	sp|Q99541|PLIN2_HUMAN Perilipin-2 OS=Homo sapiens OX=9606 GN=PLIN2 PE=1 SV=2	48.075	47.1	-0.892548	0.57106		1495200000	92	16	0	246.11	20.6723	19.719	21.7355	21.6854	22.0173	21.1017
Q99567	Q99567	sp|Q99567|NUP88_HUMAN Nuclear pore complex protein Nup88 OS=Homo sapiens OX=9606 GN=NUP88 PE=1 SV=2	83.541	28.1	0.992147	0.655172	+	2438600000	165	18	0	214.62	23.7063	18.437	21.1262	23.6771	18.1438	18.4721
Q99570	Q99570	sp|Q99570|PI3R4_HUMAN Phosphoinositide 3-kinase regulatory subunit 4 OS=Homo sapiens OX=9606 GN=PIK3R4 PE=1 SV=3	153.1	19.3	0.410629	0.261447		912060000	56	22	0	61.597	20.3597	21.316	19.9161	20.4073	19.6618	20.2908
Q99575	Q99575	sp|Q99575|POP1_HUMAN Ribonucleases P/MRP protein subunit POP1 OS=Homo sapiens OX=9606 GN=POP1 PE=1 SV=2	114.71	22.8	1.96896	1.30016	+	1356000000	79	19	0	88.059	22.8212	22.6987	22.3937	22.0609	21.4992	18.4467
Q99584	Q99584	sp|Q99584|S10AD_HUMAN Protein S100-A13 OS=Homo sapiens OX=9606 GN=S100A13 PE=1 SV=1	11.471	48	2.34095	1.44601	+	4843100000	68	5	0	35.18	22.9074	23.0902	23.1463	20.8191	18.6819	22.62
Q99590	Q99590	sp|Q99590|SCAFB_HUMAN Protein SCAF11 OS=Homo sapiens OX=9606 GN=SCAF11 PE=1 SV=2	164.65	15	-0.0176957	0.00738038		1560700000	45	16	0	61.842	23.5851	22.7619	22.4788	22.9692	24.775	21.1346
Q99598	Q99598	sp|Q99598|TSNAX_HUMAN Translin-associated protein X OS=Homo sapiens OX=9606 GN=TSNAX PE=1 SV=1	33.112	60.3	3.98785	2.71306	+	3889900000	100	17	0	253.02	22.1455	24.4821	24.1789	19.3993	18.8622	20.5815
Q99613;B5ME19	Q99613;B5ME19	sp|Q99613|EIF3C_HUMAN Eukaryotic translation initiation factor 3 subunit C OS=Homo sapiens OX=9606 GN=EIF3C PE=1 SV=1;sp|B5ME19|EIFCL_HUMAN Eukaryotic translation initiation factor 3 subunit C-like protein OS=Homo sapiens OX=9606 GN=EIF3CL PE=1 SV=1	105.34	40.2	-0.31735	0.211407		12965000000	303	40	0	323.31	24.1291	22.3381	21.8987	23.8503	22.2927	23.1749
Q99614	Q99614	sp|Q99614|TTC1_HUMAN Tetratricopeptide repeat protein 1 OS=Homo sapiens OX=9606 GN=TTC1 PE=1 SV=1	33.526	74.3	1.87611	1.78368	+	3911700000	143	17	0	323.31	24.2816	22.7157	23.5206	23.0388	20.445	21.4059
Q99615	Q99615	sp|Q99615|DNJC7_HUMAN DnaJ homolog subfamily C member 7 OS=Homo sapiens OX=9606 GN=DNAJC7 PE=1 SV=2	56.44	54.7	1.06212	0.794764	+	8926200000	324	26	0	216.18	24.4158	23.4585	23.7943	24.4576	22.5015	21.5232
Q99627	Q99627	sp|Q99627|CSN8_HUMAN COP9 signalosome complex subunit 8 OS=Homo sapiens OX=9606 GN=COPS8 PE=1 SV=1	23.225	41.6	1.65934	1.60154	+	2893400000	65	7	0	187.09	23.2302	21.2305	23.4219	21.8119	19.0135	22.079
Q99661;Q8N4N8	Q99661	sp|Q99661|KIF2C_HUMAN Kinesin-like protein KIF2C OS=Homo sapiens OX=9606 GN=KIF2C PE=1 SV=2	81.312	40.4	2.33667	1.60389	+	5971100000	249	26	0	323.31	23.3395	23.2456	23.7593	22.725	20.7289	19.8804
Q99714	Q99714	sp|Q99714|HCD2_HUMAN 3-hydroxyacyl-CoA dehydrogenase type-2 OS=Homo sapiens OX=9606 GN=HSD17B10 PE=1 SV=3	26.923	48.3	2.83997	1.76244	+	1446400000	82	10	0	283.07	23.3099	23.5104	21.546	19.1567	19.7469	20.9429
Q99717	Q99717	sp|Q99717|SMAD5_HUMAN Mothers against decapentaplegic homolog 5 OS=Homo sapiens OX=9606 GN=SMAD5 PE=1 SV=1	52.258	23	0.750394	0.249655		2913600000	26	9	0	31.793	24.8591	19.6606	24.1441	26.4494	20.2151	19.7481
Q99729	Q99729	sp|Q99729|ROAA_HUMAN Heterogeneous nuclear ribonucleoprotein A/B OS=Homo sapiens OX=9606 GN=HNRNPAB PE=1 SV=2	36.224	17.5	0.309627	0.227853		1597900000	36	6	0	93.923	20.3223	21.9323	21.4386	19.6637	21.4446	21.6561
Q99733	Q99733	sp|Q99733|NP1L4_HUMAN Nucleosome assembly protein 1-like 4 OS=Homo sapiens OX=9606 GN=NAP1L4 PE=1 SV=1	42.823	46.9	0.298815	0.226028		18402000000	172	14	0	323.31	24.9973	23.2106	23.9989	24.4056	23.171	23.7339
Q99832	Q99832	sp|Q99832|TCPH_HUMAN T-complex protein 1 subunit eta OS=Homo sapiens OX=9606 GN=CCT7 PE=1 SV=2	59.366	75.5	0.0132402	0.00811241		60515000000	841	39	0	323.31	26.467	26.6846	26.7053	26.918	26.1821	26.7171
Q99873;Q9NR22	Q99873	sp|Q99873|ANM1_HUMAN Protein arginine N-methyltransferase 1 OS=Homo sapiens OX=9606 GN=PRMT1 PE=1 SV=3	42.461	63.3	4.96517	3.26546	+	24427000000	320	22	0	310.96	25.489	24.6511	25.2094	19.4811	19.1819	21.7911
Q99933	Q99933	sp|Q99933|BAG1_HUMAN BAG family molecular chaperone regulator 1 OS=Homo sapiens OX=9606 GN=BAG1 PE=1 SV=4	38.778	21.7	1.45344	1.17213	+	1908100000	75	8	0	116.98	22.7633	22.1008	22.3148	22.4405	20.5568	19.8213
Q99961	Q99961	sp|Q99961|SH3G1_HUMAN Endophilin-A2 OS=Homo sapiens OX=9606 GN=SH3GL1 PE=1 SV=1	41.489	54.9	1.8086	1.53561	+	8943100000	205	20	0	323.31	25.4835	24.6985	24.2708	24.0287	21.7809	23.2175
Q99962	Q99962	sp|Q99962|SH3G2_HUMAN Endophilin-A1 OS=Homo sapiens OX=9606 GN=SH3GL2 PE=1 SV=1	39.962	46.3	2.14547	1.22355	+	1044700000	51	15	0	57.146	23.2496	22.1975	21.5906	19.4927	19.1982	21.9104
Q99996	Q99996	sp|Q99996|AKAP9_HUMAN A-kinase anchor protein 9 OS=Homo sapiens OX=9606 GN=AKAP9 PE=1 SV=4	452.98	25.4	-4.11135	2.42976	+	2716400000	185	89	0	323.31	19.005	19.3277	17.29	21.8369	22.4254	23.6943
Q9BPX3	Q9BPX3	sp|Q9BPX3|CND3_HUMAN Condensin complex subunit 3 OS=Homo sapiens OX=9606 GN=NCAPG PE=1 SV=1	114.33	35.8	0.827028	0.629977	+	5748200000	194	34	0	323.31	22.5467	20.1589	23.1726	21.7038	20.32	21.3734
Q9BQ52	Q9BQ52	sp|Q9BQ52|RNZ2_HUMAN Zinc phosphodiesterase ELAC protein 2 OS=Homo sapiens OX=9606 GN=ELAC2 PE=1 SV=2	92.218	42.5	2.97402	2.62351	+	4064000000	134	26	0	308.36	24.3946	22.0873	23.7732	22.1629	18.64	20.5302
Q9BQ61	Q9BQ61	sp|Q9BQ61|TRIR_HUMAN Telomerase RNA component interacting RNase OS=Homo sapiens OX=9606 GN=TRIR PE=1 SV=1	18.419	27.8	0.16507	0.100797		1638400000	73	4	0	36.801	23.7079	23.8686	23.439	22.9871	24.6951	22.8381
Q9BQ70	Q9BQ70	sp|Q9BQ70|TCF25_HUMAN Transcription factor 25 OS=Homo sapiens OX=9606 GN=TCF25 PE=1 SV=1	76.666	32.8	0.717492	0.615913	+	3599300000	157	19	0	122.68	24.2342	23.1162	24.1326	24.0028	22.4312	22.8965
Q9BQ75	Q9BQ75	sp|Q9BQ75|CMS1_HUMAN Protein CMSS1 OS=Homo sapiens OX=9606 GN=CMSS1 PE=1 SV=2	31.884	14	0.787785	0.640366	+	163270000	12	4	0.0002666	8.9685	21.6255	19.2913	21.8706	21.6798	18.3071	20.4371
Q9BQA1	Q9BQA1	sp|Q9BQA1|MEP50_HUMAN Methylosome protein 50 OS=Homo sapiens OX=9606 GN=WDR77 PE=1 SV=1	36.724	51.2	0.36959	0.175917		5589900000	83	12	0	148.89	23.7445	18.9296	24.5773	22.9188	20.5589	22.6649
Q9BQE3	Q9BQE3	sp|Q9BQE3|TBA1C_HUMAN Tubulin alpha-1C chain OS=Homo sapiens OX=9606 GN=TUBA1C PE=1 SV=1	49.895	78.4	0.225318	0.161435		24046000000	285	42	0	323.31	24.0155	25.5874	26.4825	24.0488	24.9471	26.4136
Q9BQE5	Q9BQE5	sp|Q9BQE5|APOL2_HUMAN Apolipoprotein L2 OS=Homo sapiens OX=9606 GN=APOL2 PE=1 SV=1	37.092	28.5	0.842437	0.379058		3150100000	98	10	0	77.373	24.2126	21.4033	22.7395	23.6415	22.7627	19.4239
Q9BR76;A9Z1Z3	Q9BR76	sp|Q9BR76|COR1B_HUMAN Coronin-1B OS=Homo sapiens OX=9606 GN=CORO1B PE=1 SV=1	54.234	18.2	3.98832	2.12658	+	823250000	41	8	0	54.929	23.5598	24.0575	22.1144	21.0168	17.3071	19.4428
Q9BRA2	Q9BRA2	sp|Q9BRA2|TXD17_HUMAN Thioredoxin domain-containing protein 17 OS=Homo sapiens OX=9606 GN=TXNDC17 PE=1 SV=1	13.941	84.6	1.67256	1.33464	+	6431200000	70	9	0	90.5	20.8924	19.9452	21.3348	18.3378	19.583	19.2339
Q9BRF8	Q9BRF8	sp|Q9BRF8|CPPED_HUMAN Serine/threonine-protein phosphatase CPPED1 OS=Homo sapiens OX=9606 GN=CPPED1 PE=1 SV=3	35.548	26.4	3.41681	3.00982	+	697030000	30	7	0	62.988	23.3926	22.4089	24.5905	19.8054	19.5	20.8361
Q9BRP1	Q9BRP1	sp|Q9BRP1|PDD2L_HUMAN Programmed cell death protein 2-like OS=Homo sapiens OX=9606 GN=PDCD2L PE=1 SV=1	39.416	23.5	0.93224	0.762516	+	250760000	13	7	0	92.853	22.3278	19.2409	21.4634	20.6939	19.2476	20.2939
Q9BRX2	Q9BRX2	sp|Q9BRX2|PELO_HUMAN Protein pelota homolog OS=Homo sapiens OX=9606 GN=PELO PE=1 SV=2	43.359	36.4	5.13574	2.3946	+	3348200000	111	16	0	126.33	25.4229	24.0026	24.7249	23.5013	17.0234	18.2186
Q9BSD7	Q9BSD7	sp|Q9BSD7|NTPCR_HUMAN Cancer-related nucleoside-triphosphatase OS=Homo sapiens OX=9606 GN=NTPCR PE=1 SV=1	20.713	57.4	0.165988	0.10254		2804000000	124	10	0	84.621	22.7597	22.4257	23.8585	22.7627	22.987	22.7962
Q9BSJ2	Q9BSJ2	sp|Q9BSJ2|GCP2_HUMAN Gamma-tubulin complex component 2 OS=Homo sapiens OX=9606 GN=TUBGCP2 PE=1 SV=2	102.53	25.3	-0.298795	0.216236		1593600000	79	19	0	136.51	22.1238	19.0399	20.4936	22.5782	19.7563	20.219
Q9BSV6	Q9BSV6	sp|Q9BSV6|SEN34_HUMAN tRNA-splicing endonuclease subunit Sen34 OS=Homo sapiens OX=9606 GN=TSEN34 PE=1 SV=1	33.652	53.5	1.7293	1.59553	+	992920000	59	13	0	133.35	24.0039	21.2879	22.5397	21.8098	20.347	20.4868
Q9BT78	Q9BT78	sp|Q9BT78|CSN4_HUMAN COP9 signalosome complex subunit 4 OS=Homo sapiens OX=9606 GN=COPS4 PE=1 SV=1	46.268	85.7	0.830541	0.73459	+	18762000000	294	33	0	323.31	24.3962	23.4827	23.8659	23.1261	22.5457	23.5814
Q9BTA9	Q9BTA9	sp|Q9BTA9|WAC_HUMAN WW domain-containing adapter protein with coiled-coil OS=Homo sapiens OX=9606 GN=WAC PE=1 SV=3	70.723	38.2	1.12397	0.837794	+	2644700000	132	17	0	323.31	23.402	21.8353	22.1449	23.6576	19.9417	20.4109
Q9BTC0	Q9BTC0	sp|Q9BTC0|DIDO1_HUMAN Death-inducer obliterator 1 OS=Homo sapiens OX=9606 GN=DIDO1 PE=1 SV=5	243.87	36.7	-0.568295	0.414171		9326400000	489	58	0	323.31	24.7885	22.5747	24.4923	25.3261	24.0439	24.1903
Q9BTC8	Q9BTC8	sp|Q9BTC8|MTA3_HUMAN Metastasis-associated protein MTA3 OS=Homo sapiens OX=9606 GN=MTA3 PE=1 SV=2	67.503	38.6	1.47602	1.26071	+	672740000	34	23	0	43.175	19.6731	20.1738	22.626	19.1734	18.579	20.2925
Q9BTD8	Q9BTD8	sp|Q9BTD8|RBM42_HUMAN RNA-binding protein 42 OS=Homo sapiens OX=9606 GN=RBM42 PE=1 SV=1	50.413	30.6	-0.906382	0.70957	+	1842900000	68	13	0	53.899	22.3231	23.0961	22.062	23.5447	24.7609	21.8948
Q9BTE3	Q9BTE3	sp|Q9BTE3|MCMBP_HUMAN Mini-chromosome maintenance complex-binding protein OS=Homo sapiens OX=9606 GN=MCMBP PE=1 SV=2	72.979	45	3.33036	2.68634	+	3501600000	118	25	0	150.96	23.918	23.0022	23.7406	21.3641	19.9611	19.3445
Q9BTE6	Q9BTE6	sp|Q9BTE6|AASD1_HUMAN Alanyl-tRNA editing protein Aarsd1 OS=Homo sapiens OX=9606 GN=AARSD1 PE=1 SV=2	45.479	36.2	2.28191	1.80591	+	459720000	31	12	0	42.069	20.5729	22.4934	21.8858	19.603	19.9524	18.551
Q9BTT0	Q9BTT0	sp|Q9BTT0|AN32E_HUMAN Acidic leucine-rich nuclear phosphoprotein 32 family member E OS=Homo sapiens OX=9606 GN=ANP32E PE=1 SV=1	30.692	38.1	1.66968	0.73371	+	2901700000	55	6	0	295.27	25.048	24.0946	23.7746	25.3787	19.1979	23.3316
Q9BTW9	Q9BTW9	sp|Q9BTW9|TBCD_HUMAN Tubulin-specific chaperone D OS=Homo sapiens OX=9606 GN=TBCD PE=1 SV=2	132.6	25.7	2.2912	2.00407	+	3261500000	95	24	0	323.31	21.9638	21.7503	24.1734	19.8103	20.2389	20.9648
Q9BTY7	Q9BTY7	sp|Q9BTY7|HGH1_HUMAN Protein HGH1 homolog OS=Homo sapiens OX=9606 GN=HGH1 PE=1 SV=1	42.129	70	1.66285	1.56116	+	4756100000	159	20	0	323.31	25.3013	24.3629	24.5848	23.9064	21.9993	23.3547
Q9BUF5	Q9BUF5	sp|Q9BUF5|TBB6_HUMAN Tubulin beta-6 chain OS=Homo sapiens OX=9606 GN=TUBB6 PE=1 SV=1	49.857	76.7	0.0491047	0.0323487		51771000000	516	31	0	323.31	27.5982	27.4534	27.7682	27.5799	27.4596	27.633
Q9BUJ2	Q9BUJ2	sp|Q9BUJ2|HNRL1_HUMAN Heterogeneous nuclear ribonucleoprotein U-like protein 1 OS=Homo sapiens OX=9606 GN=HNRNPUL1 PE=1 SV=2	95.737	30.5	-0.432301	0.159481		3264700000	105	21	0	99.383	23.0676	18.857	19.7112	23.5606	21.8625	17.5097
Q9BUK6;REV__P04114	Q9BUK6	sp|Q9BUK6|MSTO1_HUMAN Protein misato homolog 1 OS=Homo sapiens OX=9606 GN=MSTO1 PE=1 SV=1	61.835	14.6	1.83994	1.35231	+	513150000	22	7	0	28.41	22.399	22.1845	19.9126	22.0822	19.0797	17.8144
Q9BUL8	Q9BUL8	sp|Q9BUL8|PDC10_HUMAN Programmed cell death protein 10 OS=Homo sapiens OX=9606 GN=PDCD10 PE=1 SV=1	24.701	62.7	2.34114	1.50142	+	3763300000	97	12	0	122.17	24.314	23.2758	22.7635	23.8882	19.1762	20.2655
Q9BUQ8	Q9BUQ8	sp|Q9BUQ8|DDX23_HUMAN Probable ATP-dependent RNA helicase DDX23 OS=Homo sapiens OX=9606 GN=DDX23 PE=1 SV=3	95.581	30.9	-0.610772	0.325282		2997900000	101	22	0	82.079	22.4237	20.5079	21.5945	24.0719	22.0865	20.2
Q9BV38	Q9BV38	sp|Q9BV38|WDR18_HUMAN WD repeat-containing protein 18 OS=Homo sapiens OX=9606 GN=WDR18 PE=1 SV=2	47.405	20.1	-0.730207	0.572569		898620000	35	10	0	27.854	23.6543	22.4333	22.5476	23.449	23.7857	23.5912
Q9BV68	Q9BV68	sp|Q9BV68|RN126_HUMAN E3 ubiquitin-protein ligase RNF126 OS=Homo sapiens OX=9606 GN=RNF126 PE=1 SV=2	33.861	5.5	0.225959	0.0484895		489330000	18	2	0.00026205	8.4015	23.2697	18.0457	22.4826	23.0334	22.2902	17.7965
Q9BVC3	Q9BVC3	sp|Q9BVC3|DCC1_HUMAN Sister chromatid cohesion protein DCC1 OS=Homo sapiens OX=9606 GN=DSCC1 PE=1 SV=2	44.825	21.9	1.75707	1.08281	+	487320000	47	10	0	55.085	21.1259	21.4414	21.1314	21.4324	18.0581	18.937
Q9BVJ7	Q9BVJ7	sp|Q9BVJ7|DUS23_HUMAN Dual specificity protein phosphatase 23 OS=Homo sapiens OX=9606 GN=DUSP23 PE=1 SV=1	16.588	49.3	0.711501	0.58554		918470000	68	7	0	26.454	22.2249	22.4361	22.6292	22.2622	21.4395	21.454
Q9BVW5	Q9BVW5	sp|Q9BVW5|TIPIN_HUMAN TIMELESS-interacting protein OS=Homo sapiens OX=9606 GN=TIPIN PE=1 SV=2	34.555	18.6	0.326875	0.103355		553510000	16	5	0	141.84	23.6078	22.8721	19.6405	23.356	19.5042	22.2797
Q9BW19	Q9BW19	sp|Q9BW19|KIFC1_HUMAN Kinesin-like protein KIFC1 OS=Homo sapiens OX=9606 GN=KIFC1 PE=1 SV=2	73.747	36.1	-1.72566	1.29271	+	1193200000	54	17	0	127.74	22.9689	22.0973	18.9946	24.6534	22.5	22.0844
Q9BW27	Q9BW27	sp|Q9BW27|NUP85_HUMAN Nuclear pore complex protein Nup85 OS=Homo sapiens OX=9606 GN=NUP85 PE=1 SV=1	75.019	32.8	0.154198	0.0828012		882210000	40	17	0	94.771	19.8254	19.5501	20.9446	21.0593	18.4548	20.3434
Q9BW71	Q9BW71	sp|Q9BW71|HIRP3_HUMAN HIRA-interacting protein 3 OS=Homo sapiens OX=9606 GN=HIRIP3 PE=1 SV=3	61.956	21.6	0.916213	0.528526		1260300000	33	10	0	138.92	24.1593	17.0699	20.0908	22.1525	18.1636	18.2553
Q9BWD1	Q9BWD1	sp|Q9BWD1|THIC_HUMAN Acetyl-CoA acetyltransferase, cytosolic OS=Homo sapiens OX=9606 GN=ACAT2 PE=1 SV=2	41.35	54.2	0.745866	0.257579		6105000000	88	17	0	186.42	18.9807	21.1487	22.0698	20.9002	17.0417	22.0197
Q9BWE0	Q9BWE0	sp|Q9BWE0|REPI1_HUMAN Replication initiator 1 OS=Homo sapiens OX=9606 GN=REPIN1 PE=1 SV=1	63.574	11.1	1.98807	1.31103	+	408700000	21	5	0	95.759	23.3523	19.6493	22.3941	23.2755	17.2193	18.9367
Q9BWF3;Q9BQ04	Q9BWF3;Q9BQ04	sp|Q9BWF3|RBM4_HUMAN RNA-binding protein 4 OS=Homo sapiens OX=9606 GN=RBM4 PE=1 SV=1;sp|Q9BQ04|RBM4B_HUMAN RNA-binding protein 4B OS=Homo sapiens OX=9606 GN=RBM4B PE=1 SV=1	40.313	44	-0.913989	0.624614	+	1292300000	94	14	0	183.07	22.3234	19.7128	22.0051	23.0555	22.0251	21.7027
Q9BWU0	Q9BWU0	sp|Q9BWU0|NADAP_HUMAN Kanadaptin OS=Homo sapiens OX=9606 GN=SLC4A1AP PE=1 SV=1	88.813	34	2.91322	2.39236	+	2581300000	92	25	0	323.31	25.0461	21.4367	23.6839	23.2674	18.0512	20.1085
Q9BX40	Q9BX40	sp|Q9BX40|LS14B_HUMAN Protein LSM14 homolog B OS=Homo sapiens OX=9606 GN=LSM14B PE=1 SV=1	42.07	22.1	-1.26783	1.18385	+	133360000	10	4	0	39.361	19.6985	18.0101	20.1795	20.945	19.8451	20.9015
Q9BXB4	Q9BXB4	sp|Q9BXB4|OSB11_HUMAN Oxysterol-binding protein-related protein 11 OS=Homo sapiens OX=9606 GN=OSBPL11 PE=1 SV=2	83.642	10.8	0.848211	0.617156	+	354140000	33	6	0	24.075	21.5636	20.6592	21.9914	21.1669	18.5392	21.9635
Q9BXJ9	Q9BXJ9	sp|Q9BXJ9|NAA15_HUMAN N-alpha-acetyltransferase 15, NatA auxiliary subunit OS=Homo sapiens OX=9606 GN=NAA15 PE=1 SV=1	101.27	39	2.2206	1.92115	+	9168400000	159	37	0	102.88	23.0254	22.8237	22.1301	21.2676	19.5591	20.4907
Q9BXP5	Q9BXP5	sp|Q9BXP5|SRRT_HUMAN Serrate RNA effector molecule homolog OS=Homo sapiens OX=9606 GN=SRRT PE=1 SV=1	100.67	36.5	-0.090573	0.0605184		7443700000	211	29	0	323.31	25.3494	23.7736	23.6075	25.5587	24.0465	23.397
Q9BXR0	Q9BXR0	sp|Q9BXR0|TGT_HUMAN Queuine tRNA-ribosyltransferase catalytic subunit 1 OS=Homo sapiens OX=9606 GN=QTRT1 PE=1 SV=3	44.047	20.1	3.96712	2.89407	+	912210000	33	7	0	183.68	24.2501	22.4506	23.243	18.9569	18.7974	20.2882
Q9BY32	Q9BY32	sp|Q9BY32|ITPA_HUMAN Inosine triphosphate pyrophosphatase OS=Homo sapiens OX=9606 GN=ITPA PE=1 SV=2	21.445	32.5	4.18047	2.81426	+	1462300000	67	5	0	62.914	24.3301	23.6192	23.8186	20.7575	20.5114	17.9576
Q9BY41	Q9BY41	sp|Q9BY41|HDAC8_HUMAN Histone deacetylase 8 OS=Homo sapiens OX=9606 GN=HDAC8 PE=1 SV=2	41.757	16.7	3.10601	2.48383	+	602890000	33	6	0	37.588	22.8766	20.9999	22.9493	19.3873	19.0795	19.041
Q9BY42	Q9BY42	sp|Q9BY42|RTF2_HUMAN Replication termination factor 2 OS=Homo sapiens OX=9606 GN=RTF2 PE=1 SV=3	33.886	25.2	3.36758	2.65185	+	2230200000	56	8	0	40.73	22.8797	23.2305	22.7665	18.3966	20.0219	20.3555
Q9BY44	Q9BY44	sp|Q9BY44|EIF2A_HUMAN Eukaryotic translation initiation factor 2A OS=Homo sapiens OX=9606 GN=EIF2A PE=1 SV=3	64.989	52.5	0.342364	0.195935		4548100000	175	26	0	184.59	22.4261	20.0983	22.0249	23.4679	18.5701	21.4842
Q9BY77	Q9BY77	sp|Q9BY77|PDIP3_HUMAN Polymerase delta-interacting protein 3 OS=Homo sapiens OX=9606 GN=POLDIP3 PE=1 SV=2	46.089	37.5	-1.93529	1.69006	+	1267100000	95	12	0	102.32	22.1778	20.1432	18.7332	23.2299	22.9746	20.6556
Q9BZE4	Q9BZE4	sp|Q9BZE4|NOG1_HUMAN Nucleolar GTP-binding protein 1 OS=Homo sapiens OX=9606 GN=GTPBP4 PE=1 SV=3	73.964	23.2	-1.97197	1.68358	+	606130000	36	14	0	44.363	22.9767	18.2492	18.3394	24.2014	21.3125	19.9674
Q9BZK7	Q9BZK7	sp|Q9BZK7|TBL1R_HUMAN F-box-like/WD repeat-containing protein TBL1XR1 OS=Homo sapiens OX=9606 GN=TBL1XR1 PE=1 SV=1	55.594	52.5	0.0619272	0.0409322		19587000000	381	20	0	323.31	25.5156	25.2997	25.0922	25.254	25.3124	25.1553
Q9BZQ8	Q9BZQ8	sp|Q9BZQ8|NIBA1_HUMAN Protein Niban 1 OS=Homo sapiens OX=9606 GN=NIBAN1 PE=1 SV=1	103.13	31.5	0.0153681	0.00777263		3020000000	86	21	0	299.49	25.1099	21.8312	23.8361	23.8879	22.9704	23.8728
Q9BZX2;Q9HA47	Q9BZX2	sp|Q9BZX2|UCK2_HUMAN Uridine-cytidine kinase 2 OS=Homo sapiens OX=9606 GN=UCK2 PE=1 SV=1	29.299	49	0.866922	0.681026	+	5857800000	190	12	0	193.34	24.2935	23.489	23.797	24.1469	21.584	23.2477
Q9BZZ5	Q9BZZ5	sp|Q9BZZ5|API5_HUMAN Apoptosis inhibitor 5 OS=Homo sapiens OX=9606 GN=API5 PE=1 SV=3	59.004	43.3	-0.259416	0.134866		6859400000	253	23	0	323.31	23.964	19.5833	23.0408	24.0511	21.3775	21.9379
Q9C005	Q9C005	sp|Q9C005|DPY30_HUMAN Protein dpy-30 homolog OS=Homo sapiens OX=9606 GN=DPY30 PE=1 SV=1	11.25	87.9	-0.385365	0.266988		984090000	38	6	0	120.74	21.8551	20.6456	19.9813	21.9797	21.9459	19.7126
Q9C0B1	Q9C0B1	sp|Q9C0B1|FTO_HUMAN Alpha-ketoglutarate-dependent dioxygenase FTO OS=Homo sapiens OX=9606 GN=FTO PE=1 SV=3	58.281	63.6	3.32839	2.37762	+	3375600000	131	28	0	323.31	25.1362	23.8541	24.2265	23.4347	19.5	20.297
Q9C0C2	Q9C0C2	sp|Q9C0C2|TB182_HUMAN 182 kDa tankyrase-1-binding protein OS=Homo sapiens OX=9606 GN=TNKS1BP1 PE=1 SV=4	181.79	49.7	-0.228973	0.166383		11226000000	500	63	0	323.31	23.5093	23.7238	24.0149	23.8626	24.1547	23.9176
Q9C0C9	Q9C0C9	sp|Q9C0C9|UBE2O_HUMAN (E3-independent) E2 ubiquitin-conjugating enzyme OS=Homo sapiens OX=9606 GN=UBE2O PE=1 SV=3	141.29	31.2	0.28163	0.205466		3722400000	128	38	0	323.31	23.5081	20.6749	19.3349	23.2039	19.9701	19.4989
Q9GZP4	Q9GZP4	sp|Q9GZP4|PITH1_HUMAN PITH domain-containing protein 1 OS=Homo sapiens OX=9606 GN=PITHD1 PE=1 SV=1	24.178	42.2	2.26686	2.08348	+	848410000	39	8	0	25.828	23.6939	23.5938	23.5742	21.2457	20.7813	22.0343
Q9GZS1	Q9GZS1	sp|Q9GZS1|RPA49_HUMAN DNA-directed RNA polymerase I subunit RPA49 OS=Homo sapiens OX=9606 GN=POLR1E PE=1 SV=3	47.26	21	-0.499839	0.385199		415170000	24	8	0	16.002	22.6257	21.0863	20.3775	23.0645	20.99	21.5345
Q9GZS3	Q9GZS3	sp|Q9GZS3|WDR61_HUMAN WD repeat-containing protein 61 OS=Homo sapiens OX=9606 GN=WDR61 PE=1 SV=1	33.58	62	2.43925	1.85419	+	7594800000	198	17	0	286.88	25.2651	25.0644	25.0691	24.2344	22.4347	21.4117
Q9GZU8	Q9GZU8	sp|Q9GZU8|PIP30_HUMAN PSME3-interacting protein OS=Homo sapiens OX=9606 GN=FAM192A PE=1 SV=1	28.912	56.3	2.21737	2.04948	+	4952300000	133	16	0	178.04	25.815	23.0795	23.7894	23.8334	20.1385	22.0597
Q9GZZ1	Q9GZZ1	sp|Q9GZZ1|NAA50_HUMAN N-alpha-acetyltransferase 50 OS=Homo sapiens OX=9606 GN=NAA50 PE=1 SV=1	19.398	49.1	-0.906243	0.409178		4583600000	71	8	0	28.155	21.5098	20.9901	18.5318	21.6437	19.9979	22.1088
Q9GZZ9	Q9GZZ9	sp|Q9GZZ9|UBA5_HUMAN Ubiquitin-like modifier-activating enzyme 5 OS=Homo sapiens OX=9606 GN=UBA5 PE=1 SV=1	44.863	41.8	3.4984	1.56375	+	3776700000	152	11	0	186.27	24.8982	23.9913	23.7572	24.1631	17.1892	20.7991
Q9H063	Q9H063	sp|Q9H063|MAF1_HUMAN Repressor of RNA polymerase III transcription MAF1 homolog OS=Homo sapiens OX=9606 GN=MAF1 PE=1 SV=2	28.77	5.1	1.47031	1.03376	+	180180000	6	1	0.00029248	12.675	23.6957	21.5211	18.6385	22.0049	18.7082	18.7313
Q9H074	Q9H074	sp|Q9H074|PAIP1_HUMAN Polyadenylate-binding protein-interacting protein 1 OS=Homo sapiens OX=9606 GN=PAIP1 PE=1 SV=1	53.524	30.9	2.93056	2.29252	+	3659400000	128	13	0	69.487	23.9735	23.4716	23.1444	21.8113	19.1981	20.7884
Q9H0A8	Q9H0A8	sp|Q9H0A8|COMD4_HUMAN COMM domain-containing protein 4 OS=Homo sapiens OX=9606 GN=COMMD4 PE=1 SV=1	21.764	27.1	-1.23423	0.883939	+	437590000	28	4	0	29.834	20.5843	17.7995	20.7432	20.5208	20.4206	21.8883
Q9H0B6	Q9H0B6	sp|Q9H0B6|KLC2_HUMAN Kinesin light chain 2 OS=Homo sapiens OX=9606 GN=KLC2 PE=1 SV=1	68.934	46.1	0.636798	0.402489		1834900000	126	26	0	180.82	22.4214	19.9119	20.8859	23.056	17.903	20.3498
Q9H0C8	Q9H0C8	sp|Q9H0C8|ILKAP_HUMAN Integrin-linked kinase-associated serine/threonine phosphatase 2C OS=Homo sapiens OX=9606 GN=ILKAP PE=1 SV=1	42.906	25	0.939728	0.807297	+	780300000	48	10	0	34.279	21.2394	20.501	21.3833	20.826	19.8247	19.6538
Q9H0D6	Q9H0D6	sp|Q9H0D6|XRN2_HUMAN 5-3 exoribonuclease 2 OS=Homo sapiens OX=9606 GN=XRN2 PE=1 SV=1	108.58	30.7	-0.219473	0.159862		2477600000	140	21	0	143.96	23.715	23.8162	23.2536	24.1458	23.8081	23.4893
Q9H0E3	Q9H0E3	sp|Q9H0E3|SP130_HUMAN Histone deacetylase complex subunit SAP130 OS=Homo sapiens OX=9606 GN=SAP130 PE=1 SV=1	110.32	14.5	-0.559546	0.216093		686380000	31	13	0	65.885	22.0668	20.2433	21.0416	23.1958	23.0476	18.787
Q9H0E9	Q9H0E9	sp|Q9H0E9|BRD8_HUMAN Bromodomain-containing protein 8 OS=Homo sapiens OX=9606 GN=BRD8 PE=1 SV=2	135.33	20.6	0.000477473	0.000149386		1227600000	68	19	0	91.396	20.8593	20.4463	21.5665	23.2648	20.9201	18.6857
Q9H0G5	Q9H0G5	sp|Q9H0G5|NSRP1_HUMAN Nuclear speckle splicing regulatory protein 1 OS=Homo sapiens OX=9606 GN=NSRP1 PE=1 SV=1	66.389	23.3	0.729786	0.461737		1480200000	41	11	0	35.551	21.5612	21.5844	19.2227	21.9948	19.3116	18.8725
Q9H0H5	Q9H0H5	sp|Q9H0H5|RGAP1_HUMAN Rac GTPase-activating protein 1 OS=Homo sapiens OX=9606 GN=RACGAP1 PE=1 SV=1	71.026	39.6	0.471903	0.269769		1758600000	110	20	0	221.88	22.5474	19.535	21.9502	23.4715	19.1383	20.0072
Q9H0P0	Q9H0P0	sp|Q9H0P0|5NT3A_HUMAN Cytosolic 5-nucleotidase 3A OS=Homo sapiens OX=9606 GN=NT5C3A PE=1 SV=3	37.948	42.6	0.11693	0.0551725		1199300000	102	12	0	77.138	20.2901	18.8374	21.4463	21.9516	17.9135	20.3579
Q9H0U9	Q9H0U9	sp|Q9H0U9|TSYL1_HUMAN Testis-specific Y-encoded-like protein 1 OS=Homo sapiens OX=9606 GN=TSPYL1 PE=1 SV=3	49.192	12.4	0.0421181	0.0246888		5556700000	15	4	0	65.65	21.2801	20.0741	20.5661	22.1003	19.5521	20.1415
Q9H0W9	Q9H0W9	sp|Q9H0W9|CK054_HUMAN Ester hydrolase C11orf54 OS=Homo sapiens OX=9606 GN=C11orf54 PE=1 SV=1	35.117	20.6	2.27977	2.10142	+	1370900000	36	6	0	49.126	21.211	22.3079	23.1512	19.6284	19.4689	20.7335
Q9H147	Q9H147	sp|Q9H147|TDIF1_HUMAN Deoxynucleotidyltransferase terminal-interacting protein 1 OS=Homo sapiens OX=9606 GN=DNTTIP1 PE=1 SV=2	37.013	17.3	-1.09196	0.858544	+	204880000	15	5	0	18.555	20.0273	19.6181	21.3193	21.4249	21.5638	21.2519
Q9H1A4	Q9H1A4	sp|Q9H1A4|APC1_HUMAN Anaphase-promoting complex subunit 1 OS=Homo sapiens OX=9606 GN=ANAPC1 PE=1 SV=1	216.5	22.6	0.374866	0.277343		3118800000	148	36	0	172.01	23.447	21.294	22.5302	23.5672	21.0588	21.5205
Q9H1E1	Q9H1E1	sp|Q9H1E1|RNAS7_HUMAN Ribonuclease 7 OS=Homo sapiens OX=9606 GN=RNASE7 PE=1 SV=2	17.419	23.7	-2.12957	0.909649	+	70584000	8	3	0.00026497	8.7533	21.619	18.127	19.2781	20.2545	22.3838	22.7744
Q9H1E3	Q9H1E3	sp|Q9H1E3|NUCKS_HUMAN Nuclear ubiquitous casein and cyclin-dependent kinase substrate 1 OS=Homo sapiens OX=9606 GN=NUCKS1 PE=1 SV=1	27.296	24.7	1.49699	0.699158	+	4971200000	59	4	0	75.16	25.0698	23.2627	24.2706	23.923	19.0312	25.1579
Q9H1H9	Q9H1H9	sp|Q9H1H9|KI13A_HUMAN Kinesin-like protein KIF13A OS=Homo sapiens OX=9606 GN=KIF13A PE=1 SV=2	202.31	25.7	2.75907	0.819475	+	2937200000	106	35	0	263.94	20.1159	21.9641	24.609	22.1902	18.6355	17.5861
Q9H2G2	Q9H2G2	sp|Q9H2G2|SLK_HUMAN STE20-like serine/threonine-protein kinase OS=Homo sapiens OX=9606 GN=SLK PE=1 SV=1	142.69	44.5	1.61399	1.22106	+	8457000000	218	46	0	323.31	22.8988	22.8736	21.609	22.6945	20.111	19.7341
Q9H2M9	Q9H2M9	sp|Q9H2M9|RBGPR_HUMAN Rab3 GTPase-activating protein non-catalytic subunit OS=Homo sapiens OX=9606 GN=RAB3GAP2 PE=1 SV=1	155.98	30.3	1.28774	1.09858	+	6445200000	241	42	0	323.31	23.7276	21.0085	21.7575	23.2098	18.7631	20.6575
Q9H2P0	Q9H2P0	sp|Q9H2P0|ADNP_HUMAN Activity-dependent neuroprotector homeobox protein OS=Homo sapiens OX=9606 GN=ADNP PE=1 SV=1	123.56	21.1	-0.841303	0.446102		1044100000	59	19	0	159.53	22.688	20.8939	18.9525	21.3425	23.0901	20.6258
Q9H307	Q9H307	sp|Q9H307|PININ_HUMAN Pinin OS=Homo sapiens OX=9606 GN=PNN PE=1 SV=5	81.627	36.1	-3.40585	1.35555	+	2423000000	120	22	0	190.27	23.7512	18.2853	20.1507	24.4554	25.6522	22.2971
Q9H3K6	Q9H3K6	sp|Q9H3K6|BOLA2_HUMAN BolA-like protein 2 OS=Homo sapiens OX=9606 GN=BOLA2 PE=1 SV=1	10.116	88.4	4.97985	3.43154	+	12010000000	150	9	0	146.74	26.597	25.9694	26.7112	22.9293	20.4887	20.9201
Q9H3P7	Q9H3P7	sp|Q9H3P7|GCP60_HUMAN Golgi resident protein GCP60 OS=Homo sapiens OX=9606 GN=ACBD3 PE=1 SV=4	60.593	45.6	2.40921	1.84571	+	6135200000	188	21	0	323.31	24.8879	23.9359	23.7631	23.3374	20.0304	21.9914
Q9H3Q1	Q9H3Q1	sp|Q9H3Q1|BORG4_HUMAN Cdc42 effector protein 4 OS=Homo sapiens OX=9606 GN=CDC42EP4 PE=1 SV=1	37.979	47.8	-0.0166213	0.00763865		1609700000	99	13	0	323.31	22.9338	20.2542	20.5456	24.2277	20.6049	18.9508
Q9H3U1	Q9H3U1	sp|Q9H3U1|UN45A_HUMAN Protein unc-45 homolog A OS=Homo sapiens OX=9606 GN=UNC45A PE=1 SV=1	103.08	31.6	1.41702	1.4291	+	2926300000	135	27	0	157.7	22.7653	21.9906	21.3199	21.3872	20.6254	19.8121
Q9H4A3;Q96J92	Q9H4A3	sp|Q9H4A3|WNK1_HUMAN Serine/threonine-protein kinase WNK1 OS=Homo sapiens OX=9606 GN=WNK1 PE=1 SV=2	250.79	23	0.632511	0.242885		8766400000	354	51	0	316.56	23.2943	22.5453	23.4079	24.7863	22.7628	19.8009
Q9H4A4	Q9H4A4	sp|Q9H4A4|AMPB_HUMAN Aminopeptidase B OS=Homo sapiens OX=9606 GN=RNPEP PE=1 SV=2	72.595	52	7.52774	3.81685	+	8406400000	179	26	0	323.31	24.6855	25.6767	26.4652	19.3376	16.9811	17.9256
Q9H4A6	Q9H4A6	sp|Q9H4A6|GOLP3_HUMAN Golgi phosphoprotein 3 OS=Homo sapiens OX=9606 GN=GOLPH3 PE=1 SV=1	33.81	18.5	-0.715431	0.384321		261410000	17	4	0	22.114	19.6156	20.872	17.4985	21.9623	19.6662	18.5038
Q9H4L4	Q9H4L4	sp|Q9H4L4|SENP3_HUMAN Sentrin-specific protease 3 OS=Homo sapiens OX=9606 GN=SENP3 PE=1 SV=2	65.009	17.4	-3.26931	1.61311	+	680340000	39	8	0	64.834	24.0183	18.6038	17.8588	24.1619	23.3602	22.7666
Q9H582	Q9H582	sp|Q9H582|ZN644_HUMAN Zinc finger protein 644 OS=Homo sapiens OX=9606 GN=ZNF644 PE=1 SV=2	149.56	8.1	-0.834604	0.554973		157410000	20	7	0	26.908	20.0391	18.7449	20.3329	20.0215	21.1219	20.4774
Q9H5X1	Q9H5X1	sp|Q9H5X1|CIA2A_HUMAN Cytosolic iron-sulfur assembly component 2A OS=Homo sapiens OX=9606 GN=CIAO2A PE=1 SV=1	18.355	40.6	2.79476	2.23665	+	1018500000	35	6	0	23.778	24.2709	23.1883	24.013	21.5433	19.2537	22.291
Q9H6K1	Q9H6K1	sp|Q9H6K1|ILRUN_HUMAN Protein ILRUN OS=Homo sapiens OX=9606 GN=ILRUN PE=1 SV=2	32.871	26.2	2.47509	1.90425	+	315340000	21	6	0	81.791	22.6457	21.7695	21.7896	21.19	17.8545	19.735
Q9H6Q4	Q9H6Q4	sp|Q9H6Q4|CIAO3_HUMAN Cytosolic iron-sulfur assembly component 3 OS=Homo sapiens OX=9606 GN=CIAO3 PE=1 SV=1	53.02	13.4	0.80622	0.564961		506780000	23	6	0	15.684	22.6591	19.7324	21.8469	22.042	20.007	19.7707
Q9H6S0	Q9H6S0	sp|Q9H6S0|YTDC2_HUMAN 3-5 RNA helicase YTHDC2 OS=Homo sapiens OX=9606 GN=YTHDC2 PE=1 SV=2	160.25	7.9	0.30038	0.183662		172330000	14	10	0	80.185	20.9777	18.8898	21.3523	21.1321	19.3515	19.8351
Q9H6T0	Q9H6T0	sp|Q9H6T0|ESRP2_HUMAN Epithelial splicing regulatory protein 2 OS=Homo sapiens OX=9606 GN=ESRP2 PE=1 SV=1	78.4	12.5	-0.190407	0.130983		989580000	62	8	0	28.953	23.0624	22.0402	22.3597	23.3773	22.6248	22.0313
Q9H6T3	Q9H6T3	sp|Q9H6T3|RPAP3_HUMAN RNA polymerase II-associated protein 3 OS=Homo sapiens OX=9606 GN=RPAP3 PE=1 SV=2	75.718	35.9	-0.68313	0.55359		1607200000	84	21	0	266.95	21.0214	19.012	19.5965	22.1076	20.0748	19.4968
Q9H6Z4	Q9H6Z4	sp|Q9H6Z4|RANB3_HUMAN Ran-binding protein 3 OS=Homo sapiens OX=9606 GN=RANBP3 PE=1 SV=1	60.209	49	1.37342	1.29341	+	7324000000	214	23	0	323.31	25.9196	24.4726	24.9436	24.0536	22.9915	24.1704
Q9H773	Q9H773	sp|Q9H773|DCTP1_HUMAN dCTP pyrophosphatase 1 OS=Homo sapiens OX=9606 GN=DCTPP1 PE=1 SV=1	18.681	68.8	5.01956	2.68463	+	9167400000	154	15	0	242.62	26.0872	26.3174	26.1635	23.6396	20.135	19.7348
Q9H814	Q9H814	sp|Q9H814|PHAX_HUMAN Phosphorylated adapter RNA export protein OS=Homo sapiens OX=9606 GN=PHAX PE=1 SV=1	44.402	47.2	4.76824	3.30152	+	3638200000	82	17	0	214.77	25.1741	23.6176	24.4047	21.6756	18.6767	18.5394
Q9H8M7	Q9H8M7	sp|Q9H8M7|MINY3_HUMAN Ubiquitin carboxyl-terminal hydrolase MINDY-3 OS=Homo sapiens OX=9606 GN=MINDY3 PE=1 SV=1	49.724	18.9	1.34675	0.924476	+	202250000	19	7	0	32.937	22.7993	20.3514	21.0057	19.9355	20.4711	19.7096
Q9H8V3	Q9H8V3	sp|Q9H8V3|ECT2_HUMAN Protein ECT2 OS=Homo sapiens OX=9606 GN=ECT2 PE=1 SV=4	103.5	12.1	-0.784534	0.640757	+	361160000	16	10	0	25.14	21.0387	20.7061	20.9021	22.5532	20.7303	21.717
Q9H910	Q9H910	sp|Q9H910|JUPI2_HUMAN Jupiter microtubule associated homolog 2 OS=Homo sapiens OX=9606 GN=JPT2 PE=1 SV=1	20.063	63.7	2.79165	2.36767	+	5344900000	114	12	0	145.52	23.6678	23.0455	24.095	20.4885	21.2667	20.6782
Q9H974	Q9H974	sp|Q9H974|QTRT2_HUMAN Queuine tRNA-ribosyltransferase accessory subunit 2 OS=Homo sapiens OX=9606 GN=QTRT2 PE=1 SV=1	46.712	31.1	4.37292	2.3945	+	1209500000	36	10	0	114.34	23.6165	22.2165	24.3551	21.2089	18.3223	17.5382
Q9H9A5	Q9H9A5	sp|Q9H9A5|CNO10_HUMAN CCR4-NOT transcription complex subunit 10 OS=Homo sapiens OX=9606 GN=CNOT10 PE=1 SV=1	82.309	18.7	0.575134	0.382075		526680000	33	11	0	51.153	21.1827	20.6338	21.1173	21.5226	20.4266	19.2592
Q9H9A6	Q9H9A6	sp|Q9H9A6|LRC40_HUMAN Leucine-rich repeat-containing protein 40 OS=Homo sapiens OX=9606 GN=LRRC40 PE=1 SV=1	68.249	53.2	1.18706	0.7371	+	4439500000	217	30	0	166.47	23.4256	23.0855	23.1576	24.17	21.1771	20.7604
Q9H9B1	Q9H9B1	sp|Q9H9B1|EHMT1_HUMAN Histone-lysine N-methyltransferase EHMT1 OS=Homo sapiens OX=9606 GN=EHMT1 PE=1 SV=4	141.46	21.7	-1.21538	0.996876	+	1906000000	117	23	0	206.88	23.2102	21.2772	21.7581	23.5804	23.5539	22.7574
Q9H9T3	Q9H9T3	sp|Q9H9T3|ELP3_HUMAN Elongator complex protein 3 OS=Homo sapiens OX=9606 GN=ELP3 PE=1 SV=2	62.258	48.6	2.12861	1.31342	+	2672600000	116	25	0	91.155	22.8416	21.0376	23.6123	19.1888	21.0902	20.8268
Q9HA64	Q9HA64	sp|Q9HA64|KT3K_HUMAN Ketosamine-3-kinase OS=Homo sapiens OX=9606 GN=FN3KRP PE=1 SV=2	34.412	32	3.49232	2.83018	+	2664000000	56	9	0	47.513	22.8302	23.6537	24.3018	18.4877	21.0763	20.7447
Q9HA65	Q9HA65	sp|Q9HA65|TBC17_HUMAN TBC1 domain family member 17 OS=Homo sapiens OX=9606 GN=TBC1D17 PE=1 SV=2	72.727	17.6	1.32641	0.807361	+	514790000	37	11	0	28.653	22.1401	19.3752	21.8391	19.7039	20.1205	19.5509
Q9HAV4	Q9HAV4	sp|Q9HAV4|XPO5_HUMAN Exportin-5 OS=Homo sapiens OX=9606 GN=XPO5 PE=1 SV=1	136.31	34.4	4.88207	2.68258	+	6887100000	323	33	0	323.31	24.0803	23.6177	24.5936	21.6648	17.689	18.2916
Q9HB71	Q9HB71	sp|Q9HB71|CYBP_HUMAN Calcyclin-binding protein OS=Homo sapiens OX=9606 GN=CACYBP PE=1 SV=2	26.21	65.4	1.75641	1.1774	+	40738000000	525	21	0	254.8	25.1794	25.1833	25.1635	24.747	21.5725	23.9375
Q9HC35	Q9HC35	sp|Q9HC35|EMAL4_HUMAN Echinoderm microtubule-associated protein-like 4 OS=Homo sapiens OX=9606 GN=EML4 PE=1 SV=3	108.91	34.1	-1.01705	0.841246	+	6012700000	133	27	0	275.89	25.6316	23.9023	24.2061	25.7644	25.754	25.2727
Q9HC38	Q9HC38	sp|Q9HC38|GLOD4_HUMAN Glyoxalase domain-containing protein 4 OS=Homo sapiens OX=9606 GN=GLOD4 PE=1 SV=1	34.793	45.4	6.48005	3.71621	+	3516900000	103	16	0	58.779	24.2064	24.7156	24.1639	19.5048	17.0606	17.0804
Q9HCJ3	Q9HCJ3	sp|Q9HCJ3|RAVR2_HUMAN Ribonucleoprotein PTB-binding 2 OS=Homo sapiens OX=9606 GN=RAVER2 PE=1 SV=2	74.338	16.5	0.00684293	0.00246749		476580000	47	6	0	66.016	21.8372	19.1105	21.8084	22.3892	20.9754	19.371
Q9HCK8	Q9HCK8	sp|Q9HCK8|CHD8_HUMAN Chromodomain-helicase-DNA-binding protein 8 OS=Homo sapiens OX=9606 GN=CHD8 PE=1 SV=5	290.52	25.5	-0.574888	0.317757		4707700000	298	52	0	323.31	21.9084	18.5622	18.9837	22.6574	20.6559	17.8656
Q9HCN4	Q9HCN4	sp|Q9HCN4|GPN1_HUMAN GPN-loop GTPase 1 OS=Homo sapiens OX=9606 GN=GPN1 PE=1 SV=1	41.74	37.7	1.70461	0.874071	+	1027500000	52	9	0	126.21	24.2094	23.0961	22.9004	23.747	18.6474	22.6977
Q9HCS7	Q9HCS7	sp|Q9HCS7|SYF1_HUMAN Pre-mRNA-splicing factor SYF1 OS=Homo sapiens OX=9606 GN=XAB2 PE=1 SV=2	100.01	21.3	-0.404086	0.317151		628950000	39	17	0	69.183	22.1748	19.8968	20.1977	22.1946	20.318	20.969
Q9HCY8	Q9HCY8	sp|Q9HCY8|S10AE_HUMAN Protein S100-A14 OS=Homo sapiens OX=9606 GN=S100A14 PE=1 SV=1	11.662	52.9	-1.55607	1.21866	+	318500000	26	5	0	179.89	20.5949	19.5197	20.4269	23.1767	19.768	22.2649
Q9HD26	Q9HD26	sp|Q9HD26|GOPC_HUMAN Golgi-associated PDZ and coiled-coil motif-containing protein OS=Homo sapiens OX=9606 GN=GOPC PE=1 SV=1	50.519	49.1	3.71324	3.18033	+	4461900000	118	20	0	154.75	25.3278	23.4551	24.0363	22.1351	19.6342	19.9102
Q9HD42	Q9HD42	sp|Q9HD42|CHM1A_HUMAN Charged multivesicular body protein 1a OS=Homo sapiens OX=9606 GN=CHMP1A PE=1 SV=1	21.703	13.3	2.03088	1.53496	+	256590000	23	3	0.00051454	7.7066	20.7104	21.9485	20.7869	19.4626	18.3636	19.527
Q9NNW5	Q9NNW5	sp|Q9NNW5|WDR6_HUMAN WD repeat-containing protein 6 OS=Homo sapiens OX=9606 GN=WDR6 PE=1 SV=1	121.72	10.3	0.192541	0.0889958		272840000	13	7	0	43.182	20.8635	19.1426	21.0864	20.5116	20.7224	19.2807
Q9NP61	Q9NP61	sp|Q9NP61|ARFG3_HUMAN ADP-ribosylation factor GTPase-activating protein 3 OS=Homo sapiens OX=9606 GN=ARFGAP3 PE=1 SV=1	56.928	24.6	0.0747019	0.0352084		1043100000	76	10	0	36.353	21.9285	19.8418	21.7075	23.1558	20.084	20.0139
Q9NP72	Q9NP72	sp|Q9NP72|RAB18_HUMAN Ras-related protein Rab-18 OS=Homo sapiens OX=9606 GN=RAB18 PE=1 SV=1	22.977	27.2	-0.0746517	0.0486346		379030000	35	5	0.00028678	11.83	21.8809	21.0015	20.1555	21.5484	21.382	20.3314
Q9NP97;Q8TF09	Q9NP97;Q8TF09	sp|Q9NP97|DLRB1_HUMAN Dynein light chain roadblock-type 1 OS=Homo sapiens OX=9606 GN=DYNLRB1 PE=1 SV=3;sp|Q8TF09|DLRB2_HUMAN Dynein light chain roadblock-type 2 OS=Homo sapiens OX=9606 GN=DYNLRB2 PE=1 SV=1	10.921	74	0.213324	0.084612		1406900000	44	6	0	34.493	19.392	19.8954	18.9116	19.2751	17.4725	20.8115
Q9NPA3	Q9NPA3	sp|Q9NPA3|M1IP1_HUMAN Mid1-interacting protein 1 OS=Homo sapiens OX=9606 GN=MID1IP1 PE=1 SV=1	20.201	59	3.04975	1.30874	+	666010000	33	8	0	99.527	23.1939	18.8756	22.3029	17.1597	19.1912	18.8723
Q9NPA8	Q9NPA8	sp|Q9NPA8|ENY2_HUMAN Transcription and mRNA export factor ENY2 OS=Homo sapiens OX=9606 GN=ENY2 PE=1 SV=1	11.528	46.5	2.48991	1.65435	+	880710000	27	6	0	44.403	21.6973	22.5349	21.5336	18.9134	21.9124	17.4703
Q9NPD3	Q9NPD3	sp|Q9NPD3|EXOS4_HUMAN Exosome complex component RRP41 OS=Homo sapiens OX=9606 GN=EXOSC4 PE=1 SV=3	26.383	27.8	1.24745	1.23533	+	682080000	35	7	0	25.114	22.6782	21.6812	22.1382	21.6644	20.3494	20.7416
Q9NPF5	Q9NPF5	sp|Q9NPF5|DMAP1_HUMAN DNA methyltransferase 1-associated protein 1 OS=Homo sapiens OX=9606 GN=DMAP1 PE=1 SV=1	52.992	49.3	-1.34013	0.721788	+	2719100000	159	22	0	143.28	23.632	19.3463	22.0144	24.1289	23.1	21.7842
Q9NPQ8	Q9NPQ8	sp|Q9NPQ8|RIC8A_HUMAN Synembryn-A OS=Homo sapiens OX=9606 GN=RIC8A PE=1 SV=3	59.709	37.3	0.812308	0.689937	+	1561300000	88	16	0	88.47	23.9069	19.9855	22.9089	23.1144	19.8023	21.4477
Q9NQ88	Q9NQ88	sp|Q9NQ88|TIGAR_HUMAN Fructose-2,6-bisphosphatase TIGAR OS=Homo sapiens OX=9606 GN=TIGAR PE=1 SV=1	30.062	40.4	2.68295	2.42633	+	1659000000	65	8	0	121.04	22.8911	22.805	21.5656	20.6851	19.4163	19.1115
Q9NQC3	Q9NQC3	sp|Q9NQC3|RTN4_HUMAN Reticulon-4 OS=Homo sapiens OX=9606 GN=RTN4 PE=1 SV=2	129.93	12.3	1.22907	0.600308	+	593960000	38	9	0	75.2	22.3813	22.1958	21.054	19.5898	19.8406	22.5134
Q9NQG5	Q9NQG5	sp|Q9NQG5|RPR1B_HUMAN Regulation of nuclear pre-mRNA domain-containing protein 1B OS=Homo sapiens OX=9606 GN=RPRD1B PE=1 SV=1	36.899	39.6	0.615036	0.364652		1612300000	122	10	0	202.48	22.4772	21.9895	21.8281	23.5554	20.6046	20.2897
Q9NQP4	Q9NQP4	sp|Q9NQP4|PFD4_HUMAN Prefoldin subunit 4 OS=Homo sapiens OX=9606 GN=PFDN4 PE=1 SV=1	15.314	29.1	0.27598	0.0753561		265210000	16	3	0	149.32	23.2876	18.2041	21.6769	21.7403	21.8723	18.7281
Q9NQS1	Q9NQS1	sp|Q9NQS1|AVEN_HUMAN Cell death regulator Aven OS=Homo sapiens OX=9606 GN=AVEN PE=1 SV=1	38.506	35.6	1.25671	1.13207	+	515070000	28	10	0	68.701	21.837	20.904	21.4034	21.3682	19.1481	19.858
Q9NQW6	Q9NQW6	sp|Q9NQW6|ANLN_HUMAN Anillin OS=Homo sapiens OX=9606 GN=ANLN PE=1 SV=2	124.2	26.1	0.0569973	0.0293283		1471400000	88	25	0	248.83	21.4319	19.3474	21.3651	22.1301	19.9193	19.924
Q9NR09	Q9NR09	sp|Q9NR09|BIRC6_HUMAN Baculoviral IAP repeat-containing protein 6 OS=Homo sapiens OX=9606 GN=BIRC6 PE=1 SV=2	530.25	17.1	0.520116	0.339516		2571500000	149	62	0	323.31	18.302	19.4494	21.9571	18.2999	19.7165	20.1317
Q9NR28	Q9NR28	sp|Q9NR28|DBLOH_HUMAN Diablo homolog, mitochondrial OS=Homo sapiens OX=9606 GN=DIABLO PE=1 SV=1	27.131	38.1	1.33887	1.03929	+	1335200000	26	8	0	151.82	22.3048	23.26	20.9555	20.073	21.4961	20.9346
Q9NR31	Q9NR31	sp|Q9NR31|SAR1A_HUMAN GTP-binding protein SAR1a OS=Homo sapiens OX=9606 GN=SAR1A PE=1 SV=1	22.367	73.7	0.144528	0.100551		23783000000	331	11	0	262.83	26.2301	25.2225	26.4603	26.1044	25.2851	26.0898
Q9NR45	Q9NR45	sp|Q9NR45|SIAS_HUMAN Sialic acid synthase OS=Homo sapiens OX=9606 GN=NANS PE=1 SV=2	40.307	33.1	2.45128	2.28701	+	4062200000	82	9	0	170.41	21.2014	21.6162	21.6783	18.9863	19.5384	18.6173
Q9NR46	Q9NR46	sp|Q9NR46|SHLB2_HUMAN Endophilin-B2 OS=Homo sapiens OX=9606 GN=SH3GLB2 PE=1 SV=1	43.973	32.9	-0.629784	0.387738		1741400000	68	13	0	100.2	21.3719	19.1674	20.9717	23.5012	19.5299	20.3693
Q9NR50	Q9NR50	sp|Q9NR50|EI2BG_HUMAN Translation initiation factor eIF-2B subunit gamma OS=Homo sapiens OX=9606 GN=EIF2B3 PE=1 SV=1	50.24	48.9	1.49932	1.45234	+	2943800000	112	21	0	304.66	24.4053	22.1383	21.2495	23.2232	20.1249	19.947
Q9NR56	Q9NR56	sp|Q9NR56|MBNL1_HUMAN Muscleblind-like protein 1 OS=Homo sapiens OX=9606 GN=MBNL1 PE=1 SV=2	41.817	26.5	-0.15686	0.099124		4144000000	116	9	0	67.465	25.4191	22.4808	24.9816	26.0167	23.0397	24.2957
Q9NRF8	Q9NRF8	sp|Q9NRF8|PYRG2_HUMAN CTP synthase 2 OS=Homo sapiens OX=9606 GN=CTPS2 PE=1 SV=1	65.677	46.6	4.29735	3.46414	+	2188800000	90	25	0	102.55	24.0442	24.8716	25.0497	20.3918	20.1527	20.529
Q9NRF9	Q9NRF9	sp|Q9NRF9|DPOE3_HUMAN DNA polymerase epsilon subunit 3 OS=Homo sapiens OX=9606 GN=POLE3 PE=1 SV=1	16.859	70.7	2.65985	1.76894	+	2092200000	67	8	0	80.682	24.9286	23.3703	22.3409	22.5092	22.3112	17.8398
Q9NRG0	Q9NRG0	sp|Q9NRG0|CHRC1_HUMAN Chromatin accessibility complex protein 1 OS=Homo sapiens OX=9606 GN=CHRAC1 PE=1 SV=1	14.71	25.2	0.94669	0.678019	+	523840000	49	3	0	67.034	22.1729	21.9164	21.7792	21.9507	19.5663	21.5114
Q9NRL3	Q9NRL3	sp|Q9NRL3|STRN4_HUMAN Striatin-4 OS=Homo sapiens OX=9606 GN=STRN4 PE=1 SV=2	80.595	23.5	-0.329203	0.247158		545790000	28	11	0	69.265	20.5579	19.3687	21.0221	20.41	19.9902	21.5362
Q9NRR5;Q9H347	Q9NRR5	sp|Q9NRR5|UBQL4_HUMAN Ubiquilin-4 OS=Homo sapiens OX=9606 GN=UBQLN4 PE=1 SV=2	63.852	48.6	0.400006	0.298267		5279200000	187	20	0	243.99	24.3299	24.1936	24.4596	24.4254	23.9545	23.4031
Q9NRY2	Q9NRY2	sp|Q9NRY2|SOSSC_HUMAN SOSS complex subunit C OS=Homo sapiens OX=9606 GN=INIP PE=1 SV=1	11.425	24	-1.3069	0.754717	+	352160000	11	2	0.00026553	8.8402	21.5426	18.7226	18.7771	20.7096	20.5792	21.6743
Q9NRY5	Q9NRY5	sp|Q9NRY5|F1142_HUMAN Protein FAM114A2 OS=Homo sapiens OX=9606 GN=FAM114A2 PE=1 SV=4	55.468	52.5	-1.1131	0.922234	+	2196200000	104	22	0	109.84	22.5983	20.1099	20.5119	22.8786	21.0982	22.5826
Q9NSD9	Q9NSD9	sp|Q9NSD9|SYFB_HUMAN Phenylalanine--tRNA ligase beta subunit OS=Homo sapiens OX=9606 GN=FARSB PE=1 SV=3	66.115	37.2	2.73743	1.76454	+	3368300000	120	21	0	72.867	22.133	22.0976	22.0754	21.2372	19.3352	17.5212
Q9NSI2	Q9NSI2	sp|Q9NSI2|F207A_HUMAN Protein FAM207A OS=Homo sapiens OX=9606 GN=FAM207A PE=1 SV=2	25.456	25.2	1.23886	0.864857	+	177470000	12	4	0	33.844	21.8986	19.4782	20.1932	21.8805	18.5654	17.4076
Q9NSV4	Q9NSV4	sp|Q9NSV4|DIAP3_HUMAN Protein diaphanous homolog 3 OS=Homo sapiens OX=9606 GN=DIAPH3 PE=1 SV=4	136.92	42.4	0.750647	0.509141		4925900000	288	44	0	286.11	22.7589	21.9979	22.5303	23.397	20.8195	20.8185
Q9NT62	Q9NT62	sp|Q9NT62|ATG3_HUMAN Ubiquitin-like-conjugating enzyme ATG3 OS=Homo sapiens OX=9606 GN=ATG3 PE=1 SV=1	35.864	50	1.13211	1.09325	+	5980300000	142	11	0	145.1	25.7865	23.7585	25.0504	24.9901	22.3319	23.877
Q9NTJ3	Q9NTJ3	sp|Q9NTJ3|SMC4_HUMAN Structural maintenance of chromosomes protein 4 OS=Homo sapiens OX=9606 GN=SMC4 PE=1 SV=2	147.18	54.7	0.108444	0.0726646		27892000000	609	71	0	323.31	23.5177	23.6688	23.9079	23.5086	23.8295	23.4311
Q9NTK5	Q9NTK5	sp|Q9NTK5|OLA1_HUMAN Obg-like ATPase 1 OS=Homo sapiens OX=9606 GN=OLA1 PE=1 SV=2	44.743	55.3	2.1583	1.98821	+	10140000000	210	23	0	158.66	22.8913	23.8311	23.196	21.4867	21.4208	20.536
Q9NTZ6	Q9NTZ6	sp|Q9NTZ6|RBM12_HUMAN RNA-binding protein 12 OS=Homo sapiens OX=9606 GN=RBM12 PE=1 SV=1	97.394	22.4	-0.131697	0.0898111		3486600000	159	17	0	79.498	22.5145	22.6664	22.7564	22.9472	22.4745	22.9106
Q9NU22;REV__P21359	Q9NU22	sp|Q9NU22|MDN1_HUMAN Midasin OS=Homo sapiens OX=9606 GN=MDN1 PE=1 SV=2	632.81	17	-1.96907	1.50054	+	2699800000	192	72	0	323.31	23.742	21.3971	23.1878	24.598	24.8224	24.8137
Q9NUJ3	Q9NUJ3	sp|Q9NUJ3|T11L1_HUMAN T-complex protein 11-like protein 1 OS=Homo sapiens OX=9606 GN=TCP11L1 PE=1 SV=1	57.034	34	0.264897	0.122877		662570000	47	13	0	135.63	21.618	18.9214	21.291	20.5043	20.6946	19.8369
Q9NUP1	Q9NUP1	sp|Q9NUP1|BL1S4_HUMAN Biogenesis of lysosome-related organelles complex 1 subunit 4 OS=Homo sapiens OX=9606 GN=BLOC1S4 PE=1 SV=1	23.351	29	-0.712595	0.412035		450480000	18	5	0	29.201	22.5204	21.089	20.0103	22.2475	20.9341	22.5758
Q9NUQ3;Q9BZA5	Q9NUQ3	sp|Q9NUQ3|TXLNG_HUMAN Gamma-taxilin OS=Homo sapiens OX=9606 GN=TXLNG PE=1 SV=2	60.585	48.3	3.8373	1.80832	+	5492400000	141	24	0	184.58	22.8716	21.9694	24.0228	21.7651	18.3898	17.197
Q9NUQ8	Q9NUQ8	sp|Q9NUQ8|ABCF3_HUMAN ATP-binding cassette sub-family F member 3 OS=Homo sapiens OX=9606 GN=ABCF3 PE=1 SV=2	79.744	42	0.790916	0.523617		6698000000	304	27	0	323.31	22.9307	23.4178	23.2196	23.6483	21.6773	21.8697
Q9NUQ9;Q9H0Q0	Q9NUQ9	sp|Q9NUQ9|FA49B_HUMAN Protein FAM49B OS=Homo sapiens OX=9606 GN=FAM49B PE=1 SV=1	36.748	43.8	1.24832	0.924122	+	5253100000	86	15	0	107.54	21.2748	22.2515	22.9586	21.4847	20.2481	21.0072
Q9NUU7;Q9UHL0	Q9NUU7	sp|Q9NUU7|DD19A_HUMAN ATP-dependent RNA helicase DDX19A OS=Homo sapiens OX=9606 GN=DDX19A PE=1 SV=1	53.974	59	0.999955	0.618673	+	8535200000	272	27	0	261.67	23.9052	22.7697	22.529	24.7673	20.8348	20.602
Q9NV56	Q9NV56	sp|Q9NV56|MRGBP_HUMAN MRG/MORF4L-binding protein OS=Homo sapiens OX=9606 GN=MRGBP PE=1 SV=1	22.417	30.9	0.148163	0.101907		624250000	39	4	0	136.77	22.7758	22.1906	22.1113	22.5515	22.3999	21.6817
Q9NVD7	Q9NVD7	sp|Q9NVD7|PARVA_HUMAN Alpha-parvin OS=Homo sapiens OX=9606 GN=PARVA PE=1 SV=1	42.243	29.8	2.05047	1.26358	+	1906500000	108	12	0	245.99	22.3742	22.2749	22.0836	22.5446	18.9267	19.11
Q9NVI1	Q9NVI1	sp|Q9NVI1|FANCI_HUMAN Fanconi anemia group I protein OS=Homo sapiens OX=9606 GN=FANCI PE=1 SV=4	149.32	35.8	0.752654	0.460845		3699500000	151	37	0	194.72	23.4575	20.9263	20.2888	23.2578	18.4856	20.6713
Q9NVM4	Q9NVM4	sp|Q9NVM4|ANM7_HUMAN Protein arginine N-methyltransferase 7 OS=Homo sapiens OX=9606 GN=PRMT7 PE=1 SV=1	78.458	30.1	0.409007	0.265106		2294700000	63	15	0	203.18	22.5814	17.7514	20.2441	21.1167	18.3632	19.87
Q9NVM9	Q9NVM9	sp|Q9NVM9|INT13_HUMAN Integrator complex subunit 13 OS=Homo sapiens OX=9606 GN=INTS13 PE=1 SV=2	80.224	39.8	1.75874	0.8375	+	2089700000	81	26	0	116.2	22.9511	21.1866	21.5339	22.4038	21.2122	16.7793
Q9NW08	Q9NW08	sp|Q9NW08|RPC2_HUMAN DNA-directed RNA polymerase III subunit RPC2 OS=Homo sapiens OX=9606 GN=POLR3B PE=1 SV=2	127.78	12.4	1.63705	1.51912	+	575310000	30	12	0	34.617	21.4245	19.9085	20.7449	20.1652	18.6541	18.3476
Q9NW82	Q9NW82	sp|Q9NW82|WDR70_HUMAN WD repeat-containing protein 70 OS=Homo sapiens OX=9606 GN=WDR70 PE=1 SV=1	73.2	48.5	1.91896	1.41634	+	2776500000	123	26	0	240.05	24.7555	19.5337	22.5344	22.3807	19.1938	19.4922
[truncated: 201 more rows]

## Sheet: S7 aTub-L-AsuHd vs aTub-Lys
Supporting Table S7: Proteins identified in aTub-L-AsuHd (P17) and aTub-Lys (P12) pulldowns of HeLa cell extracts quantified by label-free quantification. LC-MS/MS raw data were processed using MaxQuant software (Version 1.6.3.4, https://www.maxquant.org/) and human reference proteome (UP000005640_9606, https://www.uniprot.org/) as described in materials and methods. Selection criteria for identi…
[truncated: 1,734 more rows]

[truncated: 3 more sheets: S8 CRTC-L-AsuHd vs CRTC-Lys, S9 HSP90-L-AsuHd vs HSP90-Lys, S10 PPIA-L-AsuHd vs PPIA-Lys]
