# Supplementary material for: Interactome Profiling of a Lysine Deacetylase Trapping Probe Library Uncovers Crosstalk Between HDAC6 and NF‐κB Signaling
Source: Angew Chem Int Ed Engl. 2025 Aug 18;64(40):e202510967. doi: 10.1002/anie.202510967 (PMC12462753; doi:10.1002/anie.202510967)
Supplement: Supplementary file 4 — Supporting Information [file ANIE-64-e202510967-s004.xlsx]

## Sheet: S11 Protein groups quantified
Supporting Table S11: Protein groups identified and quantified in Hela cell extracts after knockdown of HDAC8. Protein groups identified at 1% FDR were additionally filtered (at least two valid quantitation values per site) and contaminants and reverse database hits were removed.
														log2 fold iBAQ ratio (KD HDAC8/non-target)
Protein IDs	Majority protein IDs	Protein names	Gene names	Peptides	Razor + unique peptides	Unique peptides	Sequence coverage [%]	Unique + razor sequence coverage [%]	Unique sequence coverage [%]	Mol weight [kDa]	Q-value	Score	ID	HDAC8.1	HDAC8.2	HDAC8.3	HDAC8.4	Fasta headers	iBAQ HDAC8.1	iBAQ L HDAC8.1	iBAQ H HDAC8.1	iBAQ HDAC8.2	iBAQ L HDAC8.2	iBAQ H HDAC8.2	iBAQ HDAC8.3	iBAQ L HDAC8.3	iBAQ H HDAC8.3	iBAQ HDAC8.4	iBAQ L HDAC8.4	iBAQ H HDAC8.4	iBAQ peptides	Intensity	Intensity L	Intensity H	Intensity HDAC8.1	Intensity L HDAC8.1	Intensity H HDAC8.1	Intensity HDAC8.2	Intensity L HDAC8.2	Intensity H HDAC8.2	Intensity HDAC8.3	Intensity L HDAC8.3	Intensity H HDAC8.3	Intensity HDAC8.4	Intensity L HDAC8.4	Intensity H HDAC8.4
A0A024RBG1;Q9NZJ9;Q96G61;Q8NFP7	A0A024RBG1;Q9NZJ9	Diphosphoinositol polyphosphate phosphohydrolase 2	NUDT4	3	3	3	19.3	19.3	19.3	20.434	0.00070855	2.0433	0	0.220234941057448	0.224148760924025	0.438970845715758+4.53236014182719i	0.151031908594582+4.53236014182719i	sp|A0A024RBG1|NUD4B_HUMAN Diphosphoinositol polyphosphate phosphohydrolase NUDT4B OS=Homo sapiens OX=9606 GN=NUDT4B PE=3 SV=1;sp|Q9NZJ9|NUDT4_HUMAN Diphosphoinositol polyphosphate phosphohydrolase 2 OS=Homo sapiens OX=9606 GN=NUDT4 PE=1 SV=2	5319000	2456900	2862100	3890100	1794300	2095900	8748600	3713900	5034700	62720000	29720000	33000000	7	564750000	263800000	300950000	37233000	17198000	20034000	27231000	12560000	14671000	61240000	25997000	35243000	439040000	208040000	231000000
A0A096LP55;P07919	A0A096LP55;P07919	Cytochrome b-c1 complex subunit 6;Cytochrome b-c1 complex subunit 6, mitochondrial	UQCRHL;UQCRH	4	4	4	52.7	52.7	52.7	10.752	0	46.77	1	-0.135171413473156	-0.00640408221388292	0.0243870651328058+4.53236014182719i	-0.212426467192137+4.53236014182719i	sp|A0A096LP55|QCR6L_HUMAN Cytochrome b-c1 complex subunit 6-like, mitochondrial OS=Homo sapiens OX=9606 GN=UQCRHL PE=3 SV=1;sp|P07919|QCR6_HUMAN Cytochrome b-c1 complex subunit 6, mitochondrial OS=Homo sapiens OX=9606 GN=UQCRH PE=1 SV=2	27044000	14155000	12889000	72990000	36576000	36414000	61526000	30503000	31023000	84843000	45539000	39304000	6	1774000000	899020000	874970000	285700000	138900000	146790000	515110000	252140000	262970000	369160000	183020000	186140000	604040000	324970000	279070000
A0A0A0MS15	A0A0A0MS15		IGHV3-49	1	1	1	9.2	9.2	9.2	13.056	0.0086036	1.3648	2	0.135900034019702	0.447444684654437	0.0130644498029419+4.53236014182719i	-0.300851501913079+4.53236014182719i	sp|A0A0A0MS15|HV349_HUMAN Immunoglobulin heavy variable 3-49 OS=Homo sapiens OX=9606 GN=IGHV3-49 PE=3 SV=1	19873000	9468700	10404000	31812000	13459000	18353000	25179000	12532000	12646000	21498000	11866000	9632500	7	721270000	331280000	389990000	139110000	66281000	72830000	222680000	94213000	128470000	176250000	87726000	88525000	150490000	83062000	67427000
P0DPI2;A0A0B4J2D5	P0DPI2;A0A0B4J2D5			9	9	9	40.3	40.3	40.3	28.17	0	48.375	3	-0.330534559395386	0.570298587089223	0.622824759906274+4.53236014182719i	-0.212697095759399+4.53236014182719i	sp|P0DPI2|GAL3A_HUMAN Glutamine amidotransferase-like class 1 domain-containing protein 3A, mitochondrial OS=Homo sapiens OX=9606 GN=GATD3A PE=1 SV=1;sp|A0A0B4J2D5|GAL3B_HUMAN Glutamine amidotransferase-like class 1 domain-containing protein 3B, mitochondr	20940000	11664000	9275700	17503000	7043900	10459000	11853000	4666900	7186500	19952000	10710000	9241900	15	2446600000	1031000000	1415600000	589050000	263980000	325070000	688430000	298040000	390390000	404550000	157790000	246760000	764580000	311210000	453370000
A0AVT1	A0AVT1	Ubiquitin-like modifier-activating enzyme 6	UBA6	17	17	17	18.4	18.4	18.4	117.97	0	69.656	5	-0.277624552087678	-0.905390355513997	0.105569611266388+4.53236014182719i	0.938886416060998+4.53236014182719i	sp|A0AVT1|UBA6_HUMAN Ubiquitin-like modifier-activating enzyme 6 OS=Homo sapiens OX=9606 GN=UBA6 PE=1 SV=1	7135100	3909700	3225300	4386000	2859400	1526600	3212900	1547700	1665200	4399200	1508100	2891100	56	1594000000	822700000	771300000	528380000	286310000	242060000	371650000	239090000	132560000	290340000	138840000	151500000	403630000	158450000	245170000
A0FGR8	A0FGR8	Extended synaptotagmin-2	ESYT2	16	16	16	26.3	26.3	26.3	102.36	0	112.08	6	-0.882757987378767	0.495638920849302	1.0101524334053+4.53236014182719i	0.631617599176381+4.53236014182719i	sp|A0FGR8|ESYT2_HUMAN Extended synaptotagmin-2 OS=Homo sapiens OX=9606 GN=ESYT2 PE=1 SV=1	11011000	7139200	3871800	9426600	3911500	5515000	4310800	1430200	2880600	10688000	4192600	6495600	46	3373000000	1536100000	1836900000	990750000	564130000	426620000	847050000	324010000	523040000	602440000	247280000	355160000	932800000	400720000	532090000
A0MZ66	A0MZ66	Shootin-1	KIAA1598	25	25	25	45.6	45.6	45.6	71.639	0	158.86	8	0.209973293167363	0.178510047194435	0.0268171879362139+4.53236014182719i	0.124007559627491+4.53236014182719i	sp|A0MZ66|SHOT1_HUMAN Shootin-1 OS=Homo sapiens OX=9606 GN=SHTN1 PE=1 SV=4	13681000	6343400	7337200	15064000	7066800	7997600	18464000	9146100	9317700	15247000	7296300	7951200	37	3764900000	1873700000	1891200000	860070000	396370000	463710000	937360000	466190000	471170000	1037500000	550580000	486940000	929990000	460620000	469370000
A0PJW6	A0PJW6	Transmembrane protein 223	TMEM223	1	1	1	5	5	5	22.049	0.0047233	1.5308	9	0.415006643122008	0.257485771361339	-0.567943310970228+4.53236014182719i	NaN	sp|A0PJW6|TM223_HUMAN Transmembrane protein 223 OS=Homo sapiens OX=9606 GN=TMEM223 PE=1 SV=1	2727400	1168900	1558500	815930	371660	444280	680180	406180	274000	0	0	0	12	50682000	23361000	27321000	32728000	14027000	18702000	9791200	4459900	5331300	8162100	4874200	3288000	0	0	0
A1L0T0	A1L0T0	Acetolactate synthase-like protein	ILVBL	7	7	7	14.6	14.6	14.6	67.867	0	22.066	10	-0.553337513836368	-0.301383333223354	0.644473151514134+4.53236014182719i	-0.796259723424962+4.53236014182719i	sp|A1L0T0|ILVBL_HUMAN Acetolactate synthase-like protein OS=Homo sapiens OX=9606 GN=ILVBL PE=1 SV=2	918010	545960	372040	1312000	724250	587710	1395000	544260	850770	1283900	814740	469160	25	452480000	235850000	216630000	152700000	82229000	70470000	64843000	32694000	32149000	107790000	48674000	59115000	127150000	72250000	54895000
A1X283;Q5TCZ1	A1X283	SH3 and PX domain-containing protein 2B	SH3PXD2B	6	6	6	8.3	8.3	8.3	101.58	0	64.951	11	-0.392278961234303	-0.0153007441651318	-0.519665666621061+4.53236014182719i	-0.682282590872674+4.53236014182719i	sp|A1X283|SPD2B_HUMAN SH3 and PX domain-containing protein 2B OS=Homo sapiens OX=9606 GN=SH3PXD2B PE=1 SV=3	1900000	1078400	821660	1446400	727040	719370	806600	475160	331440	1189700	732920	456740	46	456210000	241150000	215060000	152090000	76091000	76002000	116460000	60363000	56095000	78859000	44158000	34702000	108800000	60538000	48263000
A3KMH1	A3KMH1	von Willebrand factor A domain-containing protein 8	VWA8	10	10	10	5.6	5.6	5.6	214.82	0	26.318	13	0.742093122824405	-0.356151238201874	-0.748405623133815+4.53236014182719i	0.105613137882182+4.53236014182719i	sp|A3KMH1|VWA8_HUMAN von Willebrand factor A domain-containing protein 8 OS=Homo sapiens OX=9606 GN=VWA8 PE=1 SV=2	295750	110660	185090	276770	155380	121390	281420	176410	105010	358330	172610	185720	111	271740000	155100000	116640000	85175000	47263000	37913000	46009000	25251000	20758000	65547000	45714000	19832000	75011000	36878000	38133000
A4D1E9	A4D1E9	GTP-binding protein 10	GTPBP10	4	4	4	10.6	10.6	10.6	42.932	0	4.5981	14	0.0669808475784817	0.236495704935496	-0.0493375487103219+4.53236014182719i	0.604688287411984+4.53236014182719i	sp|A4D1E9|GTPBA_HUMAN GTP-binding protein 10 OS=Homo sapiens OX=9606 GN=GTPBP10 PE=1 SV=1	1329200	649170	680020	1053200	483530	569660	827610	420880	406730	871550	345760	525780	26	171430000	84279000	87155000	53294000	23364000	29930000	33142000	18331000	14811000	21518000	10943000	10575000	63480000	31641000	31839000
A5PLL7	A5PLL7	Transmembrane protein 189	TMEM189	1	1	1	4.8	4.8	4.8	31.135	0.0036207	1.5859	15	NaN	0.714098263769974	0.206116809117753+4.53236014182719i	0.048880388736255+4.53236014182719i	sp|A5PLL7|TM189_HUMAN Transmembrane protein 189 OS=Homo sapiens OX=9606 GN=TMEM189 PE=1 SV=3	588650	588650	0	914100	346190	567910	1289800	598910	690890	1004800	493880	510900	10	37973000	20276000	17697000	5886500	5886500	0	9141000	3461900	5679100	12898000	5989100	6908900	10048000	4938800	5109000
A5YKK6	A5YKK6	CCR4-NOT transcription complex subunit 1	CNOT1	30	30	30	14.9	14.9	14.9	266.94	0	87.215	16	-0.0685173719613935	0.411421133874273	0.195447907724251+4.53236014182719i	-0.116502432430596+4.53236014182719i	sp|A5YKK6|CNOT1_HUMAN CCR4-NOT transcription complex subunit 1 OS=Homo sapiens OX=9606 GN=CNOT1 PE=1 SV=2	4784900	2449200	2335600	3955400	1697600	2257800	4108900	1915500	2193400	3134700	1630600	1504100	122	2739200000	1313500000	1425700000	809930000	381610000	428320000	686820000	316960000	369860000	671400000	308370000	363030000	563110000	302970000	260140000
Q9GZQ8;A6NCE7	Q9GZQ8;A6NCE7	Microtubule-associated proteins 1A/1B light chain 3B;Microtubule-associated proteins 1A/1B light chain 3 beta 2	MAP1LC3B;MAP1LC3B2	1	1	1	11.2	11.2	11.2	14.688	0	9.8401	17	0.26088894944111	-0.0645469066767846	-0.315785185382059+4.53236014182719i	0.478562637064058+4.53236014182719i	sp|Q9GZQ8|MLP3B_HUMAN Microtubule-associated proteins 1A/1B light chain 3B OS=Homo sapiens OX=9606 GN=MAP1LC3B PE=1 SV=3;sp|A6NCE7|MP3B2_HUMAN Microtubule-associated proteins 1A/1B light chain 3 beta 2 OS=Homo sapiens OX=9606 GN=MAP1LC3B2 PE=2 SV=1	29832000	13571000	16261000	22176000	11336000	10840000	18121000	10048000	8072700	24563000	10263000	14300000	4	378770000	180870000	197890000	119330000	54283000	65043000	88706000	45346000	43360000	72483000	40192000	32291000	98253000	41052000	57200000
A6NDG6	A6NDG6	Phosphoglycolate phosphatase	PGP	13	13	13	50.5	50.5	50.5	34.006	0	114.87	18	0.0794568146540204	0.24428379394712	0.137914129879253+4.53236014182719i	-0.0388799432644703+4.53236014182719i	sp|A6NDG6|PGP_HUMAN Glycerol-3-phosphate phosphatase OS=Homo sapiens OX=9606 GN=PGP PE=1 SV=1	52160000	25362000	26798000	52782000	24162000	28620000	36222000	17246000	18976000	77186000	39113000	38073000	18	4990500000	2500900000	2489600000	1267300000	627100000	640160000	1207400000	559080000	648320000	838570000	452890000	385680000	1641200000	845050000	796190000
A6NDU8	A6NDU8	UPF0600 protein C5orf51	C5orf51	5	5	5	25.5	25.5	25.5	33.62	0	67.309	19	-0.0458675382555851	0.611297163526723	0.349967786392981+4.53236014182719i	-0.214522711466073+4.53236014182719i	sp|A6NDU8|CE051_HUMAN UPF0600 protein C5orf51 OS=Homo sapiens OX=9606 GN=C5orf51 PE=1 SV=1	18081000	9184200	8896800	14028000	5549700	8477900	11766000	5172800	6592900	14421000	7745600	6675400	17	1002300000	481330000	520930000	307380000	156130000	151240000	238470000	94344000	144120000	211250000	99176000	112080000	245160000	131680000	113480000
A6NED2	A6NED2	RCC1 domain-containing protein 1	RCCD1	1	1	1	3.5	3.5	3.5	40.078	0.002966	1.6806	20	NaN	NaN	0.49113013459509+4.53236014182719i	0.0881738084513828+4.53236014182719i	sp|A6NED2|RCCD1_HUMAN RCC1 domain-containing protein 1 OS=Homo sapiens OX=9606 GN=RCCD1 PE=1 SV=1	0	0	0	0	0	0	649810	270130	379680	822280	398580	423700	19	27970000	12706000	15264000	0	0	0	0	0	0	12346000	5132500	7213900	15623000	7573000	8050200
A6NGU5;P36268;P19440;Q14390;B5MD39	A6NGU5;P36268;P19440;Q14390;B5MD39	Putative gamma-glutamyltranspeptidase 3;Putative gamma-glutamyltranspeptidase 3 heavy chain;Putative gamma-glutamyltranspeptidase 3 light chain;Inactive gamma-glutamyltranspeptidase 2;Gamma-glutamyltranspeptidase 1;Gamma-glutamyltranspeptidase 1 heavy chain;Gamma-glutamyltranspeptidase 1 light chain;Gamma-glutamyltransferase light chain 2;Putative gamma-glutamyltransferase light chain 3	GGT3P;GGT2;GGT1;GGTLC2;GGTLC3	2	2	2	4	4	4	61.501	0.00024752	2.6048	21	-0.6363343969535	-0.23802072016098	-0.0128322904363538+4.53236014182719i	-1.12912713249+4.53236014182719i	sp|A6NGU5|GGT3_HUMAN Putative glutathione hydrolase 3 proenzyme OS=Homo sapiens OX=9606 GN=GGT3P PE=5 SV=2;sp|P36268|GGT2_HUMAN Inactive glutathione hydrolase 2 OS=Homo sapiens OX=9606 GN=GGT2 PE=1 SV=3;sp|P19440|GGT1_HUMAN Glutathione hydrolase 1 proenzym	937430	570440	366990	806380	436380	370010	715040	359110	355930	1264300	867600	396660	26	96801000	58072000	38729000	24373000	14831000	9541700	20966000	11346000	9620100	18591000	9336900	9254200	32871000	22558000	10313000
A6NHL2	A6NHL2	Tubulin alpha chain-like 3	TUBAL3	5	1	1	8.5	3.8	3.8	49.908	0	174.14	22	-0.220719521560713	0.324384332113031	-0.208651308306885+4.53236014182719i	-0.30034274491769+4.53236014182719i	sp|A6NHL2|TBAL3_HUMAN Tubulin alpha chain-like 3 OS=Homo sapiens OX=9606 GN=TUBAL3 PE=1 SV=2	14814000	7972500	6841500	12080000	5363900	6716300	10262000	5501500	4760700	13265000	7320400	5944600	24	1235800000	639140000	596670000	368410000	198980000	169430000	302740000	132430000	170310000	246290000	132040000	114260000	318360000	175690000	142670000
A6NHR9	A6NHR9	Structural maintenance of chromosomes flexible hinge domain-containing protein 1	SMCHD1	24	24	24	14.4	14.4	14.4	226.37	0	90.055	23	-0.124574464356536	-0.0515944865413544	-0.159698391520509+4.53236014182719i	-0.291938620458103+4.53236014182719i	sp|A6NHR9|SMHD1_HUMAN Structural maintenance of chromosomes flexible hinge domain-containing protein 1 OS=Homo sapiens OX=9606 GN=SMCHD1 PE=1 SV=2	2470600	1288600	1182000	2248300	1144300	1104100	1882200	993150	889080	2253200	1240200	1013000	109	1641700000	830120000	811580000	485650000	240690000	244970000	430190000	199930000	230260000	263210000	137780000	125430000	462640000	251720000	210920000
A6NKT7;Q7Z3J3;Q99666;O14715	A6NKT7;Q7Z3J3;Q99666;O14715	RanBP2-like and GRIP domain-containing protein 3;RanBP2-like and GRIP domain-containing protein 4;RANBP2-like and GRIP domain-containing protein 5/6;RANBP2-like and GRIP domain-containing protein 8	RGPD3;RGPD4;RGPD5;RGPD8	26	2	1	18.3	1.3	0.7	197.48	0	46.291	25	0.268893923773258	-0.0433861476710895	-0.448878180574078+4.53236014182719i	-0.196128566138888+4.53236014182719i	sp|A6NKT7|RGPD3_HUMAN RanBP2-like and GRIP domain-containing protein 3 OS=Homo sapiens OX=9606 GN=RGPD3 PE=3 SV=2;sp|Q7Z3J3|RGPD4_HUMAN RanBP2-like and GRIP domain-containing protein 4 OS=Homo sapiens OX=9606 GN=RGPD4 PE=2 SV=3;sp|Q99666|RGPD5_HUMAN RANBP2	474050	215000	259050	673090	341600	331480	669620	386480	283140	657890	351270	306620	93	371030000	194980000	176040000	44086000	19995000	24092000	62597000	31769000	30828000	62275000	35943000	26332000	61184000	32668000	28516000
A8CG34;A6NF01;Q96HA1	A8CG34;A6NF01;Q96HA1	Nuclear envelope pore membrane protein POM 121C;Putative nuclear envelope pore membrane protein POM 121B;Nuclear envelope pore membrane protein POM 121	POM121C;POM121B;POM121	3	3	3	5.1	5.1	5.1	125.09	0	4.7568	27	0.596034243722536	0.279859028475153	NaN	0.333185076289937+4.53236014182719i	sp|A8CG34|P121C_HUMAN Nuclear envelope pore membrane protein POM 121C OS=Homo sapiens OX=9606 GN=POM121C PE=1 SV=3;sp|A6NF01|P121B_HUMAN Putative nuclear envelope pore membrane protein POM 121B OS=Homo sapiens OX=9606 GN=POM121B PE=5 SV=2;sp|Q96HA1|P121A_H	623780	248360	375410	588900	265980	322920	245870	0	245870	834880	369450	465430	34	205210000	89136000	116070000	46592000	16288000	30304000	49731000	23811000	25921000	34523000	14355000	20168000	74364000	34682000	39682000
P62308;A8MWD9	P62308;A8MWD9	Small nuclear ribonucleoprotein G;Putative small nuclear ribonucleoprotein G-like protein 15	SNRPG;SNRPGP15	4	4	4	35.5	35.5	35.5	8.496	0	48.405	30	0.700443551566722	0.265981689884131	-0.0548763285200734+4.53236014182719i	-0.125828230025839+4.53236014182719i	sp|P62308|RUXG_HUMAN Small nuclear ribonucleoprotein G OS=Homo sapiens OX=9606 GN=SNRPG PE=1 SV=1;sp|A8MWD9|RUXGL_HUMAN Putative small nuclear ribonucleoprotein G-like protein 15 OS=Homo sapiens OX=9606 GN=SNRPGP15 PE=5 SV=2	227980000	86849000	141130000	301560000	136920000	164640000	228750000	116550000	112200000	270530000	141160000	129370000	3	3086500000	1444500000	1642000000	683930000	260550000	423390000	904680000	410760000	493920000	686250000	349660000	336590000	811590000	423480000	388100000
B1AJZ9	B1AJZ9	Forkhead-associated domain-containing protein 1	FHAD1	2	2	2	2.3	2.3	2.3	161.9	0.0031898	1.6547	31	0.313229265345729	0.0985775406929779	NaN	0.0226905437596943+4.53236014182719i	sp|B1AJZ9|FHAD1_HUMAN Forkhead-associated domain-containing protein 1 OS=Homo sapiens OX=9606 GN=FHAD1 PE=2 SV=2	663260	295770	367490	740230	357480	382760	0	0	0	615480	305320	310160	84	309760000	149910000	159840000	108770000	49760000	59015000	106940000	56050000	50887000	0	0	0	94045000	44103000	49942000
P0CG08;B7ZAQ6	P0CG08;B7ZAQ6	Golgi pH regulator B;Golgi pH regulator A	GPR89B;GPR89A	2	2	2	5.3	5.3	5.3	52.916	0	3.038	32	0.402723982133653	0.158213698313171	NaN	NaN	sp|P0CG08|GPHRB_HUMAN Golgi pH regulator B OS=Homo sapiens OX=9606 GN=GPR89B PE=1 SV=1;sp|B7ZAQ6|GPHRA_HUMAN Golgi pH regulator A OS=Homo sapiens OX=9606 GN=GPR89A PE=1 SV=2	2807300	1209000	1598300	2785800	1316600	1469200	582000	0	582000	289770	0	289770	21	135760000	53037000	82725000	58952000	25389000	33564000	58502000	27648000	30854000	12222000	0	12222000	6085100	0	6085100
C4AMC7;Q6VEQ5;A8K0Z3;A8MWX3	C4AMC7;Q6VEQ5	Putative WAS protein family homolog 3;WAS protein family homolog 2	WASH3P;WASH2P	3	1	1	10.2	4.3	4.3	49.994	0	5.1904	33	0.500104489630321	NaN	0.0350774868182684+4.53236014182719i	-0.206971497973726+4.53236014182719i	sp|C4AMC7|WASH3_HUMAN Putative WAS protein family homolog 3 OS=Homo sapiens OX=9606 GN=WASH3P PE=1 SV=2;sp|Q6VEQ5|WASH2_HUMAN WAS protein family homolog 2 OS=Homo sapiens OX=9606 GN=WASH2P PE=2 SV=2	1549200	641660	907510	609210	0	609210	1270100	627340	642780	1508100	808030	700040	18	88858000	37386000	51472000	27885000	11550000	16335000	10966000	0	10966000	22862000	11292000	11570000	27145000	14544000	12601000
E9PAV3;Q13765;Q9H009	E9PAV3;Q13765	Nascent polypeptide-associated complex subunit alpha, muscle-specific form;Nascent polypeptide-associated complex subunit alpha	NACA	8	8	6	5.4	5.4	4.8	205.42	0	275.66	70	0.276636105530072	0.296322194435078	-0.0669534756110998+4.53236014182719i	0.297681769492848+4.53236014182719i	sp|E9PAV3|NACAM_HUMAN Nascent polypeptide-associated complex subunit alpha, muscle-specific form OS=Homo sapiens OX=9606 GN=NACA PE=1 SV=1;sp|Q13765|NACA_HUMAN Nascent polypeptide-associated complex subunit alpha OS=Homo sapiens OX=9606 GN=NACA PE=1 SV=1	52604000	23788000	28816000	44100000	19793000	24306000	39267000	20089000	19178000	44647000	20029000	24619000	106	23735000000	10959000000	12776000000	6983100000	3112600000	3870500000	5834200000	2594600000	3239600000	5173300000	2671700000	2501500000	5722100000	2577100000	3145000000
E9PRG8	E9PRG8	Uncharacterized protein C11orf98	C11orf98	3	3	3	25.2	25.2	25.2	14.234	0	6.5113	71	0.224245715459222	0.239882155706252	0.113613249670694+4.53236014182719i	0.0478822702223521+4.53236014182719i	sp|E9PRG8|CK098_HUMAN Uncharacterized protein C11orf98 OS=Homo sapiens OX=9606 GN=C11orf98 PE=4 SV=2	42650000	19671000	22979000	53975000	24749000	29226000	36590000	17575000	19015000	53998000	26551000	27447000	6	1123300000	531280000	592000000	255900000	118030000	137870000	323850000	148490000	175360000	219540000	105450000	114090000	323990000	159300000	164680000
L0R6Q1	L0R6Q1		SLC35A4	4	4	4	46.6	46.6	46.6	11.133	0	16.133	72	0.253850341314358	0.130546578815666	0.0530420843275012+4.53236014182719i	-0.691486529548619+4.53236014182719i	sp|L0R6Q1|S35U4_HUMAN SLC35A4 upstream open reading frame protein OS=Homo sapiens OX=9606 GN=SLC35A4 PE=3 SV=1	32649000	14892000	17757000	12465000	5950900	6514500	12018000	5898500	6119400	32611000	20140000	12471000	5	706660000	328720000	377930000	187990000	74460000	113530000	94260000	29754000	64506000	114220000	45442000	68774000	222940000	134410000	88532000
L0R8F8	L0R8F8		SMCR7L	1	1	1	17.1	17.1	17.1	8.4447	0.0023057	1.7907	73	0.283095035344146	0.124908225604237	-0.129805367249129+4.53236014182719i	0.0921035677934309+4.53236014182719i	sp|L0R8F8|MIDUO_HUMAN MIEF1 upstream open reading frame protein OS=Homo sapiens OX=9606 GN=MIEF1 PE=1 SV=1	8757800	3950600	4807100	7105400	3399000	3706400	7451600	3893300	3558300	8188800	3963700	4225000	4	126010000	60827000	65188000	35031000	15802000	19229000	28422000	13596000	14825000	29806000	15573000	14233000	32755000	15855000	16900000
O00115	O00115	Deoxyribonuclease-2-alpha	DNASE2	2	2	2	5.3	5.3	5.3	39.58	0	4.2118	74	NaN	-1.75621961921159	-0.588798886659088+4.53236014182719i	-0.331103357100226+4.53236014182719i	sp|O00115|DNS2A_HUMAN Deoxyribonuclease-2-alpha OS=Homo sapiens OX=9606 GN=DNASE2 PE=1 SV=2	0	0	0	4721800	3643300	1078500	8118600	4876400	3242300	5457300	3040400	2416900	14	256170000	161840000	94327000	0	0	0	66105000	51006000	15099000	113660000	68269000	45392000	76402000	42565000	33836000
O00116	O00116	Alkyldihydroxyacetonephosphate synthase, peroxisomal	AGPS	13	13	13	28.7	28.7	28.7	72.911	0	175.48	75	0.0566017457654628	0.280024797881337	0.0115053458177747+4.53236014182719i	0.329275528597147+4.53236014182719i	sp|O00116|ADAS_HUMAN Alkyldihydroxyacetonephosphate synthase, peroxisomal OS=Homo sapiens OX=9606 GN=AGPS PE=1 SV=1	14913000	7310100	7602600	6330000	2858800	3471200	6395000	3184800	3210300	8900300	3944500	4955800	35	2958900000	1478300000	1480600000	974460000	537110000	437350000	521460000	258820000	262640000	656660000	310080000	346580000	806290000	372290000	434000000
O00139	O00139	Kinesin-like protein KIF2A	KIF2A	10	9	9	14.7	13.5	13.5	79.954	0	20.597	76	-0.0775013784855442	-0.0832025762246099	0.180857732596221+4.53236014182719i	0.415350414374071+4.53236014182719i	sp|O00139|KIF2A_HUMAN Kinesin-like protein KIF2A OS=Homo sapiens OX=9606 GN=KIF2A PE=1 SV=3	7194600	3693900	3500700	5928200	3049600	2878700	2726900	1278100	1448800	4841100	2074500	2766600	35	740160000	360560000	379600000	251810000	129290000	122530000	223470000	113930000	109530000	95442000	44735000	50707000	169440000	72606000	96832000
O00148	O00148	ATP-dependent RNA helicase DDX39A	DDX39A	16	6	5	44.5	22	15	49.129	0	109.57	77	0.0901560634778621	0.0475347156080794	-0.0336730466078521+4.53236014182719i	-0.133083150899912+4.53236014182719i	sp|O00148|DX39A_HUMAN ATP-dependent RNA helicase DDX39A OS=Homo sapiens OX=9606 GN=DDX39A PE=1 SV=2	32431000	15709000	16722000	19050000	9367900	9681700	24508000	12397000	12111000	22802000	11927000	10876000	19	4039700000	1982200000	2057400000	954610000	486040000	468570000	595980000	276000000	319980000	722550000	364290000	358260000	634930000	291770000	343160000
O00151	O00151	PDZ and LIM domain protein 1	PDLIM1	15	15	15	64.1	64.1	64.1	36.071	0	323.31	78	0.321917621183941	0.0189546099455473	0.334526186174715+4.53236014182719i	0.0126670512565101+4.53236014182719i	sp|O00151|PDLI1_HUMAN PDZ and LIM domain protein 1 OS=Homo sapiens OX=9606 GN=PDLIM1 PE=1 SV=4	123970000	55098000	68872000	102600000	50964000	51638000	78730000	34821000	43908000	110930000	55223000	55710000	16	11543000000	5478100000	6064400000	3272100000	1487200000	1784900000	2928400000	1418100000	1510300000	2285800000	1074300000	1211500000	3056300000	1498500000	1557800000
O00154	O00154	Cytosolic acyl coenzyme A thioester hydrolase	ACOT7	11	11	11	34.7	34.7	34.7	41.796	0	147.06	79	-0.165008298916869	-0.174583103587546	-0.314997316410368+4.53236014182719i	-0.43942307612591+4.53236014182719i	sp|O00154|BACH_HUMAN Cytosolic acyl coenzyme A thioester hydrolase OS=Homo sapiens OX=9606 GN=ACOT7 PE=1 SV=3	37339000	19736000	17603000	21172000	11226000	9946500	21913000	12148000	9765200	16067000	9247800	6819600	20	3625000000	1870100000	1755000000	1206300000	622230000	584070000	814870000	396640000	418230000	874910000	457440000	417470000	689670000	383420000	306250000
O00159	O00159	Unconventional myosin-Ic	MYO1C	21	21	21	26.1	26.1	26.1	121.68	0	261.5	80	-0.662708670554104	-0.265675351737606	0.166317576550136+4.53236014182719i	0.225923717284667+4.53236014182719i	sp|O00159|MYO1C_HUMAN Unconventional myosin-Ic OS=Homo sapiens OX=9606 GN=MYO1C PE=1 SV=4	14845000	9097800	5747000	10917000	5959900	4957500	10622000	5005300	5616900	11900000	5485300	6415200	56	3965800000	2013100000	1952700000	1133500000	695840000	437660000	833760000	465720000	368040000	979200000	418780000	560420000	1019400000	432770000	586600000
O00161	O00161	Synaptosomal-associated protein 23	SNAP23	6	6	6	36	36	36	23.354	0	38.924	81	1.63083182370781	0.600690792389343	0.0156658551595117+4.53236014182719i	0.643934800377543+4.53236014182719i	sp|O00161|SNP23_HUMAN Synaptosomal-associated protein 23 OS=Homo sapiens OX=9606 GN=SNAP23 PE=1 SV=1	13321000	3251300	10069000	12404000	4929300	7475000	10941000	5440600	5500000	9781900	3817200	5964700	12	829660000	345960000	483700000	248990000	87235000	161760000	220950000	88001000	132950000	186860000	96727000	90132000	172850000	73996000	98858000
O00165	O00165	HCLS1-associated protein X-1	HAX1	4	4	4	19	19	19	31.62	0	12.226	82	-0.180942705464631	NaN	-0.456268657723481+4.53236014182719i	0.131888869436203+4.53236014182719i	sp|O00165|HAX1_HUMAN HCLS1-associated protein X-1 OS=Homo sapiens OX=9606 GN=HAX1 PE=1 SV=2	894330	475170	419160	0	0	0	666600	385570	281030	1119800	534330	585480	17	126280000	48740000	77545000	51388000	21182000	30205000	0	0	0	20966000	10472000	10494000	53931000	17085000	36846000
O00170	O00170	AH receptor-interacting protein	AIP	7	7	7	26.1	26.1	26.1	37.636	0	15.58	83	0.300958966560771	0.425335040563754	0.134313529421343+4.53236014182719i	0.244803864914991+4.53236014182719i	sp|O00170|AIP_HUMAN AH receptor-interacting protein OS=Homo sapiens OX=9606 GN=AIP PE=1 SV=2	12124000	5431900	6691900	8618300	3678500	4939800	8650700	4124200	4526600	9288700	4251300	5037500	18	1304700000	619000000	685660000	333940000	150390000	183550000	306680000	134240000	172440000	286930000	161100000	125830000	377120000	173270000	203850000
O00178	O00178	GTP-binding protein 1	GTPBP1	8	8	8	18.5	18.5	18.5	72.453	0	59.51	84	0.99834033218027	0.065612622820285	-0.380202640083716+4.53236014182719i	-1.28711375924825+4.53236014182719i	sp|O00178|GTPB1_HUMAN GTP-binding protein 1 OS=Homo sapiens OX=9606 GN=GTPBP1 PE=1 SV=3	5605700	1870000	3735700	6214900	3036800	3178100	4256900	2407300	1849600	5246600	3721600	1525000	30	1154200000	583140000	571040000	283410000	114230000	169180000	291940000	126390000	165550000	290500000	150910000	139590000	288320000	191610000	96718000
O00186	O00186	Syntaxin-binding protein 3	STXBP3	12	12	12	23.5	23.5	23.5	67.764	0	45.313	85	-1.00633335395403	0.0551872096327672	-0.0563624426191125+4.53236014182719i	-0.229001772246068+4.53236014182719i	sp|O00186|STXB3_HUMAN Syntaxin-binding protein 3 OS=Homo sapiens OX=9606 GN=STXBP3 PE=1 SV=2	7454300	4976800	2477500	7409500	3633900	3775600	7219100	3680100	3539100	7507600	4051100	3456500	30	1017600000	548550000	469050000	243550000	149300000	94245000	240120000	115450000	124670000	225430000	119260000	106170000	277050000	147700000	129350000
O00193	O00193	Small acidic protein	SMAP	5	5	5	30.1	30.1	30.1	20.332	0	163.25	86	0.0850684706212643	0.300100758784604	0.0509562513815912+4.53236014182719i	0.333907120819629+4.53236014182719i	sp|O00193|SMAP_HUMAN Small acidic protein OS=Homo sapiens OX=9606 GN=SMAP PE=1 SV=1	40205000	19510000	20695000	72573000	32526000	40047000	53064000	26063000	27000000	59101000	26146000	32955000	5	1783700000	846140000	937590000	403000000	191800000	211200000	467680000	210060000	257620000	411430000	208480000	202950000	501620000	235800000	265820000
O00194	O00194	Ras-related protein Rab-27B	RAB27B	5	5	4	25.2	25.2	20.6	24.608	0	34.811	87	0.302167170647892	0.383273044902473	0.640924401146206+4.53236014182719i	0.475618351040646+4.53236014182719i	sp|O00194|RB27B_HUMAN Ras-related protein Rab-27B OS=Homo sapiens OX=9606 GN=RAB27B PE=1 SV=4	12393000	5549900	6843000	7973200	3460100	4513000	14609000	5708100	8900800	13941000	5831800	8109200	13	654390000	276080000	378310000	170660000	72149000	98514000	103650000	44982000	58669000	198840000	83133000	115710000	181230000	75813000	105420000
O00203	O00203	AP-3 complex subunit beta-1	AP3B1	19	19	13	20.4	20.4	14.2	121.32	0	68.439	88	-0.144227194917279	-0.385292018919211	-0.365330303142179+4.53236014182719i	-0.519236713247025+4.53236014182719i	sp|O00203|AP3B1_HUMAN AP-3 complex subunit beta-1 OS=Homo sapiens OX=9606 GN=AP3B1 PE=1 SV=3	12888000	6766100	6122400	8371100	4741100	3629900	7580500	4267600	3312900	12355000	7277200	5077600	55	4569300000	2338000000	2231300000	967750000	491360000	476400000	702270000	362150000	340120000	662200000	342860000	319350000	937870000	511270000	426600000
O00217	O00217	NADH dehydrogenase [ubiquinone] iron-sulfur protein 8, mitochondrial	NDUFS8	5	5	5	23.8	23.8	23.8	23.705	0	84.26	89	0.223263456224278	-0.127742561235351	-0.285943690622311+4.53236014182719i	-0.236567825753584+4.53236014182719i	sp|O00217|NDUS8_HUMAN NADH dehydrogenase [ubiquinone] iron-sulfur protein 8, mitochondrial OS=Homo sapiens OX=9606 GN=NDUFS8 PE=1 SV=1	5383100	2483700	2899400	23643000	12344000	11298000	15704000	8627600	7076400	21357000	11552000	9804900	13	1017200000	522470000	494710000	69980000	32288000	37692000	307360000	160480000	146880000	204150000	112160000	91993000	277650000	150180000	127460000
O00231	O00231	26S proteasome non-ATPase regulatory subunit 11	PSMD11	21	21	21	51.7	51.7	51.7	47.463	0	227.23	90	-0.0468600804455495	0.314455382527589	-0.131514662481812+4.53236014182719i	0.160835865395238+4.53236014182719i	sp|O00231|PSD11_HUMAN 26S proteasome non-ATPase regulatory subunit 11 OS=Homo sapiens OX=9606 GN=PSMD11 PE=1 SV=3	80054000	40677000	39377000	53762000	23963000	29799000	39409000	20602000	18807000	64112000	30271000	33841000	27	12442000000	5885800000	6556600000	3869200000	1825800000	2043400000	2812400000	1254800000	1557500000	2512300000	1312900000	1199400000	3209000000	1471400000	1737600000
O00232	O00232	26S proteasome non-ATPase regulatory subunit 12	PSMD12	16	16	16	40.4	40.4	40.4	52.904	0	197.69	91	0.0900885985716001	0.243562359785709	-0.0646081430738528+4.53236014182719i	-0.695282143057383+4.53236014182719i	sp|O00232|PSD12_HUMAN 26S proteasome non-ATPase regulatory subunit 12 OS=Homo sapiens OX=9606 GN=PSMD12 PE=1 SV=3	68595000	33227000	35368000	51668000	23658000	28009000	45919000	23473000	22445000	51208000	31657000	19551000	25	6695700000	3175300000	3520400000	2076500000	912250000	1164200000	1648300000	692390000	955950000	1558800000	717850000	840950000	1412100000	852810000	559320000
O00233	O00233	26S proteasome non-ATPase regulatory subunit 9	PSMD9	5	5	5	20.6	20.6	20.6	24.682	0	7.1253	92	-0.249324025802888	-0.0559745678766956	0.0346205043527935+4.53236014182719i	0.0139513227316932+4.53236014182719i	sp|O00233|PSMD9_HUMAN 26S proteasome non-ATPase regulatory subunit 9 OS=Homo sapiens OX=9606 GN=PSMD9 PE=1 SV=3	25454000	13824000	11630000	33459000	17054000	16405000	14827000	7324800	7502700	20682000	10291000	10391000	12	1240400000	616680000	623750000	345110000	165890000	179220000	434520000	222740000	211780000	177930000	87897000	90032000	282880000	140160000	142710000
O00244	O00244	Copper transport protein ATOX1	ATOX1	2	2	2	36.8	36.8	36.8	7.4016	0.00024266	2.3793	93	-0.103112925686686	0.496441057033715	-0.863295396978477+4.53236014182719i	-0.0880179358979263+4.53236014182719i	sp|O00244|ATOX1_HUMAN Copper transport protein ATOX1 OS=Homo sapiens OX=9606 GN=ATOX1 PE=1 SV=1	15929000	8249000	7680000	8093300	3357200	4736100	9593700	6190700	3403000	10752000	5540200	5212300	4	358800000	185040000	173760000	129450000	59929000	69523000	87685000	43025000	44660000	98650000	59921000	38729000	43010000	22161000	20849000
O00264	O00264	Membrane-associated progesterone receptor component 1	PGRMC1	8	8	7	41	41	36.4	21.671	0	84.59	94	0.0568669005558839	0.352910435945784	0.277957920971184+4.53236014182719i	-0.291760778146468+4.53236014182719i	sp|O00264|PGRC1_HUMAN Membrane-associated progesterone receptor component 1 OS=Homo sapiens OX=9606 GN=PGRMC1 PE=1 SV=3	77895000	38180000	39715000	70597000	31003000	39595000	68693000	31048000	37645000	67627000	37221000	30406000	8	2763700000	1338200000	1425500000	738440000	359600000	378840000	707630000	310460000	397180000	647900000	301570000	346330000	669750000	366550000	303200000
O00267	O00267	Transcription elongation factor SPT5	SUPT5H	20	20	20	24.9	24.9	24.9	121	0	323.31	95	-0.150502731122276	0.58573731010653	-0.178670250423846+4.53236014182719i	-0.0891843739567744+4.53236014182719i	sp|O00267|SPT5H_HUMAN Transcription elongation factor SPT5 OS=Homo sapiens OX=9606 GN=SUPT5H PE=1 SV=1	9439100	4965500	4473600	4965600	1985600	2980000	5111300	2713700	2397600	6029300	3107800	2921500	51	1902400000	933060000	969300000	709210000	360200000	349010000	384930000	157730000	227200000	352290000	178720000	173580000	455930000	236410000	219520000
O00273	O00273	DNA fragmentation factor subunit alpha	DFFA	6	6	6	26.3	26.3	26.3	36.521	0	86.233	96	-0.831487721168852	-0.0918512209996019	0.652819587966288+4.53236014182719i	-1.5956672146373+4.53236014182719i	sp|O00273|DFFA_HUMAN DNA fragmentation factor subunit alpha OS=Homo sapiens OX=9606 GN=DFFA PE=1 SV=1	4060600	2599700	1460900	1636600	844330	792250	2142900	833080	1309800	3831000	2878600	952440	18	708570000	361150000	347430000	215140000	110620000	104510000	122160000	45307000	76850000	158340000	75473000	82865000	212940000	129740000	83200000
O00291	O00291	Huntingtin-interacting protein 1	HIP1	5	5	5	7.5	7.5	7.5	116.22	0	6.3785	97	0.252404919301556	-0.587543245326182	NaN	0.120711621175614+4.53236014182719i	sp|O00291|HIP1_HUMAN Huntingtin-interacting protein 1 OS=Homo sapiens OX=9606 GN=HIP1 PE=1 SV=5	373620	170510	203110	507870	304940	202930	267530	0	267530	1794700	859850	934890	57	183320000	84772000	98544000	21296000	9719200	11577000	44470000	26041000	18429000	15249000	0	15249000	102300000	49011000	53289000
O00299	O00299	Chloride intracellular channel protein 1	CLIC1	16	16	16	88	88	88	26.922	0	323.31	98	0.194747498395369	0.173183473651353	0.150338248339071+4.53236014182719i	0.169199224532869+4.53236014182719i	sp|O00299|CLIC1_HUMAN Chloride intracellular channel protein 1 OS=Homo sapiens OX=9606 GN=CLIC1 PE=1 SV=4	564310000	263140000	301170000	480910000	226040000	254870000	398800000	189020000	209780000	478720000	225340000	253380000	15	46407000000	22101000000	24306000000	11813000000	5609900000	6202800000	9921300000	4678100000	5243200000	8609700000	4144800000	4464800000	10179000000	4795100000	5384200000
O00303	O00303	Eukaryotic translation initiation factor 3 subunit F	EIF3F	13	13	13	43.1	43.1	43.1	37.563	0	323.31	99	0.160595268040184	0.498804495378975	0.119467106355461+4.53236014182719i	0.383897745538676+4.53236014182719i	sp|O00303|EIF3F_HUMAN Eukaryotic translation initiation factor 3 subunit F OS=Homo sapiens OX=9606 GN=EIF3F PE=1 SV=1	177300000	83721000	93579000	118000000	48903000	69102000	115900000	55552000	60348000	146040000	63363000	82680000	15	10069000000	4654600000	5414200000	3185200000	1587000000	1598200000	2092300000	838630000	1253600000	2077400000	1011500000	1065800000	2663100000	1189800000	1473300000
O00330	O00330	Pyruvate dehydrogenase protein X component, mitochondrial	PDHX	11	11	11	24.4	24.4	24.4	54.122	0	17.892	100	0.923708709842206	-0.46826814943794	0.273059806783625+4.53236014182719i	0.223432325857353+4.53236014182719i	sp|O00330|ODPX_HUMAN Pyruvate dehydrogenase protein X component, mitochondrial OS=Homo sapiens OX=9606 GN=PDHX PE=1 SV=3	12272000	4236300	8036200	7395600	4292700	3102900	9041500	4094200	4947300	8288000	3823700	4464200	25	1201000000	649590000	551420000	410090000	185690000	224400000	265320000	173590000	91732000	284550000	160870000	123680000	241030000	129430000	111610000
O00400	O00400	Acetyl-coenzyme A transporter 1	SLC33A1	4	4	4	8.4	8.4	8.4	60.908	0	4.5583	101	0.067812872901952	0.27387735954408	0.0278126254849093+4.53236014182719i	0.249634939897776+4.53236014182719i	sp|O00400|ACATN_HUMAN Acetyl-coenzyme A transporter 1 OS=Homo sapiens OX=9606 GN=SLC33A1 PE=1 SV=1	2041100	996540	1044500	171150000	77478000	93675000	62768000	31081000	31686000	238350000	108890000	129460000	21	9960600000	4587300000	5373200000	42863000	20927000	21935000	3594200000	1627000000	1967200000	1318100000	652710000	665410000	5005400000	2286700000	2718700000
O00401	O00401	Neural Wiskott-Aldrich syndrome protein	WASL	3	3	3	10.7	10.7	10.7	54.826	0	4.9649	102	0.190026955409457	-0.0576115054861458	0.221493895207525+4.53236014182719i	-0.301946031494317+4.53236014182719i	sp|O00401|WASL_HUMAN Neural Wiskott-Aldrich syndrome protein OS=Homo sapiens OX=9606 GN=WASL PE=1 SV=2	1546800	722520	824240	1071400	546410	525020	1202700	555260	647400	1136600	627560	509050	23	207590000	118900000	88695000	52486000	33529000	18958000	24643000	12567000	12076000	47732000	32841000	14890000	82729000	39958000	42772000
O00410	O00410	Importin-5	IPO5	32	32	30	38.9	38.9	37.2	123.63	0	323.31	103	0.238905496588655	0.43922424648613	0.156396562065801+4.53236014182719i	0.119609254534203+4.53236014182719i	sp|O00410|IPO5_HUMAN Importin-5 OS=Homo sapiens OX=9606 GN=IPO5 PE=1 SV=4	87169000	39984000	47185000	95036000	40340000	54696000	75291000	35607000	39684000	95294000	45673000	49621000	56	34698000000	16258000000	18440000000	8779300000	4202400000	4576800000	8767300000	3733900000	5033500000	7459300000	3547000000	3912200000	8912700000	4370600000	4542100000
O00411	O00411	DNA-directed RNA polymerase, mitochondrial	POLRMT	13	13	13	12.8	12.8	12.8	138.62	0	38.062	104	-0.101376552690311	3.53232885183337	0.356263660924611+4.53236014182719i	1.71140763824809+4.53236014182719i	sp|O00411|RPOM_HUMAN DNA-directed RNA polymerase, mitochondrial OS=Homo sapiens OX=9606 GN=POLRMT PE=1 SV=2	2283500	1181900	1101700	857990	68257	789740	1723900	756070	967850	944090	220850	723240	59	940410000	412580000	527830000	193380000	95643000	97736000	116890000	25656000	91237000	149110000	56881000	92232000	55701000	13030000	42671000
O00422	O00422	Histone deacetylase complex subunit SAP18	SAP18	8	8	8	46.4	46.4	46.4	17.561	0	5.8082	106	0.212409363919855	-0.0352329012878557	0.146736325488565+4.53236014182719i	0.592725191328691+4.53236014182719i	sp|O00422|SAP18_HUMAN Histone deacetylase complex subunit SAP18 OS=Homo sapiens OX=9606 GN=SAP18 PE=1 SV=1	35954000	16656000	19298000	42096000	21305000	20791000	15121000	7176200	7944500	48657000	19400000	29257000	11	1590500000	729860000	860670000	395500000	183220000	212280000	463060000	234360000	228700000	166330000	78938000	87389000	535220000	213390000	321830000
O00425	O00425	Insulin-like growth factor 2 mRNA-binding protein 3	IGF2BP3	14	12	12	27.6	23.7	23.7	63.704	0	171.06	108	-0.166426729823961	-0.156428135238291	-0.615396635050651+4.53236014182719i	-0.68403002261358+4.53236014182719i	sp|O00425|IF2B3_HUMAN Insulin-like growth factor 2 mRNA-binding protein 3 OS=Homo sapiens OX=9606 GN=IGF2BP3 PE=1 SV=2	23952000	12666000	11286000	29874000	15746000	14128000	24156000	14616000	9540600	25352000	15626000	9726000	29	3670400000	2021300000	1649000000	867590000	446410000	421180000	1051600000	551610000	499970000	828850000	479240000	349610000	922340000	544070000	378270000
O00429	O00429	Dynamin-1-like protein	DNM1L	33	33	33	61.7	61.7	61.7	81.876	0	323.31	109	0.386331127713029	0.390018169603026	-0.0718591615908505+4.53236014182719i	0.687949224183357+4.53236014182719i	sp|O00429|DNM1L_HUMAN Dynamin-1-like protein OS=Homo sapiens OX=9606 GN=DNM1L PE=1 SV=2	24621000	10672000	13949000	21791000	9431400	12359000	17410000	8921800	8488300	27982000	10717000	17265000	50	11920000000	5519000000	6401200000	2787000000	1242300000	1544700000	2522300000	1091100000	1431200000	2558400000	1272400000	1286000000	3395500000	1576800000	1818700000
O00442	O00442	RNA 3-terminal phosphate cyclase	RTCA	5	5	5	18.9	18.9	18.9	39.336	0	14.344	110	1.07060299718102	0.402420870137051	0.765831742710746+4.53236014182719i	0.763213153752918+4.53236014182719i	sp|O00442|RTCA_HUMAN RNA 3-terminal phosphate cyclase OS=Homo sapiens OX=9606 GN=RTCA PE=1 SV=1	7575300	2443400	5131900	6906200	2974600	3931600	7792400	2885700	4906700	8535600	3164500	5371000	19	659810000	251610000	408210000	179850000	67181000	112670000	131220000	56517000	74700000	160760000	54828000	105930000	183430000	70970000	112460000
O00443	O00443	Phosphatidylinositol 4-phosphate 3-kinase C2 domain-containing subunit alpha	PIK3C2A	6	6	6	3.9	3.9	3.9	190.68	0	5.8438	111	0.0784791672502912	-0.411231209231265	NaN	0.490717135603431+4.53236014182719i	sp|O00443|P3C2A_HUMAN Phosphatidylinositol 4-phosphate 3-kinase C2 domain-containing subunit alpha OS=Homo sapiens OX=9606 GN=PIK3C2A PE=1 SV=2	239040	116270	122770	901920	514800	387120	56342	0	56342	157410	65446	91961	94	142470000	69900000	72568000	28620000	10930000	17690000	89328000	48391000	40937000	5296100	0	5296100	19223000	10579000	8644400
O00461	O00461	Golgi integral membrane protein 4	GOLIM4	9	9	9	20.1	20.1	20.1	81.879	0	76.051	112	0.00778875476698361	0.0219063508354908	1.47828237394846+4.53236014182719i	NaN	sp|O00461|GOLI4_HUMAN Golgi integral membrane protein 4 OS=Homo sapiens OX=9606 GN=GOLIM4 PE=1 SV=1	3000700	1496300	1504400	1682000	834630	847400	1263000	333580	929410	366830	0	366830	39	360590000	152770000	207820000	134050000	58355000	75698000	109680000	50077000	59604000	88930000	30722000	58208000	27922000	13616000	14306000
O00468	O00468	Agrin;Agrin N-terminal 110 kDa subunit;Agrin C-terminal 110 kDa subunit;Agrin C-terminal 90 kDa fragment;Agrin C-terminal 22 kDa fragment	AGRN	6	6	6	3.8	3.8	3.8	217.32	0	17.178	113	0.0162198062987366	-0.255034244384431	-0.0945305116380332+4.53236014182719i	-0.700999289572749+4.53236014182719i	sp|O00468|AGRIN_HUMAN Agrin OS=Homo sapiens OX=9606 GN=AGRN PE=1 SV=6	660000	328140	331850	894410	486630	407780	360610	186210	174400	874650	541530	333120	90	407420000	205240000	202180000	94634000	38615000	56019000	115510000	61522000	53988000	72764000	36462000	36303000	124510000	68643000	55866000
O00469	O00469	Procollagen-lysine,2-oxoglutarate 5-dioxygenase 2	PLOD2	15	15	15	24.7	24.7	24.7	84.685	0	91.822	114	0.139374519790098	0.0966658703425054	0.00509176187707441+4.53236014182719i	0.210479842328638+4.53236014182719i	sp|O00469|PLOD2_HUMAN Procollagen-lysine,2-oxoglutarate 5-dioxygenase 2 OS=Homo sapiens OX=9606 GN=PLOD2 PE=1 SV=2	16635000	7916000	8718900	12801000	6186200	6614900	14110000	7042700	7067600	12213000	5661700	6551000	40	4002400000	1978300000	2024100000	961200000	482020000	479180000	689920000	338780000	351140000	808470000	405110000	403360000	684800000	332490000	352310000
O00471	O00471	Exocyst complex component 5	EXOC5	3	3	3	4.1	4.1	4.1	81.852	0	3.1762	115	NaN	-1.54062659960397	0.494905596507695+4.53236014182719i	-0.105150240593819+4.53236014182719i	sp|O00471|EXOC5_HUMAN Exocyst complex component 5 OS=Homo sapiens OX=9606 GN=EXOC5 PE=1 SV=1	423610	0	423610	787090	585740	201340	564940	234490	330450	738480	382690	355790	41	118600000	55137000	63463000	17368000	0	17368000	32271000	24015000	8255100	28655000	9613900	19041000	40307000	21508000	18799000
O00483	O00483	Cytochrome c oxidase subunit NDUFA4	NDUFA4	4	4	4	40.7	40.7	40.7	9.3697	0	9.827	117	-0.0663648098826766	-0.060922256966459	0.169580610801622+4.53236014182719i	0.167664605101714+4.53236014182719i	sp|O00483|NDUA4_HUMAN Cytochrome c oxidase subunit NDUFA4 OS=Homo sapiens OX=9606 GN=NDUFA4 PE=1 SV=1	144240000	73779000	70462000	115060000	58744000	56315000	107810000	50741000	57070000	129590000	61036000	68558000	6	2980200000	1465800000	1514400000	865450000	442670000	422770000	690350000	352460000	337890000	646870000	304450000	342420000	777570000	366220000	411350000
O00487	O00487	26S proteasome non-ATPase regulatory subunit 14	PSMD14	9	9	9	33.5	33.5	33.5	34.577	0	86.792	118	-0.375696886051791	0.40833880975448	1.23170065048301+4.53236014182719i	-0.0892952519523084+4.53236014182719i	sp|O00487|PSDE_HUMAN 26S proteasome non-ATPase regulatory subunit 14 OS=Homo sapiens OX=9606 GN=PSMD14 PE=1 SV=1	78702000	44446000	34256000	58022000	24933000	33090000	41015000	12249000	28766000	32000000	16495000	15505000	15	4701600000	2147500000	2554100000	1413900000	750320000	663580000	1289900000	547890000	741970000	800780000	260160000	540620000	982530000	470990000	511540000
O00499	O00499	Myc box-dependent-interacting protein 1	BIN1	9	9	9	21.1	21.1	21.1	64.699	0	30.15	119	0.274754775398473	0.201295437278511	2.5746118148029+4.53236014182719i	0.369013966479801+4.53236014182719i	sp|O00499|BIN1_HUMAN Myc box-dependent-interacting protein 1 OS=Homo sapiens OX=9606 GN=BIN1 PE=1 SV=1	13067000	5913100	7153600	11238000	5227400	6010100	4570700	656980	3913700	5772900	2519300	3253600	28	1721700000	767000000	954690000	624770000	272220000	352560000	400620000	195550000	205080000	284650000	105880000	178770000	411650000	193360000	218290000
O00505	O00505	Importin subunit alpha-4	KPNA3	11	11	6	21.1	21.1	12.3	57.81	0	26.778	120	-0.15772657624722	0.0613898570446163	-0.199703484056781+4.53236014182719i	-0.201978678140075+4.53236014182719i	sp|O00505|IMA4_HUMAN Importin subunit alpha-4 OS=Homo sapiens OX=9606 GN=KPNA3 PE=1 SV=2	39755000	20963000	18792000	22987000	11249000	11738000	10360000	5538000	4822100	24640000	13181000	11459000	17	2275700000	1202700000	1073000000	845080000	452520000	392560000	532710000	264320000	268390000	326200000	194430000	131770000	571730000	291420000	280310000
O00541	O00541	Pescadillo homolog	PES1	12	12	12	22.3	22.3	22.3	68.002	0	28.131	124	0.100219437748778	0.370196932433959	0.206854008670673+4.53236014182719i	-0.0814366133505766+4.53236014182719i	sp|O00541|PESC_HUMAN Pescadillo homolog OS=Homo sapiens OX=9606 GN=PES1 PE=1 SV=1	11771000	5681400	6090100	15027000	6554900	8472400	10123000	4699400	5423900	11649000	5989000	5660300	29	1898700000	977830000	920920000	431370000	224940000	206430000	651940000	322380000	329560000	375240000	206240000	169000000	440190000	224270000	215920000
O00560	O00560	Syntenin-1	SDCBP	9	9	9	50.7	50.7	50.7	32.444	0	192.47	125	-0.115396151196731	-0.228265093501867	0.196254378570941+4.53236014182719i	0.420194333528272+4.53236014182719i	sp|O00560|SDCB1_HUMAN Syntenin-1 OS=Homo sapiens OX=9606 GN=SDCBP PE=1 SV=1	142600000	74150000	68450000	98105000	52925000	45180000	106010000	49403000	56602000	122430000	52362000	70066000	11	7323000000	3576300000	3746800000	2162100000	1097700000	1064400000	1489000000	843730000	645270000	1846800000	855410000	991400000	1783600000	768850000	1014700000
O00567	O00567	Nucleolar protein 56	NOP56	6	6	6	14	14	14	66.049	0	9.6016	126	NaN	-0.0684446290227664	1.23169049574878+4.53236014182719i	-0.22886511597708+4.53236014182719i	sp|O00567|NOP56_HUMAN Nucleolar protein 56 OS=Homo sapiens OX=9606 GN=NOP56 PE=1 SV=4	357350	0	357350	1884300	964510	919820	1120100	334510	785570	431960	233070	198880	31	218410000	108750000	109670000	21716000	10638000	11078000	58414000	29900000	28514000	72415000	25000000	47415000	51851000	29191000	22660000
O00571;O15523;Q9NQI0	O00571;O15523	ATP-dependent RNA helicase DDX3X;ATP-dependent RNA helicase DDX3Y	DDX3X;DDX3Y	38	38	37	62.7	62.7	61	73.243	0	323.31	127	-0.109359988266164	0.0985289013267081	0.261649350723483+4.53236014182719i	0.115915390498723+4.53236014182719i	sp|O00571|DDX3X_HUMAN ATP-dependent RNA helicase DDX3X OS=Homo sapiens OX=9606 GN=DDX3X PE=1 SV=3;sp|O15523|DDX3Y_HUMAN ATP-dependent RNA helicase DDX3Y OS=Homo sapiens OX=9606 GN=DDX3Y PE=1 SV=2	243380000	126300000	117080000	209770000	101300000	108460000	184850000	84064000	100780000	226890000	108890000	118000000	39	40505000000	19772000000	20733000000	11418000000	5916900000	5501300000	9839900000	4836400000	5003500000	8700200000	3995600000	4704700000	10437000000	4959100000	5477800000
O00592	O00592	Podocalyxin	PODXL	8	8	8	20.1	20.1	20.1	58.635	0	165.44	128	-0.111189443789527	0.137846741771875	-0.0755264909441019+4.53236014182719i	0.069164014498838+4.53236014182719i	sp|O00592|PODXL_HUMAN Podocalyxin OS=Homo sapiens OX=9606 GN=PODXL PE=1 SV=2	79421000	41240000	38181000	75433000	35916000	39517000	56669000	29076000	27593000	75857000	37020000	38838000	23	8173500000	3788300000	4385200000	2304700000	1133600000	1171100000	2043900000	866650000	1177200000	1804600000	873680000	930910000	2020400000	914390000	1106000000
O00622	O00622	Protein CYR61	CYR61	2	2	2	5.8	5.8	5.8	42.026	0	3.9431	129	-0.00963164224322231	NaN	-0.15387026141372+4.53236014182719i	NaN	sp|O00622|CCN1_HUMAN CCN family member 1 OS=Homo sapiens OX=9606 GN=CCN1 PE=1 SV=1	916700	459880	456820	0	0	0	791150	416650	374500	0	0	0	26	44404000	22790000	21614000	23834000	11957000	11877000	0	0	0	20570000	10833000	9737000	0	0	0
O00625	O00625	Pirin	PIR	11	11	11	47.6	47.6	47.6	32.113	0	138.01	130	0.647799418729348	0.663697433738732	-0.0533592466633354+4.53236014182719i	-0.535085535328747+4.53236014182719i	sp|O00625|PIR_HUMAN Pirin OS=Homo sapiens OX=9606 GN=PIR PE=1 SV=1	104360000	40658000	63702000	83833000	32441000	51391000	115570000	58854000	56717000	106210000	62840000	43367000	15	8953000000	4278400000	4674600000	2287300000	947230000	1340100000	2134200000	930030000	1204200000	2343700000	1181800000	1161900000	2187700000	1219400000	968390000
O00629	O00629	Importin subunit alpha-3	KPNA4	10	5	5	24.4	15.5	15.5	57.886	0	111.83	131	0.182139359996542	1.8023752292121	NaN	NaN	sp|O00629|IMA3_HUMAN Importin subunit alpha-3 OS=Homo sapiens OX=9606 GN=KPNA4 PE=1 SV=1	2611000	1223200	1387800	1352700	301410	1051300	1595700	0	1595700	431120	0	431120	16	1030800000	461370000	569470000	368110000	164670000	203440000	217600000	89054000	128550000	197550000	93341000	104210000	247570000	114300000	133270000
O00743	O00743	Serine/threonine-protein phosphatase 6 catalytic subunit;Serine/threonine-protein phosphatase 6 catalytic subunit, N-terminally processed	PPP6C	7	7	7	25.6	25.6	25.6	35.144	0	238.21	132	-0.0150602423958858	0.0632767902240527	0.134824827377398+4.53236014182719i	1.03410160222686+4.53236014182719i	sp|O00743|PPP6_HUMAN Serine/threonine-protein phosphatase 6 catalytic subunit OS=Homo sapiens OX=9606 GN=PPP6C PE=1 SV=1	7318700	3678500	3640300	10312000	5042800	5268900	8358800	3984300	4374600	7887500	2587900	5299600	16	695430000	354080000	341350000	117100000	58856000	58244000	227460000	143160000	84303000	144400000	63748000	80650000	126200000	41406000	84794000
O00750	O00750	Phosphatidylinositol 4-phosphate 3-kinase C2 domain-containing subunit beta	PIK3C2B	5	5	5	3.8	3.8	3.8	184.77	0	8.4379	134	1.12030853191287	NaN	0.378562098150409+4.53236014182719i	NaN	sp|O00750|P3C2B_HUMAN Phosphatidylinositol 4-phosphate 3-kinase C2 domain-containing subunit beta OS=Homo sapiens OX=9606 GN=PIK3C2B PE=1 SV=2	512390	161440	350960	119980	119980	0	207330	90143	117190	169640	0	169640	85	157670000	53257000	104420000	43553000	13722000	29831000	10198000	10198000	0	24102000	7662200	16440000	25975000	0	25975000
O00754	O00754	Lysosomal alpha-mannosidase;Lysosomal alpha-mannosidase A peptide;Lysosomal alpha-mannosidase B peptide;Lysosomal alpha-mannosidase C peptide;Lysosomal alpha-mannosidase D peptide;Lysosomal alpha-mannosidase E peptide	MAN2B1	2	2	2	2.6	2.6	2.6	113.74	0	7.561	135	NaN	-0.125492785191116	1.11799086733818+4.53236014182719i	0.344365090262179+4.53236014182719i	sp|O00754|MA2B1_HUMAN Lysosomal alpha-mannosidase OS=Homo sapiens OX=9606 GN=MAN2B1 PE=1 SV=3	250380	0	250380	329920	172130	157790	377600	119100	258500	615990	271410	344580	50	78695000	28132000	50562000	12519000	0	12519000	16496000	8606600	7889600	18880000	5955000	12925000	30800000	13571000	17229000
O00762	O00762	Ubiquitin-conjugating enzyme E2 C	UBE2C	4	4	4	29.1	29.1	29.1	19.652	0	11.906	136	1.30742966181743	0.308740845810246	0.21675567733104+4.53236014182719i	0.186175496575849+4.53236014182719i	sp|O00762|UBE2C_HUMAN Ubiquitin-conjugating enzyme E2 C OS=Homo sapiens OX=9606 GN=UBE2C PE=1 SV=1	4455300	1282100	3173200	1748800	781180	967590	1809900	837110	972820	5034600	2355100	2679500	11	226000000	88456000	137540000	68317000	33412000	34905000	45507000	8592900	36914000	56796000	20544000	36251000	55381000	25906000	29474000
O00764	O00764	Pyridoxal kinase	PDXK	9	9	9	38.1	38.1	38.1	35.102	0	215.31	137	-0.39061440519259	-0.122629996364629	0.809453228355565+4.53236014182719i	0.255314677378808+4.53236014182719i	sp|O00764|PDXK_HUMAN Pyridoxal kinase OS=Homo sapiens OX=9606 GN=PDXK PE=1 SV=1	42816000	24288000	18527000	39600000	20641000	18959000	41336000	15017000	26318000	35624000	16240000	19384000	14	4881400000	2136800000	2744600000	1322700000	611680000	711020000	1350600000	630850000	719760000	1210400000	434230000	776170000	997700000	460040000	537660000
O00767	O00767	Acyl-CoA desaturase	SCD	6	6	6	16.4	16.4	16.4	41.522	0	56.175	138	0.035862682358449	-0.18581816059869	0.0313482595263386+4.53236014182719i	-0.196215284778713+4.53236014182719i	sp|O00767|ACOD_HUMAN Acyl-CoA desaturase OS=Homo sapiens OX=9606 GN=SCD PE=1 SV=2	63564000	31387000	32177000	50427000	26835000	23592000	47312000	23399000	23913000	43624000	23293000	20331000	13	3866600000	1942300000	1924300000	1163000000	575580000	587470000	815560000	430440000	385110000	938620000	450090000	488530000	949400000	486180000	463210000
O14519	O14519	Cyclin-dependent kinase 2-associated protein 1	CDK2AP1	2	2	2	33.9	33.9	33.9	12.365	0	24.938	139	0.21391087787582	0.349194456812541	0.139252188815226+4.53236014182719i	-0.237230516688802+4.53236014182719i	sp|O14519|CDKA1_HUMAN Cyclin-dependent kinase 2-associated protein 1 OS=Homo sapiens OX=9606 GN=CDK2AP1 PE=1 SV=1	18887000	8744400	10142000	8604800	3784200	4820500	13908000	6618700	7289400	14138000	7649000	6489200	4	234820000	107190000	127630000	75547000	34978000	40569000	34419000	15137000	19282000	55632000	26475000	29158000	69218000	30596000	38622000
O14524	O14524	Transmembrane protein 194A	TMEM194A	1	1	1	2	2	2	50.639	0.0060107	1.4448	140	0.15130738068172	0.713064483722793	0.321467402051585+4.53236014182719i	0.227050257629132+4.53236014182719i	sp|O14524|NEMP1_HUMAN Nuclear envelope integral membrane protein 1 OS=Homo sapiens OX=9606 GN=NEMP1 PE=1 SV=2	2714200	1286000	1428200	2101100	796080	1305000	1831900	814340	1017600	2771000	1276700	1494300	18	169530000	75116000	94411000	48855000	23147000	25708000	37820000	14330000	23490000	32975000	14658000	18317000	49878000	22981000	26897000
O14530	O14530	Thioredoxin domain-containing protein 9	TXNDC9	5	5	5	22.1	22.1	22.1	26.534	0	9.094	141	-1.11382190391132	0.410862581171383	-0.495402633219186+4.53236014182719i	-2.29595565378691+4.53236014182719i	sp|O14530|TXND9_HUMAN Thioredoxin domain-containing protein 9 OS=Homo sapiens OX=9606 GN=TXNDC9 PE=1 SV=2	3141400	2148600	992800	5784100	2483000	3301100	7030000	4112700	2917400	6128900	5092000	1036900	13	529260000	313900000	215360000	87278000	52783000	34496000	140720000	71432000	69288000	162820000	93054000	69765000	138440000	96628000	41816000
O14545	O14545	TRAF-type zinc finger domain-containing protein 1	TRAFD1	1	1	1	1.7	1.7	1.7	64.84	0.0029667	1.6814	142	NaN	-1.09554255748607	NaN	1.16996154063061+4.53236014182719i	sp|O14545|TRAD1_HUMAN TRAF-type zinc finger domain-containing protein 1 OS=Homo sapiens OX=9606 GN=TRAFD1 PE=1 SV=1	0	0	0	537200	365950	171250	0	0	0	570330	175480	394840	26	28796000	14077000	14718000	0	0	0	13967000	9514700	4452600	0	0	0	14828000	4562600	10266000
O14548	O14548	Cytochrome c oxidase subunit 7A-related protein, mitochondrial	COX7A2L	1	1	1	11.4	11.4	11.4	12.615	0.00024366	2.4379	143	NaN	0.105718194894606	-0.100218089519341+4.53236014182719i	0.439561039416964+4.53236014182719i	sp|O14548|COX7R_HUMAN Cytochrome c oxidase subunit 7A-related protein, mitochondrial OS=Homo sapiens OX=9606 GN=COX7A2L PE=1 SV=2	2862300	2862300	0	7438000	3582800	3855200	7503100	3881800	3621300	7820200	3319000	4501200	7	179360000	95521000	83844000	20036000	20036000	0	52066000	25080000	26987000	52522000	27172000	25349000	54741000	23233000	31509000
O14561	O14561	Acyl carrier protein, mitochondrial	NDUFAB1	1	1	1	5.8	5.8	5.8	17.417	0.00024673	2.5634	144	0.585355017399102	0.0894230588300884	0.00844122507493008+4.53236014182719i	NaN	sp|O14561|ACPM_HUMAN Acyl carrier protein, mitochondrial OS=Homo sapiens OX=9606 GN=NDUFAB1 PE=1 SV=3	52071000	20825000	31246000	52773000	25569000	27204000	61527000	30674000	30854000	4457500	0	4457500	7	1541700000	689710000	851950000	364500000	145780000	218720000	369410000	178980000	190430000	430690000	214720000	215980000	377060000	150240000	226830000
O14562	O14562	Ubiquitin domain-containing protein UBFD1	UBFD1	5	5	5	27.2	27.2	27.2	33.382	0	51.453	145	-1.33565219463048	0.845282324108045	-0.557963645500857+4.53236014182719i	-2.16398340906534+4.53236014182719i	sp|O14562|UBFD1_HUMAN Ubiquitin domain-containing protein UBFD1 OS=Homo sapiens OX=9606 GN=UBFD1 PE=1 SV=2	17365000	12437000	4927700	12381000	4427100	7953800	12694000	7559400	5134800	14479000	11837000	2641300	11	896750000	540270000	356470000	311260000	205710000	105550000	180850000	72417000	108430000	192500000	109720000	82778000	212130000	152430000	59707000
O14579	O14579	Coatomer subunit epsilon	COPE	11	11	11	47.7	47.7	47.7	34.482	0	154.77	147	0.0198371248787367	0.322260986103135	-0.0149007587426942+4.53236014182719i	0.10714799992184+4.53236014182719i	sp|O14579|COPE_HUMAN Coatomer subunit epsilon OS=Homo sapiens OX=9606 GN=COPE PE=1 SV=3	51637000	25641000	25996000	46806000	20800000	26006000	42214000	21216000	20998000	44130000	21246000	22884000	15	5859700000	2918400000	2941400000	1595000000	771330000	823640000	1362000000	700200000	661770000	1434600000	725550000	709020000	1468200000	721300000	746930000
O14617	O14617	AP-3 complex subunit delta-1	AP3D1	25	25	25	26.2	26.2	26.2	130.16	0	122.84	148	-0.208476074702755	-0.155686879195992	-0.10816423053178+4.53236014182719i	-0.0629634873751301+4.53236014182719i	sp|O14617|AP3D1_HUMAN AP-3 complex subunit delta-1 OS=Homo sapiens OX=9606 GN=AP3D1 PE=1 SV=1	28131000	15080000	13051000	24062000	12679000	11382000	21591000	11200000	10391000	22321000	11404000	10917000	51	7144200000	3687800000	3456400000	2023300000	1070100000	953240000	1715300000	859980000	855350000	1583600000	839600000	744010000	1750500000	889220000	861240000
O14618	O14618	Copper chaperone for superoxide dismutase	CCS	3	3	3	10.6	10.6	10.6	29.04	0	6.2276	149	-0.876429919185708	-1.36761739812719	-0.212288087595483+4.53236014182719i	0.176227462192295+4.53236014182719i	sp|O14618|CCS_HUMAN Copper chaperone for superoxide dismutase OS=Homo sapiens OX=9606 GN=CCS PE=1 SV=1	19506000	12627000	6878100	8354600	6021200	2333400	15000000	8050700	6949100	19887000	9336900	10550000	13	815710000	468470000	347240000	253570000	164160000	89416000	108610000	78275000	30334000	195000000	104660000	90338000	258530000	121380000	137150000
O14646;O14647	O14646	Chromodomain-helicase-DNA-binding protein 1	CHD1	7	7	7	7	7	7	196.69	0	21.612	151	0.587621869352935	0.507244403711615	NaN	-0.0189885014891823+4.53236014182719i	sp|O14646|CHD1_HUMAN Chromodomain-helicase-DNA-binding protein 1 OS=Homo sapiens OX=9606 GN=CHD1 PE=1 SV=2	999280	399270	600010	614050	253600	360450	26491	0	26491	984670	495580	489100	84	335690000	152900000	182790000	83940000	33539000	50401000	51581000	21302000	30278000	84735000	40251000	44484000	115440000	57809000	57629000
O14656	O14656	Torsin-1A	TOR1A	6	6	6	22.6	22.6	22.6	37.808	0	50.57	152	-0.230651381722362	0.175173286309119	-0.339047903972282+4.53236014182719i	0.305837163195015+4.53236014182719i	sp|O14656|TOR1A_HUMAN Torsin-1A OS=Homo sapiens OX=9606 GN=TOR1A PE=1 SV=1	4169600	2251100	1918500	3953100	1856700	2096400	3088900	1725100	1363800	3532200	1579600	1952600	17	540860000	320290000	220570000	97164000	50507000	46657000	88376000	52736000	35639000	89821000	51454000	38367000	102960000	53669000	49287000
O14672	O14672	Disintegrin and metalloproteinase domain-containing protein 10	ADAM10	5	5	5	8	8	8	84.141	0	20.964	155	-0.934900352559832	0.477094215931262	-0.15993861755553+4.53236014182719i	0.200764189688443+4.53236014182719i	sp|O14672|ADA10_HUMAN Disintegrin and metalloproteinase domain-containing protein 10 OS=Homo sapiens OX=9606 GN=ADAM10 PE=1 SV=1	1399100	918600	480500	1345700	562590	783090	657170	346780	310390	11025000	5129700	5895600	41	710240000	349390000	360840000	91921000	53753000	38168000	83478000	35979000	47499000	26944000	14218000	12726000	507890000	245440000	262450000
O14732;P00540	O14732	Inositol monophosphatase 2	IMPA2	4	4	4	13.2	13.2	13.2	31.321	0	13.904	158	0.37678638029662	0.409125907677236	0.731205356666104+4.53236014182719i	0.305470284663545+4.53236014182719i	sp|O14732|IMPA2_HUMAN Inositol monophosphatase 2 OS=Homo sapiens OX=9606 GN=IMPA2 PE=1 SV=1	32546000	14160000	18386000	37571000	16140000	21432000	19026000	7152300	11873000	38160000	17068000	21093000	13	1654900000	708760000	946180000	423100000	184090000	239010000	488430000	209810000	278610000	247330000	92980000	154350000	496080000	221880000	274210000
O14735	O14735	CDP-diacylglycerol--inositol 3-phosphatidyltransferase	CDIPT	3	3	3	16	16	16	23.539	0	10.232	159	0.860715723998872	0.499507588877492	0.803401247232166+4.53236014182719i	0.284226816422547+4.53236014182719i	sp|O14735|CDIPT_HUMAN CDP-diacylglycerol--inositol 3-phosphatidyltransferase OS=Homo sapiens OX=9606 GN=CDIPT PE=1 SV=1	24882000	8836200	16046000	14464000	5992300	8471500	18629000	6786000	11843000	17170000	7742100	9428000	7	587320000	237080000	350250000	174180000	61853000	112320000	101250000	41946000	59301000	130400000	47502000	82899000	120190000	54195000	65996000
O14737	O14737	Programmed cell death protein 5	PDCD5	8	8	8	60.8	60.8	60.8	14.285	0	98.896	160	0.407277818125318	0.139671940682961	-0.207931791863302+4.53236014182719i	0.0313128013524696+4.53236014182719i	sp|O14737|PDCD5_HUMAN Programmed cell death protein 5 OS=Homo sapiens OX=9606 GN=PDCD5 PE=1 SV=3	220730000	94889000	125840000	129820000	61768000	68047000	129960000	69653000	60304000	130670000	64626000	66044000	10	7380600000	3941500000	3439100000	2551200000	1212800000	1338400000	1559200000	878750000	680470000	1618600000	944700000	673880000	1634400000	896870000	737490000
O14744	O14744	Protein arginine N-methyltransferase 5;Protein arginine N-methyltransferase 5, N-terminally processed	PRMT5	15	15	15	29.5	29.5	29.5	72.683	0	155.36	161	0.283943958882294	0.43764326034731	0.148849011944387+4.53236014182719i	0.0116081053792469+4.53236014182719i	sp|O14744|ANM5_HUMAN Protein arginine N-methyltransferase 5 OS=Homo sapiens OX=9606 GN=PRMT5 PE=1 SV=4	27241000	12284000	14956000	24375000	10353000	14022000	19505000	9249700	10255000	21874000	10893000	10981000	32	4893600000	2295200000	2598300000	1337100000	606200000	730940000	1309200000	584210000	724940000	1035000000	500460000	534560000	1212200000	604380000	607860000
O14745	O14745	Na(+)/H(+) exchange regulatory cofactor NHE-RF1	SLC9A3R1	17	17	17	59.8	59.8	59.8	38.868	0	244.65	162	-0.241988831239588	-0.319511369561734	0.0953670756255242+4.53236014182719i	0.216165127738058+4.53236014182719i	sp|O14745|NHRF1_HUMAN Na(+)/H(+) exchange regulatory cofactor NHE-RF1 OS=Homo sapiens OX=9606 GN=SLC9A3R1 PE=1 SV=4	75057000	40668000	34388000	90521000	50252000	40269000	68675000	33203000	35472000	101810000	47098000	54711000	21	10141000000	5113000000	5027600000	2141700000	1149600000	992020000	2811400000	1564500000	1246900000	2202400000	1033500000	1169000000	2985100000	1365400000	1619700000
O14763	O14763	Tumor necrosis factor receptor superfamily member 10B	TNFRSF10B	3	3	3	9.3	9.3	9.3	47.878	0	21.888	163	1.16935042466108	0.349009690335589	-0.138333204899007+4.53236014182719i	0.0596037429402265+4.53236014182719i	sp|O14763|TR10B_HUMAN Tumor necrosis factor receptor superfamily member 10B OS=Homo sapiens OX=9606 GN=TNFRSF10B PE=1 SV=2	4261200	1311500	2949700	2630200	1156800	1473400	3087300	1617600	1469700	3418200	1673800	1744400	17	410910000	190980000	219930000	72441000	22295000	50145000	130700000	64911000	65790000	52484000	27499000	24985000	155290000	76278000	79007000
O14776;Q5VWI1	O14776	Transcription elongation regulator 1	TCERG1	24	24	24	22.7	22.7	22.7	123.9	0	68.204	166	0.653346131437741	0.911336500639711	0.264177630658701+4.53236014182719i	0.590336686269877+4.53236014182719i	sp|O14776|TCRG1_HUMAN Transcription elongation regulator 1 OS=Homo sapiens OX=9606 GN=TCERG1 PE=1 SV=2	9591700	3728100	5863600	5475800	1900800	3575000	7264900	3300800	3964100	10608000	4233600	6374100	41	3867400000	1825600000	2041800000	1037900000	506360000	531520000	1000500000	430330000	570140000	832850000	398210000	434630000	996240000	490710000	505530000
O14787	O14787	Transportin-2	TNPO2	10	7	7	11.5	8.2	8.2	101.39	0	33.333	168	-1.16417637061777	NaN	2.27719004591684+4.53236014182719i	NaN	sp|O14787|TNPO2_HUMAN Transportin-2 OS=Homo sapiens OX=9606 GN=TNPO2 PE=1 SV=3	1640800	1134600	506280	68873	68873	0	499820	85478	414340	131080	131080	0	41	395660000	218640000	177020000	67275000	46517000	20758000	30491000	18066000	12425000	57971000	22582000	35388000	68631000	46898000	21733000
O14818;Q8TAA3	O14818	Proteasome subunit alpha type-7	PSMA7	11	11	11	48	48	48	27.887	0	323.31	170	-0.229898167814933	0.000693055998382713	-0.229698718348909+4.53236014182719i	0.209078808595753+4.53236014182719i	sp|O14818|PSA7_HUMAN Proteasome subunit alpha type-7 OS=Homo sapiens OX=9606 GN=PSMA7 PE=1 SV=1	380840000	205560000	175280000	291430000	145680000	145750000	272040000	146820000	125210000	294050000	136390000	157660000	14	22581000000	11437000000	11144000000	6764300000	3556200000	3208100000	5225400000	2629300000	2596100000	5120300000	2730500000	2389900000	5387200000	2476500000	2910700000
O14828	O14828	Secretory carrier-associated membrane protein 3	SCAMP3	9	9	9	34.9	34.9	34.9	38.287	0	312.72	171	0.0026229789400237	0.114845125403073	0.501091343468796+4.53236014182719i	0.160377482375318+4.53236014182719i	sp|O14828|SCAM3_HUMAN Secretory carrier-associated membrane protein 3 OS=Homo sapiens OX=9606 GN=SCAMP3 PE=1 SV=3	50602000	25278000	25324000	50476000	24234000	26242000	40898000	16933000	23965000	36884000	17418000	19466000	10	3363200000	1705900000	1657400000	853430000	441090000	412350000	1020300000	501360000	518980000	763760000	363230000	400530000	725690000	400190000	325500000
O14841	O14841	5-oxoprolinase	OPLAH	11	11	11	13	13	13	137.46	0	26.357	172	NaN	NaN	-0.588542624778316+4.53236014182719i	-0.726551035254972+4.53236014182719i	sp|O14841|OPLA_HUMAN 5-oxoprolinase OS=Homo sapiens OX=9606 GN=OPLAH PE=1 SV=3	242290	0	242290	166200	0	166200	765840	459960	305880	971400	605480	365920	53	315430000	130930000	184500000	103910000	37216000	66690000	119450000	37249000	82202000	40589000	24378000	16212000	51484000	32091000	19394000
O14874	O14874	[3-methyl-2-oxobutanoate dehydrogenase [lipoamide]] kinase, mitochondrial	BCKDK	3	3	3	10.9	10.9	10.9	46.36	0	43.041	173	0.0484845192675255	-0.248024733366186	-0.418736719359154+4.53236014182719i	-0.496326454354283+4.53236014182719i	sp|O14874|BCKD_HUMAN [3-methyl-2-oxobutanoate dehydrogenase [lipoamide]] kinase, mitochondrial OS=Homo sapiens OX=9606 GN=BCKDK PE=1 SV=2	6237400	3066300	3171100	4442100	2411500	2030600	4914900	2811600	2103300	5449200	3188700	2260500	22	494110000	270460000	223650000	137220000	67458000	69764000	97726000	53053000	44673000	121340000	61854000	59483000	137820000	88094000	49730000
O14879	O14879	Interferon-induced protein with tetratricopeptide repeats 3	IFIT3	17	17	17	45.7	45.7	45.7	55.984	0	323.31	174	-0.109272728727805	-0.289519694620471	0.289899099702231+4.53236014182719i	0.432284948955437+4.53236014182719i	sp|O14879|IFIT3_HUMAN Interferon-induced protein with tetratricopeptide repeats 3 OS=Homo sapiens OX=9606 GN=IFIT3 PE=1 SV=1	204640000	106190000	98444000	200580000	110320000	90261000	185650000	83530000	102120000	212050000	90257000	121790000	24	29389000000	14420000000	14970000000	7305300000	3825900000	3479500000	6624600000	3655100000	2969500000	6914900000	3274900000	3640000000	7645800000	3204800000	4441100000
O14880	O14880	Microsomal glutathione S-transferase 3	MGST3	3	3	3	28.9	28.9	28.9	16.516	0	54.603	175	-0.914007237921016	0.0822215347533317	0.431120507358764+4.53236014182719i	-0.439521854420583+4.53236014182719i	sp|O14880|MGST3_HUMAN Microsomal glutathione S-transferase 3 OS=Homo sapiens OX=9606 GN=MGST3 PE=1 SV=1	214830000	140350000	74485000	170070000	82613000	87458000	231050000	98392000	132660000	269130000	154900000	114220000	7	7151400000	3758200000	3393200000	1717000000	1076700000	640290000	1339800000	639610000	700190000	1811400000	768380000	1043000000	2096000000	1173600000	922440000
O14907	O14907	Tax1-binding protein 3	TAX1BP3	5	5	5	51.6	51.6	51.6	13.735	0	15.951	176	0.142598274149204	-0.130901376231736	-0.126123614482957+4.53236014182719i	-0.184629389068371+4.53236014182719i	sp|O14907|TX1B3_HUMAN Tax1-binding protein 3 OS=Homo sapiens OX=9606 GN=TAX1BP3 PE=1 SV=2	17501000	8318300	9182500	12447000	6505700	5941400	19339000	10092000	9247200	12339000	6564000	5775500	5	440040000	208720000	231330000	130920000	55255000	75662000	94001000	46179000	47823000	122190000	63105000	59083000	92936000	44177000	48759000
O14925;Q5SRD1	O14925;Q5SRD1	Mitochondrial import inner membrane translocase subunit Tim23;Putative mitochondrial import inner membrane translocase subunit Tim23B	TIMM23;TIMM23B	4	4	4	26.3	26.3	26.3	21.943	0	83.717	178	0.484168637519235	1.22538603865857	1.40319004307077+4.53236014182719i	0.370507802864539+4.53236014182719i	sp|O14925|TIM23_HUMAN Mitochondrial import inner membrane translocase subunit Tim23 OS=Homo sapiens OX=9606 GN=TIMM23 PE=1 SV=1;sp|Q5SRD1|TI23B_HUMAN Putative mitochondrial import inner membrane translocase subunit Tim23B OS=Homo sapiens OX=9606 GN=TIMM23B	14781000	6161800	8619000	13867000	4154000	9712800	13782000	3781300	10001000	15764000	6875500	8888700	9	1179700000	500880000	678800000	345750000	149670000	196080000	281920000	109280000	172640000	264910000	104090000	160820000	287090000	137840000	149250000
O14929	O14929	Histone acetyltransferase type B catalytic subunit	HAT1	9	9	9	30.5	30.5	30.5	49.512	0	194.76	179	0.291609160740632	0.0934968665755307	-0.0498659135415269+4.53236014182719i	-0.0980564989634408+4.53236014182719i	sp|O14929|HAT1_HUMAN Histone acetyltransferase type B catalytic subunit OS=Homo sapiens OX=9606 GN=HAT1 PE=1 SV=1	37430000	16830000	20600000	27414000	13263000	14151000	24248000	12333000	11914000	24109000	12464000	11645000	16	3428400000	1685600000	1742900000	1079600000	521020000	558620000	776010000	359840000	416170000	763880000	401100000	362780000	747340000	372800000	374540000
O14936	O14936	Peripheral plasma membrane protein CASK	CASK	4	4	4	5.8	5.8	5.8	105.12	0.00047893	2.1696	180	-0.514461197120226	NaN	0.195972583932516+4.53236014182719i	NaN	sp|O14936|CSKP_HUMAN Peripheral plasma membrane protein CASK OS=Homo sapiens OX=9606 GN=CASK PE=1 SV=3	187740	110430	77307	0	0	0	243900	113680	130220	0	0	0	49	54375000	27299000	27076000	42424000	21729000	20695000	0	0	0	11951000	5570200	6380800	0	0	0
O14949	O14949	Cytochrome b-c1 complex subunit 8	UQCRQ	5	5	5	53.7	53.7	53.7	9.9062	0	6.094	181	0.698128529436058	0.495089888909994	-0.115342320370058+4.53236014182719i	-0.250855465347415+4.53236014182719i	sp|O14949|QCR8_HUMAN Cytochrome b-c1 complex subunit 8 OS=Homo sapiens OX=9606 GN=UQCRQ PE=1 SV=4	36294000	13840000	22454000	37235000	15454000	21781000	14397000	7486000	6910800	43288000	23521000	19767000	6	1491900000	705630000	786290000	407770000	166490000	241280000	403180000	189690000	213490000	254350000	133070000	121280000	426620000	216380000	210240000
P19105;O14950;P24844	P19105;O14950;P24844	Myosin regulatory light chain 12A;Myosin regulatory light chain 12B;Myosin regulatory light polypeptide 9	MYL12A;MYL12B;MYL9	7	7	7	47.4	47.4	47.4	19.794	0	323.31	182	-0.179628588108413	-0.199888551530999	0.381327500727224+4.53236014182719i	0.31434597550528+4.53236014182719i	sp|P19105|ML12A_HUMAN Myosin regulatory light chain 12A OS=Homo sapiens OX=9606 GN=MYL12A PE=1 SV=2;sp|O14950|ML12B_HUMAN Myosin regulatory light chain 12B OS=Homo sapiens OX=9606 GN=MYL12B PE=1 SV=2;sp|P24844|MYL9_HUMAN Myosin regulatory light polypeptide	293530000	155890000	137640000	260380000	139200000	121190000	277420000	120480000	156930000	275630000	122860000	152770000	9	13790000000	6620200000	7170100000	3688400000	1933800000	1754600000	3147800000	1648500000	1499300000	3465800000	1496600000	1969200000	3468700000	1526700000	1941900000
O14964	O14964	Hepatocyte growth factor-regulated tyrosine kinase substrate	HGS	7	7	7	9.7	9.7	9.7	86.191	0	12.759	183	-0.280863865973481	0.015304608568747	-0.200741116677009+4.53236014182719i	0.501057797749375+4.53236014182719i	sp|O14964|HGS_HUMAN Hepatocyte growth factor-regulated tyrosine kinase substrate OS=Homo sapiens OX=9606 GN=HGS PE=1 SV=1	5120900	2808900	2312000	4920700	2447300	2473400	3036200	1623600	1412700	3028000	1253700	1774300	25	826920000	423990000	402930000	222250000	118690000	103560000	270120000	140300000	129820000	152060000	85762000	66299000	182490000	79244000	103250000
O14966	O14966	Ras-related protein Rab-7L1	RAB29	3	2	2	15.8	10.3	10.3	23.155	0.00071582	2.1346	185	-0.0210060207233027	-0.00956134233668727	-0.0394836847740517+4.53236014182719i	-0.295637809514345+4.53236014182719i	sp|O14966|RAB7L_HUMAN Ras-related protein Rab-7L1 OS=Homo sapiens OX=9606 GN=RAB29 PE=1 SV=1	23489000	11830000	11659000	27160000	13625000	13535000	24774000	12557000	12218000	37942000	20908000	17034000	12	1360400000	707040000	653350000	281870000	141960000	139910000	325920000	163500000	162420000	297290000	150680000	146610000	455310000	250900000	204410000
O14974	O14974	Protein phosphatase 1 regulatory subunit 12A	PPP1R12A	24	24	24	26.7	26.7	26.7	115.28	0	131.92	186	0.214258471768609	0.3424666190309	-0.0635019909326071+4.53236014182719i	0.117522025103662+4.53236014182719i	sp|O14974|MYPT1_HUMAN Protein phosphatase 1 regulatory subunit 12A OS=Homo sapiens OX=9606 GN=PPP1R12A PE=1 SV=1	9325400	4317100	5008300	18142000	7999700	10143000	8902700	4549300	4353400	14405000	6909400	7495800	48	3848400000	1831600000	2016900000	960720000	455770000	504950000	1267300000	568770000	698510000	693840000	352870000	340970000	926590000	454160000	472430000
O14975	O14975	Very long-chain acyl-CoA synthetase	SLC27A2	19	19	19	39.5	39.5	39.5	70.311	0	323.31	187	0.203790484323352	0.18551271863311	0.0415951450143005+4.53236014182719i	0.0873679559993842+4.53236014182719i	sp|O14975|S27A2_HUMAN Very long-chain acyl-CoA synthetase OS=Homo sapiens OX=9606 GN=SLC27A2 PE=1 SV=2	59097000	27465000	31632000	52005000	24333000	27672000	59106000	29127000	29979000	57185000	27727000	29458000	29	9649700000	4586400000	5063300000	2818000000	1320300000	1497700000	1958300000	920960000	1037300000	2288900000	1086800000	1202000000	2277000000	1098400000	1178600000
O14976	O14976	Cyclin-G-associated kinase	GAK	10	10	10	9.2	9.2	9.2	143.19	0	10.356	188	-0.485372019775907	-0.225137396263572	1.26965447264136+4.53236014182719i	-0.0686891223923214+4.53236014182719i	sp|O14976|GAK_HUMAN Cyclin-G-associated kinase OS=Homo sapiens OX=9606 GN=GAK PE=1 SV=2	1444000	842320	601680	888290	478730	409560	566130	165970	400160	1192800	610590	582200	59	276350000	139150000	137200000	85196000	49697000	35499000	56855000	28245000	28610000	33402000	9792300	23610000	90434000	46716000	43718000
O14979	O14979	Heterogeneous nuclear ribonucleoprotein D-like	HNRNPDL	10	9	9	25.5	23.6	23.6	46.437	0	323.31	189	-0.027214885159835	0.0899918180255598	0.104995299472922+4.53236014182719i	0.27564408618727+4.53236014182719i	sp|O14979|HNRDL_HUMAN Heterogeneous nuclear ribonucleoprotein D-like OS=Homo sapiens OX=9606 GN=HNRNPDL PE=1 SV=3	78564000	39653000	38912000	53017000	25682000	27335000	53062000	25566000	27496000	71891000	32522000	39369000	20	6793000000	3293600000	3499400000	1957400000	1000900000	956580000	1410600000	700740000	709910000	1530100000	735710000	794380000	1894900000	856320000	1038500000
O14980	O14980	Exportin-1	XPO1	34	34	34	38.5	38.5	38.5	123.38	0	323.31	190	0.0968085668703196	0.257994367437169	0.0346984239143581+4.53236014182719i	0.127301483727104+4.53236014182719i	sp|O14980|XPO1_HUMAN Exportin-1 OS=Homo sapiens OX=9606 GN=XPO1 PE=1 SV=1	74661000	36078000	38582000	54779000	24947000	29832000	56049000	27688000	28362000	50259000	24022000	26238000	53	24416000000	11839000000	12577000000	6453600000	3259900000	3193700000	4721700000	2223500000	2498200000	4627800000	2226700000	2401100000	4806500000	2258200000	2548300000
O14981	O14981	TATA-binding protein-associated factor 172	BTAF1	8	8	8	6	6	6	206.89	0	23.991	191	-0.791621214397382	-1.60525804610459	-0.780599117841759+4.53236014182719i	NaN	sp|O14981|BTAF1_HUMAN TATA-binding protein-associated factor 172 OS=Homo sapiens OX=9606 GN=BTAF1 PE=1 SV=2	947800	600750	347050	275360	207240	68115	379710	240000	139710	444570	444570	0	85	447830000	253960000	193860000	158450000	91309000	67139000	75796000	41230000	34566000	95487000	50612000	44875000	118100000	70810000	47285000
O14994	O14994	Synapsin-3	SYN3	1	1	1	1.6	1.6	1.6	63.302	0.0047032	1.5028	193	-0.168211679678047	-0.0517061434051035	0.0190727334668736+4.53236014182719i	0.219115911344381+4.53236014182719i	sp|O14994|SYN3_HUMAN Synapsin-3 OS=Homo sapiens OX=9606 GN=SYN3 PE=1 SV=2	1522900	805780	717100	1489000	757840	731160	1514400	752180	762190	1441800	666260	775540	37	220820000	110340000	110480000	56346000	29814000	26533000	55093000	28040000	27053000	56032000	27831000	28201000	53346000	24652000	28695000
O15020	O15020	Spectrin beta chain, non-erythrocytic 2	SPTBN2	9	5	5	5.1	3.3	3.3	271.32	0	14.479	194	0.00291259358680442	-0.169180768750601	NaN	0.999819910742384+4.53236014182719i	sp|O15020|SPTN2_HUMAN Spectrin beta chain, non-erythrocytic 2 OS=Homo sapiens OX=9606 GN=SPTBN2 PE=1 SV=3	525050	262260	262790	6590800	3488400	3102400	0	0	0	240320	80115	160210	127	1012100000	515040000	497010000	66681000	33307000	33374000	837030000	443020000	394010000	0	0	0	30521000	10175000	20346000
O15027	O15027	Protein transport protein Sec16A	SEC16A	19	19	19	13.4	13.4	13.4	251.89	0	103.19	195	-0.463614565841108	0.374618263842567	-0.329867824311386+4.53236014182719i	-0.724988605769708+4.53236014182719i	sp|O15027|SC16A_HUMAN Protein transport protein Sec16A OS=Homo sapiens OX=9606 GN=SEC16A PE=1 SV=4	2554800	1480900	1073900	2103500	915930	1187500	1824000	1015800	808180	2201300	1371500	829760	86	1434200000	752850000	681400000	467320000	237100000	230220000	313300000	146220000	167080000	314200000	175910000	138280000	309980000	175640000	134340000
O15031;O60486;Q9Y4D7	O15031	Plexin-B2	PLXNB2	22	22	22	14.9	14.9	14.9	205.12	0	142.62	196	0.0212062420788371	-0.402467403559944	-0.436392638241772+4.53236014182719i	0.0696346132595286+4.53236014182719i	sp|O15031|PLXB2_HUMAN Plexin-B2 OS=Homo sapiens OX=9606 GN=PLXNB2 PE=1 SV=3	3728200	1850400	1877800	4784000	2723500	2060500	2966800	1706000	1260700	3638800	1775500	1863300	90	2534900000	1292900000	1242000000	617370000	290300000	327070000	645340000	357810000	287530000	467410000	265060000	202360000	587560000	266730000	320830000
O15042	O15042	U2 snRNP-associated SURP motif-containing protein	U2SURP	17	17	17	21.7	21.7	21.7	118.29	0	116.46	197	-0.0742668097314862	0.358655313376682	-0.00739300232761673+4.53236014182719i	0.0585964404389593+4.53236014182719i	sp|O15042|SR140_HUMAN U2 snRNP-associated SURP motif-containing protein OS=Homo sapiens OX=9606 GN=U2SURP PE=1 SV=2	11235000	5761800	5472700	9451400	4141300	5310100	6244600	3130300	3114300	10662000	5222900	5439400	39	2723900000	1366600000	1357300000	794910000	405180000	389730000	673450000	320200000	353250000	591390000	307250000	284150000	664190000	333990000	330200000
O15067	O15067	Phosphoribosylformylglycinamidine synthase	PFAS	25	25	25	28.3	28.3	28.3	144.73	0	263.94	199	0.127970690337697	-0.0736951234559745	-0.184243123585135+4.53236014182719i	-0.0150431023803635+4.53236014182719i	sp|O15067|PUR4_HUMAN Phosphoribosylformylglycinamidine synthase OS=Homo sapiens OX=9606 GN=PFAS PE=1 SV=4	18052000	8625900	9426000	21812000	11185000	10628000	16646000	8854000	7792500	23209000	11665000	11544000	58	9515700000	4703100000	4812600000	2185200000	1014100000	1171200000	2508300000	1232200000	1276100000	2204400000	1132700000	1071700000	2581800000	1303100000	1278600000
O15091	O15091	Mitochondrial ribonuclease P protein 3	KIAA0391	3	3	3	8.1	8.1	8.1	67.315	0	3.1338	202	-0.305337806082222	-0.0763103875762639	NaN	NaN	sp|O15091|MRPP3_HUMAN Mitochondrial ribonuclease P catalytic subunit OS=Homo sapiens OX=9606 GN=PRORP PE=1 SV=2	327330	180920	146410	294240	151010	143230	93797	93797	0	147620	147620	0	33	28478000	18920000	9558000	10802000	5970300	4831400	9709900	4983300	4726600	3095300	3095300	0	4871300	4871300	0
O15116	O15116	U6 snRNA-associated Sm-like protein LSm1	LSM1	3	3	3	36.1	36.1	36.1	15.179	0	7.2107	204	0.514115387381972	-0.432187326078421	0.139516634741685+4.53236014182719i	NaN	sp|O15116|LSM1_HUMAN U6 snRNA-associated Sm-like protein LSm1 OS=Homo sapiens OX=9606 GN=LSM1 PE=1 SV=1	2219500	914070	1305400	2455800	1410400	1045300	5760200	2740900	3019200	1671500	0	1671500	6	207770000	97297000	110470000	67772000	32577000	35195000	55263000	29368000	25894000	34561000	16446000	18115000	50171000	18906000	31265000
O15118	O15118	Niemann-Pick C1 protein	NPC1	6	6	6	5.6	5.6	5.6	142.17	0	3.4056	205	NaN	0.825891846469298	0.152339378158092+4.53236014182719i	0.0360366358748905+4.53236014182719i	sp|O15118|NPC1_HUMAN NPC intracellular cholesterol transporter 1 OS=Homo sapiens OX=9606 GN=NPC1 PE=1 SV=2	384810	0	384810	924710	333510	591190	1358500	643440	715100	1581400	780840	800590	45	295060000	127200000	167860000	42542000	9888900	32653000	54794000	21588000	33206000	76779000	35883000	40895000	101570000	49480000	52088000
O15121	O15121	Sphingolipid delta(4)-desaturase DES1	DEGS1	3	3	3	14.9	14.9	14.9	37.866	0	59.295	206	0.305855330393326	0.143278474129347	0.270161842885828+4.53236014182719i	-0.0749262231178768+4.53236014182719i	sp|O15121|DEGS1_HUMAN Sphingolipid delta(4)-desaturase DES1 OS=Homo sapiens OX=9606 GN=DEGS1 PE=1 SV=1	12752000	5702700	7049400	3877900	1842700	2035100	4699100	2130200	2568900	5022800	2576600	2446200	10	1103800000	514970000	588830000	393370000	164500000	228870000	173270000	79951000	93315000	294060000	133170000	160900000	243100000	137350000	105740000
O15126	O15126	Secretory carrier-associated membrane protein 1	SCAMP1	6	6	6	23.7	23.7	23.7	37.92	0	13.222	207	-0.314095155249128	0.519792431639848	0.135596063293508+4.53236014182719i	-0.506756745206738+4.53236014182719i	sp|O15126|SCAM1_HUMAN Secretory carrier-associated membrane protein 1 OS=Homo sapiens OX=9606 GN=SCAMP1 PE=1 SV=2	2618400	1451100	1167200	17996000	7394600	10602000	19002000	9054600	9946900	4009900	2353500	1656400	15	959180000	455450000	503730000	69763000	38881000	30882000	366480000	148870000	217600000	374440000	185590000	188850000	148500000	82100000	66400000
O15127	O15127	Secretory carrier-associated membrane protein 2	SCAMP2	4	4	4	16.1	16.1	16.1	36.648	0	54.872	208	0.180037237840966	0.276957553207996	-0.0264048000363976+4.53236014182719i	0.171970619360696+4.53236014182719i	sp|O15127|SCAM2_HUMAN Secretory carrier-associated membrane protein 2 OS=Homo sapiens OX=9606 GN=SCAMP2 PE=1 SV=2	15566000	7298000	8268000	13163000	5951700	7211300	11310000	5706900	5603400	11724000	5512800	6210700	8	910890000	430170000	480720000	275190000	129230000	145960000	217260000	87433000	129830000	182050000	88906000	93141000	236390000	124590000	111800000
O15143	O15143	Actin-related protein 2/3 complex subunit 1B	ARPC1B	8	8	8	27.4	27.4	27.4	40.949	0	94.411	209	0.301360861131054	-0.00548130450086623	0.424616810072252+4.53236014182719i	-0.0344027041321441+4.53236014182719i	sp|O15143|ARC1B_HUMAN Actin-related protein 2/3 complex subunit 1B OS=Homo sapiens OX=9606 GN=ARPC1B PE=1 SV=3	26589000	11911000	14678000	14897000	7462800	7434500	9299300	3970300	5329000	21473000	10864000	10608000	18	2904000000	1543600000	1360500000	1049000000	463520000	585460000	551240000	349820000	201410000	492040000	308250000	183790000	811790000	421970000	389820000
O15144	O15144	Actin-related protein 2/3 complex subunit 2	ARPC2	13	13	13	42	42	42	34.333	0	35.466	210	0.0478933379679288	0.348412476957549	-0.0618052844734718+4.53236014182719i	-0.1402748538809+4.53236014182719i	sp|O15144|ARPC2_HUMAN Actin-related protein 2/3 complex subunit 2 OS=Homo sapiens OX=9606 GN=ARPC2 PE=1 SV=1	53143000	26130000	27012000	42134000	18535000	23598000	35206000	17980000	17226000	34091000	17873000	16217000	20	5626900000	2702200000	2924700000	1701700000	803320000	898370000	1321800000	582630000	739120000	1264200000	629480000	634740000	1266200000	654390000	611780000
O15145	O15145	Actin-related protein 2/3 complex subunit 3	ARPC3	5	5	5	25.8	25.8	25.8	20.546	0	41.47	211	0.133546667538913	-0.567189323636665	-0.321997537020701+4.53236014182719i	0.140446472793102+4.53236014182719i	sp|O15145|ARPC3_HUMAN Actin-related protein 2/3 complex subunit 3 OS=Homo sapiens OX=9606 GN=ARPC3 PE=1 SV=3	70507000	33623000	36884000	51752000	30898000	20854000	37396000	20776000	16620000	79178000	37664000	41515000	10	2388300000	1229600000	1158700000	705070000	336230000	368840000	517520000	308980000	208540000	373960000	207760000	166200000	791780000	376640000	415150000
O15155	O15155	BET1 homolog	BET1	2	2	2	24.6	24.6	24.6	13.289	0	77.346	212	0.183998291954313	-0.168993475803755	2.05527855729393+4.53236014182719i	-0.397854744567523+4.53236014182719i	sp|O15155|BET1_HUMAN BET1 homolog OS=Homo sapiens OX=9606 GN=BET1 PE=1 SV=1	26317000	12321000	13997000	11372000	6018800	5353500	20191000	3915800	16275000	10193000	5795100	4398400	3	611000000	307320000	303680000	236210000	112100000	124110000	115760000	68244000	47518000	122680000	48943000	73734000	136350000	78031000	58318000
O15156	O15156	Zinc finger and BTB domain-containing protein 7B	ZBTB7B	1	1	1	4.8	4.8	4.8	58.026	0.00070972	2.048	213	-0.379146386877879	NaN	NaN	0.414977455785301+4.53236014182719i	sp|O15156|ZBT7B_HUMAN Zinc finger and BTB domain-containing protein 7B OS=Homo sapiens OX=9606 GN=ZBTB7B PE=1 SV=2	2018700	1141200	877460	0	0	0	0	0	0	2803200	1201400	1601800	13	62685000	30454000	32231000	26243000	14836000	11407000	0	0	0	0	0	0	36442000	15618000	20824000
O15160	O15160	DNA-directed RNA polymerases I and III subunit RPAC1	POLR1C	8	8	8	29.5	29.5	29.5	39.249	0	40.196	214	0.185237093591618	0.302196370489327	-0.0346569666639951+4.53236014182719i	-0.261722227218166+4.53236014182719i	sp|O15160|RPAC1_HUMAN DNA-directed RNA polymerases I and III subunit RPAC1 OS=Homo sapiens OX=9606 GN=POLR1C PE=1 SV=1	10030000	4693300	5336300	5608800	2511800	3097100	6219500	3147100	3072400	7014300	3824400	3189900	17	1106100000	556460000	549600000	333270000	170260000	163020000	286240000	132580000	153660000	218090000	106160000	111930000	268460000	147470000	120990000
O15173	O15173	Membrane-associated progesterone receptor component 2	PGRMC2	8	7	6	47.5	43.5	39.9	23.818	0	197.86	216	0.190320318207751	0.147687725041045	-0.0810160455058235+4.53236014182719i	0.166934417629775+4.53236014182719i	sp|O15173|PGRC2_HUMAN Membrane-associated progesterone receptor component 2 OS=Homo sapiens OX=9606 GN=PGRMC2 PE=1 SV=1	76459000	35712000	40748000	49823000	23638000	26186000	52261000	26864000	25397000	54785000	25809000	28975000	9	3246400000	1579700000	1666700000	1053000000	486230000	566770000	667930000	321240000	346690000	719170000	376920000	342250000	806320000	395300000	411020000
O15212	O15212	Prefoldin subunit 6	PFDN6	7	7	7	54.3	54.3	54.3	14.582	0	85.526	217	0.499504934713236	0.264306170857515	0.342567920645474+4.53236014182719i	0.197596800203688+4.53236014182719i	sp|O15212|PFD6_HUMAN Prefoldin subunit 6 OS=Homo sapiens OX=9606 GN=PFDN6 PE=1 SV=1	173540000	71895000	101640000	129780000	58963000	70818000	124570000	54923000	69643000	133310000	62097000	71212000	8	5132800000	2215500000	2917200000	1628700000	662460000	966230000	1155200000	502830000	652410000	1126900000	483600000	643320000	1221900000	566630000	655290000
O15226	O15226	NF-kappa-B-repressing factor	NKRF	12	12	12	19.9	19.9	19.9	77.672	0	19.772	218	0.544427647861828	0.882520760804215	-0.708765704223038+4.53236014182719i	0.504950200621279+4.53236014182719i	sp|O15226|NKRF_HUMAN NF-kappa-B-repressing factor OS=Homo sapiens OX=9606 GN=NKRF PE=1 SV=2	4445600	1808300	2637300	3298000	1159800	2138200	4170100	2587100	1582900	3617000	1495200	2121800	40	945570000	420770000	524800000	235580000	103990000	131590000	224900000	88043000	136860000	230800000	128810000	101990000	254300000	99925000	154370000
O15234	O15234	Protein CASC3	CASC3	2	2	2	3	3	3	76.277	0	4.2374	221	NaN	-0.0602811592824654	NaN	-0.141840047561215+4.53236014182719i	sp|O15234|CASC3_HUMAN Protein CASC3 OS=Homo sapiens OX=9606 GN=CASC3 PE=1 SV=2	0	0	0	1077600	550060	527550	0	0	0	741880	389160	352720	27	49126000	25359000	23767000	0	0	0	29095000	14852000	14244000	0	0	0	20031000	10507000	9523500
O15258	O15258	Protein RER1	RER1	5	5	5	28.6	28.6	28.6	22.958	0	32.19	222	-0.846534202914562	0.0930421944480304	NaN	-0.0661168175499364+4.53236014182719i	sp|O15258|RER1_HUMAN Protein RER1 OS=Homo sapiens OX=9606 GN=RER1 PE=1 SV=1	24668000	15852000	8815600	22182000	10733000	11448000	7511200	0	7511200	31906000	16319000	15588000	8	1220900000	596020000	624850000	289560000	144960000	144600000	319100000	155300000	163790000	195990000	75158000	120840000	416210000	220590000	195620000
O15260	O15260	Surfeit locus protein 4	SURF4	5	5	5	22.7	22.7	22.7	30.394	0	323.31	223	0.210942064597777	0.154278231041321	0.757367777195953+4.53236014182719i	0.174641373113993+4.53236014182719i	sp|O15260|SURF4_HUMAN Surfeit locus protein 4 OS=Homo sapiens OX=9606 GN=SURF4 PE=1 SV=3	89631000	41545000	48086000	63724000	30160000	33564000	57389000	21331000	36058000	58724000	27587000	31137000	11	3953700000	1792200000	2161600000	1343400000	619280000	724120000	711210000	342010000	369200000	904210000	363310000	540900000	994920000	467570000	527350000
O15269	O15269	Serine palmitoyltransferase 1	SPTLC1	7	7	7	17.8	17.8	17.8	52.743	0	31.006	224	0.996702266324501	0.905311017511006	0.403058662888698+4.53236014182719i	0.834000106460533+4.53236014182719i	sp|O15269|SPTC1_HUMAN Serine palmitoyltransferase 1 OS=Homo sapiens OX=9606 GN=SPTLC1 PE=1 SV=1	6887700	2299400	4588300	4988300	1736300	3252000	4732500	2037800	2694600	3894000	1399400	2494600	21	638280000	262080000	376200000	207670000	78715000	128950000	126790000	46123000	80668000	147970000	67266000	80699000	155860000	69977000	85879000
O15294	O15294	UDP-N-acetylglucosamine--peptide N-acetylglucosaminyltransferase 110 kDa subunit	OGT	10	10	10	11.7	11.7	11.7	116.92	0	26.445	226	0.849289807670177	2.29499152649793	NaN	0.918530823242147+4.53236014182719i	sp|O15294|OGT1_HUMAN UDP-N-acetylglucosamine--peptide N-acetylglucosaminyltransferase 110 kDa subunit OS=Homo sapiens OX=9606 GN=OGT PE=1 SV=3	2631800	939380	1692400	1319000	223270	1095700	106260	106260	0	1908700	660410	1248300	50	682530000	320580000	361950000	235040000	134230000	100800000	174500000	67246000	107250000	77456000	36647000	40809000	195540000	82459000	113080000
O15305	O15305	Phosphomannomutase 2	PMM2	10	10	10	39.8	39.8	39.8	28.082	0	15.241	227	0.456856285508152	0.404602046612533	-0.34632474919483+4.53236014182719i	-0.341350595494831+4.53236014182719i	sp|O15305|PMM2_HUMAN Phosphomannomutase 2 OS=Homo sapiens OX=9606 GN=PMM2 PE=1 SV=1	35191000	14833000	20359000	38690000	16650000	22040000	41899000	23452000	18447000	39507000	22079000	17427000	16	3122800000	1552500000	1570300000	710430000	303520000	406910000	798380000	357970000	440410000	843940000	471330000	372610000	762890000	416600000	346290000
O15321	O15321	Transmembrane 9 superfamily member 1	TM9SF1	3	3	3	5.3	5.3	5.3	68.86	0	3.5102	228	-0.371178531427501	-0.364304311915669	NaN	NaN	sp|O15321|TM9S1_HUMAN Transmembrane 9 superfamily member 1 OS=Homo sapiens OX=9606 GN=TM9SF1 PE=2 SV=2	1637100	923300	713850	1485400	835960	649410	671350	0	671350	1610700	0	1610700	23	124300000	40463000	83841000	37654000	21236000	16419000	34164000	19227000	14936000	15441000	0	15441000	37045000	0	37045000
O15347	O15347	High mobility group protein B3	HMGB3	6	6	6	30.5	30.5	30.5	22.98	0	20.441	229	0.0254882254447786	0.0764933815328697	-0.0867395704720353+4.53236014182719i	-0.0785245311066353+4.53236014182719i	sp|O15347|HMGB3_HUMAN High mobility group protein B3 OS=Homo sapiens OX=9606 GN=HMGB3 PE=1 SV=4	125320000	62107000	63214000	90703000	44149000	46553000	95833000	49356000	46476000	81925000	42077000	39848000	6	2523000000	1188200000	1334800000	762520000	372640000	389880000	676580000	264900000	411680000	580190000	296140000	284050000	500130000	252460000	247670000
O15355	O15355	Protein phosphatase 1G	PPM1G	14	14	14	34.8	34.8	34.8	59.271	0	129.46	230	-0.135830342036197	-0.383130779708792	-0.606862567162054+4.53236014182719i	-0.0743201781509198+4.53236014182719i	sp|O15355|PPM1G_HUMAN Protein phosphatase 1G OS=Homo sapiens OX=9606 GN=PPM1G PE=1 SV=1	48065000	25163000	22902000	33604000	19020000	14584000	32329000	19515000	12814000	33357000	17108000	16249000	25	5217600000	2822400000	2395100000	1657700000	882810000	774870000	1145600000	618410000	527190000	1178300000	676130000	502150000	1236000000	645080000	590930000
O15357	O15357	Phosphatidylinositol 3,4,5-trisphosphate 5-phosphatase 2	INPPL1	12	12	12	12.9	12.9	12.9	138.6	0	93.787	231	-1.49764957260488	0.413755427451227	0.843398598661669+4.53236014182719i	1.23160794100931+4.53236014182719i	sp|O15357|SHIP2_HUMAN Phosphatidylinositol 3,4,5-trisphosphate 5-phosphatase 2 OS=Homo sapiens OX=9606 GN=INPPL1 PE=1 SV=2	1916500	1415300	501200	1824700	782420	1042300	1767900	632680	1135200	2394600	715160	1679400	67	1130300000	534800000	595530000	270410000	161620000	108790000	324230000	152580000	171640000	231240000	92813000	138430000	304460000	127790000	176670000
O15371	O15371	Eukaryotic translation initiation factor 3 subunit D	EIF3D	17	17	17	35.9	35.9	35.9	63.972	0	168.21	232	0.173871934825561	0.230873645963394	-0.0761473764863873+4.53236014182719i	0.183955009413982+4.53236014182719i	sp|O15371|EIF3D_HUMAN Eukaryotic translation initiation factor 3 subunit D OS=Homo sapiens OX=9606 GN=EIF3D PE=1 SV=1	59383000	27904000	31478000	60405000	27791000	32614000	54351000	27892000	26458000	88742000	41546000	47196000	25	8352700000	3969600000	4383100000	1913700000	892660000	1021100000	1995100000	909140000	1086000000	1762200000	901470000	860700000	2662100000	1256000000	1406200000
O15372	O15372	Eukaryotic translation initiation factor 3 subunit H	EIF3H	11	11	11	36.9	36.9	36.9	39.93	0	165.47	233	-0.317558570761007	0.0626064104982529	0.170654074133675+4.53236014182719i	-0.0240565889218252+4.53236014182719i	sp|O15372|EIF3H_HUMAN Eukaryotic translation initiation factor 3 subunit H OS=Homo sapiens OX=9606 GN=EIF3H PE=1 SV=1	60758000	33709000	27049000	75688000	37023000	38665000	62140000	29235000	32906000	58413000	29450000	28963000	20	6178800000	3096700000	3082100000	1485500000	827590000	657930000	1721600000	802980000	918580000	1494300000	700550000	793710000	1477500000	765620000	711870000
O15381	O15381	Nuclear valosin-containing protein-like	NVL	15	15	15	22.4	22.4	22.4	95.05	0	90.014	235	1.20503451698299	-0.0543984180780137	-0.0941154863825538+4.53236014182719i	-1.21004514632556+4.53236014182719i	sp|O15381|NVL_HUMAN Nuclear valosin-containing protein-like OS=Homo sapiens OX=9606 GN=NVL PE=1 SV=1	8915400	2697200	6218200	5957300	3034800	2922500	2815400	1453600	1361800	2329000	1626100	702890	47	1340600000	613360000	727260000	538930000	193780000	345150000	360930000	184470000	176450000	190400000	94050000	96350000	250360000	141060000	109310000
O15382	O15382	Branched-chain-amino-acid aminotransferase, mitochondrial	BCAT2	3	3	3	10.5	10.5	10.5	44.287	0.0023143	1.8329	236	NaN	-0.0536525287024594	-0.301479507637293+4.53236014182719i	-1.75503112657312+4.53236014182719i	sp|O15382|BCAT2_HUMAN Branched-chain-amino-acid aminotransferase, mitochondrial OS=Homo sapiens OX=9606 GN=BCAT2 PE=1 SV=2	0	0	0	486220	247630	238590	486340	268480	217850	1058000	816190	241810	19	90188000	53996000	36192000	0	0	0	32420000	16940000	15480000	37667000	21549000	16118000	20102000	15508000	4594400
O15397	O15397	Importin-8	IPO8	11	11	11	12.8	12.8	12.8	119.94	0	28.609	237	-0.16950250032911	-0.100269682745526	0.0736501159950593+4.53236014182719i	0.138560830532977+4.53236014182719i	sp|O15397|IPO8_HUMAN Importin-8 OS=Homo sapiens OX=9606 GN=IPO8 PE=1 SV=2	3144300	1664400	1479900	5320000	2752400	2567600	3675600	1790900	1884700	3647100	1736000	1911000	49	1028500000	477170000	551330000	180460000	81555000	98908000	318020000	170140000	147870000	266770000	113140000	153630000	263250000	112330000	150920000
O15400	O15400	Syntaxin-7	STX7	4	4	4	20.3	20.3	20.3	29.815	0	45.726	238	-0.534759393745539	1.00194631578481	0.0711204487934564+4.53236014182719i	1.09254546802962+4.53236014182719i	sp|O15400|STX7_HUMAN Syntaxin-7 OS=Homo sapiens OX=9606 GN=STX7 PE=1 SV=4	2883100	1705700	1177400	4782100	1592600	3189500	3274600	1597000	1677700	1743400	556530	1186800	11	139520000	59970000	79545000	31715000	18763000	12952000	52603000	17519000	35084000	36021000	17567000	18454000	19177000	6121800	13055000
O15427	O15427	Monocarboxylate transporter 4	SLC16A3	8	8	8	17.4	17.4	17.4	49.469	0	65.794	239	0.0298436568485054	0.133588890341461	0.257357983891345+4.53236014182719i	0.225234379596951+4.53236014182719i	sp|O15427|MOT4_HUMAN Monocarboxylate transporter 4 OS=Homo sapiens OX=9606 GN=SLC16A3 PE=1 SV=1	161850000	80090000	81764000	161460000	76995000	84465000	122710000	55897000	66813000	133410000	61509000	71902000	18	14256000000	6627800000	7628500000	3908700000	1855300000	2053500000	3911100000	1862500000	2048600000	3005900000	1347300000	1658600000	3283800000	1492900000	1790900000
O15431	O15431	High affinity copper uptake protein 1	SLC31A1	1	1	1	10	10	10	21.09	0	3.9169	240	0.580602467142098	NaN	-0.772247231182858+4.53236014182719i	-0.150801664269225+4.53236014182719i	sp|O15431|COPT1_HUMAN High affinity copper uptake protein 1 OS=Homo sapiens OX=9606 GN=SLC31A1 PE=1 SV=1	24672000	9886500	14785000	15334000	15334000	0	27563000	17385000	10179000	38532000	20272000	18260000	2	212200000	125750000	86448000	49343000	19773000	29570000	30667000	30667000	0	55127000	34769000	20357000	77064000	40544000	36521000
O15439	O15439	Multidrug resistance-associated protein 4	ABCC4	9	9	9	7.4	7.4	7.4	149.52	0	19.719	242	-0.103115659415116	-0.123526323944578	0.0999928736944616+4.53236014182719i	0.0877979709815808+4.53236014182719i	sp|O15439|MRP4_HUMAN Multidrug resistance-associated protein 4 OS=Homo sapiens OX=9606 GN=ABCC4 PE=1 SV=3	1163700	602640	561070	1088500	567520	520950	1098100	530040	568080	1206500	584890	621590	71	595520000	334600000	260920000	138300000	69526000	68773000	137760000	70666000	67096000	119010000	57383000	61623000	133650000	70218000	63429000
O15446	O15446	DNA-directed RNA polymerase I subunit RPA34	CD3EAP	5	5	5	19.8	19.8	19.8	54.985	0	28.741	243	0.683358935716769	1.02635404149088	NaN	NaN	sp|O15446|RPA34_HUMAN DNA-directed RNA polymerase I subunit RPA34 OS=Homo sapiens OX=9606 GN=CD3EAP PE=1 SV=1	3220600	1235900	1984700	4381900	1442900	2939000	832440	0	832440	750210	0	750210	20	294180000	109240000	184940000	64411000	24718000	39694000	87639000	28859000	58780000	56164000	21755000	34409000	85965000	33911000	52054000
O15460	O15460	Prolyl 4-hydroxylase subunit alpha-2	P4HA2	13	13	13	32.1	32.1	32.1	60.901	0	133.04	244	1.33186208329288	0.616496293481741	0.630455910792212+4.53236014182719i	0.169499215355999+4.53236014182719i	sp|O15460|P4HA2_HUMAN Prolyl 4-hydroxylase subunit alpha-2 OS=Homo sapiens OX=9606 GN=P4HA2 PE=1 SV=1	11260000	3201400	8058800	9984400	3941500	6042900	7306800	2867600	4439200	15120000	7116500	8003700	30	2287800000	1016900000	1270900000	595290000	212500000	382780000	536330000	250620000	285700000	440220000	205140000	235080000	694610000	348580000	346030000
O15498	O15498	Synaptobrevin homolog YKT6	YKT6	6	6	6	32.8	32.8	32.8	22.417	0	33.686	245	0.20238103129498	-0.143875607577279	-0.0468290364323758+4.53236014182719i	0.180773061774226+4.53236014182719i	sp|O15498|YKT6_HUMAN Synaptobrevin homolog YKT6 OS=Homo sapiens OX=9606 GN=YKT6 PE=1 SV=1	17671000	8216700	9454100	15636000	8207300	7428300	10124000	5144300	4980000	15867000	7437200	8430000	14	1135500000	566570000	568950000	319370000	152020000	167340000	287840000	147210000	140640000	215370000	113600000	101770000	281420000	134550000	146860000
O15511	O15511	Actin-related protein 2/3 complex subunit 5	ARPC5	7	7	6	46.4	46.4	41.1	16.32	0	84.796	246	0.574891552580149	0.306635541903503	0.309030549205115+4.53236014182719i	0.893191547005603+4.53236014182719i	sp|O15511|ARPC5_HUMAN Actin-related protein 2/3 complex subunit 5 OS=Homo sapiens OX=9606 GN=ARPC5 PE=1 SV=3	31970000	12842000	19129000	39924000	17849000	22076000	21030000	9393200	11637000	32673000	11435000	21238000	10	1643800000	713980000	929790000	458900000	214550000	244350000	494100000	232740000	261370000	220220000	103850000	116370000	470540000	162830000	307710000
O15533	O15533	Tapasin	TAPBP	2	2	2	4.2	4.2	4.2	47.625	0	3.6599	248	0.379094956077286	0.0925597083251026	-0.0516116388055706+4.53236014182719i	-0.214805809181082+4.53236014182719i	sp|O15533|TPSN_HUMAN Tapasin OS=Homo sapiens OX=9606 GN=TAPBP PE=1 SV=1	48571000	21113000	27458000	52545000	25430000	27115000	49425000	25155000	24271000	46549000	25004000	21545000	14	2759300000	1353800000	1405400000	680000000	295590000	384410000	735620000	356020000	379600000	691950000	352160000	339790000	651690000	350060000	301630000
O43143	O43143	Pre-mRNA-splicing factor ATP-dependent RNA helicase DHX15	DHX15	30	30	29	39.6	39.6	38.5	90.932	0	216.28	249	0.289060824981043	0.410462335698504	-0.0404050905275228+4.53236014182719i	0.0989952564594921+4.53236014182719i	sp|O43143|DHX15_HUMAN Pre-mRNA-splicing factor ATP-dependent RNA helicase DHX15 OS=Homo sapiens OX=9606 GN=DHX15 PE=1 SV=2	70608000	31779000	38829000	52596000	22582000	30014000	52848000	26794000	26054000	57879000	27947000	29932000	39	12954000000	5984700000	6969600000	3788900000	1739300000	2049600000	2940000000	1287400000	1652600000	2871400000	1367600000	1503700000	3110900000	1469400000	1641500000
O43148	O43148	mRNA cap guanine-N7 methyltransferase	RNMT	7	7	7	23.1	23.1	23.1	54.843	0	11.486	250	0.460006766719952	1.47344236700178	0.201515012258983+4.53236014182719i	NaN	sp|O43148|MCES_HUMAN mRNA cap guanine-N7 methyltransferase OS=Homo sapiens OX=9606 GN=RNMT PE=1 SV=1	2144700	902840	1241900	2140600	566760	1573800	2836900	1319500	1517300	1262600	0	1262600	25	300390000	127860000	172520000	65294000	22571000	42723000	53514000	14169000	39345000	102240000	64311000	37933000	79337000	26814000	52523000
O43156	O43156	TELO2-interacting protein 1 homolog	TTI1	5	5	5	5.2	5.2	5.2	122.07	0	156.04	251	-0.495165830370511	1.76770791462802	0.0959494946089997+4.53236014182719i	1.41819499691975+4.53236014182719i	sp|O43156|TTI1_HUMAN TELO2-interacting protein 1 homolog OS=Homo sapiens OX=9606 GN=TTI1 PE=1 SV=3	452790	264870	187920	556940	126430	430510	1510500	730130	780340	530090	144340	385750	50	538510000	234180000	304330000	136080000	68311000	67766000	103470000	38720000	64746000	75524000	36507000	39017000	115860000	43960000	71901000
O43169	O43169	Cytochrome b5 type B	CYB5B	5	5	5	59.3	59.3	59.3	16.694	0	181.72	254	0.193027832409377	0.246553005394189	-0.196450968897723+4.53236014182719i	0.00639649836753734+4.53236014182719i	sp|O43169|CYB5B_HUMAN Cytochrome b5 type B OS=Homo sapiens OX=9606 GN=CYB5B PE=1 SV=3	86828000	40514000	46314000	88091000	40291000	47800000	63872000	34107000	29765000	70369000	35107000	35263000	6	6211700000	2925700000	3286100000	1218400000	572290000	646100000	1659800000	725490000	934290000	1729800000	887770000	842010000	1179100000	540900000	638230000
O43172	O43172	U4/U6 small nuclear ribonucleoprotein Prp4	PRPF4	10	10	10	24.7	24.7	24.7	58.449	0	41.645	255	1.12357468511853	0.987404687324065	0.31752364933334+4.53236014182719i	-0.0275349107754281+4.53236014182719i	sp|O43172|PRP4_HUMAN U4/U6 small nuclear ribonucleoprotein Prp4 OS=Homo sapiens OX=9606 GN=PRPF4 PE=1 SV=2	6959900	2189400	4770400	5593000	1875200	3717800	4052800	1804300	2248500	4464200	2253400	2210800	30	1182200000	504150000	678020000	369370000	143860000	225510000	368490000	128280000	240210000	208040000	106470000	101570000	236270000	125540000	110720000
O43175	O43175	D-3-phosphoglycerate dehydrogenase	PHGDH	20	20	20	48.6	48.6	48.6	56.65	0	323.31	256	0.0162062148935776	0.0443426670401845	0.381843096021764+4.53236014182719i	0.100357168833996+4.53236014182719i	sp|O43175|SERA_HUMAN D-3-phosphoglycerate dehydrogenase OS=Homo sapiens OX=9606 GN=PHGDH PE=1 SV=4	525230000	261140000	264090000	396960000	195430000	201530000	364750000	158380000	206370000	426850000	206000000	220840000	24	49722000000	23806000000	25916000000	15113000000	7495700000	7617200000	11375000000	5580000000	5794900000	10716000000	4756500000	5959200000	12415000000	5940400000	6474800000
O43181	O43181	NADH dehydrogenase [ubiquinone] iron-sulfur protein 4, mitochondrial	NDUFS4	4	4	4	25.7	25.7	25.7	20.108	0	12.278	257	-2.27830985598878	0.0190964843642401	-1.9579675690495+4.53236014182719i	-0.244022843325308+4.53236014182719i	sp|O43181|NDUS4_HUMAN NADH dehydrogenase [ubiquinone] iron-sulfur protein 4, mitochondrial OS=Homo sapiens OX=9606 GN=NDUFS4 PE=1 SV=1	14480000	12005000	2474700	24780000	12308000	12472000	13185000	10486000	2699000	19799000	10735000	9064500	9	1184900000	675920000	508950000	300250000	192410000	107850000	338010000	167550000	170460000	247850000	160410000	87439000	298750000	155550000	143200000
O43237	O43237	Cytoplasmic dynein 1 light intermediate chain 2	DYNC1LI2	13	13	12	37.4	37.4	34.3	54.099	0	181.69	258	0.215905520089805	0.133964822259809	-0.0306822597813436+4.53236014182719i	0.109126457158211+4.53236014182719i	sp|O43237|DC1L2_HUMAN Cytoplasmic dynein 1 light intermediate chain 2 OS=Homo sapiens OX=9606 GN=DYNC1LI2 PE=1 SV=1	29389000	13597000	15792000	30197000	14398000	15799000	23228000	11738000	11491000	37749000	18161000	19588000	26	3709800000	1751200000	1958600000	896150000	409570000	486580000	879860000	418050000	461800000	777860000	359070000	418790000	1108600000	540700000	567870000
O43242	O43242	26S proteasome non-ATPase regulatory subunit 3	PSMD3	25	25	25	50.9	50.9	50.9	60.977	0	255.04	259	0.102066703428155	0.0548070647660189	0.17097759766746+4.53236014182719i	0.0904538446729303+4.53236014182719i	sp|O43242|PSMD3_HUMAN 26S proteasome non-ATPase regulatory subunit 3 OS=Homo sapiens OX=9606 GN=PSMD3 PE=1 SV=2	83204000	40131000	43073000	67605000	33161000	34445000	60841000	28620000	32221000	74381000	36025000	38356000	34	13416000000	6507800000	6908000000	3459500000	1691700000	1767800000	2898800000	1413500000	1485200000	3307700000	1567600000	1740100000	3563500000	1745500000	1818100000
O43251;Q9NWB1	O43251;Q9NWB1	RNA binding protein fox-1 homolog 2;RNA binding protein fox-1 homolog 1	RBFOX2;RBFOX1	2	2	2	10.5	10.5	10.5	41.373	0	35.9	260	0.0577853736881958	-0.233676440679247	0.126342012388875+4.53236014182719i	-0.0712530137203585+4.53236014182719i	sp|O43251|RFOX2_HUMAN RNA binding protein fox-1 homolog 2 OS=Homo sapiens OX=9606 GN=RBFOX2 PE=1 SV=3;sp|Q9NWB1|RFOX1_HUMAN RNA binding protein fox-1 homolog 1 OS=Homo sapiens OX=9606 GN=RBFOX1 PE=1 SV=2	4709300	2307500	2401800	4299000	2323200	1975800	4028900	1926300	2102600	5658300	2899000	2759300	11	211320000	109690000	101630000	51802000	25383000	26419000	52958000	31225000	21733000	44318000	21189000	23129000	62241000	31889000	30352000
O43252	O43252	Bifunctional 3-phosphoadenosine 5-phosphosulfate synthase 1;Sulfate adenylyltransferase;Adenylyl-sulfate kinase	PAPSS1	6	6	6	12.2	12.2	12.2	70.832	0	42.369	261	0.983648987821294	2.02847527842849	-0.194618039512893+4.53236014182719i	0.887327357859806+4.53236014182719i	sp|O43252|PAPS1_HUMAN Bifunctional 3-phosphoadenosine 5-phosphosulfate synthase 1 OS=Homo sapiens OX=9606 GN=PAPSS1 PE=1 SV=2	1865200	626460	1238800	2173800	427920	1745800	2350500	1254400	1096100	1589000	557590	1031400	33	675470000	323940000	351520000	203480000	94540000	108940000	146420000	56951000	89468000	175530000	97098000	78429000	150040000	75353000	74688000
O43264	O43264	Centromere/kinetochore protein zw10 homolog	ZW10	7	7	7	12.5	12.5	12.5	88.828	0	129.25	262	NaN	0.434298091078213	NaN	-1.48400129901066+4.53236014182719i	sp|O43264|ZW10_HUMAN Centromere/kinetochore protein zw10 homolog OS=Homo sapiens OX=9606 GN=ZW10 PE=1 SV=3	451180	451180	0	686660	292040	394620	243670	243670	0	516320	380340	135970	41	202720000	126870000	75847000	65787000	46501000	19286000	54684000	25758000	28926000	32128000	23291000	8837100	50119000	31321000	18798000
O43286	O43286	Beta-1,4-galactosyltransferase 5	B4GALT5	1	1	1	2.1	2.1	2.1	45.118	0.0002439	2.4487	263	0.205218778100521	-0.00119053896910407	0.037390245913274+4.53236014182719i	-0.00603405203129086+4.53236014182719i	sp|O43286|B4GT5_HUMAN Beta-1,4-galactosyltransferase 5 OS=Homo sapiens OX=9606 GN=B4GALT5 PE=1 SV=1	5665900	2631800	3034100	4847200	2424600	2422600	4970000	2452800	2517200	5164300	2587600	2576800	18	524710000	253970000	270740000	101990000	47373000	54615000	87250000	43642000	43608000	89460000	44150000	45309000	92958000	46577000	46382000
O43290	O43290	U4/U6.U5 tri-snRNP-associated protein 1	SART1	11	11	11	20.5	20.5	20.5	90.254	0	108.38	264	-0.0352632601425969	0.137924285921502	-0.576715551800721+4.53236014182719i	-0.0714198333695187+4.53236014182719i	sp|O43290|SNUT1_HUMAN U4/U6.U5 tri-snRNP-associated protein 1 OS=Homo sapiens OX=9606 GN=SART1 PE=1 SV=1	6816200	3449800	3366500	7135000	3397100	3737900	4531200	2712500	1818700	5043100	2583900	2459100	38	1152800000	618420000	534370000	310560000	163340000	147210000	343680000	171220000	172470000	238240000	146970000	91279000	260300000	136900000	123410000
O43292	O43292	Glycosylphosphatidylinositol anchor attachment 1 protein	GPAA1	3	3	3	5.5	5.5	5.5	67.622	0	5.8349	265	-0.567881090816023	0.0113569906859594	-1.42721334859514+4.53236014182719i	0.86821908930288+4.53236014182719i	sp|O43292|GPAA1_HUMAN Glycosylphosphatidylinositol anchor attachment 1 protein OS=Homo sapiens OX=9606 GN=GPAA1 PE=1 SV=3	3599400	2149400	1450000	2769300	1379200	1390100	1969700	1435800	533900	2175400	769910	1405400	19	199760000	108950000	90810000	68389000	40839000	27550000	52617000	26205000	26412000	37424000	27280000	10144000	41332000	14628000	26704000
O43324	O43324	Eukaryotic translation elongation factor 1 epsilon-1	EEF1E1	9	9	9	49.4	49.4	49.4	19.81	0	55.067	266	0.419497981915241	0.0437517110473584	0.0300594997204505+4.53236014182719i	0.249335746206604+4.53236014182719i	sp|O43324|MCA3_HUMAN Eukaryotic translation elongation factor 1 epsilon-1 OS=Homo sapiens OX=9606 GN=EEF1E1 PE=1 SV=1	65483000	28015000	37469000	60546000	29814000	30732000	66331000	32820000	33511000	71835000	32821000	39013000	12	5436500000	2596100000	2840400000	1369700000	614610000	755050000	1213500000	577690000	635810000	1291300000	617450000	673840000	1500800000	750360000	750400000
O43390	O43390	Heterogeneous nuclear ribonucleoprotein R	HNRNPR	22	16	16	42.2	33.2	33.2	70.942	0	217.55	268	-0.447375178696423	-0.378745613084378	0.572147051608459+4.53236014182719i	-0.336345341707103+4.53236014182719i	sp|O43390|HNRPR_HUMAN Heterogeneous nuclear ribonucleoprotein R OS=Homo sapiens OX=9606 GN=HNRNPR PE=1 SV=1	37980000	21911000	16069000	14945000	8447600	6497100	12925000	5197700	7727600	23474000	13099000	10375000	34	5205100000	2767400000	2437600000	1833200000	1083900000	749260000	856280000	403110000	453180000	1012800000	488550000	524270000	1449600000	760660000	688980000
O43395	O43395	U4/U6 small nuclear ribonucleoprotein Prp3	PRPF3	11	11	11	23.6	23.6	23.6	77.528	0	32.427	269	NaN	NaN	-1.08443891656243+4.53236014182719i	0.67550743410385+4.53236014182719i	sp|O43395|PRPF3_HUMAN U4/U6 small nuclear ribonucleoprotein Prp3 OS=Homo sapiens OX=9606 GN=PRPF3 PE=1 SV=2	1392200	0	1392200	2505300	0	2505300	4488600	3050200	1438400	2233800	860090	1373700	33	1124300000	564980000	559370000	259330000	105130000	154200000	242140000	75710000	166430000	288790000	209260000	79529000	268280000	141970000	126310000
O43396	O43396	Thioredoxin-like protein 1	TXNL1	12	12	12	55	55	55	32.251	0	263.86	270	0.0711418363679752	-0.0704112136011033	0.284260299868237+4.53236014182719i	0.276129194004041+4.53236014182719i	sp|O43396|TXNL1_HUMAN Thioredoxin-like protein 1 OS=Homo sapiens OX=9606 GN=TXNL1 PE=1 SV=3	38741000	18893000	19848000	38610000	19776000	18834000	32271000	14551000	17720000	38676000	17493000	21183000	15	4043800000	1997900000	2045900000	1189700000	593150000	596500000	934260000	486780000	447480000	877510000	412010000	465500000	1030500000	499480000	531000000
O43399	O43399	Tumor protein D54	TPD52L2	13	13	13	72.3	72.3	72.3	22.237	0	323.31	271	-0.147659258651526	-0.290336706424381	-0.119872667604131+4.53236014182719i	0.0916357094130604+4.53236014182719i	sp|O43399|TPD54_HUMAN Tumor protein D54 OS=Homo sapiens OX=9606 GN=TPD52L2 PE=1 SV=2	100960000	53060000	47898000	92695000	50996000	41700000	72278000	37639000	34638000	96353000	46647000	49706000	12	7240200000	3580000000	3660200000	2031700000	1017200000	1014500000	1715500000	894200000	821260000	1495500000	746190000	749340000	1997500000	922450000	1075000000
O43402	O43402	ER membrane protein complex subunit 8	EMC8	3	3	3	17.6	17.6	17.6	23.773	0	7.9384	272	0.314553890539603	-0.0352737114960076	-0.0632686300588451+4.53236014182719i	-0.207000753796132+4.53236014182719i	sp|O43402|EMC8_HUMAN ER membrane protein complex subunit 8 OS=Homo sapiens OX=9606 GN=EMC8 PE=1 SV=1	9100700	4056200	5044400	9603700	4860600	4743200	6253500	3195300	3058200	12056000	6459500	5596100	11	407150000	204290000	202860000	100110000	44618000	55489000	105640000	53466000	52175000	68788000	35148000	33640000	132610000	71054000	61557000
O43447	O43447	Peptidyl-prolyl cis-trans isomerase H	PPIH	4	4	4	23.2	23.2	23.2	19.208	0.00024851	2.6969	275	0.260824335737248	-0.102081911629819	0.0654776940406483+4.53236014182719i	-0.863190172289502+4.53236014182719i	sp|O43447|PPIH_HUMAN Peptidyl-prolyl cis-trans isomerase H OS=Homo sapiens OX=9606 GN=PPIH PE=1 SV=1	22019000	10017000	12002000	7762200	4018300	3743800	8360900	4085600	4275300	10551000	6808000	3742600	11	578140000	274210000	303930000	242210000	110180000	132030000	85384000	44201000	41182000	91970000	44942000	47029000	158580000	74888000	83692000
O43464;P83110	O43464	Serine protease HTRA2, mitochondrial	HTRA2	6	6	6	14.2	14.2	14.2	48.84	0	7.8268	276	1.24180751420991	-0.409725718955293	0.565381402575871+4.53236014182719i	0.009882231588932+4.53236014182719i	sp|O43464|HTRA2_HUMAN Serine protease HTRA2, mitochondrial OS=Homo sapiens OX=9606 GN=HTRA2 PE=1 SV=2	5183700	1540500	3643200	4910200	2801400	2108800	3047300	1228900	1818500	4116900	2051400	2065500	23	396940000	175310000	221630000	119230000	35431000	83795000	112930000	64432000	48503000	70089000	28264000	41824000	94688000	47181000	47507000
O43474	O43474	Krueppel-like factor 4	KLF4	2	2	2	6.6	6.6	6.6	54.67	0	15.081	277	0.921373248296678	NaN	NaN	-0.311330939276947+4.53236014182719i	sp|O43474|KLF4_HUMAN Krueppel-like factor 4 OS=Homo sapiens OX=9606 GN=KLF4 PE=1 SV=3	1579500	545800	1033700	615920	0	615920	932000	932000	0	1907500	1056300	851270	15	75525000	38011000	37514000	23693000	8187100	15506000	9238800	0	9238800	13980000	13980000	0	28613000	15844000	12769000
O43488	O43488	Aflatoxin B1 aldehyde reductase member 2	AKR7A2	3	3	3	11.4	11.4	11.4	39.589	0	19.192	278	0.327763729449235	-0.16838830558947	-0.281461734501428+4.53236014182719i	0.0617416188420371+4.53236014182719i	sp|O43488|ARK72_HUMAN Aflatoxin B1 aldehyde reductase member 2 OS=Homo sapiens OX=9606 GN=AKR7A2 PE=1 SV=3	7043700	3123500	3920200	9287700	4914500	4373100	6052100	3320300	2731800	8067400	3947400	4120000	15	731380000	367810000	363570000	222220000	102230000	119980000	188160000	97916000	90239000	149670000	82158000	67510000	171340000	85502000	85841000
O43491;Q9Y2J2	O43491	Band 4.1-like protein 2	EPB41L2	17	17	17	21.9	21.9	21.9	112.59	0	68.485	279	0.848590700606132	-0.63722643179427	-0.85391175088754+4.53236014182719i	-0.286217447376468+4.53236014182719i	sp|O43491|E41L2_HUMAN Band 4.1-like protein 2 OS=Homo sapiens OX=9606 GN=EPB41L2 PE=1 SV=1	3099400	1106600	1992700	2588400	1575400	1012900	864060	556280	307780	3544100	1947200	1596800	55	1008100000	469090000	539050000	340920000	115370000	225560000	246600000	131920000	114680000	101030000	56796000	44233000	286530000	152970000	133560000
O43493	O43493	Trans-Golgi network integral membrane protein 2	TGOLN2	4	4	4	12.8	12.8	12.8	45.879	0	24.143	280	-0.00841023820119368	2.35121784066518	1.6900211138636+4.53236014182719i	0.152118651252461+4.53236014182719i	sp|O43493|TGON2_HUMAN Trans-Golgi network integral membrane protein 2 OS=Homo sapiens OX=9606 GN=TGOLN2 PE=1 SV=4	3362300	1686000	1676200	1940000	317900	1622100	1333300	315470	1017900	4480600	2122300	2358300	23	255670000	102160000	153510000	77333000	38779000	38553000	44619000	7311600	37308000	30667000	7255800	23411000	103050000	48813000	54240000
O43583	O43583	Density-regulated protein	DENR	6	6	6	29.8	29.8	29.8	22.092	0	171.43	282	0.0970189785544191	0.0627563157668955	0.0843756384789434+4.53236014182719i	-0.157862686353228+4.53236014182719i	sp|O43583|DENR_HUMAN Density-regulated protein OS=Homo sapiens OX=9606 GN=DENR PE=1 SV=2	48763000	23562000	25201000	48836000	23887000	24949000	30615000	14860000	15755000	47149000	24863000	22286000	9	1688800000	831170000	857650000	526140000	244970000	281170000	439520000	214980000	224540000	291100000	139740000	151360000	432050000	231480000	200580000
O43592	O43592	Exportin-T	XPOT	17	17	17	22.8	22.8	22.8	109.96	0	180.48	283	0.528842452093959	0.263907176595418	-0.289156236375882+4.53236014182719i	-0.317154739027067+4.53236014182719i	sp|O43592|XPOT_HUMAN Exportin-T OS=Homo sapiens OX=9606 GN=XPOT PE=1 SV=2	19513000	7988100	11525000	15820000	7188400	8631300	14390000	7913800	6476500	15760000	8742900	7017500	45	3953700000	1912100000	2041600000	1136300000	485590000	650710000	993160000	446990000	546170000	923410000	493690000	429710000	891390000	485160000	406230000
O43598	O43598	2-deoxynucleoside 5-phosphate N-hydrolase 1	DNPH1	3	3	3	24.7	24.7	24.7	19.108	0	105.13	284	0.0395772327798928	0.0309512513527556	0.0849761750734826+4.53236014182719i	0.273191444039804+4.53236014182719i	sp|O43598|DNPH1_HUMAN 2-deoxynucleoside 5-phosphate N-hydrolase 1 OS=Homo sapiens OX=9606 GN=DNPH1 PE=1 SV=1	14400000	7101100	7298600	16408000	8116000	8292000	14014000	6800700	7213300	14165000	6414100	7751300	8	2428300000	1208200000	1220100000	623620000	369810000	253800000	615790000	281460000	334330000	548100000	235740000	312360000	640840000	321230000	319610000
O43615	O43615	Mitochondrial import inner membrane translocase subunit TIM44	TIMM44	16	16	16	37.4	37.4	37.4	51.355	0	100.45	285	0.522997790198566	0.679565161374067	-0.141448124611376+4.53236014182719i	0.340966831963616+4.53236014182719i	sp|O43615|TIM44_HUMAN Mitochondrial import inner membrane translocase subunit TIM44 OS=Homo sapiens OX=9606 GN=TIMM44 PE=1 SV=2	31707000	13011000	18696000	19909000	7652700	12257000	14817000	7771600	7045800	19400000	8559100	10841000	29	3356000000	1543700000	1812300000	1100800000	470920000	629920000	821630000	357450000	464180000	637370000	347070000	290300000	796170000	368310000	427860000
O43617	O43617	Trafficking protein particle complex subunit 3	TRAPPC3	6	6	6	31.7	31.7	31.7	20.274	0	32.314	286	0.346692579905324	0.0406632237923248	-0.169543095249959+4.53236014182719i	-0.723457664856385+4.53236014182719i	sp|O43617|TPPC3_HUMAN Trafficking protein particle complex subunit 3 OS=Homo sapiens OX=9606 GN=TRAPPC3 PE=1 SV=1	62795000	27643000	35152000	61242000	30189000	31052000	38353000	20302000	18051000	78515000	48900000	29616000	9	2168100000	1143300000	1024800000	565150000	248790000	316360000	551170000	271700000	279470000	345180000	182720000	162460000	706640000	440100000	266540000
O43633	O43633	Charged multivesicular body protein 2a	CHMP2A	6	6	6	23.9	23.9	23.9	25.104	0	85.997	287	1.05832683027377	-0.413798476646015	0.315698823884601+4.53236014182719i	-1.2051364281234+4.53236014182719i	sp|O43633|CHM2A_HUMAN Charged multivesicular body protein 2a OS=Homo sapiens OX=9606 GN=CHMP2A PE=1 SV=1	9918300	3217600	6700700	20647000	11794000	8853100	6897800	3073000	3824700	16455000	11477000	4977900	9	777400000	396980000	380420000	156610000	51028000	105590000	272390000	146480000	125920000	129900000	61703000	68199000	218490000	137770000	80722000
O43653	O43653	Prostate stem cell antigen	PSCA	1	1	1	8.8	8.8	8.8	11.959	0.0002482	2.6593	288	-0.671765972442067	-0.415576872751108	0.563674032611551+4.53236014182719i	0.481059733368963+4.53236014182719i	sp|O43653|PSCA_HUMAN Prostate stem cell antigen OS=Homo sapiens OX=9606 GN=PSCA PE=1 SV=2	10070000	6186500	3883500	10766000	6153100	4613100	9688100	3909600	5778500	11018000	4598900	6419000	4	166170000	83392000	82776000	40280000	24746000	15534000	43065000	24612000	18452000	38752000	15638000	23114000	44072000	18396000	25676000
O43660	O43660	Pleiotropic regulator 1	PLRG1	8	8	8	21.6	21.6	21.6	57.193	0	16.786	289	1.91922685127958	1.58799272480716	-0.035124866099573+4.53236014182719i	-0.0427096462541133+4.53236014182719i	sp|O43660|PLRG1_HUMAN Pleiotropic regulator 1 OS=Homo sapiens OX=9606 GN=PLRG1 PE=1 SV=1	1292000	270160	1021800	1962600	489870	1472700	986640	499320	487310	1902600	965370	937210	30	608770000	313280000	295490000	172220000	82141000	90081000	193710000	89465000	104250000	121050000	70929000	50121000	121780000	70745000	51037000
O43665	O43665	Regulator of G-protein signaling 10	RGS10	4	4	4	28.2	28.2	28.2	21.21	0	5.9448	291	-0.330202484866286	0.416085137696221	0.4180315514592+4.53236014182719i	-0.839131365201711+4.53236014182719i	sp|O43665|RGS10_HUMAN Regulator of G-protein signaling 10 OS=Homo sapiens OX=9606 GN=RGS10 PE=1 SV=3	30217000	16830000	13387000	65071000	27876000	37195000	36546000	15644000	20902000	53618000	34393000	19225000	8	1655300000	856190000	799160000	279510000	150290000	129230000	553810000	238990000	314810000	327950000	147450000	180500000	494080000	319460000	174620000
O43670	O43670	BUB3-interacting and GLEBS motif-containing protein ZNF207	ZNF207	4	4	4	10.3	10.3	10.3	50.75	0	31.359	292	-0.268139970785458	-0.0739939793096841	-0.0267836383043965+4.53236014182719i	0.0750861658184993+4.53236014182719i	sp|O43670|ZN207_HUMAN BUB3-interacting and GLEBS motif-containing protein ZNF207 OS=Homo sapiens OX=9606 GN=ZNF207 PE=1 SV=1	17803000	9726400	8076700	22427000	11501000	10926000	14145000	7138300	7007000	19095000	9299200	9796000	14	2961600000	1516100000	1445500000	746440000	406010000	340430000	874960000	459230000	415730000	598380000	277730000	320640000	741830000	373160000	368670000
O43674	O43674	NADH dehydrogenase [ubiquinone] 1 beta subcomplex subunit 5, mitochondrial	NDUFB5	4	4	4	21.2	21.2	21.2	21.75	0	22.988	293	-0.585960449822892	0.0457167692773398	0.0867822563708002+4.53236014182719i	0.0943457684995012+4.53236014182719i	sp|O43674|NDUB5_HUMAN NADH dehydrogenase [ubiquinone] 1 beta subcomplex subunit 5, mitochondrial OS=Homo sapiens OX=9606 GN=NDUFB5 PE=1 SV=1	30120000	18077000	12043000	31624000	15561000	16062000	25975000	12597000	13378000	32858000	15892000	16966000	8	1356700000	701570000	655160000	316030000	183660000	132370000	406960000	202820000	204150000	285950000	142240000	143710000	347780000	172860000	174930000
O43676	O43676	NADH dehydrogenase [ubiquinone] 1 beta subcomplex subunit 3	NDUFB3	2	2	2	18.4	18.4	18.4	11.402	0.00024558	2.5086	294	-1.60477274963177	-1.52345832154834	0.620542134611832+4.53236014182719i	0.517358640774197+4.53236014182719i	sp|O43676|NDUB3_HUMAN NADH dehydrogenase [ubiquinone] 1 beta subcomplex subunit 3 OS=Homo sapiens OX=9606 GN=NDUFB3 PE=1 SV=3	39978000	30086000	9891900	38229000	28363000	9866100	12907000	5086400	7820100	10895000	4481000	6413800	6	612050000	408100000	203950000	239870000	180510000	59352000	229370000	170180000	59196000	77439000	30518000	46921000	65369000	26886000	38483000
O43678	O43678	NADH dehydrogenase [ubiquinone] 1 alpha subcomplex subunit 2	NDUFA2	3	3	3	40.4	40.4	40.4	10.921	0	48.563	295	0.473901563900109	0.130284060555287	0.400570206063474+4.53236014182719i	0.312496707315086+4.53236014182719i	sp|O43678|NDUA2_HUMAN NADH dehydrogenase [ubiquinone] 1 alpha subcomplex subunit 2 OS=Homo sapiens OX=9606 GN=NDUFA2 PE=1 SV=3	27921000	11688000	16233000	21209000	10126000	11083000	21368000	9210400	12158000	24703000	11019000	13684000	6	581910000	252260000	329640000	167520000	70129000	97396000	137960000	60756000	77201000	128210000	55262000	72946000	148220000	66114000	82102000
O43681	O43681	ATPase ASNA1	ASNA1	10	10	10	38.5	38.5	38.5	38.792	0	128.82	296	0.00753331506142004	-0.0360705467671454	0.2919611722047+4.53236014182719i	0.48842088497379+4.53236014182719i	sp|O43681|ASNA_HUMAN ATPase ASNA1 OS=Homo sapiens OX=9606 GN=ASNA1 PE=1 SV=2	42131000	21011000	21121000	27919000	14134000	13785000	28500000	12813000	15687000	33707000	14028000	19680000	15	5815300000	2820600000	2994800000	1774700000	890340000	884390000	1198800000	611150000	587620000	1249200000	591960000	657280000	1396400000	627860000	768590000
O43684	O43684	Mitotic checkpoint protein BUB3	BUB3	12	12	12	37.8	37.8	37.8	37.154	0	71.761	297	-0.257147922995165	-0.0896959203701742	-0.178667883679418+4.53236014182719i	-0.00641551076703858+4.53236014182719i	sp|O43684|BUB3_HUMAN Mitotic checkpoint protein BUB3 OS=Homo sapiens OX=9606 GN=BUB3 PE=1 SV=1	84727000	46129000	38598000	72114000	37177000	34936000	77003000	40882000	36120000	76457000	38314000	38144000	15	6438000000	3454300000	2983700000	1834900000	987700000	847220000	1460700000	801390000	659320000	1592700000	835000000	757690000	1549700000	830240000	719430000
O43688	O43688	Lipid phosphate phosphohydrolase 2	PPAP2C	4	4	4	18.1	18.1	18.1	32.573	0	54.353	298	-2.11921495382003	0.128804916533432	-0.173131448002719+4.53236014182719i	-0.344187634056268+4.53236014182719i	sp|O43688|PLPP2_HUMAN Phospholipid phosphatase 2 OS=Homo sapiens OX=9606 GN=PLPP2 PE=1 SV=1	3702100	3009400	692680	4783600	2285100	2498500	1559600	826550	733080	4764000	2664800	2099200	12	646860000	363200000	283670000	191020000	131830000	59188000	116010000	57306000	58699000	123500000	65269000	58231000	216340000	108790000	107550000
O43707	O43707	Alpha-actinin-4	ACTN4	53	53	36	69.7	69.7	48.2	104.85	0	323.31	299	0.451756632718998	0.448302543492162	-0.146643875036916+4.53236014182719i	-0.137890692983315+4.53236014182719i	sp|O43707|ACTN4_HUMAN Alpha-actinin-4 OS=Homo sapiens OX=9606 GN=ACTN4 PE=1 SV=2	128360000	54212000	74146000	121010000	51178000	69829000	105750000	55561000	50191000	120930000	63355000	57580000	55	53590000000	25932000000	27658000000	14629000000	6307600000	8321000000	12827000000	5728100000	7099300000	10979000000	5756500000	5222800000	13237000000	7172700000	6064600000
O43708	O43708	Maleylacetoacetate isomerase	GSTZ1	2	2	2	10.2	10.2	10.2	24.212	0	6.0312	300	-0.10965702346529	0.0703966840953497	0.372820456904113+4.53236014182719i	0.292367525449743+4.53236014182719i	sp|O43708|MAAI_HUMAN Maleylacetoacetate isomerase OS=Homo sapiens OX=9606 GN=GSTZ1 PE=1 SV=3	8095100	4201300	3893800	7658100	3735600	3922400	5564400	2424700	3139700	8476700	3810400	4666400	9	268150000	127550000	140600000	72856000	37812000	35044000	68923000	33621000	35302000	50079000	21822000	28258000	76291000	34293000	41997000
O43709	O43709	Probable 18S rRNA (guanine-N(7))-methyltransferase	WBSCR22	2	2	2	10.7	10.7	10.7	31.88	0	3.9127	301	0.538537856603766	0.38185992228022	-0.2872318307818+4.53236014182719i	NaN	sp|O43709|BUD23_HUMAN Probable 18S rRNA (guanine-N(7))-methyltransferase OS=Homo sapiens OX=9606 GN=BUD23 PE=1 SV=2	5950500	2426300	3524200	3606300	1565900	2040400	3728100	2049000	1679100	3432000	3432000	0	11	210130000	117490000	92639000	65456000	26689000	38767000	39669000	17224000	22444000	55804000	30525000	25278000	49200000	43051000	6149100
O43719	O43719	HIV Tat-specific factor 1	HTATSF1	21	21	21	30.1	30.1	30.1	85.852	0	287.65	302	0.250968916632483	-0.321037586401179	0.0932815205727011+4.53236014182719i	-0.379435837240651+4.53236014182719i	sp|O43719|HTSF1_HUMAN HIV Tat-specific factor 1 OS=Homo sapiens OX=9606 GN=HTATSF1 PE=1 SV=1	10847000	4953000	5894100	13195000	7328600	5866500	10827000	5238500	5588400	8672200	4903100	3769200	51	2601500000	1314500000	1287000000	704340000	296390000	407960000	792780000	444480000	348300000	589780000	267170000	322620000	514600000	306460000	208140000
O43747	O43747	AP-1 complex subunit gamma-1	AP1G1	14	14	14	24.1	24.1	24.1	91.35	0	76.702	303	-0.530175279384169	0.538575056493561	0.0112191164318961+4.53236014182719i	0.211486696133456+4.53236014182719i	sp|O43747|AP1G1_HUMAN AP-1 complex subunit gamma-1 OS=Homo sapiens OX=9606 GN=AP1G1 PE=1 SV=5	12707000	7507900	5199000	13833000	5640200	8192600	30348000	15115000	15233000	17070000	7910400	9159300	35	4689300000	2336600000	2352700000	983420000	531500000	451920000	947450000	437600000	509840000	1540100000	779890000	760190000	1218300000	587580000	630720000
O43752	O43752	Syntaxin-6	STX6	4	4	4	18.8	18.8	18.8	29.176	0	4.6047	304	NaN	-0.0572543273544737	0.739901389963064+4.53236014182719i	0.254083859476379+4.53236014182719i	sp|O43752|STX6_HUMAN Syntaxin-6 OS=Homo sapiens OX=9606 GN=STX6 PE=1 SV=1	1977000	0	1977000	3830700	1953300	1877300	3722600	1394200	2328400	1680400	766390	913980	12	134530000	49368000	85160000	23723000	0	23723000	45968000	23440000	22528000	44671000	16731000	27940000	20164000	9196700	10968000
O43760	O43760	Synaptogyrin-2	SYNGR2	2	2	2	8.9	8.9	8.9	24.81	0	8.0714	305	NaN	1.13928610551555	0.100500364353084+4.53236014182719i	0.219400965727337+4.53236014182719i	sp|O43760|SNG2_HUMAN Synaptogyrin-2 OS=Homo sapiens OX=9606 GN=SYNGR2 PE=1 SV=1	0	0	0	16532000	5161800	11370000	7806600	3767400	4039200	6418300	2965600	3452700	7	257360000	104250000	153120000	0	0	0	134270000	44667000	89600000	66124000	32058000	34065000	56973000	27523000	29450000
O43765	O43765	Small glutamine-rich tetratricopeptide repeat-containing protein alpha	SGTA	9	9	9	34.2	34.2	34.2	34.063	0	28.797	306	-0.482103785920428	0.0719833683663779	-0.131555443706057+4.53236014182719i	-0.209580369021865+4.53236014182719i	sp|O43765|SGTA_HUMAN Small glutamine-rich tetratricopeptide repeat-containing protein alpha OS=Homo sapiens OX=9606 GN=SGTA PE=1 SV=1	36908000	21509000	15399000	33397000	16282000	17115000	32549000	17016000	15533000	39058000	20945000	18113000	12	1999300000	968880000	1030500000	494150000	258110000	236040000	470820000	206520000	264300000	450570000	204190000	246380000	486530000	251340000	235190000
O43768	O43768	Alpha-endosulfine	ENSA	3	2	2	30.6	21.5	21.5	13.389	0	9.7592	307	0.0233679652949388	-0.184114023148522	0.0421922062123892+4.53236014182719i	-0.00952255318496375+4.53236014182719i	sp|O43768|ENSA_HUMAN Alpha-endosulfine OS=Homo sapiens OX=9606 GN=ENSA PE=1 SV=1	12941000	6417900	6522700	13895000	7390000	6504600	11175000	5505900	5669300	17241000	8649000	8592100	9	497260000	251660000	245600000	116460000	57761000	58704000	125050000	66510000	58541000	100580000	49553000	51024000	155170000	77841000	77329000
O43776;REV__H7BZ55	O43776	Asparagine--tRNA ligase, cytoplasmic	NARS	15	15	15	36.1	36.1	36.1	62.942	0	278.51	308	-0.0829431520213452	-0.0723801825004356	-0.109742758576596+4.53236014182719i	-0.0385747767427982+4.53236014182719i	sp|O43776|SYNC_HUMAN Asparagine--tRNA ligase, cytoplasmic OS=Homo sapiens OX=9606 GN=NARS PE=1 SV=1	95031000	48881000	46150000	65790000	33720000	32070000	64947000	33708000	31239000	65005000	32937000	32068000	22	10834000000	5389200000	5445100000	2873600000	1403800000	1469900000	2021800000	1017700000	1004100000	2231600000	1136800000	1094800000	2381600000	1185900000	1195700000
O43795;Q9UBC5	O43795	Unconventional myosin-Ib	MYO1B	9	9	9	10	10	10	131.98	0	23.408	309	0.218536878595076	0.153816288539713	-0.164841326381121+4.53236014182719i	1.10851098277653+4.53236014182719i	sp|O43795|MYO1B_HUMAN Unconventional myosin-Ib OS=Homo sapiens OX=9606 GN=MYO1B PE=1 SV=3	1297000	599500	697550	969240	458810	510430	702150	371110	331040	1126500	356910	769580	62	423740000	189800000	233930000	123800000	60911000	62894000	112270000	54993000	57278000	86076000	40359000	45717000	101590000	33540000	68045000
O43808	O43808	Peroxisomal membrane protein PMP34	SLC25A17	5	5	5	18.2	18.2	18.2	34.566	0	12.938	311	0.0105377829321479	-0.09881789446793	NaN	0.156431141039864+4.53236014182719i	sp|O43808|PM34_HUMAN Peroxisomal membrane protein PMP34 OS=Homo sapiens OX=9606 GN=SLC25A17 PE=1 SV=1	1169200	582460	586730	1315600	680340	635300	582070	0	582070	5014600	2371500	2643100	13	357850000	165380000	192470000	82666000	38143000	44523000	81816000	37595000	44221000	60341000	25483000	34859000	65190000	30830000	34360000
O43809	O43809	Cleavage and polyadenylation specificity factor subunit 5	NUDT21	13	13	13	62.6	62.6	62.6	26.227	0	323.31	312	0.611702153246692	0.483485683739299	0.552248487426069+4.53236014182719i	0.249310669724129+4.53236014182719i	sp|O43809|CPSF5_HUMAN Cleavage and polyadenylation specificity factor subunit 5 OS=Homo sapiens OX=9606 GN=NUDT21 PE=1 SV=1	93470000	36973000	56497000	87138000	36336000	50802000	69670000	28248000	41422000	107840000	49274000	58569000	14	7774000000	4178500000	3595500000	1639300000	663030000	976220000	1648400000	754430000	893920000	1323700000	634380000	689340000	1870900000	919800000	951120000
O43813	O43813	LanC-like protein 1	LANCL1	7	7	7	20.3	20.3	20.3	45.283	0	85.562	313	0.509434675156906	0.543515826220393	-0.513826561843984+4.53236014182719i	1.05717503160536+4.53236014182719i	sp|O43813|LANC1_HUMAN Glutathione S-transferase LANCL1 OS=Homo sapiens OX=9606 GN=LANCL1 PE=1 SV=1	34559000	14260000	20299000	25310000	10299000	15011000	18770000	11039000	7731300	30224000	9810400	20414000	17	2439900000	1068900000	1371000000	615770000	255610000	360160000	456920000	189380000	267540000	361500000	206380000	155120000	555270000	188630000	366640000
O43815	O43815	Striatin	STRN	9	9	9	19.7	19.7	19.7	86.131	0	40.203	314	1.26579977234207	-0.167812880138041	-0.0458632284319089+4.53236014182719i	-0.916139768484894+4.53236014182719i	sp|O43815|STRN_HUMAN Striatin OS=Homo sapiens OX=9606 GN=STRN PE=1 SV=4	866540	254520	612020	1272400	673170	599250	369330	187600	181730	696070	454970	241100	38	641980000	299950000	342020000	203460000	89861000	113600000	145170000	63931000	81237000	144990000	74150000	70836000	148360000	72011000	76347000
O43819	O43819	Protein SCO2 homolog, mitochondrial	SCO2	5	5	5	22.9	22.9	22.9	29.81	0	8.1558	315	0.0532108945659764	-0.806403197744446	-0.189438757563903+4.53236014182719i	-0.00670896623181565+4.53236014182719i	sp|O43819|SCO2_HUMAN Protein SCO2 homolog, mitochondrial OS=Homo sapiens OX=9606 GN=SCO2 PE=1 SV=3	7185700	3526600	3659100	3811000	2424600	1386400	3772100	2009700	1762400	3741700	1875200	1866500	14	386070000	198570000	187510000	130520000	61977000	68538000	99365000	55386000	43978000	70833000	39090000	31743000	85362000	42112000	43250000
O43823	O43823	A-kinase anchor protein 8	AKAP8	9	9	9	20.7	20.7	20.7	76.107	0	58.362	316	0.434826368798387	0.528430913635451	-0.0306504719715412+4.53236014182719i	-0.396496253978321+4.53236014182719i	sp|O43823|AKAP8_HUMAN A-kinase anchor protein 8 OS=Homo sapiens OX=9606 GN=AKAP8 PE=1 SV=1	4325000	1839100	2486000	3527500	1444300	2083200	3379700	1707800	1671900	4897500	2783200	2114400	27	976080000	428010000	548070000	307160000	125810000	181340000	193680000	67954000	125730000	225910000	112600000	113310000	249330000	121640000	127690000
O43837	O43837	Isocitrate dehydrogenase [NAD] subunit beta, mitochondrial	IDH3B	14	14	14	44.7	44.7	44.7	42.183	0	82.289	318	-0.205796524165338	0.744649935899023	0.626205133012649+4.53236014182719i	0.388479152242224+4.53236014182719i	sp|O43837|IDH3B_HUMAN Isocitrate dehydrogenase [NAD] subunit beta, mitochondrial OS=Homo sapiens OX=9606 GN=IDH3B PE=1 SV=2	10764000	5765000	4998600	9438600	3527700	5910900	10870000	4273600	6596300	8057300	3489500	4567800	21	3713200000	1653200000	2059900000	924680000	360980000	563700000	979240000	398300000	580940000	834680000	416390000	418300000	974540000	477560000	496980000
O43847	O43847	Nardilysin	NRD1	30	30	30	27.7	27.7	27.7	131.7	0	117.91	319	0.167008939656903	0.394093617618081	0.030789777189443+4.53236014182719i	-0.24099817489967+4.53236014182719i	sp|O43847|NRDC_HUMAN Nardilysin OS=Homo sapiens OX=9606 GN=NRDC PE=1 SV=3	10466000	4930400	5535500	12729000	5500500	7228300	10730000	5308000	5422500	12198000	6607500	5591000	50	5166500000	2646100000	2520500000	1109900000	554710000	555210000	1237600000	569050000	668510000	1075100000	578040000	497090000	1359300000	735980000	623280000
O43852	O43852	Calumenin	CALU	13	13	13	52.4	52.4	52.4	37.106	0	323.31	320	0.192851012299034	0.152331147238275	-0.363367059048291+4.53236014182719i	-0.480488543737911+4.53236014182719i	sp|O43852|CALU_HUMAN Calumenin OS=Homo sapiens OX=9606 GN=CALU PE=1 SV=2	176390000	82310000	94082000	151330000	71675000	79657000	117700000	66220000	51476000	132980000	77461000	55519000	16	16193000000	8019800000	8173200000	4904700000	2235800000	2668900000	4050300000	1866200000	2184100000	3365800000	1779500000	1586300000	3872100000	2138300000	1733800000
O43865;Q96HN2	O43865	Putative adenosylhomocysteinase 2	AHCYL1	10	10	10	20.6	20.6	20.6	58.951	0	78.774	321	0.565609546282745	-0.133115117723343	-0.391116194011417+4.53236014182719i	-0.603882010810566+4.53236014182719i	sp|O43865|SAHH2_HUMAN S-adenosylhomocysteine hydrolase-like protein 1 OS=Homo sapiens OX=9606 GN=AHCYL1 PE=1 SV=2	21888000	8825600	13062000	9871700	5163400	4708300	12299000	6978000	5321000	15767000	9510000	6257400	26	2657300000	1309500000	1347800000	882410000	370090000	512310000	516220000	249080000	267140000	533240000	312690000	220550000	725420000	377640000	347780000
O43896;Q12756;O60333	O43896	Kinesin-like protein KIF1C	KIF1C	4	3	3	4.4	3.5	3.5	122.95	0	4.1201	322	-0.030662545586811	0.00610437852541485	-0.242385363838476+4.53236014182719i	-0.0160152082798374+4.53236014182719i	sp|O43896|KIF1C_HUMAN Kinesin-like protein KIF1C OS=Homo sapiens OX=9606 GN=KIF1C PE=1 SV=3	923170	466490	456680	992610	495260	497360	675120	365850	309270	1108000	557090	550940	61	240570000	118840000	121730000	62360000	28456000	33904000	60549000	30211000	30339000	50071000	26193000	23878000	67590000	33983000	33608000
O43913	O43913	Origin recognition complex subunit 5	ORC5	3	3	3	6.7	6.7	6.7	50.282	0	4.2282	323	1.72270899974546	NaN	0.284538710641948+4.53236014182719i	1.05459948710627+4.53236014182719i	sp|O43913|ORC5_HUMAN Origin recognition complex subunit 5 OS=Homo sapiens OX=9606 GN=ORC5 PE=1 SV=1	1152900	268070	884780	0	0	0	746120	336390	409730	639430	207800	431630	25	63460000	20307000	43154000	28821000	6701800	22120000	0	0	0	18653000	8409800	10243000	15986000	5195000	10791000
O43920	O43920	NADH dehydrogenase [ubiquinone] iron-sulfur protein 5	NDUFS5	1	1	1	11.3	11.3	11.3	12.517	0	10.704	324	0.277501570602931	-0.188807553773999	-0.0311333539520934+4.53236014182719i	0.213033476581634+4.53236014182719i	sp|O43920|NDUS5_HUMAN NADH dehydrogenase [ubiquinone] iron-sulfur protein 5 OS=Homo sapiens OX=9606 GN=NDUFS5 PE=1 SV=3	14527000	6566900	7959700	8881000	4730600	4150300	8452600	4271900	4180700	7374700	3415600	3959100	6	235410000	113910000	121500000	87160000	39401000	47758000	53286000	28384000	24902000	50716000	25632000	25084000	44248000	20494000	23755000
O43924	O43924	Retinal rod rhodopsin-sensitive cGMP 3,5-cyclic phosphodiesterase subunit delta	PDE6D	2	2	2	20.7	20.7	20.7	17.42	0	3.4879	325	NaN	-0.256531646634039	-0.193699375946627+4.53236014182719i	NaN	sp|O43924|PDE6D_HUMAN Retinal rod rhodopsin-sensitive cGMP 3,5-cyclic phosphodiesterase subunit delta OS=Homo sapiens OX=9606 GN=PDE6D PE=1 SV=1	6512900	6512900	0	6791200	3696700	3094500	5534800	2952900	2581900	6935300	6935300	0	4	140480000	100070000	40412000	63435000	45729000	17706000	27165000	14787000	12378000	22139000	11812000	10328000	27741000	27741000	0
O60216;Q9H4I0	O60216	Double-strand-break repair protein rad21 homolog	RAD21	16	16	16	32.6	32.6	32.6	71.689	0	176.05	327	1.57076734317988	0.374110988613602	0.214669039385725+4.53236014182719i	0.0254255601780604+4.53236014182719i	sp|O60216|RAD21_HUMAN Double-strand-break repair protein rad21 homolog OS=Homo sapiens OX=9606 GN=RAD21 PE=1 SV=2	6975200	1756700	5218500	11111000	4839200	6271800	10070000	4661000	5408800	10724000	5315000	5409500	26	3062600000	1509200000	1553400000	436050000	136330000	299720000	416370000	231590000	184780000	360970000	188270000	172700000	407660000	200710000	206950000
O60220	O60220	Mitochondrial import inner membrane translocase subunit Tim8 A	TIMM8A	1	1	1	11.3	11.3	11.3	10.998	0	11.082	328	0.1849831583619	-0.299088118529251	-0.309689943592963+4.53236014182719i	0.746332394341193+4.53236014182719i	sp|O60220|TIM8A_HUMAN Mitochondrial import inner membrane translocase subunit Tim8 A OS=Homo sapiens OX=9606 GN=TIMM8A PE=1 SV=1	16575000	7757100	8818300	24708000	13630000	11078000	11464000	6344700	5119000	21704000	8106000	13598000	5	372260000	179190000	193070000	82877000	38786000	44092000	123540000	68150000	55391000	57319000	31724000	25595000	108520000	40530000	67990000
O60231	O60231	Putative pre-mRNA-splicing factor ATP-dependent RNA helicase DHX16	DHX16	18	17	17	21	20.2	20.2	119.26	0	67.563	329	0.265841382907327	0.431607407364228	0.449120111341142+4.53236014182719i	0.502600854800414+4.53236014182719i	sp|O60231|DHX16_HUMAN Pre-mRNA-splicing factor ATP-dependent RNA helicase DHX16 OS=Homo sapiens OX=9606 GN=DHX16 PE=1 SV=2	4956700	2250700	2706100	4402000	1874200	2527800	2668900	1128400	1540500	4488900	1857400	2631500	50	1981600000	932230000	1049400000	604240000	284370000	319870000	544280000	254760000	289530000	315970000	150930000	165040000	450520000	209320000	241190000
O60232	O60232	Sjoegren syndrome/scleroderma autoantigen 1	SSSCA1	3	3	3	18.6	18.6	18.6	21.474	0	7.1307	330	0.402011317370289	-0.10784913169763	-0.932703382200574+4.53236014182719i	-0.465108234346698+4.53236014182719i	sp|O60232|ZNRD2_HUMAN Protein ZNRD2 OS=Homo sapiens OX=9606 GN=ZNRD2 PE=1 SV=1	5714100	2461500	3252500	6852200	3554100	3298100	8983400	5895100	3088300	11752000	6815000	4936900	12	712170000	383290000	328880000	155320000	68733000	86587000	157820000	77668000	80157000	185900000	114850000	71047000	213130000	122040000	91091000
O60244	O60244	Mediator of RNA polymerase II transcription subunit 14	MED14	4	4	4	4	4	4	160.6	0	18.229	331	NaN	-0.312861091133821	-0.139863368343828+4.53236014182719i	-0.474655139307076+4.53236014182719i	sp|O60244|MED14_HUMAN Mediator of RNA polymerase II transcription subunit 14 OS=Homo sapiens OX=9606 GN=MED14 PE=1 SV=2	120850	0	120850	837440	463950	373500	346650	181720	164930	445610	259130	186480	69	307210000	148310000	158900000	104390000	44121000	60269000	81636000	44199000	37437000	23919000	12539000	11380000	30747000	17880000	12867000
O60245	O60245	Protocadherin-7	PCDH7	11	11	11	15.2	15.2	15.2	116.07	0	33.119	332	0.445668294661341	0.175879069637676	0.855529629376321+4.53236014182719i	-0.137467336201092+4.53236014182719i	sp|O60245|PCDH7_HUMAN Protocadherin-7 OS=Homo sapiens OX=9606 GN=PCDH7 PE=1 SV=2	3478200	1472600	2005600	3101200	1456200	1645000	1259400	448270	811110	2283300	1196000	1087300	46	704550000	317210000	387340000	222720000	94951000	127770000	213590000	94335000	119250000	110690000	49500000	61191000	157550000	78426000	79124000
O60256	O60256	Phosphoribosyl pyrophosphate synthase-associated protein 2	PRPSAP2	9	9	8	31.4	31.4	27.6	40.925	0	29.348	333	0.370890178978642	0.894269802568091	0.0910808568915857+4.53236014182719i	0.574498586050665+4.53236014182719i	sp|O60256|KPRB_HUMAN Phosphoribosyl pyrophosphate synthase-associated protein 2 OS=Homo sapiens OX=9606 GN=PRPSAP2 PE=1 SV=1	6471500	2822100	3649400	4415500	1544600	2870900	3628500	1757000	1871500	4144700	1665100	2479600	23	1158600000	578100000	580500000	313670000	152270000	161400000	228600000	107810000	120790000	299090000	161270000	137820000	281540000	137980000	143570000
O60264;P28370	O60264	SWI/SNF-related matrix-associated actin-dependent regulator of chromatin subfamily A member 5	SMARCA5	26	26	26	26.9	26.9	26.9	121.9	0	180.63	334	-0.0256935455222185	0.244130793880085	-0.0995735539789243+4.53236014182719i	-0.284805945205918+4.53236014182719i	sp|O60264|SMCA5_HUMAN SWI/SNF-related matrix-associated actin-dependent regulator of chromatin subfamily A member 5 OS=Homo sapiens OX=9606 GN=SMARCA5 PE=1 SV=1	13151000	6633900	6516800	14571000	6670500	7900400	7363300	3808600	3554600	8245000	4528100	3716900	55	3613700000	1798700000	1815000000	979410000	475960000	503450000	1087900000	510540000	577320000	722120000	364600000	357520000	824340000	447640000	376700000
O60271;Q9UPT6	O60271	C-Jun-amino-terminal kinase-interacting protein 4	SPAG9	38	38	38	37.3	37.3	37.3	146.2	0	323.31	335	-0.0716597208569976	0.0173719036744445	0.274755686803878+4.53236014182719i	-0.0563258420452149+4.53236014182719i	sp|O60271|JIP4_HUMAN C-Jun-amino-terminal kinase-interacting protein 4 OS=Homo sapiens OX=9606 GN=SPAG9 PE=1 SV=4	20619000	10566000	10054000	23917000	11887000	12031000	13774000	6233400	7541100	23721000	12092000	11629000	67	8021700000	3900300000	4121400000	1896400000	984660000	911740000	2185100000	1015700000	1169300000	1458500000	655480000	803010000	2464300000	1236000000	1228300000
O60306	O60306	Intron-binding protein aquarius	AQR	7	7	7	6	6	6	171.29	0	13.418	339	-0.177700235926156	-0.686677840900239	0.0917147321379227+4.53236014182719i	0.255339832057446+4.53236014182719i	sp|O60306|AQR_HUMAN RNA helicase aquarius OS=Homo sapiens OX=9606 GN=AQR PE=1 SV=4	2256700	1197700	1058900	385460	237750	147710	1578000	763910	814050	1549900	706550	843350	68	533310000	263330000	269980000	153450000	81446000	72007000	167160000	81893000	85267000	107300000	51946000	55356000	105390000	48046000	57348000
O60313	O60313	Dynamin-like 120 kDa protein, mitochondrial;Dynamin-like 120 kDa protein, form S1	OPA1	10	10	10	11.8	11.8	11.8	111.63	0	19.513	341	-0.0715018794959691	0.0432871252546614	-0.125544315936697+4.53236014182719i	-2.14378718193469+4.53236014182719i	sp|O60313|OPA1_HUMAN Dynamin-like 120 kDa protein, mitochondrial OS=Homo sapiens OX=9606 GN=OPA1 PE=1 SV=3	8544700	4378200	4166500	5719600	2816900	2902700	5613600	2928900	2684800	3499900	2854100	645840	54	1750900000	918940000	832000000	593810000	286500000	307320000	468390000	225650000	242740000	394690000	201050000	193630000	294060000	205740000	88314000
O60318	O60318	Germinal-center associated nuclear protein	MCM3AP	4	4	4	3.6	3.6	3.6	218.4	0	5.2772	342	-0.505885732309873	1.66908264427124	1.73544305255944+4.53236014182719i	0.105000123622574+4.53236014182719i	sp|O60318|GANP_HUMAN Germinal-center associated nuclear protein OS=Homo sapiens OX=9606 GN=MCM3AP PE=1 SV=2	662280	388610	273670	295940	70796	225140	287340	66364	220980	498430	240150	258280	78	136030000	59742000	76289000	51658000	30311000	21346000	23083000	5522100	17561000	22412000	5176400	17236000	38877000	18732000	20146000
O60341	O60341	Lysine-specific histone demethylase 1A	KDM1A	11	11	11	16.5	16.5	16.5	92.902	0	31.122	343	1.02123696588245	0.737678401718535	1.35853311235944+4.53236014182719i	1.31261549575711+4.53236014182719i	sp|O60341|KDM1A_HUMAN Lysine-specific histone demethylase 1A OS=Homo sapiens OX=9606 GN=KDM1A PE=1 SV=2	4985100	1645400	3339600	4210000	1578300	2631800	3313600	929670	2383900	3617100	1038200	2578800	37	1100800000	424980000	675800000	332560000	135370000	197180000	283550000	109120000	174430000	236230000	82716000	153510000	248450000	97779000	150670000
O60343	O60343	TBC1 domain family member 4	TBC1D4	5	5	5	5.3	5.3	5.3	146.56	0	10.206	344	0.260858369398216	0.229872359274017	0.433301951387202+4.53236014182719i	0.159743768239837+4.53236014182719i	sp|O60343|TBCD4_HUMAN TBC1 domain family member 4 OS=Homo sapiens OX=9606 GN=TBC1D4 PE=1 SV=2	785150	357180	427970	958370	441090	517280	498550	212120	286430	1208900	571020	637880	63	223890000	99629000	124270000	49464000	22502000	26962000	60377000	27789000	32589000	37892000	13363000	24528000	76161000	35974000	40187000
O60361	O60361	Putative nucleoside diphosphate kinase	NME2P1	9	1	1	66.4	7.3	7.3	15.529	0.0098232	1.2472	345	0.0715678352185199	NaN	-0.154636641855754+4.53236014182719i	-0.0197674081171777+4.53236014182719i	sp|O60361|NDK8_HUMAN Putative nucleoside diphosphate kinase OS=Homo sapiens OX=9606 GN=NME2P1 PE=5 SV=1	4911600	2394900	2516700	2463700	0	2463700	6071900	3198500	2873400	7138000	3593400	3544500	10	205850000	91868000	113980000	49116000	23949000	25167000	24637000	0	24637000	60719000	31985000	28734000	71380000	35934000	35445000
O60437	O60437	Periplakin	PPL	11	11	11	8.7	8.7	8.7	204.74	0	32.562	347	-0.478474597415205	-0.0977473432326736	-0.64162844088507+4.53236014182719i	0.767606048895662+4.53236014182719i	sp|O60437|PEPL_HUMAN Periplakin OS=Homo sapiens OX=9606 GN=PPL PE=1 SV=4	403970	235170	168790	470110	243020	227100	402190	245090	157100	1108600	410240	698410	113	481220000	248200000	233020000	119400000	74374000	45025000	72953000	39677000	33275000	76475000	45658000	30817000	212400000	88489000	123910000
O60443	O60443	Non-syndromic hearing impairment protein 5	DFNA5	8	8	8	21.8	21.8	21.8	54.554	0	120.3	348	0.479152613739628	0.350576984719322	-0.0802110868975115+4.53236014182719i	-0.103738494596919+4.53236014182719i	sp|O60443|GSDME_HUMAN Gasdermin-E OS=Homo sapiens OX=9606 GN=GSDME PE=1 SV=2	11837000	4944600	6892400	11219000	4931100	6287500	8466500	4350900	4115600	11918000	6173100	5744800	24	1539200000	739490000	799750000	459360000	209020000	250340000	379890000	171920000	207970000	294430000	152020000	142410000	405570000	206520000	199040000
O60488	O60488	Long-chain-fatty-acid--CoA ligase 4	ACSL4	25	25	23	45.4	45.4	41.4	79.187	0	323.31	349	0.0813284703663471	0.204389186636557	0.0486355861867391+4.53236014182719i	-0.111973405719849+4.53236014182719i	sp|O60488|ACSL4_HUMAN Long-chain-fatty-acid--CoA ligase 4 OS=Homo sapiens OX=9606 GN=ACSL4 PE=1 SV=2	57348000	27866000	29482000	47725000	22175000	25550000	39990000	19658000	20332000	45066000	23407000	21659000	35	10894000000	5334900000	5558800000	3151700000	1549600000	1602000000	2839300000	1302900000	1536400000	2328600000	1187100000	1141400000	2436700000	1228600000	1208100000
O60493	O60493	Sorting nexin-3	SNX3	6	6	5	30.9	30.9	26.5	18.762	0	60.636	350	-0.0327107802085975	-0.0403454692273907	0.312179613380455+4.53236014182719i	0.2553416412274+4.53236014182719i	sp|O60493|SNX3_HUMAN Sorting nexin-3 OS=Homo sapiens OX=9606 GN=SNX3 PE=1 SV=3	92800000	46926000	45874000	74025000	37530000	36495000	78156000	34866000	43289000	72804000	33189000	39615000	10	4549300000	2096300000	2453000000	1354800000	687760000	667020000	1108800000	553270000	555520000	992140000	348660000	643480000	1093600000	506590000	587010000
O60502	O60502	Protein O-GlcNAcase	MGEA5	7	7	7	9.1	9.1	9.1	102.91	0	8.0496	352	-0.340790075059097	0.0548105556726099	-0.241972982519106+4.53236014182719i	0.5844875436126+4.53236014182719i	sp|O60502|OGA_HUMAN Protein O-GlcNAcase OS=Homo sapiens OX=9606 GN=OGA PE=1 SV=2	1380500	771420	609120	1606300	787910	818420	1204600	652670	551890	1873100	749380	1123700	46	333530000	178660000	154870000	71679000	43660000	28019000	73891000	36244000	37647000	66075000	40688000	25387000	97938000	46248000	51690000
O60504	O60504	Vinexin	SORBS3	3	3	3	7.3	7.3	7.3	75.34	0	8.5068	353	NaN	NaN	-0.0345944352603234+4.53236014182719i	0.0775046296873481+4.53236014182719i	sp|O60504|VINEX_HUMAN Vinexin OS=Homo sapiens OX=9606 GN=SORBS3 PE=1 SV=2	490880	0	490880	454690	0	454690	1244500	629700	614780	1078400	524720	553680	38	236530000	91386000	145140000	70831000	30413000	40418000	49450000	17105000	32345000	47290000	23929000	23361000	68960000	19939000	49021000
O60506	O60506	Heterogeneous nuclear ribonucleoprotein Q	SYNCRIP	23	23	17	45.3	45.3	36.1	69.602	0	323.31	354	0.0206721350001748	0.120040818111775	0.0675350495264845+4.53236014182719i	0.0599443331771217+4.53236014182719i	sp|O60506|HNRPQ_HUMAN Heterogeneous nuclear ribonucleoprotein Q OS=Homo sapiens OX=9606 GN=SYNCRIP PE=1 SV=2	156610000	77744000	78866000	118810000	56935000	61875000	123800000	60449000	63346000	133780000	65503000	68282000	32	28489000000	13702000000	14787000000	8315300000	4037900000	4277400000	6311300000	2993800000	3317600000	6446800000	3109500000	3337400000	7166400000	3438800000	3727600000
O60508	O60508	Pre-mRNA-processing factor 17	CDC40	1	1	1	2.4	2.4	2.4	65.521	0.0088028	1.3501	355	0.657149090000153	-0.0148160741322137	NaN	-0.526667640626538+4.53236014182719i	sp|O60508|PRP17_HUMAN Pre-mRNA-processing factor 17 OS=Homo sapiens OX=9606 GN=CDC40 PE=1 SV=1	591320	229460	361850	481030	241750	239280	0	0	0	480090	283380	196710	35	54335000	26411000	27925000	20696000	8031200	12665000	16836000	8461300	8374800	0	0	0	16803000	9918200	6884900
O60524	O60524	Nuclear export mediator factor NEMF	NEMF	4	4	4	4.1	4.1	4.1	122.95	0	12.482	357	-0.440945177144825	0.405078900993676	-0.346409493716452+4.53236014182719i	0.426982105168119+4.53236014182719i	sp|O60524|NEMF_HUMAN Nuclear export mediator factor NEMF OS=Homo sapiens OX=9606 GN=NEMF PE=1 SV=4	749410	431520	317880	1664800	716310	948510	881800	493580	388220	418770	178620	240140	50	185740000	91002000	94738000	37470000	21576000	15894000	83241000	35815000	47426000	44090000	24679000	19411000	20938000	8931100	12007000
O60547	O60547	GDP-mannose 4,6 dehydratase	GMDS	12	12	12	35.2	35.2	35.2	41.949	0	19.403	358	0.44835142964235	0.427304178455545	0.61359412571771+4.53236014182719i	0.487613393745531+4.53236014182719i	sp|O60547|GMDS_HUMAN GDP-mannose 4,6 dehydratase OS=Homo sapiens OX=9606 GN=GMDS PE=1 SV=1	11030000	4665000	6365300	9411700	4014000	5397700	9050300	3577100	5473200	18892000	7864500	11027000	26	2223900000	940540000	1283400000	568670000	234630000	334050000	525800000	218310000	307500000	499480000	233370000	266110000	629950000	254230000	375720000
O60563	O60563	Cyclin-T1	CCNT1	8	8	8	15.6	15.6	15.6	80.684	0	21.522	359	NaN	-0.50409865571001	-1.25540504592012+4.53236014182719i	NaN	sp|O60563|CCNT1_HUMAN Cyclin-T1 OS=Homo sapiens OX=9606 GN=CCNT1 PE=1 SV=1	325740	0	325740	1768400	1037100	731260	2168600	1528400	640210	422800	422800	0	26	447510000	268660000	178840000	123880000	53736000	70143000	180770000	88715000	92055000	56384000	39739000	16645000	86472000	86472000	0
O60568	O60568	Procollagen-lysine,2-oxoglutarate 5-dioxygenase 3	PLOD3	17	17	17	27.8	27.8	27.8	84.784	0	94.073	361	0.439098397612603	0.275222332471243	-0.0375511064138725+4.53236014182719i	0.0729056481215528+4.53236014182719i	sp|O60568|PLOD3_HUMAN Multifunctional procollagen lysine hydroxylase and glycosyltransferase LH3 OS=Homo sapiens OX=9606 GN=PLOD3 PE=1 SV=1	12201000	5179100	7021600	7368300	3333800	4034500	9713000	4919700	4793300	9587600	4672700	4914900	43	2617000000	1173400000	1443600000	799560000	291810000	507750000	565830000	245050000	320790000	644890000	318430000	326450000	520900000	250760000	270150000
O60610	O60610	Protein diaphanous homolog 1	DIAPH1	33	33	33	28.9	28.9	28.9	141.35	0	323.31	363	0.16349873228288	0.41332730613069	-0.127195101944462+4.53236014182719i	-0.165323707414616+4.53236014182719i	sp|O60610|DIAP1_HUMAN Protein diaphanous homolog 1 OS=Homo sapiens OX=9606 GN=DIAPH1 PE=1 SV=2	24434000	11525000	12908000	20568000	8820700	11747000	17749000	9265300	8483400	25020000	13226000	11794000	60	6734300000	3282300000	3452000000	1874300000	886670000	987600000	1542600000	663590000	879000000	1410500000	734360000	676120000	1894600000	997630000	897000000
O60645	O60645	Exocyst complex component 3	EXOC3	4	4	4	8.2	8.2	8.2	85.566	0	6.6387	365	0.245443925628042	0.0769842133987903	-0.343327416821299+4.53236014182719i	NaN	sp|O60645|EXOC3_HUMAN Exocyst complex component 3 OS=Homo sapiens OX=9606 GN=EXOC3 PE=1 SV=3	1215800	556300	659470	987090	480380	506710	1874900	1048500	826450	395740	0	395740	35	199660000	94017000	105650000	42552000	19471000	23081000	34548000	16813000	17735000	65623000	36697000	28926000	56941000	21036000	35905000
O60664	O60664	Perilipin-3	PLIN3	20	20	20	61.1	61.1	61.1	47.074	0	323.31	366	0.195689448105805	0.0713796409446498	-0.0149630281984332+4.53236014182719i	-0.0640758679377169+4.53236014182719i	sp|O60664|PLIN3_HUMAN Perilipin-3 OS=Homo sapiens OX=9606 GN=PLIN3 PE=1 SV=3	270390000	126040000	144350000	188010000	91678000	96328000	212120000	106610000	105510000	235550000	120390000	115160000	26	37415000000	18386000000	19030000000	11148000000	5326900000	5821100000	8127400000	3962700000	4164700000	8655500000	4371900000	4283600000	9484400000	4724100000	4760200000
O60678	O60678	Protein arginine N-methyltransferase 3	PRMT3	3	3	3	5.8	5.8	5.8	59.902	0.0023073	1.7932	367	0.222752115713306	0.742051394740828	NaN	NaN	sp|O60678|ANM3_HUMAN Protein arginine N-methyltransferase 3 OS=Homo sapiens OX=9606 GN=PRMT3 PE=1 SV=4	2855400	1317700	1537700	997450	373220	624230	474650	474650	0	184280	0	184280	23	132640000	78681000	53962000	79378000	44011000	35367000	22941000	8584000	14357000	10917000	10917000	0	19407000	15168000	4238300
O60684	O60684	Importin subunit alpha-7	KPNA6	10	10	5	21.8	21.8	8.8	60.029	0	103.7	368	-0.623465883514559	0.303494495980412	0.0671523417064496+4.53236014182719i	-0.0647984195430212+4.53236014182719i	sp|O60684|IMA7_HUMAN Importin subunit alpha-7 OS=Homo sapiens OX=9606 GN=KPNA6 PE=1 SV=1	17596000	10670000	6926000	7383800	3305000	4078800	11616000	5673000	5943300	14519000	7422400	7096400	23	2725100000	1380200000	1344900000	731330000	440440000	290890000	601090000	265430000	335660000	640690000	310810000	329880000	751970000	363510000	388460000
O60701	O60701	UDP-glucose 6-dehydrogenase	UGDH	16	16	16	43.5	43.5	43.5	55.023	0	198.3	369	-0.0636216264714051	-0.0394530457925144	-0.0225724696039472+4.53236014182719i	-0.18820917037295+4.53236014182719i	sp|O60701|UGDH_HUMAN UDP-glucose 6-dehydrogenase OS=Homo sapiens OX=9606 GN=UGDH PE=1 SV=1	41866000	21395000	20472000	35692000	18090000	17602000	36943000	18616000	18327000	40853000	21757000	19096000	28	7261500000	3659200000	3602300000	1689700000	879690000	810030000	1475900000	755390000	720510000	1355600000	712530000	643080000	1486300000	766430000	719910000
O60716	O60716	Catenin delta-1	CTNND1	22	22	22	31.2	31.2	31.2	108.17	0	223.35	370	0.542737082269033	0.543155476593605	0.434751118930605+4.53236014182719i	-0.0986707597130099+4.53236014182719i	sp|O60716|CTND1_HUMAN Catenin delta-1 OS=Homo sapiens OX=9606 GN=CTNND1 PE=1 SV=1	7889800	3211500	4678300	6870700	2796200	4074500	4324500	1838900	2485600	5297900	2739500	2558400	48	2754200000	1227300000	1526900000	853220000	352290000	500930000	630310000	261120000	369190000	608250000	281670000	326580000	591670000	298480000	293180000
O60725	O60725	Protein-S-isoprenylcysteine O-methyltransferase	ICMT	1	1	1	6.3	6.3	6.3	31.938	0	8.1434	371	0.0666823876986097	0.32790540984335	-0.192015923172895+4.53236014182719i	0.068711134488779+4.53236014182719i	sp|O60725|ICMT_HUMAN Protein-S-isoprenylcysteine O-methyltransferase OS=Homo sapiens OX=9606 GN=ICMT PE=1 SV=1	3358400	1640400	1718000	4410700	1955800	2454900	6264900	3340600	2924300	4254700	2076700	2178000	9	164600000	81122000	83477000	30226000	14764000	15462000	39696000	17602000	22094000	56384000	30066000	26318000	38293000	18690000	19602000
O60749	O60749	Sorting nexin-2	SNX2	16	16	14	38	38	33.9	58.47	0	214.94	372	0.278606204580167	-0.501624370625569	0.104014368980843+4.53236014182719i	0.289043632493631+4.53236014182719i	sp|O60749|SNX2_HUMAN Sorting nexin-2 OS=Homo sapiens OX=9606 GN=SNX2 PE=1 SV=2	36537000	16510000	20027000	22874000	13405000	9468100	20952000	10099000	10854000	25180000	11333000	13847000	27	3780200000	1872100000	1908100000	1233800000	587900000	645940000	796270000	451060000	345200000	835690000	411310000	424390000	908340000	419350000	488990000
O60762	O60762	Dolichol-phosphate mannosyltransferase subunit 1	DPM1	10	10	10	40	40	40	29.634	0	89.799	373	-0.457712927912736	0.176005829058669	-0.337213892301415+4.53236014182719i	-0.297867455950161+4.53236014182719i	sp|O60762|DPM1_HUMAN Dolichol-phosphate mannosyltransferase subunit 1 OS=Homo sapiens OX=9606 GN=DPM1 PE=1 SV=1	32076000	18561000	13515000	24539000	11522000	13017000	19315000	10781000	8533900	32079000	17690000	14390000	16	1946500000	1046200000	900340000	513220000	296980000	216240000	477700000	215920000	261780000	336890000	200350000	136540000	614310000	332960000	281350000
O60763	O60763	General vesicular transport factor p115	USO1	22	22	22	32.6	32.6	32.6	107.89	0	323.31	374	0.613305704602103	0.368151478346207	-0.0102208781336206+4.53236014182719i	0.0423424901501097+4.53236014182719i	sp|O60763|USO1_HUMAN General vesicular transport factor p115 OS=Homo sapiens OX=9606 GN=USO1 PE=1 SV=2	14982000	5922300	9059700	16238000	7088800	9149500	13155000	6601000	6554400	15920000	7843000	8076600	43	5449200000	2556400000	2892800000	1341800000	578650000	763130000	1315200000	592740000	722500000	1216300000	612320000	604000000	1469600000	717970000	751630000
O60784	O60784	Target of Myb protein 1	TOM1	8	8	8	23	23	23	53.818	0	37.379	376	1.16280376729058	2.0568708396644	1.05729176346883+4.53236014182719i	0.787616802655645+4.53236014182719i	sp|O60784|TOM1_HUMAN Target of Myb protein 1 OS=Homo sapiens OX=9606 GN=TOM1 PE=1 SV=2	14135000	4364200	9771100	4928200	954930	3973300	5297200	1719300	3577900	4640400	1702100	2938200	18	688680000	269880000	418800000	254440000	78555000	175880000	255360000	129740000	125620000	95349000	30947000	64402000	83526000	30638000	52888000
Q99877;Q93079;P62807;P58876;P57053;O60814;Q99880;Q99879;Q96A08	Q99877;Q93079;P62807;P58876;P57053;O60814;Q99880	Histone H2B type 1-N;Histone H2B type 1-H;Histone H2B type 1-C/E/F/G/I;Histone H2B type 1-D;Histone H2B type F-S;Histone H2B type 1-K;Histone H2B type 1-L	HIST1H2BN;HIST1H2BH;HIST1H2BC;HIST1H2BD;H2BFS;HIST1H2BK;HIST1H2BL	19	19	0	67.5	67.5	0	13.922	0	323.31	377	0.36850998943093	0.25863423661795	-0.272304083722564+4.53236014182719i	0.247861638729053+4.53236014182719i	sp|Q99877|H2B1N_HUMAN Histone H2B type 1-N OS=Homo sapiens OX=9606 GN=HIST1H2BN PE=1 SV=3;sp|Q93079|H2B1H_HUMAN Histone H2B type 1-H OS=Homo sapiens OX=9606 GN=HIST1H2BH PE=1 SV=3;sp|P62807|H2B1C_HUMAN Histone H2B type 1-C/E/F/G/I OS=Homo sapiens OX=9606 G	1006300000	439250000	567080000	1276600000	581220000	695340000	1150200000	629230000	521000000	1134600000	518710000	615940000	7	39543000000	18615000000	20928000000	8880000000	3824200000	5055800000	11124000000	4986800000	6137400000	9396600000	5136500000	4260000000	9832400000	4528000000	5304500000
O60825;Q16875;P16118	O60825	6-phosphofructo-2-kinase/fructose-2,6-bisphosphatase 2;6-phosphofructo-2-kinase;Fructose-2,6-bisphosphatase	PFKFB2	10	10	9	23	23	21	58.476	0	67.538	378	0.0254218401482776	0.562393690340107	0.557596343491767+4.53236014182719i	1.20344992804656+4.53236014182719i	sp|O60825|F262_HUMAN 6-phosphofructo-2-kinase/fructose-2,6-bisphosphatase 2 OS=Homo sapiens OX=9606 GN=PFKFB2 PE=1 SV=2	6719400	3330100	3389300	4074200	1645000	2429200	5227000	2114600	3112300	5483800	1660300	3823500	35	1076200000	483130000	593090000	235180000	116550000	118630000	142600000	57574000	85022000	196570000	87634000	108930000	203750000	69932000	133820000
O60826	O60826	Coiled-coil domain-containing protein 22	CCDC22	8	8	8	18.8	18.8	18.8	70.755	0	23.927	379	0.467227433410784	1.13025439903024	-0.341635679224204+4.53236014182719i	-0.67884199589641+4.53236014182719i	sp|O60826|CCD22_HUMAN Coiled-coil domain-containing protein 22 OS=Homo sapiens OX=9606 GN=CCDC22 PE=1 SV=1	1917900	805020	1112900	1166100	365660	800420	419680	234570	185110	1339600	824520	515050	36	422480000	209520000	212950000	114800000	41638000	73162000	116910000	51419000	65492000	106330000	58966000	47365000	84433000	57501000	26933000
O60828	O60828	Polyglutamine-binding protein 1	PQBP1	5	5	5	23.4	23.4	23.4	30.472	0	44.188	380	-0.57497012263942	0.135180580672649	-0.127093321430632+4.53236014182719i	-0.370166439618511+4.53236014182719i	sp|O60828|PQBP1_HUMAN Polyglutamine-binding protein 1 OS=Homo sapiens OX=9606 GN=PQBP1 PE=1 SV=1	3811400	2280500	1530900	8204500	3910200	4294300	2033700	1061600	972080	6518500	3675100	2843400	10	503660000	299620000	204030000	127670000	63649000	64021000	137870000	78899000	58971000	143210000	90605000	52608000	94904000	66470000	28434000
O60832	O60832	H/ACA ribonucleoprotein complex subunit 4	DKC1	8	8	8	22.2	22.2	22.2	57.673	0	50.852	382	-1.68757250877809	0.540354926183525	-1.10683296724136+4.53236014182719i	-0.985096935674681+4.53236014182719i	sp|O60832|DKC1_HUMAN H/ACA ribonucleoprotein complex subunit DKC1 OS=Homo sapiens OX=9606 GN=DKC1 PE=1 SV=3	1976500	1508300	468250	1254600	511170	743410	810160	553270	256890	3551500	2359500	1192000	31	1138800000	603080000	535670000	342720000	187070000	155650000	223160000	101350000	121810000	210320000	114460000	95855000	362550000	200200000	162360000
O60841	O60841	Eukaryotic translation initiation factor 5B	EIF5B	38	38	38	36.2	36.2	36.2	138.83	0	304.82	383	0.115507447705664	0.155802353319549	-0.144393762157345+4.53236014182719i	0.0195803689695163+4.53236014182719i	sp|O60841|IF2P_HUMAN Eukaryotic translation initiation factor 5B OS=Homo sapiens OX=9606 GN=EIF5B PE=1 SV=4	45888000	22026000	23862000	46901000	22185000	24715000	37539000	19708000	17831000	43767000	21735000	22032000	50	14745000000	7240400000	7504100000	4106400000	1935700000	2170700000	3567100000	1719500000	1847600000	3180500000	1687900000	1492600000	3890500000	1897300000	1993200000
O60869	O60869	Endothelial differentiation-related factor 1	EDF1	9	9	9	48	48	48	16.368	0	27.775	384	-0.362293774849616	0.0286566764686055	0.0796703677256301+4.53236014182719i	-0.0524760955412085+4.53236014182719i	sp|O60869|EDF1_HUMAN Endothelial differentiation-related factor 1 OS=Homo sapiens OX=9606 GN=EDF1 PE=1 SV=1	251950000	141710000	110240000	202390000	100190000	102200000	129140000	62790000	66355000	241950000	123180000	118780000	9	7428900000	3850800000	3578100000	2267600000	1275400000	992170000	1821500000	901700000	919770000	1162300000	565110000	597200000	2177600000	1108600000	1069000000
O60870	O60870	DNA/RNA-binding protein KIN17	KIN	5	5	5	13.2	13.2	13.2	45.373	0	5.6174	385	NaN	NaN	-0.424138240386798+4.53236014182719i	-3.80646536771901+4.53236014182719i	sp|O60870|KIN17_HUMAN DNA/RNA-binding protein KIN17 OS=Homo sapiens OX=9606 GN=KIN PE=1 SV=2	5807700	5807700	0	4542300	4542300	0	434810	249140	185680	4482000	4183000	298970	24	366400000	354770000	11632000	139390000	139390000	0	109020000	109020000	0	10435000	5979300	4456200	107570000	100390000	7175300
O60884	O60884	DnaJ homolog subfamily A member 2	DNAJA2	11	11	11	32.5	32.5	32.5	45.745	0	85.124	386	0.0778670405351335	-0.095566683997332	4.76839391565406+4.53236014182719i	-0.668762891288014+4.53236014182719i	sp|O60884|DNJA2_HUMAN DnaJ homolog subfamily A member 2 OS=Homo sapiens OX=9606 GN=DNAJA2 PE=1 SV=1	14978000	7286800	7690900	9411300	4861500	4549900	4406800	155970	4250800	12361000	7588000	4773200	22	2703900000	1316900000	1387000000	745950000	374440000	371510000	581010000	310490000	270510000	508770000	203410000	305360000	868170000	428570000	439600000
O60885	O60885	Bromodomain-containing protein 4	BRD4	11	11	9	10.9	10.9	9.3	152.22	0	9.3355	387	0.449655403248156	-1.44395974875944	-0.0539060715872269+4.53236014182719i	NaN	sp|O60885|BRD4_HUMAN Bromodomain-containing protein 4 OS=Homo sapiens OX=9606 GN=BRD4 PE=1 SV=2	487550	206090	281460	1312100	959470	352660	502670	256030	246640	398690	398690	0	48	531020000	307170000	223850000	114740000	51792000	62946000	207610000	125060000	82554000	88679000	53466000	35213000	119990000	76854000	43141000
O60888	O60888	Protein CutA	CUTA	4	4	4	23.5	23.5	23.5	19.116	0	77.391	388	-0.199221190791296	0.450937258673045	0.429240885035902+4.53236014182719i	0.204972367761979+4.53236014182719i	sp|O60888|CUTA_HUMAN Protein CutA OS=Homo sapiens OX=9606 GN=CUTA PE=1 SV=2	198540000	106110000	92424000	95702000	40433000	55269000	114080000	48617000	65464000	138290000	64239000	74046000	6	3508600000	1682900000	1825700000	1279300000	678330000	600960000	614800000	272400000	342400000	731730000	317610000	414120000	882810000	414550000	468270000
O60925	O60925	Prefoldin subunit 1	PFDN1	8	8	8	49.2	49.2	49.2	14.21	0	14.518	389	-0.0128265806778787	-0.225651530824091	-0.199187788370943+4.53236014182719i	-0.207797785874806+4.53236014182719i	sp|O60925|PFD1_HUMAN Prefoldin subunit 1 OS=Homo sapiens OX=9606 GN=PFDN1 PE=1 SV=2	171640000	86202000	85439000	149770000	80730000	69041000	155300000	83003000	72299000	192260000	103040000	89218000	8	5405200000	2848700000	2556400000	1392800000	700540000	692310000	1214000000	653070000	560900000	1242400000	664020000	578390000	1555900000	831100000	724840000
O60927	O60927	Protein phosphatase 1 regulatory subunit 11	PPP1R11	2	2	2	40.5	40.5	40.5	13.952	0	10.867	390	NaN	0.150330976149125	-0.282185810135721+4.53236014182719i	NaN	sp|O60927|PP1RB_HUMAN E3 ubiquitin-protein ligase PPP1R11 OS=Homo sapiens OX=9606 GN=PPP1R11 PE=1 SV=1	0	0	0	4808600	2279100	2529400	5779200	3171300	2607900	0	0	0	5	52939000	27252000	25687000	0	0	0	24043000	11396000	12647000	28896000	15857000	13039000	0	0	0
O60934	O60934	Nibrin	NBN	8	8	8	16.2	16.2	16.2	84.958	0	47.951	391	0.278930699208277	NaN	NaN	-0.13774617772222+4.53236014182719i	sp|O60934|NBN_HUMAN Nibrin OS=Homo sapiens OX=9606 GN=NBN PE=1 SV=1	1093400	494010	599380	255340	255340	0	298630	298630	0	1328000	695680	632330	42	320320000	165550000	154760000	92623000	37137000	55487000	37579000	24572000	13007000	43369000	25714000	17655000	89653000	47056000	42596000
O60936	O60936	Nucleolar protein 3	NOL3	3	3	3	13.5	13.5	13.5	22.629	0	6.8057	392	1.48215538213634	NaN	-0.564540981188911+4.53236014182719i	-0.136546322942335+4.53236014182719i	sp|O60936|NOL3_HUMAN Nucleolar protein 3 OS=Homo sapiens OX=9606 GN=NOL3 PE=1 SV=2	6747300	1778600	4968800	1644300	0	1644300	3039300	1813300	1226100	2704600	1416300	1288400	8	134500000	40065000	94439000	53979000	14229000	39750000	13154000	0	13154000	41424000	14506000	26918000	21637000	11330000	10307000
O75027	O75027	ATP-binding cassette sub-family B member 7, mitochondrial	ABCB7	11	11	11	19.4	19.4	19.4	82.64	0	38.772	393	0.126830708921823	-0.0935579338652914	-0.155675924130159+4.53236014182719i	-0.188518849317136+4.53236014182719i	sp|O75027|ABCB7_HUMAN ATP-binding cassette sub-family B member 7, mitochondrial OS=Homo sapiens OX=9606 GN=ABCB7 PE=1 SV=2	8702900	4160300	4542600	6855100	3538700	3316500	6916500	3644600	3271800	4270200	2274400	1995800	34	1179500000	585010000	594530000	323790000	155780000	168000000	321080000	159590000	161500000	310500000	154420000	156080000	218410000	112300000	106110000
O75044	O75044	SLIT-ROBO Rho GTPase-activating protein 2	SRGAP2	5	4	4	6.9	5.8	5.8	120.87	0	4.8493	394	1.03677294171158	NaN	NaN	-0.123261084424678+4.53236014182719i	sp|O75044|SRGP2_HUMAN SLIT-ROBO Rho GTPase-activating protein 2 OS=Homo sapiens OX=9606 GN=SRGAP2 PE=1 SV=3	452140	148160	303970	0	0	0	0	0	0	252500	131640	120860	50	35232000	13990000	21242000	22607000	7408200	15199000	0	0	0	0	0	0	12625000	6582200	6043100
O75051;Q9HCM2;P51805;Q9UIW2	O75051;Q9HCM2	Plexin-A2;Plexin-A4	PLXNA2;PLXNA4	4	4	4	2.1	2.1	2.1	211.1	0	4.2713	395	NaN	-0.388515226045215	NaN	-0.166221379951927+4.53236014182719i	sp|O75051|PLXA2_HUMAN Plexin-A2 OS=Homo sapiens OX=9606 GN=PLXNA2 PE=1 SV=4;sp|Q9HCM2|PLXA4_HUMAN Plexin-A4 OS=Homo sapiens OX=9606 GN=PLXNA4 PE=1 SV=4	370530	0	370530	674690	382490	292190	0	0	0	528810	279620	249190	93	236340000	104010000	132330000	34459000	0	34459000	62746000	35572000	27174000	0	0	0	49180000	26005000	23175000
O75054	O75054	Immunoglobulin superfamily member 3	IGSF3	1	1	1	1.8	1.8	1.8	135.19	0	5.07	396	NaN	-0.66764959123384	-0.0756020098512004+4.53236014182719i	NaN	sp|O75054|IGSF3_HUMAN Immunoglobulin superfamily member 3 OS=Homo sapiens OX=9606 GN=IGSF3 PE=2 SV=3	0	0	0	344330	211300	133020	243170	124770	118400	218890	0	218890	60	48383000	20164000	28219000	0	0	0	20660000	12678000	7981400	14590000	7486000	7104000	13134000	0	13134000
O75083	O75083	WD repeat-containing protein 1	WDR1	19	19	19	41.3	41.3	41.3	66.193	0	157.68	398	0.228366477961994	0.296792171362944	0.0070773985721619+4.53236014182719i	0.0764607833491254+4.53236014182719i	sp|O75083|WDR1_HUMAN WD repeat-containing protein 1 OS=Homo sapiens OX=9606 GN=WDR1 PE=1 SV=4	71321000	32844000	38477000	60743000	27258000	33484000	43623000	21758000	21865000	56996000	27743000	29253000	30	10794000000	5117600000	5676700000	3157300000	1426400000	1731000000	2784000000	1298900000	1485000000	2221100000	1090000000	1131100000	2612400000	1291300000	1321100000
O75116	O75116	Rho-associated protein kinase 2	ROCK2	20	20	16	17.4	17.4	14.6	160.9	0	85.037	399	0.187020041414684	-0.175136106824348	0.105342628894975+4.53236014182719i	0.0680281617053155+4.53236014182719i	sp|O75116|ROCK2_HUMAN Rho-associated protein kinase 2 OS=Homo sapiens OX=9606 GN=ROCK2 PE=1 SV=4	4327500	2023700	2303800	4085900	2166800	1919100	2074100	999210	1074900	3393800	1656900	1736900	80	1599100000	791210000	807920000	485890000	245400000	240490000	416000000	214170000	201830000	244110000	124550000	119570000	453120000	207090000	246030000
O75122	O75122	CLIP-associating protein 2	CLASP2	9	5	5	9.1	5.7	5.7	141.06	0	3.8297	400	NaN	-0.00488056974554664	-0.0446197964814044+4.53236014182719i	-0.215095894763386+4.53236014182719i	sp|O75122|CLAP2_HUMAN CLIP-associating protein 2 OS=Homo sapiens OX=9606 GN=CLASP2 PE=1 SV=3	0	0	0	7094400	3553200	3541200	2793700	1418500	1375300	7048800	3786700	3262200	76	1287200000	665630000	621580000	0	0	0	539180000	270040000	269130000	212320000	107800000	104520000	535710000	287790000	247930000
O75128	O75128	Protein cordon-bleu	COBL	2	2	2	2.5	2.5	2.5	135.62	0.00071788	2.1625	401	-0.721947772081325	0.056162591646647	0.453859892412406+4.53236014182719i	-0.021817960222588+4.53236014182719i	sp|O75128|COBL_HUMAN Protein cordon-bleu OS=Homo sapiens OX=9606 GN=COBL PE=1 SV=2	697430	434190	263240	656150	321690	334460	173200	73089	100110	727390	366440	360940	64	144270000	76506000	67760000	44636000	27788000	16848000	41994000	20588000	21406000	11085000	4677700	6406800	46553000	23452000	23100000
O75131;Q96FN4;Q96A23;O95741;Q9UBL6	O75131	Copine-3	CPNE3	11	11	10	20.9	20.9	19.2	60.13	0	45.845	402	-0.921290766873002	-0.610642606594333	0.877735001502348+4.53236014182719i	0.783468869209979+4.53236014182719i	sp|O75131|CPNE3_HUMAN Copine-3 OS=Homo sapiens OX=9606 GN=CPNE3 PE=1 SV=1	42675000	27928000	14747000	34987000	21142000	13846000	33122000	11673000	21449000	38046000	13981000	24065000	24	4803400000	2486900000	2316500000	1384400000	923680000	460740000	1143000000	709420000	433620000	1096600000	398400000	698230000	1179300000	455440000	723880000
O75146	O75146	Huntingtin-interacting protein 1-related protein	HIP1R	19	19	19	21.7	21.7	21.7	119.39	0	59.545	403	-0.300505917173841	-0.00564528842275408	0.115584756836399+4.53236014182719i	0.0493402894954889+4.53236014182719i	sp|O75146|HIP1R_HUMAN Huntingtin-interacting protein 1-related protein OS=Homo sapiens OX=9606 GN=HIP1R PE=1 SV=2	13784000	7607200	6176800	15947000	7989000	7957800	11180000	5366000	5813600	16083000	7904200	8179200	63	4189700000	2076300000	2113500000	1037800000	549380000	488430000	1149000000	558180000	590800000	823050000	397960000	425090000	1179900000	570730000	609160000
O75150	O75150	E3 ubiquitin-protein ligase BRE1B	RNF40	19	19	16	24.9	24.9	22.5	113.68	0	48.141	404	-0.169775514260498	0.295636138893979	0.259080348560734+4.53236014182719i	-0.042942214219224+4.53236014182719i	sp|O75150|BRE1B_HUMAN E3 ubiquitin-protein ligase BRE1B OS=Homo sapiens OX=9606 GN=RNF40 PE=1 SV=5	5924600	3136400	2788200	4489500	2015600	2474000	5685100	2588000	3097100	5584100	2833600	2750500	50	1641800000	795240000	846590000	404530000	214790000	189740000	427670000	196530000	231130000	387660000	182130000	205520000	421970000	201780000	220200000
O75151	O75151	Lysine-specific demethylase PHF2	PHF2	2	2	2	1.6	1.6	1.6	120.77	0.0071016	1.4008	405	0.179961812251273	0.10432751033182	0.0828688738033408+4.53236014182719i	-0.177203207957286+4.53236014182719i	sp|O75151|PHF2_HUMAN Lysine-specific demethylase PHF2 OS=Homo sapiens OX=9606 GN=PHF2 PE=1 SV=4	845250	396300	448950	1217400	586720	630720	624820	303440	321380	726470	385520	340960	48	163870000	80255000	83616000	40572000	19022000	21549000	58437000	28162000	30274000	29991000	14565000	15426000	34871000	18505000	16366000
O75152;A0A1B0GTU1	O75152	Zinc finger CCCH domain-containing protein 11A	ZC3H11A	9	9	9	15.9	15.9	15.9	89.13	0	51.448	406	-0.0594778463874107	0.238176926972143	1.3447182034275+4.53236014182719i	0.297075070891656+4.53236014182719i	sp|O75152|ZC11A_HUMAN Zinc finger CCCH domain-containing protein 11A OS=Homo sapiens OX=9606 GN=ZC3H11A PE=1 SV=3	8350100	4261100	4089000	3181100	1459600	1721600	6015900	1699500	4316400	7931100	3558700	4372400	42	1250600000	554870000	695710000	395370000	198530000	196840000	182460000	88222000	94237000	285890000	98977000	186920000	386850000	169140000	217710000
O75153	O75153	Clustered mitochondria protein homolog	CLUH	24	24	24	24.8	24.8	24.8	146.67	0	118.57	407	1.14426212328835	-0.239305334043097	-0.220448489813989+4.53236014182719i	0.0773123034895417+4.53236014182719i	sp|O75153|CLU_HUMAN Clustered mitochondria protein homolog OS=Homo sapiens OX=9606 GN=CLUH PE=1 SV=2	5264200	1639800	3624500	4678100	2532600	2145500	5168300	2781200	2387100	4703600	2288800	2414800	68	2735100000	1329900000	1405200000	671450000	266860000	404590000	475770000	239630000	236140000	841300000	451140000	390160000	746580000	372290000	374280000
O75165	O75165	DnaJ homolog subfamily C member 13	DNAJC13	18	18	18	10.3	10.3	10.3	254.41	0	115.51	408	0.246763743405761	0.291649702500691	0.0868877725839186+4.53236014182719i	-0.250374915141584+4.53236014182719i	sp|O75165|DJC13_HUMAN DnaJ homolog subfamily C member 13 OS=Homo sapiens OX=9606 GN=DNAJC13 PE=1 SV=5	1216000	556120	659860	1863300	837800	1025500	879620	426570	453050	1317400	715720	601690	112	881600000	410820000	470780000	233010000	106650000	126360000	253980000	108630000	145350000	169490000	78599000	90891000	225120000	116950000	108170000
O75170	O75170	Serine/threonine-protein phosphatase 6 regulatory subunit 2	PPP6R2	4	4	4	6	6	6	104.94	0.00024492	2.4833	409	-0.256112665925042	-0.119722756173741	0.0883824765471675+4.53236014182719i	0.358866493516924+4.53236014182719i	sp|O75170|PP6R2_HUMAN Serine/threonine-protein phosphatase 6 regulatory subunit 2 OS=Homo sapiens OX=9606 GN=PPP6R2 PE=1 SV=2	47984000	26116000	21868000	43624000	22716000	20907000	43206000	20941000	22264000	44215000	19372000	24843000	49	8817100000	4382900000	4434300000	2379300000	1291000000	1088300000	2146900000	1116500000	1030400000	2117100000	1026100000	1090900000	2173900000	949230000	1224600000
O75175	O75175	CCR4-NOT transcription complex subunit 3	CNOT3	6	6	6	10.2	10.2	10.2	81.871	0	49.736	410	0.148760252466384	0.341451933155731	0.163760126219416+4.53236014182719i	0.0788710777804492+4.53236014182719i	sp|O75175|CNOT3_HUMAN CCR4-NOT transcription complex subunit 3 OS=Homo sapiens OX=9606 GN=CNOT3 PE=1 SV=1	8386600	3977300	4409300	4396000	1939100	2456900	5557900	2621400	2936500	7457600	3626900	3830700	19	542800000	244770000	298030000	172340000	75568000	96773000	99578000	42464000	57114000	121690000	57826000	63859000	149200000	68911000	80287000
O75179	O75179	Ankyrin repeat domain-containing protein 17	ANKRD17	14	6	6	6.6	3.2	3.2	274.25	0	30.008	411	1.41281174591922	NaN	-0.0714608567096976+4.53236014182719i	0.466421971685017+4.53236014182719i	sp|O75179|ANR17_HUMAN Ankyrin repeat domain-containing protein 17 OS=Homo sapiens OX=9606 GN=ANKRD17 PE=1 SV=3	730580	199470	531100	76096	0	76096	511290	261970	249310	415450	174440	241020	88	226550000	94513000	132030000	91131000	32461000	58670000	23535000	8067300	15468000	44993000	23054000	21940000	66887000	30931000	35956000
O75208	O75208	Ubiquinone biosynthesis protein COQ9, mitochondrial	COQ9	4	4	4	22.3	22.3	22.3	35.509	0	27.563	413	0.133057376213346	-0.59905931395981	-0.140059441367118+4.53236014182719i	0.257087839171657+4.53236014182719i	sp|O75208|COQ9_HUMAN Ubiquinone biosynthesis protein COQ9, mitochondrial OS=Homo sapiens OX=9606 GN=COQ9 PE=1 SV=1	7699500	3672300	4027100	4234300	2550500	1683800	8028400	4208900	3819500	9694500	4416500	5278000	13	642860000	317720000	325140000	128970000	58889000	70079000	229800000	123250000	106550000	131130000	66039000	65093000	152960000	69547000	83417000
O75223	O75223	Gamma-glutamylcyclotransferase	GGCT	7	7	7	41	41	41	21.007	0	116.18	414	-0.02758597840033	0.0717009514777348	0.0611404987064809+4.53236014182719i	0.260858877351721+4.53236014182719i	sp|O75223|GGCT_HUMAN Gamma-glutamylcyclotransferase OS=Homo sapiens OX=9606 GN=GGCT PE=1 SV=1	75208000	37963000	37244000	69793000	34030000	35764000	59991000	29360000	30631000	49600000	22564000	27036000	13	3422300000	1669000000	1753400000	1004800000	507240000	497510000	939600000	459330000	480280000	821610000	402370000	419240000	656370000	300010000	356360000
O75251	O75251	NADH dehydrogenase [ubiquinone] iron-sulfur protein 7, mitochondrial	NDUFS7	4	4	4	18.3	18.3	18.3	23.563	0	3.7581	415	0.337774372538411	1.22733060883647	0.217294991926968+4.53236014182719i	0.05363579329733+4.53236014182719i	sp|O75251|NDUS7_HUMAN NADH dehydrogenase [ubiquinone] iron-sulfur protein 7, mitochondrial OS=Homo sapiens OX=9606 GN=NDUFS7 PE=1 SV=3	17443000	7705300	9738000	16594000	4966400	11628000	8820300	4078700	4741700	13843000	6793000	7050300	10	595550000	250430000	345120000	202970000	92045000	110930000	165940000	49664000	116280000	88203000	40787000	47417000	138430000	67930000	70503000
O75306	O75306	NADH dehydrogenase [ubiquinone] iron-sulfur protein 2, mitochondrial	NDUFS2	8	8	8	22.7	22.7	22.7	52.545	0	63.453	416	0.166204725186648	-0.78352665981834	-0.129027604880762+4.53236014182719i	0.154219158499399+4.53236014182719i	sp|O75306|NDUS2_HUMAN NADH dehydrogenase [ubiquinone] iron-sulfur protein 2, mitochondrial OS=Homo sapiens OX=9606 GN=NDUFS2 PE=1 SV=2	11856000	5587100	6269300	9509700	6015200	3494500	11827000	6177500	5649000	12768000	6043300	6725100	25	1599800000	806230000	793570000	409490000	188480000	221010000	366150000	212330000	153820000	376990000	193830000	183150000	447170000	211580000	235590000
O75312	O75312	Zinc finger protein ZPR1	ZPR1	6	6	6	21.8	21.8	21.8	50.925	0	5.7909	417	1.0118742576661	0.165202808908167	-0.484084763650286+4.53236014182719i	-1.12528604107419+4.53236014182719i	sp|O75312|ZPR1_HUMAN Zinc finger protein ZPR1 OS=Homo sapiens OX=9606 GN=ZPR1 PE=1 SV=1	1133300	375700	757610	921810	434540	487260	748130	436240	311890	1499800	1028400	471430	26	159750000	72681000	87069000	46876000	16654000	30222000	54427000	17946000	36481000	19451000	11342000	8109100	38995000	26738000	12257000
O75340	O75340	Programmed cell death protein 6	PDCD6	8	8	8	34.6	34.6	34.6	21.868	0	67.591	418	-0.363540964887875	-0.15130848236546	0.386453744831648+4.53236014182719i	-0.0576531005306561+4.53236014182719i	sp|O75340|PDCD6_HUMAN Programmed cell death protein 6 OS=Homo sapiens OX=9606 GN=PDCD6 PE=1 SV=1	148320000	83454000	64865000	125400000	65986000	59416000	116250000	50388000	65866000	147110000	75024000	72085000	11	9562200000	4959900000	4602300000	2616600000	1435400000	1181200000	2122100000	1222500000	899580000	2096900000	903950000	1193000000	2726600000	1398000000	1328600000
O75347	O75347	Tubulin-specific chaperone A	TBCA	9	9	9	52.8	52.8	52.8	12.855	0	32.036	419	0.335134787186091	0.260816580583975	0.0132968226134579+4.53236014182719i	-0.0138717415160208+4.53236014182719i	sp|O75347|TBCA_HUMAN Tubulin-specific chaperone A OS=Homo sapiens OX=9606 GN=TBCA PE=1 SV=3	579860000	256410000	323460000	553320000	251720000	301600000	479570000	238680000	240890000	640660000	321870000	318790000	6	15442000000	7349400000	8092800000	4015400000	1803900000	2211500000	3700200000	1690700000	2009500000	3261200000	1630000000	1631300000	4465400000	2224900000	2240500000
O75348;O95670	O75348	V-type proton ATPase subunit G 1	ATP6V1G1	4	4	4	36.4	36.4	36.4	13.757	0	107.61	420	0.147091126371075	-0.223746564184461	-0.489722760324047+4.53236014182719i	0.575589122264374+4.53236014182719i	sp|O75348|VATG1_HUMAN V-type proton ATPase subunit G 1 OS=Homo sapiens OX=9606 GN=ATP6V1G1 PE=1 SV=3	30629000	14534000	16094000	31000000	16699000	14300000	20765000	12128000	8637100	31531000	12662000	18870000	7	797470000	392160000	405310000	214400000	101740000	112660000	217000000	116900000	100100000	145350000	84894000	60459000	220720000	88633000	132090000
O75351;Q9UN37;Q6PIW4	O75351;Q9UN37	Vacuolar protein sorting-associated protein 4B;Vacuolar protein sorting-associated protein 4A	VPS4B;VPS4A	6	6	6	15.1	15.1	15.1	49.301	0	10.769	421	-0.667548036611531	-0.843011954979806	0.426496253002196+4.53236014182719i	-0.0258595883013667+4.53236014182719i	sp|O75351|VPS4B_HUMAN Vacuolar protein sorting-associated protein 4B OS=Homo sapiens OX=9606 GN=VPS4B PE=1 SV=2;sp|Q9UN37|VPS4A_HUMAN Vacuolar protein sorting-associated protein 4A OS=Homo sapiens OX=9606 GN=VPS4A PE=1 SV=1	10537000	6466100	4070900	7928500	5090600	2837900	6657800	2840400	3817400	9852800	4970500	4882200	25	969960000	528790000	441170000	287430000	172830000	114600000	218090000	137470000	80629000	192700000	82453000	110250000	271730000	136040000	135690000
O75367;Q9P0M6	O75367	Core histone macro-H2A.1	H2AFY	4	4	4	19.6	19.6	19.6	39.617	0	51.928	423	-0.106787385390067	0.591247749243015	-1.47360903234584+4.53236014182719i	-0.393373270119916+4.53236014182719i	sp|O75367|H2AY_HUMAN Core histone macro-H2A.1 OS=Homo sapiens OX=9606 GN=H2AFY PE=1 SV=4	2042800	1059200	983630	3100200	1236800	1863300	1218000	895550	322470	3566200	2024700	1541500	18	216080000	109300000	106780000	36771000	19065000	17705000	75090000	27774000	47316000	21924000	16120000	5804400	82294000	46340000	35954000
O75368	O75368	SH3 domain-binding glutamic acid-rich-like protein	SH3BGRL	3	3	3	30.7	30.7	30.7	12.774	0	6.0349	424	NaN	0.747975116364182	-0.547491085644884+4.53236014182719i	0.0110855268656034+4.53236014182719i	sp|O75368|SH3L1_HUMAN SH3 domain-binding glutamic acid-rich-like protein OS=Homo sapiens OX=9606 GN=SH3BGRL PE=1 SV=1	7962400	7962400	0	6268000	2339300	3928700	5680500	3372800	2307700	11296000	5626500	5669900	8	249660000	154410000	95251000	63700000	63700000	0	50144000	18715000	31430000	45444000	26982000	18462000	90371000	45012000	45359000
O75369	O75369	Filamin-B	FLNB	97	86	82	45.2	41.7	39.7	278.16	0	323.31	425	-0.0480942882010451	-0.0262562963484441	0.340579184386627+4.53236014182719i	0.10746697408166+4.53236014182719i	sp|O75369|FLNB_HUMAN Filamin-B OS=Homo sapiens OX=9606 GN=FLNB PE=1 SV=2	38161000	19398000	18762000	29671000	14971000	14701000	25569000	11282000	14286000	32584000	15685000	16898000	142	31201000000	15225000000	15976000000	9181900000	4602200000	4579700000	7349900000	3650300000	3699500000	6345800000	2910500000	3435300000	7963000000	3882200000	4080800000
O75376	O75376	Nuclear receptor corepressor 1	NCOR1	10	10	10	5.8	5.8	5.8	270.21	0	14.703	426	-0.165329653164298	0.67136783334801	-0.0812128368093122+4.53236014182719i	0.20565969519352+4.53236014182719i	sp|O75376|NCOR1_HUMAN Nuclear receptor corepressor 1 OS=Homo sapiens OX=9606 GN=NCOR1 PE=1 SV=2	4343400	2296000	2047400	166220	64116	102110	1789700	920030	869670	1445300	671220	774060	130	1061900000	540050000	521830000	576860000	304700000	272150000	37077000	15609000	21468000	232660000	119600000	113060000	215280000	100130000	115150000
O75380	O75380	NADH dehydrogenase [ubiquinone] iron-sulfur protein 6, mitochondrial	NDUFS6	2	2	2	21	21	21	13.711	0	5.322	427	-0.309001610352776	0.226833511935116	0.0705040140905036+4.53236014182719i	-0.237717421104403+4.53236014182719i	sp|O75380|NDUS6_HUMAN NADH dehydrogenase [ubiquinone] iron-sulfur protein 6, mitochondrial OS=Homo sapiens OX=9606 GN=NDUFS6 PE=1 SV=1	4166400	2305500	1861000	5088400	2344600	2743800	3315600	1617300	1698300	3538900	1914900	1624000	8	366810000	188960000	177850000	33331000	18444000	14888000	128010000	59952000	68061000	64667000	24784000	39883000	140800000	85779000	55018000
O75381	O75381	Peroxisomal membrane protein PEX14	PEX14	7	7	7	27.1	27.1	27.1	41.236	0	8.6696	428	-0.358019238132366	0.473314826653985	0.0357756454766177+4.53236014182719i	0.342099010901301+4.53236014182719i	sp|O75381|PEX14_HUMAN Peroxisomal membrane protein PEX14 OS=Homo sapiens OX=9606 GN=PEX14 PE=1 SV=1	3453400	1939800	1513500	7403000	3099700	4303300	2113200	1043500	1069700	2609200	1150600	1458500	15	294780000	131940000	162840000	83033000	37812000	45221000	126260000	53858000	72397000	31698000	15653000	16045000	53796000	24618000	29178000
O75390	O75390	Citrate synthase, mitochondrial	CS	12	12	12	24.7	24.7	24.7	51.712	0	136.96	430	0.115327590595273	0.0837511667596651	-0.0778271947228312+4.53236014182719i	0.273973123838272+4.53236014182719i	sp|O75390|CISY_HUMAN Citrate synthase, mitochondrial OS=Homo sapiens OX=9606 GN=CS PE=1 SV=2	152970000	73431000	79542000	140950000	68429000	72519000	119300000	61257000	58040000	116010000	52512000	63494000	19	14424000000	6887900000	7536600000	4146800000	1946800000	2200100000	3683900000	1753200000	1930700000	3361100000	1706900000	1654100000	3232700000	1480900000	1751800000
O75391	O75391	Sperm-associated antigen 7	SPAG7	4	4	4	24.7	24.7	24.7	26.034	0	35.777	431	0.48460009758433	0.672784184658825	0.200325086190713+4.53236014182719i	0.860099055127251+4.53236014182719i	sp|O75391|SPAG7_HUMAN Sperm-associated antigen 7 OS=Homo sapiens OX=9606 GN=SPAG7 PE=1 SV=2	10949000	4563400	6385100	8260800	3184400	5076400	5646700	2627600	3019000	6349500	2255500	4094100	12	374470000	151570000	222900000	131380000	54761000	76621000	99129000	38212000	60917000	67760000	31531000	36229000	76194000	27066000	49129000
O75394	O75394	39S ribosomal protein L33, mitochondrial	MRPL33	1	1	1	16.9	16.9	16.9	7.6191	0	3.6057	432	0.29635575651527	0.359812583063525	0.0568166023237584+4.53236014182719i	0.181557662517028+4.53236014182719i	sp|O75394|RM33_HUMAN 39S ribosomal protein L33, mitochondrial OS=Homo sapiens OX=9606 GN=MRPL33 PE=1 SV=1	18000000	8078900	9921200	18321000	8024100	10297000	14861000	7284400	7577000	24252000	11364000	12888000	3	226300000	104260000	122050000	54000000	24237000	29764000	54963000	24072000	30891000	44584000	21853000	22731000	72756000	34093000	38663000
O75396	O75396	Vesicle-trafficking protein SEC22b	SEC22B	8	8	8	41.9	41.9	41.9	24.593	0	241.45	433	-0.21165481542643	0.112078873846164	0.022077179098514+4.53236014182719i	0.112211435005642+4.53236014182719i	sp|O75396|SC22B_HUMAN Vesicle-trafficking protein SEC22b OS=Homo sapiens OX=9606 GN=SEC22B PE=1 SV=4	212210000	113870000	98332000	168370000	80919000	87456000	148080000	73474000	74607000	116310000	55895000	60416000	14	10197000000	5144800000	5051900000	3395300000	1815900000	1579300000	2626400000	1291500000	1334800000	2288400000	1111300000	1177000000	1881300000	923380000	957880000
O75400;Q6NWY9	O75400	Pre-mRNA-processing factor 40 homolog A	PRPF40A	17	17	17	16.5	16.5	16.5	108.8	0	29.721	434	0.191928388885984	0.275981893566752	-0.282913968824469+4.53236014182719i	0.410448054352254+4.53236014182719i	sp|O75400|PR40A_HUMAN Pre-mRNA-processing factor 40 homolog A OS=Homo sapiens OX=9606 GN=PRPF40A PE=1 SV=2	20705000	9664800	11040000	18238000	8249300	9988400	10736000	5892600	4843300	16848000	7233700	9614300	33	2506400000	1159700000	1346600000	757880000	332640000	425240000	706200000	326380000	379820000	461610000	251090000	210520000	580660000	249630000	331030000
O75431	O75431	Metaxin-2	MTX2	2	2	2	9.1	9.1	9.1	29.763	0	5.8337	436	0.0704242590963917	0.127699436749003	0.409377896218429+4.53236014182719i	-0.083506435733469+4.53236014182719i	sp|O75431|MTX2_HUMAN Metaxin-2 OS=Homo sapiens OX=9606 GN=MTX2 PE=1 SV=1	5241300	2556700	2684600	6839500	3268500	3571000	3939400	1692100	2247300	8122200	4178600	3943600	11	277970000	141050000	136910000	57654000	28123000	29531000	75235000	35954000	39281000	55733000	31013000	24720000	89345000	45965000	43380000
O75436	O75436	Vacuolar protein sorting-associated protein 26A	VPS26A	16	16	14	55.7	55.7	51.4	38.169	0	254.32	437	-0.1701330636064	-0.00471675302799039	0.0476706817289532+4.53236014182719i	-0.0430434877698042+4.53236014182719i	sp|O75436|VP26A_HUMAN Vacuolar protein sorting-associated protein 26A OS=Homo sapiens OX=9606 GN=VPS26A PE=1 SV=2	85133000	45074000	40060000	80137000	40134000	40003000	75969000	37357000	38612000	92179000	46777000	45402000	19	9881700000	4961300000	4920400000	2582600000	1348800000	1233800000	2264000000	1114000000	1150000000	2366500000	1149600000	1216900000	2668700000	1349000000	1319700000
O75438	O75438	NADH dehydrogenase [ubiquinone] 1 beta subcomplex subunit 1	NDUFB1	3	3	3	36.2	36.2	36.2	6.9611	0	3.1855	438	-2.74299662588322	-2.73468202161167	NaN	NaN	sp|O75438|NDUB1_HUMAN NADH dehydrogenase [ubiquinone] 1 beta subcomplex subunit 1 OS=Homo sapiens OX=9606 GN=NDUFB1 PE=1 SV=1	13409000	11666000	1742600	14280000	12415000	1865200	14169000	14169000	0	10698000	10698000	0	3	219740000	146840000	72898000	55281000	34998000	20283000	58643000	37245000	21398000	55328000	42508000	12820000	50489000	32093000	18396000
O75439	O75439	Mitochondrial-processing peptidase subunit beta	PMPCB	12	11	11	29.4	28	28	54.366	0	79.047	439	1.01531168218327	0.656841304454337	0.672574521193413+4.53236014182719i	0.0840532059301123+4.53236014182719i	sp|O75439|MPPB_HUMAN Mitochondrial-processing peptidase subunit beta OS=Homo sapiens OX=9606 GN=PMPCB PE=1 SV=2	15319000	5070400	10249000	8900700	3454400	5446300	3197000	1232500	1964500	4563500	2215300	2348200	26	1230000000	488910000	741120000	523400000	196340000	327060000	316940000	129410000	187520000	151420000	55240000	96179000	238270000	107920000	130360000
O75459	O75459	P antigen family member 1	PAGE1	3	3	3	41.8	41.8	41.8	16.15	0	81.003	443	0.398292394466006	0.113513960249797	0.0625984348576217+4.53236014182719i	-0.424360840832951+4.53236014182719i	sp|O75459|PAGE1_HUMAN P antigen family member 1 OS=Homo sapiens OX=9606 GN=PAGE1 PE=1 SV=2	28271000	12197000	16075000	19501000	9367200	10134000	21022000	10283000	10739000	21764000	12471000	9293000	5	2589000000	1291800000	1297200000	728510000	336670000	391840000	710510000	376610000	333900000	475680000	244860000	230820000	674300000	333630000	340670000
O75475	O75475	PC4 and SFRS1-interacting protein	PSIP1	13	12	12	26.4	24.9	24.9	60.103	0	66.635	444	-0.159171029166898	-0.250797968094336	-0.497441104631599+4.53236014182719i	-0.543405524244043+4.53236014182719i	sp|O75475|PSIP1_HUMAN PC4 and SFRS1-interacting protein OS=Homo sapiens OX=9606 GN=PSIP1 PE=1 SV=1	19676000	10380000	9295700	17575000	9549500	8025700	10399000	6087000	4311800	21207000	12577000	8629700	28	3764600000	1983400000	1781100000	927420000	463610000	463800000	632380000	334920000	297470000	562470000	315740000	246730000	1031600000	559270000	472340000
O75477	O75477	Erlin-1	ERLIN1	9	9	7	27.3	27.3	20.4	39.171	0	32.504	445	0.149801698030494	0.396404734755155	-0.00420067749062794+4.53236014182719i	0.247005990936603+4.53236014182719i	sp|O75477|ERLN1_HUMAN Erlin-1 OS=Homo sapiens OX=9606 GN=ERLIN1 PE=1 SV=2	26702000	12658000	14043000	26670000	11514000	15155000	19508000	9768000	9739600	22531000	10303000	12227000	20	1913300000	884870000	1028400000	534030000	253170000	280860000	538530000	230280000	308240000	390150000	195360000	194790000	450610000	206060000	244550000
O75489	O75489	NADH dehydrogenase [ubiquinone] iron-sulfur protein 3, mitochondrial	NDUFS3	9	9	9	34.1	34.1	34.1	30.241	0	254.54	446	0.0789383705096569	0.183793304539659	-0.251304609207021+4.53236014182719i	-0.258272153693572+4.53236014182719i	sp|O75489|NDUS3_HUMAN NADH dehydrogenase [ubiquinone] iron-sulfur protein 3, mitochondrial OS=Homo sapiens OX=9606 GN=NDUFS3 PE=1 SV=1	94731000	46070000	48661000	76165000	35660000	40505000	85293000	46352000	38942000	79521000	43310000	36211000	17	6769400000	3417300000	3352100000	1925700000	916690000	1009000000	1560900000	731200000	829670000	1679500000	905950000	773570000	1603300000	863480000	739840000
O75494;Q8WXF0	O75494;Q8WXF0	Serine/arginine-rich splicing factor 10;Serine/arginine-rich splicing factor 12	SRSF10;SRSF12	5	5	5	13.4	13.4	13.4	31.3	0	20.347	447	0.161012667331692	0.387116000436836	-0.144583920091765+4.53236014182719i	-0.272416746929984+4.53236014182719i	sp|O75494|SRS10_HUMAN Serine/arginine-rich splicing factor 10 OS=Homo sapiens OX=9606 GN=SRSF10 PE=1 SV=1;sp|Q8WXF0|SRS12_HUMAN Serine/arginine-rich splicing factor 12 OS=Homo sapiens OX=9606 GN=SRSF12 PE=2 SV=1	24648000	11637000	13011000	11808000	5116700	6691500	18861000	9902500	8958200	18019000	9857700	8161500	9	1059200000	501170000	558010000	324090000	148220000	175870000	151040000	61058000	89983000	266300000	126530000	139770000	195320000	104350000	90969000
O75496	O75496	Geminin	GMNN	2	2	2	13.4	13.4	13.4	23.565	0	6.8624	448	-0.718976423520655	NaN	2.05542734034728+4.53236014182719i	0.487688378715071+4.53236014182719i	sp|O75496|GEMI_HUMAN Geminin OS=Homo sapiens OX=9606 GN=GMNN PE=1 SV=1	7789600	4845700	2943900	1477000	0	1477000	6369100	1235100	5133900	3259300	1356800	1902500	7	132260000	52063000	80201000	54527000	33920000	20607000	10339000	0	10339000	44583000	8645800	35938000	22815000	9497400	13318000
O75506	O75506	Heat shock factor-binding protein 1	HSBP1	3	3	3	64.5	64.5	64.5	8.5435	0	186.09	449	1.9093986452021	NaN	NaN	-1.91025119612169+4.53236014182719i	sp|O75506|HSBP1_HUMAN Heat shock factor-binding protein 1 OS=Homo sapiens OX=9606 GN=HSBP1 PE=1 SV=1	11974000	2517300	9456300	1357500	1357500	0	1838600	1838600	0	7237100	5716300	1520800	5	1035100000	536910000	498230000	394150000	174110000	220050000	166770000	69289000	97479000	242260000	120100000	122160000	231970000	173420000	58549000
O75521	O75521	Enoyl-CoA delta isomerase 2, mitochondrial	ECI2	15	15	15	49.2	49.2	49.2	43.585	0	193.63	450	0.406243186239899	0.310313162699818	-0.0127976225900664+4.53236014182719i	0.388078672439506+4.53236014182719i	sp|O75521|ECI2_HUMAN Enoyl-CoA delta isomerase 2, mitochondrial OS=Homo sapiens OX=9606 GN=ECI2 PE=1 SV=4	61314000	26369000	34945000	54138000	24169000	29969000	47573000	23892000	23681000	57333000	24834000	32499000	19	5964500000	2710300000	3254200000	1670800000	721280000	949510000	1403000000	640960000	762070000	1304300000	643490000	660840000	1586300000	704590000	881740000
O75530	O75530	Polycomb protein EED	EED	7	7	7	18.8	18.8	18.8	50.197	0	18.029	451	-0.958193529733517	0.196026741903731	-0.658723809415253+4.53236014182719i	-1.45006111264388+4.53236014182719i	sp|O75530|EED_HUMAN Polycomb protein EED OS=Homo sapiens OX=9606 GN=EED PE=1 SV=2	3188900	2105300	1083600	650270	303080	347190	590890	361740	229140	1310700	959520	351190	25	220080000	138230000	81859000	114910000	74708000	40204000	16257000	7577000	8679700	33011000	19382000	13629000	55905000	36558000	19347000
O75531	O75531	Barrier-to-autointegration factor;Barrier-to-autointegration factor, N-terminally processed	BANF1	5	5	5	34.8	34.8	34.8	10.058	0	113.82	452	-0.275749142408112	0.208888623662405	0.0197320267502924+4.53236014182719i	-0.24705571561574+4.53236014182719i	sp|O75531|BAF_HUMAN Barrier-to-autointegration factor OS=Homo sapiens OX=9606 GN=BANF1 PE=1 SV=1	135390000	74147000	61247000	125350000	58146000	67205000	158220000	78570000	79652000	147840000	80236000	67608000	6	13464000000	6693900000	6769700000	1033500000	540250000	493230000	1061000000	505170000	555830000	1119100000	549490000	569630000	1222300000	650780000	571510000
O75533	O75533	Splicing factor 3B subunit 1	SF3B1	44	44	44	47.9	47.9	47.9	145.83	0	323.31	453	0.139777423768741	0.155178515223475	0.0157637078082861+4.53236014182719i	0.0261035247083503+4.53236014182719i	sp|O75533|SF3B1_HUMAN Splicing factor 3B subunit 1 OS=Homo sapiens OX=9606 GN=SF3B1 PE=1 SV=3	87697000	41726000	45971000	46809000	22147000	24662000	34961000	17385000	17576000	35041000	17362000	17679000	62	21341000000	10303000000	11037000000	7788300000	3646900000	4141500000	4716500000	2229100000	2487400000	4134100000	2067600000	2066500000	4352800000	2178000000	2174800000
O75534	O75534	Cold shock domain-containing protein E1	CSDE1	26	26	26	37.3	37.3	37.3	88.884	0	320.3	454	0.37037113880132	0.187978045838815	-0.0843989989170661+4.53236014182719i	0.0134721197024815+4.53236014182719i	sp|O75534|CSDE1_HUMAN Cold shock domain-containing protein E1 OS=Homo sapiens OX=9606 GN=CSDE1 PE=1 SV=2	46420000	20247000	26173000	37091000	17339000	19752000	24793000	12759000	12034000	40051000	19932000	20119000	46	8914000000	4270200000	4643800000	2698500000	1211800000	1486700000	2203000000	1053900000	1149000000	1630100000	844280000	785790000	2375800000	1156800000	1219000000
O75554	O75554	WW domain-binding protein 4	WBP4	2	2	2	7.2	7.2	7.2	42.506	0	42.994	455	-0.188850301445467	NaN	NaN	-0.339699301596609+4.53236014182719i	sp|O75554|WBP4_HUMAN WW domain-binding protein 4 OS=Homo sapiens OX=9606 GN=WBP4 PE=1 SV=1	959190	510940	448250	0	0	0	0	0	0	1946600	1087400	859270	15	43587000	23974000	19613000	14388000	7664100	6723700	0	0	0	0	0	0	29199000	16310000	12889000
O75569	O75569	Interferon-inducible double-stranded RNA-dependent protein kinase activator A	PRKRA	2	2	2	7.3	7.3	7.3	34.404	0.0023132	1.829	456	-0.291556788126503	-0.167790773407131	-0.328620321326491+4.53236014182719i	0.0542495014899424+4.53236014182719i	sp|O75569|PRKRA_HUMAN Interferon-inducible double-stranded RNA-dependent protein kinase activator A OS=Homo sapiens OX=9606 GN=PRKRA PE=1 SV=1	2914500	1604000	1310500	1669400	883190	786220	1490500	829740	660720	1697400	832750	864660	14	202470000	101280000	101180000	64932000	31730000	33202000	45699000	22541000	23158000	43791000	22269000	21522000	48045000	24743000	23303000
O75608	O75608	Acyl-protein thioesterase 1	LYPLA1	4	4	4	17	17	17	24.669	0	24.991	460	0.0195945295473676	-0.571188336123402	-0.24113441716327+4.53236014182719i	-0.382881501102901+4.53236014182719i	sp|O75608|LYPA1_HUMAN Acyl-protein thioesterase 1 OS=Homo sapiens OX=9606 GN=LYPLA1 PE=1 SV=1	82464000	40952000	41512000	39240000	23454000	15786000	74757000	40495000	34262000	77818000	44042000	33776000	12	3291400000	1787300000	1504000000	989570000	491430000	498140000	470880000	281450000	189440000	897090000	485940000	411150000	933810000	528500000	405310000
O75616	O75616	GTPase Era, mitochondrial	ERAL1	6	6	6	19.9	19.9	19.9	48.349	0	17.866	461	-0.35673278555123	0.967144715965447	-0.555384925217515+4.53236014182719i	0.552539687664324+4.53236014182719i	sp|O75616|ERAL1_HUMAN GTPase Era, mitochondrial OS=Homo sapiens OX=9606 GN=ERAL1 PE=1 SV=2	726050	407680	318370	2017200	682620	1334500	1087200	646930	440220	2422700	982160	1440500	22	182900000	59827000	123070000	35512000	8969000	26543000	57930000	15018000	42912000	36155000	14233000	21923000	53299000	21607000	31692000
O75638	O75638	Cancer/testis antigen 2	CTAG2	1	1	1	6.2	6.2	6.2	21.089	0	50.784	462	0.213971022313496	0.168594220571119	0.0963803431894603+4.53236014182719i	0.496892912852138+4.53236014182719i	sp|O75638|CTAG2_HUMAN Cancer/testis antigen 2 OS=Homo sapiens OX=9606 GN=CTAG2 PE=1 SV=3	19355000	8961300	10394000	15486000	7290900	8194700	9685400	4681000	5004400	9915600	4112400	5803300	7	964300000	476440000	487860000	272000000	151490000	120520000	282980000	131670000	151310000	183980000	92600000	91380000	225340000	100690000	124650000
O75643	O75643	U5 small nuclear ribonucleoprotein 200 kDa helicase	SNRNP200	61	61	61	34.1	34.1	34.1	244.5	0	323.31	463	0.000246319795867225	0.334888776801244	0.196603179024859+4.53236014182719i	-0.0425173061943086+4.53236014182719i	sp|O75643|U520_HUMAN U5 small nuclear ribonucleoprotein 200 kDa helicase OS=Homo sapiens OX=9606 GN=SNRNP200 PE=1 SV=2	23428000	11713000	11715000	18317000	8100500	10217000	14539000	6774800	7763900	20279000	10289000	9990200	118	14042000000	6763400000	7278300000	4066100000	2017100000	2048900000	3470600000	1536300000	1934300000	2792300000	1300200000	1492100000	3522800000	1819300000	1703500000
O75663	O75663	TIP41-like protein	TIPRL	5	5	5	20.6	20.6	20.6	31.444	0	6.7074	464	0.683158922078414	0.564296716764209	-1.09624287530255+4.53236014182719i	0.367643486932427+4.53236014182719i	sp|O75663|TIPRL_HUMAN TIP41-like protein OS=Homo sapiens OX=9606 GN=TIPRL PE=1 SV=2	6583700	2526700	4057000	6535500	2636700	3898800	2702300	1841200	861190	3835700	1674800	2160900	16	969040000	491160000	477880000	233330000	107280000	126050000	232560000	97556000	135010000	183810000	107580000	76236000	319340000	178750000	140590000
O75683	O75683	Surfeit locus protein 6	SURF6	3	3	3	8	8	8	41.45	0.0058023	1.4619	465	NaN	0.941887342888429	NaN	1.08162355704697+4.53236014182719i	sp|O75683|SURF6_HUMAN Surfeit locus protein 6 OS=Homo sapiens OX=9606 GN=SURF6 PE=1 SV=3	1355800	0	1355800	10710000	3666400	7043300	0	0	0	3903000	1252400	2650600	15	239530000	73781000	165750000	20338000	0	20338000	160650000	54995000	105650000	0	0	0	58545000	18786000	39759000
O75691	O75691	Small subunit processome component 20 homolog	UTP20	18	18	18	8.3	8.3	8.3	318.38	0	22.603	467	1.15947127445609	1.06496664648202	-0.851174711425093+4.53236014182719i	-0.0328870050207988+4.53236014182719i	sp|O75691|UTP20_HUMAN Small subunit processome component 20 homolog OS=Homo sapiens OX=9606 GN=UTP20 PE=1 SV=3	508120	157130	350990	626000	202450	423550	177740	114350	63388	564170	285300	278870	138	313420000	133010000	180410000	70121000	21684000	48437000	86388000	27937000	58450000	24528000	15781000	8747600	106090000	67610000	38483000
O75694	O75694	Nuclear pore complex protein Nup155	NUP155	25	25	25	23.6	23.6	23.6	155.2	0	323.31	468	0.7186660254666	0.677236117015452	0.477898561690288+4.53236014182719i	0.520256945991994+4.53236014182719i	sp|O75694|NU155_HUMAN Nuclear pore complex protein Nup155 OS=Homo sapiens OX=9606 GN=NUP155 PE=1 SV=1	18219000	6886600	11333000	17278000	6647600	10630000	16425000	6864800	9560700	23926000	9829100	14097000	57	8800000000	3850800000	4949200000	2052300000	848550000	1203800000	2272900000	969000000	1303900000	2005300000	901340000	1103900000	2469600000	1132000000	1337600000
O75695	O75695	Protein XRP2	RP2	3	3	3	7.1	7.1	7.1	39.641	0	4.6771	469	0.965919347949414	NaN	0.752038923136263+4.53236014182719i	0.0389834277672709+4.53236014182719i	sp|O75695|XRP2_HUMAN Protein XRP2 OS=Homo sapiens OX=9606 GN=RP2 PE=1 SV=4	7419300	2512200	4907100	2738300	0	2738300	2668100	994020	1674100	6558100	3234800	3323400	16	401080000	151160000	249920000	118710000	40195000	78514000	43813000	0	43813000	42689000	15904000	26785000	104930000	51756000	53174000
O75717	O75717	WD repeat and HMG-box DNA-binding protein 1	WDHD1	13	13	13	18.2	18.2	18.2	125.97	0	90.279	470	-0.0376660989365629	-0.297362240549166	-0.879122883485596+4.53236014182719i	-0.233907840190468+4.53236014182719i	sp|O75717|WDHD1_HUMAN WD repeat and HMG-box DNA-binding protein 1 OS=Homo sapiens OX=9606 GN=WDHD1 PE=1 SV=1	3838200	1944100	1894000	2397400	1321800	1075600	1925300	1247200	678100	2591200	1400400	1190800	59	1159100000	613080000	546010000	406010000	201550000	204460000	282050000	144140000	137910000	216810000	132890000	83917000	254220000	134490000	119730000
O75718	O75718	Cartilage-associated protein	CRTAP	11	11	10	28.4	28.4	24.7	46.561	0	323.31	471	0.225233032823256	-0.0116109703378836	-0.352080398129303+4.53236014182719i	-0.222281987055423+4.53236014182719i	sp|O75718|CRTAP_HUMAN Cartilage-associated protein OS=Homo sapiens OX=9606 GN=CRTAP PE=1 SV=1	41976000	19353000	22623000	36282000	18214000	18068000	35612000	19968000	15644000	36392000	19595000	16797000	25	6064700000	3103100000	2961600000	1157200000	535860000	621310000	990380000	505640000	484740000	984110000	557580000	426530000	1027400000	542010000	485340000
O75781	O75781	Paralemmin-1	PALM	6	6	6	24.8	24.8	24.8	42.075	0	27.421	473	1.59707672690384	NaN	0.372640813581694+4.53236014182719i	-0.0963108920214129+4.53236014182719i	sp|O75781|PALM_HUMAN Paralemmin-1 OS=Homo sapiens OX=9606 GN=PALM PE=1 SV=2	1223700	303990	919660	340280	340280	0	550710	239990	310720	1410400	728730	681670	23	116430000	72455000	43977000	28144000	6991800	21152000	7826400	7826400	0	28698000	21552000	7146600	51763000	36085000	15678000
O75787	O75787	Renin receptor	ATP6AP2	6	6	6	22	22	22	39.008	0	6.6883	474	0.360665028215395	1.23668367953397	1.00337595217276+4.53236014182719i	1.19975784885414+4.53236014182719i	sp|O75787|RENR_HUMAN Renin receptor OS=Homo sapiens OX=9606 GN=ATP6AP2 PE=1 SV=2	9423400	4125800	5297600	5572900	1660300	3912600	7438600	2475700	4963000	5449400	1652800	3796500	15	631060000	244700000	386360000	141350000	61887000	79464000	135910000	48836000	87070000	174060000	70541000	103520000	179740000	63434000	116310000
O75792	O75792	Ribonuclease H2 subunit A	RNASEH2A	3	3	3	14.7	14.7	14.7	33.395	0	12.454	475	NaN	-0.129447421319571	0.291317585833429+4.53236014182719i	NaN	sp|O75792|RNH2A_HUMAN Ribonuclease H2 subunit A OS=Homo sapiens OX=9606 GN=RNASEH2A PE=1 SV=2	364420	0	364420	971150	507350	463810	1115400	501570	613800	1414200	0	1414200	15	151070000	61460000	89611000	38397000	17354000	21043000	40700000	20180000	20519000	50762000	23926000	26836000	21213000	0	21213000
O75794	O75794	Cell division cycle protein 123 homolog	CDC123	6	6	6	22	22	22	39.134	0	41.341	476	0.0951224802187534	0.308113786171342	0.0164079378717853+4.53236014182719i	-0.282788598528906+4.53236014182719i	sp|O75794|CD123_HUMAN Cell division cycle protein 123 homolog OS=Homo sapiens OX=9606 GN=CDC123 PE=1 SV=1	27401000	13249000	14152000	20432000	9129400	11303000	18096000	8996300	9099200	23205000	12736000	10469000	16	1745100000	893830000	851320000	488690000	237470000	251210000	393780000	192060000	201710000	348640000	182640000	166000000	434800000	238770000	196020000
O75817	O75817	Ribonuclease P protein subunit p20	POP7	2	2	2	16.4	16.4	16.4	15.651	0	15.043	477	-0.110860676164202	1.03579361526634	0.323145666015298+4.53236014182719i	-0.270540762327206+4.53236014182719i	sp|O75817|POP7_HUMAN Ribonuclease P protein subunit p20 OS=Homo sapiens OX=9606 GN=POP7 PE=1 SV=2	10226000	5309300	4916600	8348000	2736800	5611100	7945100	3529500	4415600	4743900	2593700	2150200	5	220920000	114560000	106360000	80837000	42619000	38218000	76641000	41326000	35315000	39725000	17648000	22078000	23720000	12969000	10751000
O75821	O75821	Eukaryotic translation initiation factor 3 subunit G	EIF3G	13	13	13	38.8	38.8	38.8	35.611	0	137.39	479	-0.0879397603691166	-0.268300099067827	-0.297122048505189+4.53236014182719i	-0.323971686368736+4.53236014182719i	sp|O75821|EIF3G_HUMAN Eukaryotic translation initiation factor 3 subunit G OS=Homo sapiens OX=9606 GN=EIF3G PE=1 SV=2	118910000	61267000	57644000	94748000	51767000	42982000	93789000	51707000	42083000	117230000	65171000	52063000	19	13287000000	6851300000	6435500000	2981500000	1503300000	1478300000	2400300000	1262700000	1137600000	2364900000	1288500000	1076400000	2964100000	1603800000	1360300000
O75822	O75822	Eukaryotic translation initiation factor 3 subunit J	EIF3J	13	13	13	54.3	54.3	54.3	29.062	0	323.31	480	0.270302826912986	0.164303613871539	0.28505476169126+4.53236014182719i	0.241338647862272+4.53236014182719i	sp|O75822|EIF3J_HUMAN Eukaryotic translation initiation factor 3 subunit J OS=Homo sapiens OX=9606 GN=EIF3J PE=1 SV=2	114070000	51708000	62363000	110880000	52286000	58593000	92361000	41633000	50728000	115740000	53040000	62698000	14	9567900000	4538600000	5029300000	2376400000	1066100000	1310300000	2508800000	1163900000	1344900000	2010800000	973590000	1037200000	2672000000	1334900000	1337000000
O75832	O75832	26S proteasome non-ATPase regulatory subunit 10	PSMD10	8	8	8	45.6	45.6	45.6	24.428	0	29.322	482	-0.0808420645238111	0.210247506892664	0.0413857152319699+4.53236014182719i	-0.135275348587346+4.53236014182719i	sp|O75832|PSD10_HUMAN 26S proteasome non-ATPase regulatory subunit 10 OS=Homo sapiens OX=9606 GN=PSMD10 PE=1 SV=1	20778000	10680000	10098000	19999000	9272300	10727000	17194000	8473700	8720300	18899000	9892300	9006900	12	7096200000	3200300000	3895800000	350250000	167790000	182460000	389570000	176320000	213250000	308770000	146080000	162690000	289050000	152920000	136130000
O75844	O75844	CAAX prenyl protease 1 homolog	ZMPSTE24	13	13	13	31.8	31.8	31.8	54.812	0	211.51	483	-0.0169987367617634	0.15597528063999	-0.0590371972322448+4.53236014182719i	-0.353347888728324+4.53236014182719i	sp|O75844|FACE1_HUMAN CAAX prenyl protease 1 homolog OS=Homo sapiens OX=9606 GN=ZMPSTE24 PE=1 SV=2	70783000	35600000	35183000	62495000	29560000	32935000	40229000	20526000	19703000	58817000	32992000	25825000	19	7016600000	3571000000	3445600000	2023100000	1054500000	968650000	1670900000	773380000	897550000	1314300000	668310000	646000000	1770800000	958840000	811950000
O75874	O75874	Isocitrate dehydrogenase [NADP] cytoplasmic	IDH1	22	22	21	58.9	58.9	56.8	46.659	0	323.31	484	0.126600450941627	0.0232658538837517	-0.209889258886673+4.53236014182719i	-0.130449481534148+4.53236014182719i	sp|O75874|IDHC_HUMAN Isocitrate dehydrogenase [NADP] cytoplasmic OS=Homo sapiens OX=9606 GN=IDH1 PE=1 SV=2	369000000	176410000	192590000	296410000	147010000	149400000	316330000	169650000	146680000	338860000	177090000	161780000	25	44070000000	22205000000	21865000000	11802000000	5680700000	6121800000	10332000000	5015000000	5317100000	10327000000	5511900000	4815200000	11504000000	5949000000	5555300000
O75880	O75880	Protein SCO1 homolog, mitochondrial	SCO1	5	5	5	15.3	15.3	15.3	33.814	0	4.2523	485	-0.486781451795531	0.822562088697918	-0.639356113866775+4.53236014182719i	NaN	sp|O75880|SCO1_HUMAN Protein SCO1 homolog, mitochondrial OS=Homo sapiens OX=9606 GN=SCO1 PE=1 SV=1	4966400	2898200	2068200	12992000	4692900	8299600	5045800	3072900	1972800	216020	0	216020	16	520190000	258750000	261440000	79463000	46371000	33092000	267430000	101680000	165750000	111270000	79703000	31565000	62026000	31001000	31026000
O75909	O75909	Cyclin-K	CCNK	3	3	3	9.8	9.8	9.8	64.239	0	6.5677	487	0.21900642516777	0.539248699429949	NaN	1.30355504061289+4.53236014182719i	sp|O75909|CCNK_HUMAN Cyclin-K OS=Homo sapiens OX=9606 GN=CCNK PE=1 SV=2	3929800	1816000	2113700	2582500	1052700	1529800	1060300	1060300	0	1874700	540520	1334200	20	188950000	89391000	99555000	78595000	36321000	42274000	51651000	21054000	30596000	21206000	21206000	0	37494000	10810000	26684000
O75911	O75911	Short-chain dehydrogenase/reductase 3	DHRS3	2	2	2	8.9	8.9	8.9	33.548	0	3.3992	488	-0.59957360031783	NaN	0.136200927490833+4.53236014182719i	0.586766777396499+4.53236014182719i	sp|O75911|DHRS3_HUMAN Short-chain dehydrogenase/reductase 3 OS=Homo sapiens OX=9606 GN=DHRS3 PE=1 SV=2	2602900	1568000	1034800	1040500	1040500	0	2368100	1128200	1239900	2732300	1092100	1640200	13	113670000	62775000	50894000	33837000	20384000	13453000	13527000	13527000	0	30785000	14667000	16119000	35519000	14197000	21322000
O75915	O75915	PRA1 family protein 3	ARL6IP5	2	2	2	10.6	10.6	10.6	21.614	0	7.2314	489	0.122424980010278	0.289979896296722	-0.142741855020237+4.53236014182719i	-0.0207561621658336+4.53236014182719i	sp|O75915|PRAF3_HUMAN PRA1 family protein 3 OS=Homo sapiens OX=9606 GN=ARL6IP5 PE=1 SV=1	18461000	8838900	9621700	17859000	8035100	9823900	20913000	10973000	9939300	19045000	9591100	9454100	5	381390000	187190000	194190000	92303000	44194000	48108000	89295000	40176000	49119000	104560000	54867000	49696000	95226000	47956000	47270000
O75934	O75934	Pre-mRNA-splicing factor SPF27	BCAS2	5	5	5	27.6	27.6	27.6	26.131	0	19.418	490	0.0818999022761729	0.917604084503335	0.625185800053741+4.53236014182719i	0.106969391640269+4.53236014182719i	sp|O75934|SPF27_HUMAN Pre-mRNA-splicing factor SPF27 OS=Homo sapiens OX=9606 GN=BCAS2 PE=1 SV=1	13060000	6344700	6715300	8142000	2818300	5323700	7658500	3012300	4646200	9874400	4754200	5120100	13	1102800000	538240000	564510000	338020000	163030000	174990000	255250000	109580000	145660000	261030000	118220000	142810000	248450000	147400000	101050000
O75935	O75935	Dynactin subunit 3	DCTN3	5	5	5	23.7	23.7	23.7	21.119	0	7.37	491	0.0607409720980623	0.386153796754968	0.264274589821112+4.53236014182719i	0.178834419371949+4.53236014182719i	sp|O75935|DCTN3_HUMAN Dynactin subunit 3 OS=Homo sapiens OX=9606 GN=DCTN3 PE=1 SV=1	18847000	9225300	9622000	11016000	4775100	6240600	11645000	5290700	6354300	16053000	7529800	8523500	11	633170000	295030000	338150000	207320000	101480000	105840000	121170000	52526000	68647000	128090000	58197000	69897000	176590000	82828000	93758000
O75937	O75937	DnaJ homolog subfamily C member 8	DNAJC8	11	11	11	36.8	36.8	36.8	29.841	0	21.913	492	0.016446666630152	0.860781508513666	-0.0644556639363012+4.53236014182719i	-0.223520818836783+4.53236014182719i	sp|O75937|DNJC8_HUMAN DnaJ homolog subfamily C member 8 OS=Homo sapiens OX=9606 GN=DNAJC8 PE=1 SV=2	70001000	34801000	35200000	64119000	22769000	41349000	55608000	28425000	27183000	80336000	43274000	37063000	13	6332800000	3043000000	3289800000	1624500000	829930000	794530000	1601500000	638150000	963370000	1298000000	645540000	652420000	1808800000	929340000	879490000
O75940	O75940	Survival of motor neuron-related-splicing factor 30	SMNDC1	5	5	5	33.6	33.6	33.6	26.711	0	34.875	493	1.86006691747412	0.267355845823349	0.0653441700950886+4.53236014182719i	0.362347482053008+4.53236014182719i	sp|O75940|SPF30_HUMAN Survival of motor neuron-related-splicing factor 30 OS=Homo sapiens OX=9606 GN=SMNDC1 PE=1 SV=1	8221000	1775500	6445500	9549400	4333500	5215800	9566000	4674700	4891300	7900800	3456900	4443900	9	932890000	407890000	525000000	255810000	94351000	161460000	232410000	108270000	124140000	207760000	92217000	115540000	236910000	113050000	123860000
O75947	O75947	ATP synthase subunit d, mitochondrial	ATP5H	11	11	11	68.3	68.3	68.3	18.491	0	237.37	494	0.176997244881853	0.133485115346295	0.0901614967800556+4.53236014182719i	-1.67166677530919+4.53236014182719i	sp|O75947|ATP5H_HUMAN ATP synthase subunit d, mitochondrial OS=Homo sapiens OX=9606 GN=ATP5PD PE=1 SV=3	205790000	96592000	109200000	173400000	82690000	90706000	139190000	67422000	71770000	569910000	433750000	136150000	10	11772000000	7308500000	4463400000	2233400000	1081900000	1151500000	1981500000	961360000	1020100000	1561300000	767270000	794030000	5995700000	4498000000	1497800000
O75955	O75955	Flotillin-1	FLOT1	15	15	15	43.8	43.8	43.8	47.355	0	65.916	495	-0.272930802931843	-0.240576187050147	-0.528729987248624+4.53236014182719i	0.33957258240925+4.53236014182719i	sp|O75955|FLOT1_HUMAN Flotillin-1 OS=Homo sapiens OX=9606 GN=FLOT1 PE=1 SV=3	10774000	5895100	4879000	11604000	6284800	5319500	6504800	3841800	2663000	14997000	6619900	8376700	27	1520100000	808200000	711900000	405510000	233130000	172380000	393180000	219700000	173490000	214130000	129820000	84307000	507280000	225550000	281730000
O75964	O75964	ATP synthase subunit g, mitochondrial	ATP5L	5	5	5	51.5	51.5	51.5	11.428	0	42.406	496	0.0469559299695464	0.120668640945061	0.0209948132662989+4.53236014182719i	0.0584453133989259+4.53236014182719i	sp|O75964|ATP5L_HUMAN ATP synthase subunit g, mitochondrial OS=Homo sapiens OX=9606 GN=ATP5MG PE=1 SV=3	248890000	122420000	126470000	231600000	110960000	120640000	214400000	106420000	107980000	228610000	111990000	116620000	6	7369900000	3658000000	3711900000	1530600000	762800000	767820000	1411000000	677500000	733470000	1295600000	647750000	647880000	1371700000	671960000	699700000
O75976	O75976	Carboxypeptidase D	CPD	5	5	5	5.3	5.3	5.3	152.93	0	40.981	497	0.816158816447907	0.314282294600673	0.418801023942549+4.53236014182719i	-0.00251408046618699+4.53236014182719i	sp|O75976|CBPD_HUMAN Carboxypeptidase D OS=Homo sapiens OX=9606 GN=CPD PE=1 SV=2	403340	146100	257240	283520	126380	157140	369030	157920	211110	298400	149330	149070	71	181150000	79876000	101280000	58451000	25196000	33255000	43100000	19034000	24065000	35081000	15184000	19897000	44520000	20462000	24058000
O76003	O76003	Glutaredoxin-3	GLRX3	14	14	14	49.3	49.3	49.3	37.432	0	268.56	498	0.151956632829276	0.283986060233597	-0.157137915680212+4.53236014182719i	0.000713843678399218+4.53236014182719i	sp|O76003|GLRX3_HUMAN Glutaredoxin-3 OS=Homo sapiens OX=9606 GN=GLRX3 PE=1 SV=2	157330000	74526000	82804000	160940000	72575000	88364000	166450000	87754000	78698000	169770000	84862000	84904000	18	15085000000	7310400000	7774800000	3532100000	1670900000	1861200000	3436800000	1530400000	1906400000	3449700000	1810000000	1639600000	3695300000	1839600000	1855700000
O76021	O76021	Ribosomal L1 domain-containing protein 1	RSL1D1	13	13	13	31	31	31	54.972	0	143.01	499	0.27833584612234	-0.0131518671973911	0.328891703104946+4.53236014182719i	-0.0986469470058716+4.53236014182719i	sp|O76021|RL1D1_HUMAN Ribosomal L1 domain-containing protein 1 OS=Homo sapiens OX=9606 GN=RSL1D1 PE=1 SV=3	56516000	25541000	30976000	52655000	26447000	26207000	46160000	20461000	25700000	53577000	27704000	25873000	22	5038900000	2392700000	2646300000	1344600000	594420000	750170000	1264800000	625500000	639250000	1140700000	515980000	624700000	1286800000	655990000	630810000
O76031	O76031	ATP-dependent Clp protease ATP-binding subunit clpX-like, mitochondrial	CLPX	16	16	16	33	33	33	69.223	0	60.055	500	0.211749632612991	0.452505052516494	-0.027808593640731+4.53236014182719i	0.375784944659004+4.53236014182719i	sp|O76031|CLPX_HUMAN ATP-dependent Clp protease ATP-binding subunit clpX-like, mitochondrial OS=Homo sapiens OX=9606 GN=CLPX PE=1 SV=2	11757000	5448100	6309400	7349900	3103300	4246600	8114200	4096200	4018000	10389000	4522000	5867500	39	2269200000	1094900000	1174300000	681960000	333570000	348390000	446820000	205020000	241800000	483710000	252740000	230970000	648790000	299890000	348900000
O76070;Q16143	O76070	Gamma-synuclein	SNCG	8	8	8	83.5	83.5	83.5	13.331	0	307.02	501	0.410864088186586	0.659592981771773	0.690170813532902+4.53236014182719i	0.0715742349807332+4.53236014182719i	sp|O76070|SYUG_HUMAN Gamma-synuclein OS=Homo sapiens OX=9606 GN=SNCG PE=1 SV=2	516120000	221560000	294560000	551330000	213720000	337600000	436790000	167130000	269660000	477810000	232980000	244830000	8	24433000000	10875000000	13559000000	6409000000	2819700000	3589300000	6723600000	2775900000	3947700000	5353900000	2280500000	3073400000	5942500000	2996100000	2946400000
O76071	O76071	Probable cytosolic iron-sulfur protein assembly protein CIAO1	CIAO1	3	3	3	9.7	9.7	9.7	37.84	0	6.3013	502	0.129612672000335	-0.0941679557409388	-0.192795677130491+4.53236014182719i	-0.0404491511438039+4.53236014182719i	sp|O76071|CIAO1_HUMAN Probable cytosolic iron-sulfur protein assembly protein CIAO1 OS=Homo sapiens OX=9606 GN=CIAO1 PE=1 SV=1	8351500	3988300	4363200	6583900	3399400	3184600	3849000	2052900	1796100	7925700	4018400	3907300	16	779130000	393360000	385770000	250020000	121720000	128310000	230570000	115500000	115070000	171720000	91851000	79868000	126810000	64295000	62517000
Q4V326;Q13065;P0CL82;P0CL81;P0CL80;O76087;Q13070;Q13069;A6NER3;A6NDE8;A1L429	Q4V326;Q13065;P0CL82;P0CL81;P0CL80;O76087	G antigen 2E;G antigen 1;G antigen 12I;G antigen 12G;G antigen 12F;G antigen 7	GAGE2E;GAGE1;GAGE12I;GAGE12G;GAGE12F;GAGE7	3	2	2	38.2	31.8	31.8	12.217	0	24.719	503	0.0979916257712278	1.01919610640851	0.438241943759219+4.53236014182719i	NaN	sp|Q4V326|GAG2E_HUMAN G antigen 2E OS=Homo sapiens OX=9606 GN=GAGE2E PE=3 SV=2;sp|Q13065|GAGE1_HUMAN G antigen 1 OS=Homo sapiens OX=9606 GN=GAGE1 PE=1 SV=3;sp|P0CL82|GG12I_HUMAN G antigen 12I OS=Homo sapiens OX=9606 GN=GAGE12I PE=1 SV=1;sp|P0CL81|GG12G_HUM	36644000	17700000	18944000	22710000	7503000	15207000	9506000	4036600	5469400	3885100	0	3885100	4	290980000	116960000	174020000	146580000	70799000	75778000	90839000	30012000	60826000	38024000	16146000	21878000	15541000	0	15541000
O76094	O76094	Signal recognition particle subunit SRP72	SRP72	17	17	17	31.6	31.6	31.6	74.605	0	281.65	504	0.0578190286909888	0.0994501931751886	-0.433509375659761+4.53236014182719i	-0.311706988954579+4.53236014182719i	sp|O76094|SRP72_HUMAN Signal recognition particle subunit SRP72 OS=Homo sapiens OX=9606 GN=SRP72 PE=1 SV=3	32342000	15847000	16495000	23308000	11252000	12055000	19819000	11387000	8431600	24254000	13432000	10822000	33	4583900000	2313000000	2270900000	1419500000	663610000	755930000	1004600000	481680000	522940000	1000300000	551480000	448810000	1159500000	616260000	543200000
O94760	O94760	N(G),N(G)-dimethylarginine dimethylaminohydrolase 1	DDAH1	14	14	13	52.3	52.3	49.5	31.121	0	66.462	505	0.476632656462569	0.393523342715363	0.287984448924906+4.53236014182719i	0.0277398607546243+4.53236014182719i	sp|O94760|DDAH1_HUMAN N(G),N(G)-dimethylarginine dimethylaminohydrolase 1 OS=Homo sapiens OX=9606 GN=DDAH1 PE=1 SV=3	26591000	11119000	15472000	28721000	12414000	16307000	20697000	9319100	11378000	32454000	16071000	16383000	17	3438100000	1578000000	1860100000	960410000	391860000	568560000	824470000	364370000	460100000	718870000	346950000	371910000	934370000	474800000	459570000
O94776	O94776	Metastasis-associated protein MTA2	MTA2	20	20	16	32.2	32.2	27.7	75.022	0	40.287	507	0.306786288178515	0.16900671497331	0.188310848302592+4.53236014182719i	-0.536917697931494+4.53236014182719i	sp|O94776|MTA2_HUMAN Metastasis-associated protein MTA2 OS=Homo sapiens OX=9606 GN=MTA2 PE=1 SV=1	21212000	9482200	11729000	20068000	9446900	10621000	14594000	6821400	7772500	20790000	12307000	8482500	45	4858100000	2344300000	2513900000	1305300000	582640000	722690000	1272000000	581310000	690710000	974940000	467230000	507700000	1305800000	713060000	592770000
O94808	O94808	Glutamine--fructose-6-phosphate aminotransferase [isomerizing] 2	GFPT2	11	7	7	20.7	13.8	13.8	76.93	0	28.539	508	NaN	-1.3396569909815	NaN	-0.441068925258336+4.53236014182719i	sp|O94808|GFPT2_HUMAN Glutamine--fructose-6-phosphate aminotransferase [isomerizing] 2 OS=Homo sapiens OX=9606 GN=GFPT2 PE=1 SV=3	0	0	0	729910	523190	206720	159080	159080	0	515680	296950	218730	41	76817000	51378000	25440000	0	0	0	29926000	21451000	8475400	25748000	17752000	7996400	21143000	12175000	8967800
O94817	O94817	Ubiquitin-like protein ATG12	ATG12	1	1	1	7.1	7.1	7.1	15.113	0	2.7313	509	NaN	-0.331828535452982	-1.45535598239085+4.53236014182719i	-0.888539723856423+4.53236014182719i	sp|O94817|ATG12_HUMAN Ubiquitin-like protein ATG12 OS=Homo sapiens OX=9606 GN=ATG12 PE=1 SV=1	4184800	4184800	0	10693000	5958500	4734200	7754300	5682200	2072100	10703000	6949600	3753900	3	100010000	68325000	31680000	12554000	12554000	0	32078000	17875000	14202000	23263000	17047000	6216200	32110000	20849000	11262000
O94822	O94822	E3 ubiquitin-protein ligase listerin	LTN1	7	7	7	4.9	4.9	4.9	200.55	0	9.2225	510	0.120542113379749	-0.000905849721308321	NaN	-1.18482049096151+4.53236014182719i	sp|O94822|LTN1_HUMAN E3 ubiquitin-protein ligase listerin OS=Homo sapiens OX=9606 GN=LTN1 PE=1 SV=6	272080	130360	141720	222970	111520	111450	60344	0	60344	269530	187190	82341	91	151910000	75164000	76745000	24760000	11863000	12896000	43512000	21083000	22429000	28124000	12582000	15542000	55513000	29636000	25877000
O94826	O94826	Mitochondrial import receptor subunit TOM70	TOMM70A	17	17	17	35.7	35.7	35.7	67.454	0	149.63	511	0.0861719641474165	0.522185009013882	-0.212692112511933+4.53236014182719i	0.10894047670001+4.53236014182719i	sp|O94826|TOM70_HUMAN Mitochondrial import receptor subunit TOM70 OS=Homo sapiens OX=9606 GN=TOMM70 PE=1 SV=1	33762000	16377000	17385000	34308000	14083000	20225000	30374000	16305000	14070000	35720000	17186000	18534000	31	5702600000	2673100000	3029500000	1404000000	650100000	753890000	1413900000	561000000	852940000	1195600000	636100000	559490000	1444900000	708110000	736810000
O94842;O94900;O15405	O94842	TOX high mobility group box family member 4	TOX4	3	3	3	7.1	7.1	7.1	66.194	0	5.4631	512	1.23420513879185	0.955805867538132	-0.492310594571973+4.53236014182719i	1.17507990716587+4.53236014182719i	sp|O94842|TOX4_HUMAN TOX high mobility group box family member 4 OS=Homo sapiens OX=9606 GN=TOX4 PE=1 SV=1	2649900	790430	1859500	2160300	734870	1425400	3608600	2109200	1499400	1975100	606230	1368900	17	176700000	72093000	104600000	45048000	13437000	31611000	36725000	12493000	24232000	61346000	35857000	25489000	33577000	10306000	23271000
O94855	O94855	Protein transport protein Sec24D	SEC24D	6	6	6	6.7	6.7	6.7	113.01	0	21.941	513	0.467561733847932	0.526102615796797	1.77532981494962+4.53236014182719i	-0.189215479993717+4.53236014182719i	sp|O94855|SC24D_HUMAN Protein transport protein Sec24D OS=Homo sapiens OX=9606 GN=SEC24D PE=1 SV=2	3457500	1451000	2006400	2429800	995810	1434000	5759400	1302100	4457300	2951900	1572600	1379300	40	991060000	394340000	596720000	180070000	74519000	105550000	137180000	60897000	76283000	273300000	75233000	198060000	196260000	86291000	109970000
O94874	O94874	E3 UFM1-protein ligase 1	UFL1	12	12	12	16.1	16.1	16.1	89.594	0	18.857	514	1.11894013128375	1.13142846621438	0.34596710645498+4.53236014182719i	0.236407346684556+4.53236014182719i	sp|O94874|UFL1_HUMAN E3 UFM1-protein ligase 1 OS=Homo sapiens OX=9606 GN=UFL1 PE=1 SV=2	2447800	771730	1676100	2698400	845690	1852700	3184400	1402200	1782200	3225700	1481000	1744700	47	855880000	393430000	462450000	224510000	88617000	135890000	195770000	80131000	115640000	211170000	109020000	102150000	224430000	115660000	108770000
O94886	O94886	CSC1-like protein 1	TMEM63A	2	2	2	2.4	2.4	2.4	92.125	0	14.241	516	NaN	NaN	0.340502202441598+4.53236014182719i	0.733483920207025+4.53236014182719i	sp|O94886|CSCL1_HUMAN CSC1-like protein 1 OS=Homo sapiens OX=9606 GN=TMEM63A PE=1 SV=3	0	0	0	0	0	0	653390	288320	365070	1007400	378360	629080	31	161520000	71428000	90096000	0	0	0	0	0	0	20255000	8937800	11317000	31231000	11729000	19501000
O94888	O94888	UBX domain-containing protein 7	UBXN7	8	8	8	22.7	22.7	22.7	54.862	0	30.735	517	-0.228913486284184	0.833800834631297	0.0410177610144974+4.53236014182719i	1.68564893386218+4.53236014182719i	sp|O94888|UBXN7_HUMAN UBX domain-containing protein 7 OS=Homo sapiens OX=9606 GN=UBXN7 PE=1 SV=2	4054600	2187800	1866800	2577000	926180	1650800	2877300	1418200	1459100	12648000	2999300	9648300	23	837860000	341380000	496480000	162540000	92278000	70260000	185920000	67448000	118470000	122670000	76627000	46039000	366740000	105030000	261710000
O94903	O94903	Proline synthase co-transcribed bacterial homolog protein	PROSC	5	5	5	21.5	21.5	21.5	30.344	0	28.625	519	0.115501818527321	-0.390654621110042	0.265275946813456+4.53236014182719i	0.101205414268316+4.53236014182719i	sp|O94903|PLPHP_HUMAN Pyridoxal phosphate homeostasis protein OS=Homo sapiens OX=9606 GN=PLPBP PE=1 SV=1	2819400	1353300	1466100	2589000	1468700	1120300	4814600	2186600	2628000	5333700	2573300	2760300	14	224010000	112370000	111650000	39472000	18946000	20526000	42464000	26780000	15685000	67405000	30613000	36792000	74671000	36026000	38645000
O94905	O94905	Erlin-2	ERLIN2	6	4	4	26.5	19.5	19.5	37.839	0	49.084	520	-0.575730669083457	-1.25566197245761	0.0596374654693388+4.53236014182719i	-0.225241008608094+4.53236014182719i	sp|O94905|ERLN2_HUMAN Erlin-2 OS=Homo sapiens OX=9606 GN=ERLIN2 PE=1 SV=1	7964900	4766700	3198200	6474700	4563500	1911200	4688900	2296000	2392900	4703200	2534800	2168400	21	788040000	433230000	354810000	247700000	146150000	101540000	203010000	119340000	83669000	159020000	81474000	77550000	155610000	77371000	78237000
O94906	O94906	Pre-mRNA-processing factor 6	PRPF6	16	16	16	19.4	19.4	19.4	106.92	0	102.4	521	1.00164670009106	0.40289397435571	-1.00971667652297+4.53236014182719i	-1.4338007962319+4.53236014182719i	sp|O94906|PRP6_HUMAN Pre-mRNA-processing factor 6 OS=Homo sapiens OX=9606 GN=PRPF6 PE=1 SV=1	4074700	1357200	2717500	4779000	2058000	2721000	3835100	2562400	1272600	2883500	2104500	778990	56	1476500000	742720000	733780000	371460000	158310000	213150000	417900000	153100000	264800000	305510000	201360000	104150000	225000000	154950000	70049000
O94915	O94915	Protein furry homolog-like	FRYL	3	3	3	1.2	1.2	1.2	339.59	0.00024361	2.4271	523	-0.24880508051922	NaN	1.45188520058211+4.53236014182719i	1.51673204086125+4.53236014182719i	sp|O94915|FRYL_HUMAN Protein furry homolog-like OS=Homo sapiens OX=9606 GN=FRYL PE=1 SV=2	62650	34020	28631	0	0	0	113910	30494	83421	153430	39732	113690	135	44549000	14073000	30476000	8457800	4592700	3865100	0	0	0	15379000	4116700	11262000	20713000	5363800	15349000
O94919	O94919	Endonuclease domain-containing 1 protein	ENDOD1	4	4	4	10.2	10.2	10.2	55.016	0	10.339	524	0.298460274546007	-0.142219795949416	-0.141396258913668+4.53236014182719i	NaN	sp|O94919|ENDD1_HUMAN Endonuclease domain-containing 1 protein OS=Homo sapiens OX=9606 GN=ENDOD1 PE=1 SV=2	1812100	812640	999410	1360200	713600	646610	1221300	640540	580740	1176900	0	1176900	24	189250000	81273000	107980000	84944000	34668000	50276000	32645000	17126000	15519000	43416000	29478000	13938000	28245000	0	28245000
O94952	O94952	F-box only protein 21	FBXO21	2	2	2	6.7	6.7	6.7	72.269	0	12.506	527	0.943929872205782	NaN	-0.959863485303173+4.53236014182719i	-0.238223241886074+4.53236014182719i	sp|O94952|FBX21_HUMAN F-box only protein 21 OS=Homo sapiens OX=9606 GN=FBXO21 PE=2 SV=2	1475300	504600	970730	700320	0	700320	1620800	1070500	550350	2260400	1223300	1037100	23	139310000	64362000	74946000	33933000	11606000	22327000	16107000	0	16107000	37279000	24621000	12658000	51989000	28135000	23854000
O94973	O94973	AP-2 complex subunit alpha-2	AP2A2	11	6	6	14.2	8.8	8.8	103.96	0	13.058	530	0.661033817068966	NaN	NaN	-3.19478459801142+4.53236014182719i	sp|O94973|AP2A2_HUMAN AP-2 complex subunit alpha-2 OS=Homo sapiens OX=9606 GN=AP2A2 PE=1 SV=2	3300600	1278700	2021900	361540	0	361540	388910	0	388910	1892700	1706300	186350	49	632440000	333490000	298950000	196950000	77798000	119150000	156430000	67845000	88589000	97535000	69060000	28475000	126240000	98096000	28143000
O94979	O94979	Protein transport protein Sec31A	SEC31A	29	29	29	29.3	29.3	29.3	133.01	0	205.96	531	-0.0929336552948571	0.11921403649313	-0.192822527186515+4.53236014182719i	-0.0428358789215792+4.53236014182719i	sp|O94979|SC31A_HUMAN Protein transport protein Sec31A OS=Homo sapiens OX=9606 GN=SEC31A PE=1 SV=3	38172000	19700000	18471000	47272000	22660000	24612000	41377000	22069000	19308000	48839000	24782000	24057000	47	14661000000	7336700000	7324200000	3373700000	1711700000	1662000000	3720700000	1784800000	1935900000	3450300000	1797400000	1653000000	4116200000	2042900000	2073300000
O94992	O94992	Protein HEXIM1	HEXIM1	3	3	3	13.9	13.9	13.9	40.623	0	20.733	532	-0.0345352636080296	0.467451836787599	-0.306095882595293+4.53236014182719i	0.39397837518852+4.53236014182719i	sp|O94992|HEXI1_HUMAN Protein HEXIM1 OS=Homo sapiens OX=9606 GN=HEXIM1 PE=1 SV=1	13536000	6848800	6686800	1746100	732860	1013300	9823200	5430700	4392500	14779000	6386700	8392200	13	701130000	355310000	345820000	175960000	89034000	86928000	205340000	112650000	92687000	127700000	70599000	57103000	192130000	83027000	109100000
O95049	O95049	Tight junction protein ZO-3	TJP3	3	3	3	4.5	4.5	4.5	101.4	0	4.0442	533	-0.789834694479516	-0.195795938678668	0.303756111616318+4.53236014182719i	-0.819035906420616+4.53236014182719i	sp|O95049|ZO3_HUMAN Tight junction protein ZO-3 OS=Homo sapiens OX=9606 GN=TJP3 PE=1 SV=3	493500	312650	180840	407210	217400	189810	761870	340980	420890	671780	428760	243030	42	111120000	67669000	43452000	20727000	13131000	7595500	30180000	22208000	7971800	31998000	14321000	17677000	28215000	18008000	10207000
O95070	O95070	Protein YIF1A	YIF1A	3	3	3	14.7	14.7	14.7	32.011	0	9.3007	534	0.396260907060063	0.655266854231514	0.134747590090051+4.53236014182719i	0.0517678339836576+4.53236014182719i	sp|O95070|YIF1A_HUMAN Protein YIF1A OS=Homo sapiens OX=9606 GN=YIF1A PE=1 SV=2	9493300	4098800	5394400	8882400	3449600	5432800	8464300	4034700	4429700	9091600	4464300	4627400	8	590520000	263860000	326660000	136160000	57415000	78748000	164860000	71255000	93602000	155450000	71078000	84373000	134050000	64110000	69936000
O95071	O95071	E3 ubiquitin-protein ligase UBR5	UBR5	18	18	18	8.5	8.5	8.5	309.35	0	88.408	535	0.624393477493284	0.37230736041493	-0.655720961521243+4.53236014182719i	-0.0310148225556865+4.53236014182719i	sp|O95071|UBR5_HUMAN E3 ubiquitin-protein ligase UBR5 OS=Homo sapiens OX=9606 GN=UBR5 PE=1 SV=2	1872400	736720	1135700	1559600	679740	879870	1316300	805220	511120	2056100	1039100	1017000	131	1072600000	507250000	565310000	297230000	125030000	172200000	269700000	114610000	155090000	209020000	117930000	91088000	296620000	149690000	146930000
O95084	O95084	Serine protease 23	PRSS23	4	4	4	16.7	16.7	16.7	43.001	0	40.871	537	-0.353041616044734	-0.816138025118845	-0.282361296754459+4.53236014182719i	0.375626500753955+4.53236014182719i	sp|O95084|PRS23_HUMAN Serine protease 23 OS=Homo sapiens OX=9606 GN=PRSS23 PE=1 SV=1	4631700	2597800	2033900	4359500	2780300	1579100	5546100	3043500	2502500	3706400	1613300	2093100	22	428150000	229530000	198620000	101900000	57151000	44747000	95908000	61167000	34741000	122010000	66957000	55056000	108330000	44252000	64075000
O95104	O95104	Splicing factor, arginine/serine-rich 15	SCAF4	8	8	8	9.8	9.8	9.8	125.87	0	20.689	538	-0.36555160715664	-0.246876477579714	0.120614066516124+4.53236014182719i	-0.539083642458557+4.53236014182719i	sp|O95104|SCAF4_HUMAN SR-related and CTD-associated factor 4 OS=Homo sapiens OX=9606 GN=SCAF4 PE=1 SV=3	3121700	1757600	1364200	2686400	1457900	1228600	1822500	873190	949330	2936400	1739300	1197000	32	502790000	257740000	245050000	165020000	82383000	82641000	119800000	59830000	59973000	75728000	35396000	40332000	116490000	68275000	48215000
O95139	O95139	NADH dehydrogenase [ubiquinone] 1 beta subcomplex subunit 6	NDUFB6	3	3	3	25.8	25.8	25.8	15.489	0	19.008	539	-0.159232979146967	0.395287728623223	0.31876737460676+4.53236014182719i	-0.157819922864111+4.53236014182719i	sp|O95139|NDUB6_HUMAN NADH dehydrogenase [ubiquinone] 1 beta subcomplex subunit 6 OS=Homo sapiens OX=9606 GN=NDUFB6 PE=1 SV=3	34465000	18182000	16282000	26479000	11437000	15042000	7496200	3335700	4160500	20998000	11073000	9925600	8	2106600000	1034900000	1071800000	647720000	326170000	321550000	490180000	225150000	265030000	426510000	212250000	214260000	542240000	271320000	270920000
O95140	O95140	Mitofusin-2	MFN2	2	2	2	4.8	4.8	4.8	86.401	0	5.4502	540	-0.135851846774108	NaN	NaN	-0.277859964250488+4.53236014182719i	sp|O95140|MFN2_HUMAN Mitofusin-2 OS=Homo sapiens OX=9606 GN=MFN2 PE=1 SV=3	678660	355300	323370	184410	0	184410	159320	0	159320	374470	205210	169260	41	153200000	67428000	85773000	71088000	36527000	34562000	31825000	10703000	21121000	6532200	0	6532200	43756000	20198000	23558000
O95155	O95155	Ubiquitin conjugation factor E4 B	UBE4B	10	10	10	12.4	12.4	12.4	146.18	0	24.421	541	-0.125876002358539	-1.27187910941757	-0.307523692911592+4.53236014182719i	-0.854398698571486+4.53236014182719i	sp|O95155|UBE4B_HUMAN Ubiquitin conjugation factor E4 B OS=Homo sapiens OX=9606 GN=UBE4B PE=1 SV=1	626410	326860	299550	279220	197450	81768	226130	125070	101060	980780	631500	349280	63	350090000	173100000	176990000	133140000	50547000	82598000	62628000	30650000	31978000	50502000	28422000	22080000	103810000	63478000	40337000
O95163	O95163	Elongator complex protein 1	IKBKAP	24	24	24	26	26	26	150.25	0	241.5	542	0.195092564433245	0.208634719318816	0.0125771975299614+4.53236014182719i	0.451519813477356+4.53236014182719i	sp|O95163|ELP1_HUMAN Elongator complex protein 1 OS=Homo sapiens OX=9606 GN=ELP1 PE=1 SV=3	8684500	4049100	4635400	6963000	3230200	3732800	6951300	3460500	3490800	6713700	2835800	3877900	63	2980800000	1447500000	1533300000	902700000	428210000	474490000	708040000	318030000	390020000	647340000	313040000	334300000	722670000	388200000	334470000
O95167	O95167	NADH dehydrogenase [ubiquinone] 1 alpha subcomplex subunit 3	NDUFA3	3	3	3	41.7	41.7	41.7	9.2787	0.00071056	2.0565	543	-0.894586453562787	0.789108197198683	NaN	-1.01021723411224+4.53236014182719i	sp|O95167|NDUA3_HUMAN NADH dehydrogenase [ubiquinone] 1 alpha subcomplex subunit 3 OS=Homo sapiens OX=9606 GN=NDUFA3 PE=1 SV=1	11045000	7181800	3863100	8049800	2950800	5099000	1953800	1953800	0	10200000	6815900	3383900	4	190090000	84595000	105490000	66604000	28727000	37876000	44218000	11803000	32414000	21000000	7815100	13185000	58265000	36249000	22016000
O95168	O95168	NADH dehydrogenase [ubiquinone] 1 beta subcomplex subunit 4	NDUFB4	2	2	2	21.7	21.7	21.7	15.208	0	10.359	544	-0.11506402218955	0.365361004771846	-0.0985297371042787+4.53236014182719i	-0.768765226539051+4.53236014182719i	sp|O95168|NDUB4_HUMAN NADH dehydrogenase [ubiquinone] 1 beta subcomplex subunit 4 OS=Homo sapiens OX=9606 GN=NDUFB4 PE=1 SV=3	13541000	7040300	6500600	18500000	8084900	10415000	20498000	10599000	9899300	28025000	17660000	10365000	5	402820000	216920000	185900000	67704000	35202000	32503000	92501000	40424000	52077000	102490000	52996000	49496000	140120000	88301000	51824000
O95169	O95169	NADH dehydrogenase [ubiquinone] 1 beta subcomplex subunit 8, mitochondrial	NDUFB8	2	2	2	15.1	15.1	15.1	21.766	0	7.1834	545	0.173602183478328	-0.0915659135345562	0.0257420208391578+4.53236014182719i	0.326008630407185+4.53236014182719i	sp|O95169|NDUB8_HUMAN NADH dehydrogenase [ubiquinone] 1 beta subcomplex subunit 8, mitochondrial OS=Homo sapiens OX=9606 GN=NDUFB8 PE=1 SV=1	6549800	3078100	3471700	7811200	4029500	3781700	7824000	3877100	3946900	4582800	2033600	2549200	8	214140000	104150000	110000000	52399000	24625000	27774000	62490000	32236000	30253000	62592000	31017000	31575000	36662000	16269000	20393000
O95182	O95182	NADH dehydrogenase [ubiquinone] 1 alpha subcomplex subunit 7	NDUFA7	3	3	3	24.8	24.8	24.8	12.551	0	3.1166	546	NaN	NaN	-0.689818534063443+4.53236014182719i	-0.508408997419959+4.53236014182719i	sp|O95182|NDUA7_HUMAN NADH dehydrogenase [ubiquinone] 1 alpha subcomplex subunit 7 OS=Homo sapiens OX=9606 GN=NDUFA7 PE=1 SV=3	4759100	0	4759100	4235700	0	4235700	6272700	3872200	2400500	5562500	3266300	2296200	7	203610000	75764000	127850000	33314000	0	33314000	29650000	0	29650000	56557000	39753000	16803000	84088000	36011000	48078000
O95197	O95197	Reticulon-3	RTN3	3	3	3	3	3	3	112.61	0	16.551	547	0.602259070583818	1.08534731920392	1.14580856850733+4.53236014182719i	0.996949969438748+4.53236014182719i	sp|O95197|RTN3_HUMAN Reticulon-3 OS=Homo sapiens OX=9606 GN=RTN3 PE=1 SV=2	3103800	1232600	1871200	2133100	683260	1449800	2444500	760880	1683600	3475400	1160100	2315300	46	1682000000	746610000	935350000	483010000	229650000	253360000	338240000	157560000	180680000	408380000	172090000	236280000	452330000	187300000	265020000
O95202	O95202	LETM1 and EF-hand domain-containing protein 1, mitochondrial	LETM1	21	21	21	36.4	36.4	36.4	83.353	0	156.95	548	0.390904816143931	0.225282349394345	-0.553666123962405+4.53236014182719i	-0.445623015042998+4.53236014182719i	sp|O95202|LETM1_HUMAN Mitochondrial proton/calcium exchanger protein OS=Homo sapiens OX=9606 GN=LETM1 PE=1 SV=1	23617000	10218000	13398000	17787000	8200300	9586200	16909000	10057000	6851700	18695000	10780000	7915400	39	5196000000	2543000000	2653000000	1495700000	662270000	833390000	1313400000	602000000	711420000	1167100000	656350000	510720000	1215400000	620580000	594810000
O95218	O95218	Zinc finger Ran-binding domain-containing protein 2	ZRANB2	4	4	4	14.5	14.5	14.5	37.404	0	43.731	549	-0.0536388848353315	0.368429880902276	0.286262437116808+4.53236014182719i	-0.0035298841956328+4.53236014182719i	sp|O95218|ZRAB2_HUMAN Zinc finger Ran-binding domain-containing protein 2 OS=Homo sapiens OX=9606 GN=ZRANB2 PE=1 SV=2	23295000	11864000	11431000	14247000	6219000	8028400	13959000	6289500	7669900	17983000	9002600	8980600	18	1912700000	898600000	1014100000	618000000	295670000	322330000	333490000	142270000	191220000	414030000	192830000	221200000	547170000	267830000	279340000
O95232	O95232	Luc7-like protein 3	LUC7L3	9	9	9	24.3	24.3	24.3	51.466	0	305.64	552	0.330053941119317	0.669051899788517	0.206521238370852+4.53236014182719i	-0.461796141791895+4.53236014182719i	sp|O95232|LC7L3_HUMAN Luc7-like protein 3 OS=Homo sapiens OX=9606 GN=LUC7L3 PE=1 SV=2	35964000	15934000	20030000	32724000	12635000	20090000	20609000	9568400	11041000	28722000	16640000	12082000	19	3147100000	1457300000	1689800000	783050000	332220000	450830000	916870000	368540000	548340000	645130000	308390000	336730000	802060000	448180000	353880000
O95239;Q2VIQ3;Q9Y496;Q6ZMV9	O95239;Q2VIQ3	Chromosome-associated kinesin KIF4A;Chromosome-associated kinesin KIF4B	KIF4A;KIF4B	3	3	3	2.9	2.9	2.9	139.88	0	6.7414	553	-0.00829603784626868	-1.00930982607272	-0.111503827780764+4.53236014182719i	-0.379144680239113+4.53236014182719i	sp|O95239|KIF4A_HUMAN Chromosome-associated kinesin KIF4A OS=Homo sapiens OX=9606 GN=KIF4A PE=1 SV=3;sp|Q2VIQ3|KIF4B_HUMAN Chromosome-associated kinesin KIF4B OS=Homo sapiens OX=9606 GN=KIF4B PE=2 SV=2	639960	320900	319060	570120	380890	189220	221100	114820	106280	1068500	604050	464450	60	171780000	99651000	72133000	38398000	19254000	19144000	34207000	22854000	11353000	13266000	6889000	6377000	85913000	50655000	35258000
O95248	O95248	Myotubularin-related protein 5	SBF1	6	6	6	4.7	4.7	4.7	208.44	0	17.916	554	0.456710568839818	0.235955192670524	NaN	0.303897438565406+4.53236014182719i	sp|O95248|MTMR5_HUMAN Myotubularin-related protein 5 OS=Homo sapiens OX=9606 GN=SBF1 PE=1 SV=4	970600	409120	561480	1374100	631000	743120	42957	42957	0	1986200	888880	1097300	87	491360000	222800000	268560000	84442000	35594000	48849000	119550000	54897000	64652000	3737300	3737300	0	172800000	77332000	95469000
O95251	O95251	Histone acetyltransferase KAT7	KAT7	2	2	2	4.3	4.3	4.3	70.642	0	9.2521	556	-0.0865346727808637	0.283661902367278	0.258614079384763+4.53236014182719i	-0.153437095497602+4.53236014182719i	sp|O95251|KAT7_HUMAN Histone acetyltransferase KAT7 OS=Homo sapiens OX=9606 GN=KAT7 PE=1 SV=1	833510	429250	404260	1133200	511090	622140	763400	347580	415820	1435800	756040	679760	28	116650000	57231000	59415000	23338000	12019000	11319000	31730000	14310000	17420000	21375000	9732300	11643000	40202000	21169000	19033000
O95260	O95260	Arginyl-tRNA--protein transferase 1	ATE1	4	4	4	9.3	9.3	9.3	59.09	0	4.442	557	NaN	0.778577916453031	0.55244686249912+4.53236014182719i	NaN	sp|O95260|ATE1_HUMAN Arginyl-tRNA--protein transferase 1 OS=Homo sapiens OX=9606 GN=ATE1 PE=1 SV=2	0	0	0	521310	191980	329330	669960	271620	398350	334440	0	334440	21	44452000	22148000	22304000	0	0	0	10948000	4031700	6915900	14069000	5703900	8365300	7023200	0	7023200
O95274	O95274	Ly6/PLAUR domain-containing protein 3	LYPD3	7	7	7	26.3	26.3	26.3	35.97	0	27.901	559	0.087919704097155	-0.218520451645441	-0.186738922852482+4.53236014182719i	-0.438423623073007+4.53236014182719i	sp|O95274|LYPD3_HUMAN Ly6/PLAUR domain-containing protein 3 OS=Homo sapiens OX=9606 GN=LYPD3 PE=1 SV=2	34865000	16901000	17963000	27676000	14884000	12792000	35000000	18631000	16369000	39307000	22617000	16690000	18	6099200000	3060700000	3038500000	1742200000	770610000	971610000	747850000	380580000	367280000	1615300000	822410000	792910000	1993800000	1087100000	906670000
O95292	O95292	Vesicle-associated membrane protein-associated protein B/C	VAPB	9	8	8	40.3	40.3	40.3	27.228	0	40.071	560	-0.257059817578978	-0.128972124789709	-0.19420061736321+4.53236014182719i	0.22238197160578+4.53236014182719i	sp|O95292|VAPB_HUMAN Vesicle-associated membrane protein-associated protein B/C OS=Homo sapiens OX=9606 GN=VAPB PE=1 SV=3	38242000	20820000	17422000	41639000	21750000	19890000	28569000	15245000	13325000	42733000	19723000	23010000	15	3031100000	1477100000	1554000000	782100000	388260000	393840000	833140000	409960000	423180000	598140000	315980000	282160000	817740000	362870000	454870000
O95295	O95295	SNARE-associated protein Snapin	SNAPIN	4	4	4	44.1	44.1	44.1	14.874	0	86.21	561	0.40223251824372	-1.56517360694443	1.53275862449635+4.53236014182719i	1.59262756339509+4.53236014182719i	sp|O95295|SNAPN_HUMAN SNARE-associated protein Snapin OS=Homo sapiens OX=9606 GN=SNAPIN PE=1 SV=1	7021200	3024400	3996900	3072800	2296700	776140	2828300	726450	2101900	3761800	936710	2825100	9	150160000	62858000	87299000	63191000	27219000	35972000	27655000	20670000	6985300	25455000	6538000	18917000	33856000	8430400	25426000
O95297	O95297	Myelin protein zero-like protein 1	MPZL1	2	2	2	8.6	8.6	8.6	29.082	0	6.1469	562	0.17783117512322	1.22135270725294	0.268897962074812+4.53236014182719i	0.0679558146816094+4.53236014182719i	sp|O95297|MPZL1_HUMAN Myelin protein zero-like protein 1 OS=Homo sapiens OX=9606 GN=MPZL1 PE=1 SV=1	7080000	3322100	3757900	2768200	830870	1937300	3329700	1510100	1819500	2887800	1409900	1477900	10	310010000	107120000	202890000	112430000	33221000	79205000	59208000	8308700	50899000	73107000	15101000	58006000	65265000	50486000	14779000
O95298;E9PQ53	O95298	NADH dehydrogenase [ubiquinone] 1 subunit C2	NDUFC2	3	3	3	22.7	22.7	22.7	14.187	0	3.8366	563	-0.17630594741473	0.492231062566478	0.3017677146941+4.53236014182719i	0.533882683054009+4.53236014182719i	sp|O95298|NDUC2_HUMAN NADH dehydrogenase [ubiquinone] 1 subunit C2 OS=Homo sapiens OX=9606 GN=NDUFC2 PE=1 SV=1	35558000	18864000	16694000	18574000	7717800	10856000	23329000	10449000	12880000	35770000	14613000	21157000	8	1190000000	544690000	645320000	374160000	188180000	185980000	226960000	100450000	126510000	225650000	100930000	124730000	363230000	155130000	208100000
O95299	O95299	NADH dehydrogenase [ubiquinone] 1 alpha subcomplex subunit 10, mitochondrial	NDUFA10	6	6	6	20.8	20.8	20.8	40.75	0	15.242	564	0.993332679995966	0.595404895791307	-0.0325665525249139+4.53236014182719i	0.654989495042981+4.53236014182719i	sp|O95299|NDUAA_HUMAN NADH dehydrogenase [ubiquinone] 1 alpha subcomplex subunit 10, mitochondrial OS=Homo sapiens OX=9606 GN=NDUFA10 PE=1 SV=1	10573000	3535200	7037800	6267700	2496200	3771500	7956600	4023200	3933400	7469700	2901300	4568400	20	645340000	259120000	386220000	211460000	70704000	140760000	125350000	49924000	75431000	159130000	80464000	78669000	149390000	58025000	91369000
O95302;Q75LS8	O95302	Peptidyl-prolyl cis-trans isomerase FKBP9	FKBP9	13	13	13	27.4	27.4	27.4	63.083	0	32.307	565	0.103620451385871	1.45202232888382	-0.523831471150636+4.53236014182719i	0.739634350840015+4.53236014182719i	sp|O95302|FKBP9_HUMAN Peptidyl-prolyl cis-trans isomerase FKBP9 OS=Homo sapiens OX=9606 GN=FKBP9 PE=1 SV=2	9516100	4587300	4928900	6729600	1801300	4928200	9530600	5621100	3909600	8276500	3100100	5176400	25	1491600000	712830000	778730000	371300000	176800000	194500000	303230000	139100000	164130000	421240000	238970000	182270000	395790000	157960000	237830000
O95336	O95336	6-phosphogluconolactonase	PGLS	8	8	8	46.1	46.1	46.1	27.547	0	107.18	566	0.221325958931243	0.102468794503899	0.304161684581674+4.53236014182719i	0.250288132960667+4.53236014182719i	sp|O95336|6PGL_HUMAN 6-phosphogluconolactonase OS=Homo sapiens OX=9606 GN=PGLS PE=1 SV=2	61550000	28419000	33131000	47073000	22701000	24372000	44989000	20132000	24857000	48413000	22112000	26301000	13	4662000000	2111900000	2550200000	1363800000	618470000	745300000	1103800000	500880000	602970000	1104000000	517160000	586880000	1071300000	467130000	604180000
O95340	O95340	Bifunctional 3-phosphoadenosine 5-phosphosulfate synthase 2;Sulfate adenylyltransferase;Adenylyl-sulfate kinase	PAPSS2	18	18	18	34.4	34.4	34.4	69.5	0	152.52	567	0.0149532378885269	-0.00268009558943012	-0.25358452044519+4.53236014182719i	0.0519882639766311+4.53236014182719i	sp|O95340|PAPS2_HUMAN Bifunctional 3-phosphoadenosine 5-phosphosulfate synthase 2 OS=Homo sapiens OX=9606 GN=PAPSS2 PE=1 SV=2	20647000	10270000	10377000	26914000	13470000	13445000	24903000	13543000	11360000	32638000	16025000	16613000	32	6776500000	3329200000	3447300000	1542100000	746930000	795150000	1679500000	841630000	837820000	1578000000	803130000	774870000	1919200000	905000000	1014200000
O95347	O95347	Structural maintenance of chromosomes protein 2	SMC2	38	38	38	34.1	34.1	34.1	135.65	0	288.63	568	0.213327975592281	0.360292501862058	-0.0690416444296514+4.53236014182719i	0.0962356331907583+4.53236014182719i	sp|O95347|SMC2_HUMAN Structural maintenance of chromosomes protein 2 OS=Homo sapiens OX=9606 GN=SMC2 PE=1 SV=2	30881000	14301000	16580000	26863000	11763000	15100000	26335000	13482000	12852000	28434000	13743000	14691000	65	9542600000	4394000000	5148700000	2665100000	1211600000	1453500000	2349700000	1021100000	1328500000	2116400000	1053900000	1062500000	2390900000	1097500000	1293400000
O95352	O95352	Ubiquitin-like modifier-activating enzyme ATG7	ATG7	8	8	8	14.9	14.9	14.9	77.959	0	7.4469	569	NaN	1.87635043014229	NaN	-0.125917199542908+4.53236014182719i	sp|O95352|ATG7_HUMAN Ubiquitin-like modifier-activating enzyme ATG7 OS=Homo sapiens OX=9606 GN=ATG7 PE=1 SV=1	261690	261690	0	530490	113560	416930	200860	200860	0	670230	349730	320500	38	166410000	79514000	86900000	27136000	18628000	8508000	20159000	4315200	15843000	12483000	7632700	4850100	34347000	13290000	21057000
O95359	O95359	Transforming acidic coiled-coil-containing protein 2	TACC2	42	42	42	23.6	23.6	23.6	309.42	0	183.14	570	1.1390765645637	0.286864275808329	-0.185122760259172+4.53236014182719i	0.455074331708528+4.53236014182719i	sp|O95359|TACC2_HUMAN Transforming acidic coiled-coil-containing protein 2 OS=Homo sapiens OX=9606 GN=TACC2 PE=1 SV=3	1694500	529150	1165400	1587100	714910	872180	1137200	605020	532160	1990500	839550	1150900	132	3327200000	1531700000	1795500000	935980000	399210000	536770000	801340000	381260000	420070000	677730000	337180000	340550000	912110000	414020000	498090000
O95361	O95361	Tripartite motif-containing protein 16	TRIM16	1	1	1	2.3	2.3	2.3	63.954	0.0029714	1.6944	571	-0.146114943077732	NaN	0.0203249582953485+4.53236014182719i	0.34269488148486+4.53236014182719i	sp|O95361|TRI16_HUMAN Tripartite motif-containing protein 16 OS=Homo sapiens OX=9606 GN=TRIM16 PE=1 SV=3	1595600	838150	757420	0	0	0	1470800	730200	740560	1932000	851810	1080200	26	129960000	62924000	67032000	41485000	21792000	19693000	0	0	0	38240000	18985000	19255000	50232000	22147000	28085000
O95372	O95372	Acyl-protein thioesterase 2	LYPLA2	2	2	2	8.2	8.2	8.2	24.737	0.0025287	1.7625	572	-0.187799807292049	NaN	NaN	0.397559345952955+4.53236014182719i	sp|O95372|LYPA2_HUMAN Acyl-protein thioesterase 2 OS=Homo sapiens OX=9606 GN=LYPLA2 PE=1 SV=1	2264800	1206000	1058800	2751100	0	2751100	616670	0	616670	4286500	1849800	2436700	12	119030000	36670000	82359000	27178000	14472000	12706000	33013000	0	33013000	7400100	0	7400100	51438000	22198000	29240000
O95373	O95373	Importin-7	IPO7	24	24	24	29.1	29.1	29.1	119.52	0	323.31	573	-0.190618057219371	0.150853251441999	0.136343974481414+4.53236014182719i	-0.02301206050931+4.53236014182719i	sp|O95373|IPO7_HUMAN Importin-7 OS=Homo sapiens OX=9606 GN=IPO7 PE=1 SV=1	92076000	49075000	43001000	83700000	39664000	44036000	65081000	31004000	34077000	88399000	44552000	43847000	42	26251000000	12965000000	13286000000	7666100000	3897700000	3768400000	6257500000	2938600000	3318800000	5181300000	2512700000	2668600000	6944600000	3515700000	3428800000
O95379	O95379	Tumor necrosis factor alpha-induced protein 8	TNFAIP8	2	2	2	11.1	11.1	11.1	23.003	0	5.9487	575	0.465412339018333	-0.177350950334676	NaN	0.234853109641032+4.53236014182719i	sp|O95379|TFIP8_HUMAN Tumor necrosis factor alpha-induced protein 8 OS=Homo sapiens OX=9606 GN=TNFAIP8 PE=1 SV=1	2875900	1208000	1667900	2748000	1458400	1289700	1391200	1391200	0	2914500	1338900	1575600	10	99296000	53965000	45332000	28759000	12080000	16679000	27480000	14584000	12897000	13912000	13912000	0	29145000	13389000	15756000
O95394	O95394	Phosphoacetylglucosamine mutase	PGM3	13	13	13	28	28	28	59.851	0	148.26	577	-0.385172772502555	0.0475722339716086	-0.425056544664384+4.53236014182719i	-0.505510373002316+4.53236014182719i	sp|O95394|AGM1_HUMAN Phosphoacetylglucosamine mutase OS=Homo sapiens OX=9606 GN=PGM3 PE=1 SV=1	17272000	9781800	7489800	10652000	5238000	5413600	14135000	8101400	6034000	16410000	9627900	6782000	29	3001900000	1680500000	1321400000	852900000	485390000	367510000	659200000	329250000	329950000	774100000	461010000	313100000	706440000	404850000	301580000
O95399	O95399	Urotensin-2	UTS2	1	1	1	6.5	6.5	6.5	14.295	0.0047265	1.5356	578	0.233670060149228	0.43397478043674	-0.273634940634339+4.53236014182719i	-0.0524324992255658+4.53236014182719i	sp|O95399|UTS2_HUMAN Urotensin-2 OS=Homo sapiens OX=9606 GN=UTS2 PE=1 SV=1	513320000	235920000	277400000	439040000	186750000	252290000	406340000	222380000	183960000	541010000	275420000	265590000	7	13298000000	6443300000	6854700000	3593300000	1651400000	1941800000	3073300000	1307300000	1766000000	2844400000	1556700000	1287700000	3787100000	1927900000	1859100000
O95400	O95400	CD2 antigen cytoplasmic tail-binding protein 2	CD2BP2	3	3	3	16.7	16.7	16.7	37.646	0	5.1836	579	0.324398917018301	1.40832717248389	1.02353955680663+4.53236014182719i	2.32703609234768+4.53236014182719i	sp|O95400|CD2B2_HUMAN CD2 antigen cytoplasmic tail-binding protein 2 OS=Homo sapiens OX=9606 GN=CD2BP2 PE=1 SV=1	2943100	1306800	1636300	4380400	1198700	3181700	3503000	1155000	2348000	5819500	967050	4852400	13	224570000	68331000	156240000	38260000	16988000	21272000	65120000	23757000	41363000	45539000	15014000	30524000	75653000	12572000	63082000
O95425	O95425	Supervillin	SVIL	12	12	12	7.7	7.7	7.7	247.74	0	46.502	581	0.064081719431604	NaN	-0.446437148667326+4.53236014182719i	-0.617092189793506+4.53236014182719i	sp|O95425|SVIL_HUMAN Supervillin OS=Homo sapiens OX=9606 GN=SVIL PE=1 SV=2	263900	129020	134880	300850	300850	0	224690	129590	95100	604180	365730	238450	120	334460000	177800000	156660000	70041000	32051000	37990000	103980000	66174000	37809000	67460000	35682000	31778000	92976000	43888000	49087000
O95433	O95433	Activator of 90 kDa heat shock protein ATPase homolog 1	AHSA1	16	16	16	56.8	56.8	56.8	38.274	0	204.64	582	0.408177752510224	0.188959322836989	-0.253846103556569+4.53236014182719i	-0.0869370769913037+4.53236014182719i	sp|O95433|AHSA1_HUMAN Activator of 90 kDa heat shock protein ATPase homolog 1 OS=Homo sapiens OX=9606 GN=AHSA1 PE=1 SV=1	86831000	37314000	49516000	66886000	31256000	35630000	58132000	31616000	26515000	84559000	43553000	41006000	20	13718000000	6601500000	7116300000	3732400000	1600800000	2131600000	3010700000	1431300000	1579500000	3067700000	1613500000	1454200000	3788300000	1904300000	1884000000
O95453	O95453	Poly(A)-specific ribonuclease PARN	PARN	7	7	7	11.7	11.7	11.7	73.45	0	13.079	583	1.25563562398601	1.02750504653436	0.524722531771111+4.53236014182719i	1.83362581265853+4.53236014182719i	sp|O95453|PARN_HUMAN Poly(A)-specific ribonuclease PARN OS=Homo sapiens OX=9606 GN=PARN PE=1 SV=1	889660	262610	627040	2279500	750210	1529300	1552000	636420	915590	1389100	304350	1084800	29	396660000	154300000	242360000	42140000	7615800	34525000	121570000	46259000	75310000	62298000	18456000	43842000	83018000	37634000	45384000
O95456	O95456	Proteasome assembly chaperone 1	PSMG1	7	7	7	25.3	25.3	25.3	32.854	0	82.7	584	0.348976004805534	-0.298284479001136	-0.556933245633246+4.53236014182719i	0.782235543843598+4.53236014182719i	sp|O95456|PSMG1_HUMAN Proteasome assembly chaperone 1 OS=Homo sapiens OX=9606 GN=PSMG1 PE=1 SV=1	29145000	12819000	16327000	19108000	10538000	8569700	20203000	12027000	8175300	12606000	4634800	7970900	15	1748000000	1122900000	625080000	617320000	366510000	250810000	378000000	249450000	128550000	419940000	293770000	126160000	332750000	213180000	119560000
O95466	O95466	Formin-like protein 1	FMNL1	8	8	8	9	9	9	121.85	0	15.721	585	-0.189816233409131	-1.63825672735515	NaN	-0.00235053676372582+4.53236014182719i	sp|O95466|FMNL1_HUMAN Formin-like protein 1 OS=Homo sapiens OX=9606 GN=FMNL1 PE=1 SV=3	762220	406140	356070	461220	349080	112140	138330	0	138330	270060	135140	134920	59	239610000	128500000	111110000	87198000	47400000	39798000	60355000	36206000	24149000	14905000	0	14905000	77150000	44896000	32254000
O95486	O95486	Protein transport protein Sec24A	SEC24A	12	12	11	14.4	14.4	13.6	119.75	0	42.362	587	0.0210653096262417	-0.251248991611844	-0.292469516562848+4.53236014182719i	1.26852376299022+4.53236014182719i	sp|O95486|SC24A_HUMAN Protein transport protein Sec24A OS=Homo sapiens OX=9606 GN=SEC24A PE=1 SV=2	4561300	2264000	2297300	3926000	2133500	1792500	1091000	600610	490400	6111000	1792500	4318400	37	787690000	392060000	395630000	180770000	95769000	85001000	154560000	88239000	66323000	50507000	32363000	18145000	235620000	75837000	159780000
O95551	O95551	Tyrosyl-DNA phosphodiesterase 2	TDP2	3	3	3	10.2	10.2	10.2	40.929	0	25.599	590	0.0973681987474295	-0.681930996295159	-0.90560455368256+4.53236014182719i	-0.00395394571819394+4.53236014182719i	sp|O95551|TYDP2_HUMAN Tyrosyl-DNA phosphodiesterase 2 OS=Homo sapiens OX=9606 GN=TDP2 PE=1 SV=1	3474300	1678600	1795800	962570	592960	369610	2493900	1625900	867920	2335200	1169200	1166000	16	318810000	161670000	157130000	98336000	43748000	54588000	72294000	33909000	38386000	78863000	48257000	30606000	69315000	35760000	33554000
O95562	O95562	Vesicle transport protein SFT2B	SFT2D2	1	1	1	6.2	6.2	6.2	17.779	0.0016351	1.936	591	-0.592240500769608	-0.340689510256872	-0.296240688619034+4.53236014182719i	0.423841630594498+4.53236014182719i	sp|O95562|SFT2B_HUMAN Vesicle transport protein SFT2B OS=Homo sapiens OX=9606 GN=SFT2D2 PE=1 SV=1	25453000	15302000	10150000	24275000	13564000	10711000	17667000	9737200	7929700	27158000	11599000	15560000	7	661870000	351410000	310460000	178170000	107110000	71053000	169930000	94947000	74979000	123670000	68161000	55508000	190110000	81191000	108920000
O95571	O95571	Persulfide dioxygenase ETHE1, mitochondrial	ETHE1	5	5	5	23.2	23.2	23.2	27.873	0	18.986	593	-0.353203357730275	-0.295557732585378	-0.741240785446509+4.53236014182719i	-0.0122076000648095+4.53236014182719i	sp|O95571|ETHE1_HUMAN Persulfide dioxygenase ETHE1, mitochondrial OS=Homo sapiens OX=9606 GN=ETHE1 PE=1 SV=2	17826000	9998800	7827500	11451000	6310100	5141200	10209000	6387400	3821100	13402000	6729200	6672500	15	1237000000	668240000	568740000	423180000	235730000	187450000	274620000	142440000	132180000	243690000	144280000	99413000	295480000	145790000	149700000
O95573	O95573	Long-chain-fatty-acid--CoA ligase 3	ACSL3	23	21	21	38.2	34.2	34.2	80.419	0	190.89	594	-0.0129395433178834	0.108036870953326	0.00746837119060301+4.53236014182719i	-0.00569788594595525+4.53236014182719i	sp|O95573|ACSL3_HUMAN Long-chain-fatty-acid--CoA ligase 3 OS=Homo sapiens OX=9606 GN=ACSL3 PE=1 SV=3	53072000	26655000	26417000	33774000	16255000	17519000	33226000	16570000	16656000	36967000	18520000	18447000	33	8395100000	4248400000	4146600000	2282800000	1132000000	1150800000	1699100000	858090000	841020000	1615400000	843940000	771460000	1791600000	896470000	895170000
O95602	O95602	DNA-directed RNA polymerase I subunit RPA1	POLR1A	6	6	6	5.7	5.7	5.7	194.81	0	12.17	595	-1.11698720853901	1.07176588365519	0.0870573614588094+4.53236014182719i	-0.350811607597832+4.53236014182719i	sp|O95602|RPA1_HUMAN DNA-directed RNA polymerase I subunit RPA1 OS=Homo sapiens OX=9606 GN=POLR1A PE=1 SV=2	346840	237390	109450	543130	175090	368040	128210	62169	66036	113210	63454	49757	94	135040000	55997000	79044000	41498000	22315000	19183000	70849000	21873000	48976000	12051000	5843900	6207400	10642000	5964600	4677100
O95630	O95630	STAM-binding protein	STAMBP	6	6	6	17	17	17	48.076	0.00024765	2.6078	598	-0.359244463508746	0.890021270332471	2.09622634592339+4.53236014182719i	-0.350973921883876+4.53236014182719i	sp|O95630|STABP_HUMAN STAM-binding protein OS=Homo sapiens OX=9606 GN=STAMBP PE=1 SV=1	2357400	1324700	1032700	2838100	994710	1843400	1335500	253140	1082400	1128700	632660	496040	23	289230000	124340000	164900000	129050000	68221000	60827000	78310000	22878000	55432000	30717000	5822300	24895000	51159000	27416000	23743000
O95671	O95671	N-acetylserotonin O-methyltransferase-like protein	ASMTL	2	2	2	6.6	6.6	6.6	68.856	0	43.711	599	0.0408263839276513	NaN	0.289937850122927+4.53236014182719i	-0.109786026198073+4.53236014182719i	sp|O95671|ASML_HUMAN Probable bifunctional dTTP/UTP pyrophosphatase/methyltransferase protein OS=Homo sapiens OX=9606 GN=ASMTL PE=1 SV=3	3526900	1738500	1788400	0	0	0	1101700	495670	606000	1037100	538250	498810	28	185830000	92278000	93550000	125940000	63328000	62615000	0	0	0	30847000	13879000	16968000	29038000	15071000	13967000
O95672	O95672	Endothelin-converting enzyme-like 1	ECEL1	14	14	14	22.6	22.6	22.6	87.79	0	76.831	600	0.0506627157781501	0.380262416375569	0.0044964669635755+4.53236014182719i	-0.0838623336839103+4.53236014182719i	sp|O95672|ECEL1_HUMAN Endothelin-converting enzyme-like 1 OS=Homo sapiens OX=9606 GN=ECEL1 PE=1 SV=3	12161000	5973600	6187100	7960700	3458800	4501900	6032000	3011300	3020700	6470300	3329100	3141100	39	1861500000	890070000	971430000	619730000	308600000	311130000	410050000	182260000	227790000	396260000	176670000	219580000	435470000	222550000	212920000
O95674	O95674	Phosphatidate cytidylyltransferase 2	CDS2	2	2	2	7	7	7	51.417	0	33.385	601	-0.117606442844698	0.0485708381645964	1.63053001036119+4.53236014182719i	0.627751120554602+4.53236014182719i	sp|O95674|CDS2_HUMAN Phosphatidate cytidylyltransferase 2 OS=Homo sapiens OX=9606 GN=CDS2 PE=1 SV=1	1625600	845890	779670	1227400	603390	624050	2028000	495080	1532900	1249300	490870	758470	17	104220000	41399000	62816000	27635000	14380000	13254000	20866000	10258000	10609000	34476000	8416300	26059000	21239000	8344800	12894000
O95707	O95707	Ribonuclease P protein subunit p29	POP4	4	4	4	20.5	20.5	20.5	25.424	0	21.939	603	-0.233493355481489	NaN	1.32347387617901+4.53236014182719i	0.435970294757862+4.53236014182719i	sp|O95707|RPP29_HUMAN Ribonuclease P protein subunit p29 OS=Homo sapiens OX=9606 GN=POP4 PE=1 SV=2	4474500	2417900	2056600	1555300	0	1555300	3463300	988780	2474600	8822000	3749500	5072400	9	538710000	225450000	313270000	128080000	63963000	64121000	114140000	48300000	65844000	99390000	25688000	73702000	197090000	87495000	109600000
O95714;Q9BVR0	O95714	E3 ubiquitin-protein ligase HERC2	HERC2	3	3	3	0.6	0.6	0.6	527.22	0.00047962	2.1844	604	0.751883697913915	1.51047765984882	1.11019450178158+4.53236014182719i	-0.121700414462325+4.53236014182719i	sp|O95714|HERC2_HUMAN E3 ubiquitin-protein ligase HERC2 OS=Homo sapiens OX=9606 GN=HERC2 PE=1 SV=2	326920	121800	205110	377460	98068	279400	248770	78754	170010	96268	50163	46105	226	301490000	123020000	178470000	73883000	27528000	46355000	85307000	22163000	63143000	56221000	17798000	38422000	86081000	55535000	30546000
O95716	O95716	Ras-related protein Rab-3D	RAB3D	4	3	3	18.3	14.6	14.6	24.267	0	7.2797	605	NaN	0.472835404485308	-0.662044687253847+4.53236014182719i	0.248466663631047+4.53236014182719i	sp|O95716|RAB3D_HUMAN Ras-related protein Rab-3D OS=Homo sapiens OX=9606 GN=RAB3D PE=1 SV=1	566090	566090	0	922110	386170	535940	854630	523670	330950	902670	412570	490110	14	76474000	57476000	18998000	7925300	7925300	0	43946000	36443000	7503200	11965000	7331400	4633400	12637000	5775900	6861500
O95721	O95721	Synaptosomal-associated protein 29	SNAP29	8	8	8	42.2	42.2	42.2	28.97	0	14.935	606	0.354512646113598	-0.35552561797542	-0.145703848540855+4.53236014182719i	-0.0796145970262781+4.53236014182719i	sp|O95721|SNP29_HUMAN Synaptosomal-associated protein 29 OS=Homo sapiens OX=9606 GN=SNAP29 PE=1 SV=1	8582400	3766600	4815800	15048000	8446300	6601500	5724100	3006400	2717600	11619000	5969500	5649000	13	730220000	374680000	355540000	166310000	75331000	90982000	293370000	159850000	133520000	85205000	45489000	39716000	185330000	94008000	91326000
O95747;Q9UEW8	O95747	Serine/threonine-protein kinase OSR1	OXSR1	12	12	12	28.7	28.7	28.7	58.022	0	65.167	607	-0.770653062910856	-0.378541561984456	0.295820512854133+4.53236014182719i	0.518839443278562+4.53236014182719i	sp|O95747|OXSR1_HUMAN Serine/threonine-protein kinase OSR1 OS=Homo sapiens OX=9606 GN=OXSR1 PE=1 SV=1	13969000	8807100	5162300	13641000	7710200	5930800	9432700	4234500	5198200	12199000	5014300	7184500	25	1568800000	822700000	746150000	445670000	278780000	166890000	421850000	239430000	182420000	296120000	143690000	152430000	405210000	160800000	244410000
O95749	O95749	Geranylgeranyl pyrophosphate synthase	GGPS1	3	3	3	9	9	9	34.87	0.00024814	2.6574	608	-0.212366189195978	NaN	NaN	0.619633979763315+4.53236014182719i	sp|O95749|GGPPS_HUMAN Geranylgeranyl pyrophosphate synthase OS=Homo sapiens OX=9606 GN=GGPS1 PE=1 SV=1	1702200	913650	788590	933080	0	933080	541140	0	541140	1787100	704530	1082500	18	117490000	29127000	88358000	37752000	16446000	21307000	26599000	0	26599000	9740600	0	9740600	43394000	12682000	30712000
O95757	O95757	Heat shock 70 kDa protein 4L	HSPA4L	22	18	18	35.8	29.7	29.7	94.511	0	156.55	609	0.280405931093264	0.229407255101869	-0.191947501576383+4.53236014182719i	-0.048557953652855+4.53236014182719i	sp|O95757|HS74L_HUMAN Heat shock 70 kDa protein 4L OS=Homo sapiens OX=9606 GN=HSPA4L PE=1 SV=3	10152000	4584300	5567800	10257000	4721700	5535500	8475600	4519300	3956300	9181500	4668000	4513500	52	3177900000	1556900000	1621000000	712590000	318190000	394400000	860170000	420220000	439940000	656320000	350180000	306140000	948810000	468300000	480510000
O95758	O95758	Polypyrimidine tract-binding protein 3	PTBP3	9	6	6	24.6	20.1	20.1	59.689	0	33.118	610	-1.99803871757884	-1.95930199394975	0.844963303472617+4.53236014182719i	0.488423057165525+4.53236014182719i	sp|O95758|PTBP3_HUMAN Polypyrimidine tract-binding protein 3 OS=Homo sapiens OX=9606 GN=PTBP3 PE=1 SV=2	2095500	1676000	419570	2158300	1716800	441480	2581000	923050	1658000	4573700	1903400	2670300	17	599670000	324280000	275390000	188280000	114400000	73883000	219720000	118010000	101710000	100660000	53974000	46690000	91008000	37908000	53101000
O95777	O95777	U6 snRNA-associated Sm-like protein LSm8	LSM8	5	5	5	54.2	54.2	54.2	10.403	0	27.551	611	-0.114950656962676	-0.106341845316436	-0.0727625526814773+4.53236014182719i	-0.243688453125434+4.53236014182719i	sp|O95777|LSM8_HUMAN U6 snRNA-associated Sm-like protein LSm8 OS=Homo sapiens OX=9606 GN=LSM8 PE=1 SV=3	64544000	33557000	30987000	78016000	40445000	37571000	46883000	24032000	22850000	86819000	47067000	39752000	7	2732400000	1389000000	1343400000	732360000	367440000	364920000	705520000	354340000	351180000	497370000	249100000	248260000	797170000	418160000	379000000
O95782	O95782	AP-2 complex subunit alpha-1	AP2A1	33	33	28	40.2	40.2	36	107.54	0	196.01	612	0.0508786155302576	0.067950328770492	0.130155458168058+4.53236014182719i	-0.116344359620635+4.53236014182719i	sp|O95782|AP2A1_HUMAN AP-2 complex subunit alpha-1 OS=Homo sapiens OX=9606 GN=AP2A1 PE=1 SV=3	28472000	13985000	14487000	25695000	12545000	13150000	20527000	9800700	10726000	27197000	14146000	13050000	53	7507300000	3656300000	3851000000	2098400000	1038400000	1060000000	1752900000	840560000	912330000	1523200000	716270000	806950000	1986100000	992620000	993440000
O95786	O95786	Probable ATP-dependent RNA helicase DDX58	DDX58	27	27	27	29.9	29.9	29.9	106.6	0	128.72	613	0.314612090456805	-0.56613132438725	-0.197517447647556+4.53236014182719i	0.147676579842444+4.53236014182719i	sp|O95786|DDX58_HUMAN Probable ATP-dependent RNA helicase DDX58 OS=Homo sapiens OX=9606 GN=DDX58 PE=1 SV=2	32557000	14511000	18047000	34941000	20855000	14086000	25224000	13474000	11750000	27945000	13258000	14687000	51	8503800000	4229200000	4274500000	2226400000	950700000	1275600000	2119800000	1205400000	914420000	1783500000	962210000	821330000	2007900000	943450000	1064400000
O95816	O95816	BAG family molecular chaperone regulator 2	BAG2	11	11	11	52.6	52.6	52.6	23.772	0	180.26	615	0.171769546476702	0.189544600113739	0.00536961678880937+4.53236014182719i	0.0857195906433775+4.53236014182719i	sp|O95816|BAG2_HUMAN BAG family molecular chaperone regulator 2 OS=Homo sapiens OX=9606 GN=BAG2 PE=1 SV=1	156610000	73648000	82960000	150050000	70105000	79948000	145090000	72408000	72678000	172390000	83637000	88757000	14	10528000000	5059600000	5468600000	2685800000	1249300000	1436500000	2502100000	1167700000	1334400000	2470900000	1248200000	1222700000	2869400000	1394400000	1475000000
O95817	O95817	BAG family molecular chaperone regulator 3	BAG3	11	11	11	27.3	27.3	27.3	61.594	0	90.666	616	1.06269751406215	-0.0680836230379772	-0.490765789666819+4.53236014182719i	0.146272969076214+4.53236014182719i	sp|O95817|BAG3_HUMAN BAG family molecular chaperone regulator 3 OS=Homo sapiens OX=9606 GN=BAG3 PE=1 SV=3	6074600	1966600	4107900	12106000	6195800	5910200	9712400	5674300	4038100	8763800	4160000	4603900	34	2943200000	1423000000	1520200000	589510000	249010000	340500000	923080000	472510000	450570000	676750000	357350000	319410000	753840000	344140000	409700000
O95819;Q8N4C8;Q9UKE5	O95819;Q8N4C8;Q9UKE5	Mitogen-activated protein kinase kinase kinase kinase 4;Misshapen-like kinase 1;TRAF2 and NCK-interacting protein kinase	MAP4K4;MINK1;TNIK	14	14	14	14.4	14.4	14.4	142.1	0	51.623	617	0.306687127657084	0.361928776243384	-0.184891265064119+4.53236014182719i	0.0443485632051463+4.53236014182719i	sp|O95819|M4K4_HUMAN Mitogen-activated protein kinase kinase kinase kinase 4 OS=Homo sapiens OX=9606 GN=MAP4K4 PE=1 SV=2;sp|Q8N4C8|MINK1_HUMAN Misshapen-like kinase 1 OS=Homo sapiens OX=9606 GN=MINK1 PE=1 SV=2;sp|Q9UKE5|TNIK_HUMAN TRAF2 and NCK-interacting	3461100	1547300	1913800	3942000	1725100	2217000	3592700	1911300	1681400	4678300	2303200	2375100	56	1526200000	733080000	793160000	373020000	187690000	185330000	357590000	140810000	216780000	322410000	164890000	157520000	417570000	211960000	205600000
O95825	O95825	Quinone oxidoreductase-like protein 1	CRYZL1	3	3	3	12.6	12.6	12.6	38.696	0	4.539	618	NaN	NaN	1.08887684971009+4.53236014182719i	0.603754714158511+4.53236014182719i	sp|O95825|QORL1_HUMAN Quinone oxidoreductase-like protein 1 OS=Homo sapiens OX=9606 GN=CRYZL1 PE=1 SV=2	1474000	0	1474000	1138300	0	1138300	1200600	383920	816630	2338900	928230	1410600	19	171280000	39451000	131820000	62559000	14520000	48039000	21629000	0	21629000	22810000	7294600	15516000	64277000	17636000	46641000
O95831	O95831	Apoptosis-inducing factor 1, mitochondrial	AIFM1	19	19	19	40.3	40.3	40.3	66.9	0	242.16	619	0.0898572966437818	0.0601258890366124	0.126133633146994+4.53236014182719i	0.0000267173169795761+4.53236014182719i	sp|O95831|AIFM1_HUMAN Apoptosis-inducing factor 1, mitochondrial OS=Homo sapiens OX=9606 GN=AIFM1 PE=1 SV=1	141010000	68311000	72701000	110530000	54116000	56419000	96756000	46265000	50492000	108000000	53998000	53999000	31	19581000000	9534800000	10046000000	5715100000	2780200000	2935000000	4312600000	2076100000	2236500000	3863200000	1861600000	2001600000	4274500000	2131000000	2143500000
O95834	O95834	Echinoderm microtubule-associated protein-like 2	EML2	15	15	15	29	29	29	70.678	0	80.534	621	0.172526687515425	0.121149026179649	-0.737377599787461+4.53236014182719i	0.0216269132741746+4.53236014182719i	sp|O95834|EMAL2_HUMAN Echinoderm microtubule-associated protein-like 2 OS=Homo sapiens OX=9606 GN=EML2 PE=1 SV=1	22521000	10588000	11933000	17020000	8152900	8867100	14754000	9222300	5531800	19799000	9825500	9973900	29	3844200000	1904500000	1939700000	1088200000	497840000	590390000	874400000	416520000	457880000	765960000	430430000	335530000	1049800000	525490000	524270000
O95861	O95861	3(2),5-bisphosphate nucleotidase 1	BPNT1	8	8	8	34.1	34.1	34.1	33.392	0	40.95	622	-0.169783277332051	-1.49211575025464	-1.07804286634372+4.53236014182719i	-1.01390779017663+4.53236014182719i	sp|O95861|BPNT1_HUMAN 3(2),5-bisphosphate nucleotidase 1 OS=Homo sapiens OX=9606 GN=BPNT1 PE=1 SV=1	11777000	6234700	5542500	10192000	7518900	2672900	19903000	13506000	6397400	9070500	6066400	3004100	20	1497800000	891230000	606550000	306470000	137990000	168480000	346660000	231630000	115030000	542480000	346060000	196420000	302170000	175550000	126620000
O95865	O95865	N(G),N(G)-dimethylarginine dimethylaminohydrolase 2	DDAH2	6	5	5	33	30.2	30.2	29.644	0	29.917	623	-1.04450012288041	-0.439019411686363	-1.82807359985+4.53236014182719i	-1.37986952649284+4.53236014182719i	sp|O95865|DDAH2_HUMAN N(G),N(G)-dimethylarginine dimethylaminohydrolase 2 OS=Homo sapiens OX=9606 GN=DDAH2 PE=1 SV=1	4673300	3147400	1525900	5358000	3083500	2274500	4031400	3145500	885900	4149300	2997500	1151800	17	491910000	296760000	195150000	156920000	92939000	63982000	114690000	52420000	62273000	130210000	90584000	39628000	90079000	60816000	29264000
O95870	O95870	Abhydrolase domain-containing protein 16A	ABHD16A	6	6	6	15.9	15.9	15.9	63.243	0	41.978	624	-0.336156831080187	-0.305002327611624	-0.0786599436432437+4.53236014182719i	0.124664152597923+4.53236014182719i	sp|O95870|ABHGA_HUMAN Phosphatidylserine lipase ABHD16A OS=Homo sapiens OX=9606 GN=ABHD16A PE=1 SV=3	2237000	1248200	988760	2702400	1493500	1208900	2825200	1451100	1374100	3161300	1512400	1648900	28	538370000	280530000	257840000	101360000	57282000	44079000	116140000	61072000	55066000	132760000	75623000	57138000	188110000	86551000	101560000
O95881	O95881	Thioredoxin domain-containing protein 12	TXNDC12	6	6	6	39	39	39	19.206	0	94.438	625	0.505554420553366	0.277373261747078	-0.553492962898735+4.53236014182719i	0.206328988297319+4.53236014182719i	sp|O95881|TXD12_HUMAN Thioredoxin domain-containing protein 12 OS=Homo sapiens OX=9606 GN=TXNDC12 PE=1 SV=1	81538000	33698000	47840000	55105000	24912000	30193000	64235000	38204000	26031000	62883000	29197000	33686000	10	4957500000	2323100000	2634300000	1539300000	633920000	905340000	897490000	391920000	505560000	1034100000	570350000	463760000	1089900000	530190000	559670000
O95905	O95905	Protein SGT1	ECD	3	3	3	6.4	6.4	6.4	72.757	0	7.5503	626	-0.25507749644983	-0.519926764179328	NaN	NaN	sp|O95905|ECD_HUMAN Protein ecdysoneless homolog OS=Homo sapiens OX=9606 GN=ECD PE=1 SV=1	685920	373200	312720	327990	193230	134760	265620	265620	0	640240	0	640240	27	62448000	28051000	34397000	18520000	10076000	8443600	8855700	5217200	3638500	7171700	7171700	0	27901000	5586000	22315000
O95983	O95983	Methyl-CpG-binding domain protein 3	MBD3	3	3	3	9.6	9.6	9.6	32.844	0.0023105	1.817	627	NaN	-0.722522357884406	-0.83430334066335+4.53236014182719i	-0.589100746773712+4.53236014182719i	sp|O95983|MBD3_HUMAN Methyl-CpG-binding domain protein 3 OS=Homo sapiens OX=9606 GN=MBD3 PE=1 SV=1	611930	0	611930	4730100	2945200	1784900	4219400	2703200	1516100	5579600	3351600	2228000	15	245500000	144250000	101250000	9178900	0	9178900	80085000	44178000	35906000	63290000	40549000	22742000	92945000	59525000	33420000
O95989	O95989	Diphosphoinositol polyphosphate phosphohydrolase 1	NUDT3	3	3	3	25.6	25.6	25.6	19.471	0	9.5117	629	-0.242809927502215	0.205807755188406	0.114756196539876+4.53236014182719i	0.428260895160789+4.53236014182719i	sp|O95989|NUDT3_HUMAN Diphosphoinositol polyphosphate phosphohydrolase 1 OS=Homo sapiens OX=9606 GN=NUDT3 PE=1 SV=1	5617400	3044500	2572900	7054100	3275900	3778200	6316900	3032900	3284000	7737700	3298800	4438900	9	240540000	113870000	126670000	50557000	27400000	23156000	63487000	29483000	34004000	56852000	27296000	29556000	69640000	29690000	39950000
O95994;Q8TD06	O95994	Anterior gradient protein 2 homolog	AGR2	3	3	3	22.3	22.3	22.3	19.979	0	45.125	630	-0.163682661982316	0.0125866928157979	-0.334368968040592+4.53236014182719i	1.04951426110802+4.53236014182719i	sp|O95994|AGR2_HUMAN Anterior gradient protein 2 homolog OS=Homo sapiens OX=9606 GN=AGR2 PE=1 SV=1	30882000	16316000	14566000	15864000	7897200	7966400	18195000	10147000	8047900	17575000	5725100	11850000	8	1009400000	519600000	489760000	359010000	193030000	165980000	201120000	99982000	101140000	238860000	137120000	101740000	210370000	89468000	120900000
O95999	O95999	B-cell lymphoma/leukemia 10	BCL10	6	6	6	26.6	26.6	26.6	26.251	0	12.072	631	0.776189482028897	0.0368312614270049	-0.448027252227996+4.53236014182719i	0.207491445922948+4.53236014182719i	sp|O95999|BCL10_HUMAN B-cell lymphoma/leukemia 10 OS=Homo sapiens OX=9606 GN=BCL10 PE=1 SV=1	6281300	2315600	3965700	6244200	3082200	3161900	1860300	1073400	786850	7027700	3261600	3766100	10	214130000	97329000	116810000	62813000	23156000	39657000	62442000	30822000	31619000	18603000	10734000	7868500	70277000	32616000	37661000
O96000	O96000	NADH dehydrogenase [ubiquinone] 1 beta subcomplex subunit 10	NDUFB10	6	6	6	39.5	39.5	39.5	20.776	0	34.298	632	-0.0441438218035392	0.654815156451491	-0.369214161406573+4.53236014182719i	-0.653571481763778+4.53236014182719i	sp|O96000|NDUBA_HUMAN NADH dehydrogenase [ubiquinone] 1 beta subcomplex subunit 10 OS=Homo sapiens OX=9606 GN=NDUFB10 PE=1 SV=3	46477000	23594000	22883000	47794000	18565000	29229000	27139000	15297000	11843000	36329000	22210000	14119000	11	2629200000	1310300000	1318800000	737810000	370170000	367640000	725230000	290810000	434420000	505920000	272490000	233420000	660200000	376850000	283340000
O96005	O96005	Cleft lip and palate transmembrane protein 1	CLPTM1	16	16	16	32.9	32.9	32.9	76.096	0	69.691	633	0.769754544882473	0.639341612775464	0.285420705590648+4.53236014182719i	0.752203871483543+4.53236014182719i	sp|O96005|CLPT1_HUMAN Cleft lip and palate transmembrane protein 1 OS=Homo sapiens OX=9606 GN=CLPTM1 PE=1 SV=1	11581000	4281400	7299700	14329000	5602400	8726400	10655000	4802400	5853000	12711000	4735200	7975800	27	2013600000	876390000	1137200000	483970000	194870000	289100000	557830000	234400000	323420000	457780000	233070000	224710000	514030000	214060000	299970000
O96006	O96006	Zinc finger BED domain-containing protein 1	ZBED1	12	12	12	21.3	21.3	21.3	78.155	0	34.207	634	-0.0845035899465432	-0.0643611732065323	-0.46192846816152+4.53236014182719i	-0.239423747957214+4.53236014182719i	sp|O96006|ZBED1_HUMAN Zinc finger BED domain-containing protein 1 OS=Homo sapiens OX=9606 GN=ZBED1 PE=1 SV=1	19950000	10267000	9682900	13895000	7102700	6792800	15235000	8826400	6408100	23687000	12824000	10863000	30	2602000000	1408400000	1193600000	698620000	353690000	344940000	503380000	246970000	256410000	538040000	326230000	211810000	862000000	481530000	380480000
O96008	O96008	Mitochondrial import receptor subunit TOM40 homolog	TOMM40	8	8	8	26	26	26	37.893	0	278.54	636	-0.00181654097085432	0.0743082147031953	-0.169429867452565+4.53236014182719i	0.0177814723852669+4.53236014182719i	sp|O96008|TOM40_HUMAN Mitochondrial import receptor subunit TOM40 homolog OS=Homo sapiens OX=9606 GN=TOMM40 PE=1 SV=1	179490000	89801000	89688000	103000000	50174000	52826000	105950000	56080000	49866000	122520000	60880000	61635000	10	6524900000	3259800000	3265100000	2234000000	1101900000	1132100000	1346300000	658520000	687820000	1421300000	735210000	686040000	1515400000	759060000	756330000
O96011	O96011	Peroxisomal membrane protein 11B	PEX11B	2	2	2	8.5	8.5	8.5	28.431	0.0047064	1.5065	637	0.0288428993819505	0.844419228979237	0.0582507627183848+4.53236014182719i	NaN	sp|O96011|PX11B_HUMAN Peroxisomal membrane protein 11B OS=Homo sapiens OX=9606 GN=PEX11B PE=1 SV=1	21710000	10746000	10963000	124530000	44547000	79986000	160170000	78466000	81699000	1459800	1459800	0	14	6067900000	2692300000	3375600000	303930000	150450000	153490000	1743500000	623660000	1119800000	2242300000	1098500000	1143800000	1778200000	819680000	958520000
O96017;Q9C098	O96017	Serine/threonine-protein kinase Chk2	CHEK2	5	5	5	15.3	15.3	15.3	60.914	0	42.376	639	0.376319729247079	-0.0816095773696364	-0.220723818116262+4.53236014182719i	-0.261022889538628+4.53236014182719i	sp|O96017|CHK2_HUMAN Serine/threonine-protein kinase Chk2 OS=Homo sapiens OX=9606 GN=CHEK2 PE=1 SV=1	5204800	2264900	2939900	1347100	692580	654490	4281700	2304300	1977400	4286300	2336500	1949800	25	715150000	366620000	348530000	288030000	138190000	149840000	60875000	28077000	32798000	172990000	96082000	76908000	193260000	104270000	88986000
O96019;O94805	O96019	Actin-like protein 6A	ACTL6A	12	12	12	37.8	37.8	37.8	47.46	0	180.38	640	0.0596794953981587	-0.282954379393327	-0.546847077038029+4.53236014182719i	-0.133015896174085+4.53236014182719i	sp|O96019|ACL6A_HUMAN Actin-like protein 6A OS=Homo sapiens OX=9606 GN=ACTL6A PE=1 SV=1	61024000	29881000	31143000	25749000	14133000	11616000	36463000	21646000	14817000	54312000	28407000	25905000	20	5173700000	2622600000	2551100000	1662800000	810490000	852330000	876150000	423300000	452850000	1105400000	611300000	494130000	1529300000	777530000	751750000
P00338	P00338	L-lactate dehydrogenase A chain	LDHA	20	20	19	69	69	65.4	36.688	0	323.31	643	0.22160442422553	0.292126203648328	0.212606684110956+4.53236014182719i	0.405301194497882+4.53236014182719i	sp|P00338|LDHA_HUMAN L-lactate dehydrogenase A chain OS=Homo sapiens OX=9606 GN=LDHA PE=1 SV=2	4023400000	1857500000	2165900000	3137900000	1410600000	1727200000	2887800000	1337700000	1550100000	3213900000	1382700000	1831200000	18	316870000000	143780000000	173090000000	91840000000	42626000000	49214000000	74362000000	33152000000	41211000000	69065000000	32188000000	36877000000	76045000000	33078000000	42967000000
P00367;P49448	P00367;P49448	Glutamate dehydrogenase 1, mitochondrial;Glutamate dehydrogenase 2, mitochondrial	GLUD1;GLUD2	19	19	19	37.8	37.8	37.8	61.397	0	203.04	644	0.185836967038616	0.665381492814941	-0.0455228277240144+4.53236014182719i	-0.234704792758738+4.53236014182719i	sp|P00367|DHE3_HUMAN Glutamate dehydrogenase 1, mitochondrial OS=Homo sapiens OX=9606 GN=GLUD1 PE=1 SV=2;sp|P49448|DHE4_HUMAN Glutamate dehydrogenase 2, mitochondrial OS=Homo sapiens OX=9606 GN=GLUD2 PE=1 SV=2	54993000	25728000	29265000	48389000	18712000	29677000	40126000	20379000	19746000	39981000	21613000	18368000	33	7704800000	3624500000	4080300000	2296000000	1124700000	1171300000	2109100000	761000000	1348100000	1568000000	812270000	755720000	1719000000	920560000	798430000
P00374;Q86XF0	P00374	Dihydrofolate reductase	DHFR	8	8	8	46	46	46	21.452	0	16.087	645	-0.183568138151128	-0.184406186884697	0.0555684676576826+4.53236014182719i	-0.179993663303652+4.53236014182719i	sp|P00374|DYR_HUMAN Dihydrofolate reductase OS=Homo sapiens OX=9606 GN=DHFR PE=1 SV=2	36563000	19443000	17120000	26823000	14268000	12556000	21188000	10390000	10798000	26597000	14127000	12470000	13	2157800000	1114300000	1043400000	650330000	342400000	307930000	515550000	261870000	253680000	439640000	232870000	206770000	552230000	277200000	275030000
P00387	P00387	NADH-cytochrome b5 reductase 3;NADH-cytochrome b5 reductase 3 membrane-bound form;NADH-cytochrome b5 reductase 3 soluble form	CYB5R3	11	11	11	50.8	50.8	50.8	34.234	0	323.31	646	0.0735386190417918	0.07500935559737	-0.144393962253488+4.53236014182719i	0.042341869306335+4.53236014182719i	sp|P00387|NB5R3_HUMAN NADH-cytochrome b5 reductase 3 OS=Homo sapiens OX=9606 GN=CYB5R3 PE=1 SV=3	147760000	71996000	75761000	120510000	58687000	61819000	107060000	56205000	50852000	120420000	59327000	61094000	14	13363000000	6516600000	6845900000	4149900000	2010600000	2139200000	2979600000	1448900000	1530700000	2826400000	1443400000	1382900000	3386200000	1603500000	1782700000
P00390	P00390	Glutathione reductase, mitochondrial	GSR	12	12	12	36.8	36.8	36.8	56.256	0	182.86	647	0.00378485027187612	0.187134350211408	0.234121649223422+4.53236014182719i	0.066757373294113+4.53236014182719i	sp|P00390|GSHR_HUMAN Glutathione reductase, mitochondrial OS=Homo sapiens OX=9606 GN=GSR PE=1 SV=2	25920000	12943000	12977000	23068000	10787000	12281000	19647000	9028300	10619000	22954000	11212000	11743000	23	7389000000	3587600000	3801400000	2044200000	998070000	1046200000	1627400000	796890000	830500000	1856300000	915670000	940650000	1861000000	876970000	984030000
P00395	P00395	Cytochrome c oxidase subunit 1	MT-CO1	2	2	2	4.9	4.9	4.9	57.041	0	186.33	648	-0.264421125059692	0.631840531208691	-0.420031500832654+4.53236014182719i	-0.247992142856493+4.53236014182719i	sp|P00395|COX1_HUMAN Cytochrome c oxidase subunit 1 OS=Homo sapiens OX=9606 GN=MT-CO1 PE=1 SV=1	10796000	5891300	4904700	9211900	3613200	5598800	12406000	7099600	5306300	13364000	7255000	6109200	5	455520000	213280000	242240000	53980000	29457000	24523000	46060000	18066000	27994000	62030000	35498000	26531000	66821000	36275000	30546000
P00403	P00403	Cytochrome c oxidase subunit 2	MT-CO2	6	6	6	30.8	30.8	30.8	25.565	0	42.736	649	0.0641556462161786	0.112115434206349	0.0200269570286303+4.53236014182719i	-0.294413685356397+4.53236014182719i	sp|P00403|COX2_HUMAN Cytochrome c oxidase subunit 2 OS=Homo sapiens OX=9606 GN=MT-CO2 PE=1 SV=1	506950000	247840000	259110000	332160000	159630000	172530000	315530000	156670000	158860000	396230000	218260000	177970000	8	12644000000	6400500000	6243800000	4094500000	2008100000	2086400000	2677800000	1289200000	1388600000	2543900000	1273000000	1270900000	3328100000	1830200000	1497900000
P00414	P00414	Cytochrome c oxidase subunit 3	MT-CO3	2	2	2	8.8	8.8	8.8	29.95	0	3.6892	650	1.44382001112088	-1.19042715885143	0.663252639613067+4.53236014182719i	-0.413921639496331+4.53236014182719i	sp|P00414|COX3_HUMAN Cytochrome c oxidase subunit 3 OS=Homo sapiens OX=9606 GN=MT-CO3 PE=1 SV=2	11505000	3092300	8412300	29112000	20242000	8869500	16095000	6229600	9865500	30166000	17232000	12934000	3	647320000	340980000	306340000	96833000	34226000	62608000	214410000	149040000	65371000	117810000	41286000	76527000	218260000	116430000	101830000
P00441	P00441	Superoxide dismutase [Cu-Zn]	SOD1	6	6	6	48.1	48.1	48.1	15.936	0	180.66	651	0.0944818748050166	-0.0100412498452503	-0.0204774356007711+4.53236014182719i	0.11954785484529+4.53236014182719i	sp|P00441|SODC_HUMAN Superoxide dismutase [Cu-Zn] OS=Homo sapiens OX=9606 GN=SOD1 PE=1 SV=2	611000000	295500000	315500000	534480000	268170000	266310000	429770000	216410000	213360000	435660000	208810000	226850000	8	21891000000	10565000000	11326000000	6643400000	3315500000	3327900000	5412200000	2713100000	2699100000	4833600000	2283800000	2549800000	5002000000	2253100000	2749000000
P00491	P00491	Purine nucleoside phosphorylase	PNP	16	16	16	70.2	70.2	70.2	32.118	0	321.89	652	-0.0466710051152863	0.321947576155343	0.0634718596453478+4.53236014182719i	-0.00150056533403937+4.53236014182719i	sp|P00491|PNPH_HUMAN Purine nucleoside phosphorylase OS=Homo sapiens OX=9606 GN=PNP PE=1 SV=2	147900000	75144000	72752000	133300000	59244000	74056000	120810000	59074000	61731000	117290000	58678000	58617000	18	21295000000	10596000000	10699000000	5916100000	3046500000	2869600000	5352300000	2352300000	3000000000	4540600000	2288600000	2252000000	5255600000	2794600000	2461100000
P00492	P00492	Hypoxanthine-guanine phosphoribosyltransferase	HPRT1	10	10	10	56.9	56.9	56.9	24.579	0	52.723	653	0.156453218110436	0.152626153286688	-0.197521079363391+4.53236014182719i	-0.118506995822122+4.53236014182719i	sp|P00492|HPRT_HUMAN Hypoxanthine-guanine phosphoribosyltransferase OS=Homo sapiens OX=9606 GN=HPRT1 PE=1 SV=2	106780000	50496000	56280000	105590000	50004000	55584000	101770000	54364000	47408000	105390000	54857000	50531000	13	7712000000	3779500000	3932500000	1955700000	931500000	1024200000	1873100000	874460000	998630000	1889200000	964050000	925110000	1994000000	1009500000	984520000
P00505	P00505	Aspartate aminotransferase, mitochondrial	GOT2	20	20	20	45.1	45.1	45.1	47.517	0	303.56	654	0.317625236950628	0.325472409846445	0.0417215035260018+4.53236014182719i	-0.0221338308615588+4.53236014182719i	sp|P00505|AATM_HUMAN Aspartate aminotransferase, mitochondrial OS=Homo sapiens OX=9606 GN=GOT2 PE=1 SV=3	248910000	110810000	138100000	193270000	85781000	107490000	194140000	95667000	98474000	229440000	115600000	113840000	26	25920000000	12224000000	13696000000	7416500000	3283900000	4132600000	5727500000	2593900000	3133600000	5794800000	2856800000	2938000000	6929700000	3467200000	3462500000
P00533;P04626;Q15303	P00533	Epidermal growth factor receptor	EGFR	13	13	13	13.3	13.3	13.3	134.28	0	49.744	655	-0.611204991059974	0.0304942182573322	0.114121609170594+4.53236014182719i	0.843272807335027+4.53236014182719i	sp|P00533|EGFR_HUMAN Epidermal growth factor receptor OS=Homo sapiens OX=9606 GN=EGFR PE=1 SV=2	4300600	2599100	1701500	4031100	1994200	2036800	3172100	1523400	1648800	3912600	1400300	2512300	60	1780200000	897200000	882960000	531870000	295900000	235970000	425770000	225340000	200440000	385460000	196480000	188980000	437060000	179490000	257570000
P00558	P00558	Phosphoglycerate kinase 1	PGK1	31	31	27	82.5	82.5	70.7	44.614	0	323.31	656	0.209186639484078	0.148765814349523	0.114697586617575+4.53236014182719i	0.0641728229259286+4.53236014182719i	sp|P00558|PGK1_HUMAN Phosphoglycerate kinase 1 OS=Homo sapiens OX=9606 GN=PGK1 PE=1 SV=3	2521700000	1169600000	1352100000	2060200000	977070000	1083200000	1972100000	946850000	1025200000	1963000000	959650000	1003300000	27	347790000000	164740000000	183050000000	99161000000	46030000000	53132000000	83335000000	38829000000	44506000000	82338000000	39249000000	43089000000	80977000000	39585000000	41392000000
P00568;Q9Y6K8	P00568	Adenylate kinase isoenzyme 1	AK1	12	12	12	67.5	67.5	67.5	21.635	0	100.77	657	-0.149107103515652	-0.111675304430997	0.783263205347977+4.53236014182719i	0.352143490970563+4.53236014182719i	sp|P00568|KAD1_HUMAN Adenylate kinase isoenzyme 1 OS=Homo sapiens OX=9606 GN=AK1 PE=1 SV=3	123360000	64863000	58494000	95956000	49834000	46122000	64714000	23783000	40931000	99966000	43913000	56053000	11	6616600000	3163900000	3452700000	1841400000	984570000	856840000	1634900000	827720000	807210000	1216800000	485080000	731700000	1568800000	695190000	873580000
P00751	P00751	Complement factor B;Complement factor B Ba fragment;Complement factor B Bb fragment	CFB	11	11	11	17	17	17	85.532	0	22.37	658	0.0525463338480515	-0.219569443303803	1.27637033730519+4.53236014182719i	1.04857913426108+4.53236014182719i	sp|P00751|CFAB_HUMAN Complement factor B OS=Homo sapiens OX=9606 GN=CFB PE=1 SV=2	4256100	2089300	2166800	4792600	2578300	2214300	4053700	1184500	2869200	5604600	1826500	3778100	36	1753300000	818520000	934740000	570520000	291870000	278650000	373040000	186500000	186540000	415230000	163790000	251430000	394470000	176350000	218120000
P00813	P00813	Adenosine deaminase	ADA	6	6	6	18.7	18.7	18.7	40.764	0	9.5735	659	1.22164777139225	1.08570944479675	1.85607131771573+4.53236014182719i	1.00478533621695+4.53236014182719i	sp|P00813|ADA_HUMAN Adenosine deaminase OS=Homo sapiens OX=9606 GN=ADA PE=1 SV=3	5350400	1605700	3744700	3010700	964230	2046500	2612300	565410	2046900	1574600	523710	1050900	23	462230000	172640000	289600000	163660000	58794000	104860000	115520000	44832000	70684000	99098000	35281000	63816000	83964000	33728000	50236000
P00846	P00846	ATP synthase subunit a	MT-ATP6	1	1	1	4.4	4.4	4.4	24.817	0	4.6942	660	-0.273297854431538	-0.00989204473943478	0.0351030810020462+4.53236014182719i	-0.175720064449911+4.53236014182719i	sp|P00846|ATP6_HUMAN ATP synthase subunit a OS=Homo sapiens OX=9606 GN=MT-ATP6 PE=1 SV=1	134100000	73383000	60719000	104130000	52245000	51888000	136540000	67438000	69099000	144380000	76582000	67800000	2	1038300000	539300000	499010000	268200000	146770000	121440000	208270000	104490000	103780000	273070000	134880000	138200000	288760000	153160000	135600000
P00966	P00966	Argininosuccinate synthase	ASS1	23	23	23	56.1	56.1	56.1	46.53	0	323.31	661	0.193204231634693	0.0471296092461795	0.236827618197765+4.53236014182719i	0.255856878466267+4.53236014182719i	sp|P00966|ASSY_HUMAN Argininosuccinate synthase OS=Homo sapiens OX=9606 GN=ASS1 PE=1 SV=2	1230200000	573970000	656220000	1031700000	507420000	524270000	931810000	427750000	504060000	1056600000	481590000	575040000	21	133970000000	63754000000	70219000000	37614000000	18146000000	19468000000	32241000000	16212000000	16029000000	30862000000	14304000000	16558000000	32786000000	14866000000	17920000000
P01024;CON__Q2UVX4	P01024	Complement C3;Complement C3 beta chain;C3-beta-c;Complement C3 alpha chain;C3a anaphylatoxin;Acylation stimulating protein;Complement C3b alpha chain;Complement C3c alpha chain fragment 1;Complement C3dg fragment;Complement C3g fragment;Complement C3d fragment;Complement C3f fragment;Complement C3c alpha chain fragment 2	C3	16	16	16	12.9	12.9	12.9	187.15	0	31.436	662	0.0309399118730015	0.746244959091752	0.706699691485343+4.53236014182719i	2.29732093390989+4.53236014182719i	sp|P01024|CO3_HUMAN Complement C3 OS=Homo sapiens OX=9606 GN=C3 PE=1 SV=2	2853800	1411600	1442200	478830	178840	299990	977770	371480	606280	509290	86094	423190	97	798150000	388280000	409880000	438930000	244680000	194250000	100580000	44473000	56111000	122400000	49710000	72692000	101150000	31359000	69793000
P01111;P01112	P01111;P01112	GTPase NRas;GTPase HRas;GTPase HRas, N-terminally processed	NRAS;HRAS	6	6	3	42.9	42.9	16.9	21.229	0	46.566	666	-0.711596919212697	-0.632829909188446	-0.61441721361428+4.53236014182719i	-0.801414301893048+4.53236014182719i	sp|P01111|RASN_HUMAN GTPase NRas OS=Homo sapiens OX=9606 GN=NRAS PE=1 SV=1;sp|P01112|RASH_HUMAN GTPase HRas OS=Homo sapiens OX=9606 GN=HRAS PE=1 SV=1	54385000	33766000	20619000	39088000	23763000	15325000	46096000	27883000	18213000	40525000	25750000	14775000	10	2075500000	1244800000	830700000	608330000	365160000	243170000	443930000	266120000	177810000	526450000	310700000	215750000	496770000	302810000	193960000
P01116	P01116	GTPase KRas;GTPase KRas, N-terminally processed	KRAS	4	1	1	32.8	6.9	6.9	21.656	0	6.202	667	0.0966751090742314	0.224247566781916	-0.0739899124769117+4.53236014182719i	-0.150667529600912+4.53236014182719i	sp|P01116|RASK_HUMAN GTPase KRas OS=Homo sapiens OX=9606 GN=KRAS PE=1 SV=1	9109500	4402200	4707300	7823400	3608300	4215100	6939100	3558500	3380600	5746600	3023200	2723400	9	266570000	131330000	135240000	81986000	39619000	42366000	70411000	32474000	37936000	62452000	32027000	30425000	51720000	27209000	24511000
P01130	P01130	Low-density lipoprotein receptor	LDLR	5	5	5	6.7	6.7	6.7	95.375	0	48.399	668	-0.189897548327448	0.956764457934891	2.04737568914625+4.53236014182719i	1.40222654766422+4.53236014182719i	sp|P01130|LDLR_HUMAN Low-density lipoprotein receptor OS=Homo sapiens OX=9606 GN=LDLR PE=1 SV=1	1912700	1019200	893500	940340	319740	620600	802320	156290	646030	1286200	353060	933170	46	370040000	153290000	216750000	87986000	46885000	41101000	43256000	14708000	28548000	36907000	7189400	29717000	59167000	16241000	42926000
P01891	P01891	HLA class I histocompatibility antigen, A-68 alpha chain	HLA-A	11	7	2	35.3	21.6	6.6	40.908	0	101.71	669	0.0830581760395584	0.0705025483125064	-0.0420387568468867+4.53236014182719i	0.141270640415825+4.53236014182719i	sp|P01891|1A68_HUMAN HLA class I histocompatibility antigen, A-68 alpha chain OS=Homo sapiens OX=9606 GN=HLA-A PE=1 SV=4	170550000	82820000	87728000	121900000	59462000	62440000	109070000	55330000	53741000	132930000	63212000	69715000	20	11399000000	5581800000	5816900000	3572800000	1730700000	1842100000	2676700000	1329800000	1346900000	2274600000	1142700000	1131900000	2874600000	1378600000	1496000000
P02545;REV__Q5VX52	P02545	Prelamin-A/C;Lamin-A/C	LMNA	50	50	49	70.5	70.5	69.3	74.139	0	323.31	671	0.0863922384772964	0.089577997721132	0.129993951736807+4.53236014182719i	0.0358329932199859+4.53236014182719i	sp|P02545|LMNA_HUMAN Prelamin-A/C OS=Homo sapiens OX=9606 GN=LMNA PE=1 SV=1	967850000	469440000	498410000	866430000	419770000	446660000	704100000	336200000	367900000	807690000	398830000	408860000	41	178410000000	85868000000	92542000000	51052000000	24878000000	26174000000	44919000000	21747000000	23172000000	38752000000	18046000000	20705000000	42912000000	20841000000	22071000000
P02786;Q9UP52	P02786	Transferrin receptor protein 1;Transferrin receptor protein 1, serum form	TFRC	32	32	32	48	48	48	84.87	0	323.31	672	0.110728828890228	0.251477439654635	0.183974161246553+4.53236014182719i	0.0615549550718992+4.53236014182719i	sp|P02786|TFR1_HUMAN Transferrin receptor protein 1 OS=Homo sapiens OX=9606 GN=TFRC PE=1 SV=2	275570000	132500000	143070000	216430000	98805000	117620000	229920000	107640000	122280000	254580000	124570000	130000000	39	54976000000	26151000000	28825000000	14858000000	7156600000	7701200000	12856000000	5971400000	6884900000	12379000000	5768000000	6611300000	13643000000	6624100000	7018900000
P02792	P02792	Ferritin light chain	FTL	1	1	1	8.6	8.6	8.6	20.019	0.00048077	2.2309	673	0.256217205369214	0.0529723249859611	0.368392917129915+4.53236014182719i	0.467500447412426+4.53236014182719i	sp|P02792|FRIL_HUMAN Ferritin light chain OS=Homo sapiens OX=9606 GN=FTL PE=1 SV=2	5166900	2354600	2812200	3388400	1663100	1725300	4223200	1843500	2379800	4804500	2016400	2788100	8	140660000	63020000	77644000	41335000	18837000	22498000	27107000	13304000	13803000	33786000	14748000	19038000	38436000	16131000	22305000
P02794	P02794	Ferritin heavy chain;Ferritin heavy chain, N-terminally processed	FTH1	5	5	5	23.5	23.5	23.5	21.225	0	6.8155	674	-0.514412292423582	-0.120893685025016	0.712880046374459+4.53236014182719i	0.158005252843982+4.53236014182719i	sp|P02794|FRIH_HUMAN Ferritin heavy chain OS=Homo sapiens OX=9606 GN=FTH1 PE=1 SV=2	32667000	19215000	13452000	21899000	11408000	10491000	10874000	4120500	6753800	22228000	10506000	11722000	11	1393400000	728580000	664810000	482920000	289850000	193070000	346930000	187820000	159110000	212050000	85211000	126840000	351490000	165700000	185800000
P03891	P03891	NADH-ubiquinone oxidoreductase chain 2	MT-ND2	1	1	1	2.6	2.6	2.6	38.96	0.0084071	1.3803	675	NaN	-0.289001989752701	-0.35372114795842+4.53236014182719i	0.104970588271743+4.53236014182719i	sp|P03891|NU2M_HUMAN NADH-ubiquinone oxidoreductase chain 2 OS=Homo sapiens OX=9606 GN=MT-ND2 PE=1 SV=2	2762300	0	2762300	3349800	1842100	1507700	3224200	1808800	1415500	5106800	2460500	2646200	8	115540000	48891000	66654000	22099000	0	22099000	26798000	14737000	12062000	25794000	14470000	11324000	40854000	19684000	21170000
P03905	P03905	NADH-ubiquinone oxidoreductase chain 4	MT-ND4	4	4	4	10.2	10.2	10.2	51.58	0	7.148	676	-0.724124359430268	-2.73056511977077	2.22369893854084+4.53236014182719i	1.49091799973912+4.53236014182719i	sp|P03905|NU4M_HUMAN NADH-ubiquinone oxidoreductase chain 4 OS=Homo sapiens OX=9606 GN=MT-ND4 PE=1 SV=1	3297900	2054300	1243600	6521500	5667600	853920	5293400	933440	4360000	6573900	1725100	4848700	9	244320000	118590000	125730000	44772000	25271000	19501000	58694000	51008000	7685300	47641000	8400900	39240000	64404000	20765000	43639000
P03915	P03915	NADH-ubiquinone oxidoreductase chain 5	MT-ND5	3	3	3	7.1	7.1	7.1	67.026	0	14.157	677	0.0227726769858337	-0.407574776473756	-0.234138603940927+4.53236014182719i	-0.0928247225310841+4.53236014182719i	sp|P03915|NU5M_HUMAN NADH-ubiquinone oxidoreductase chain 5 OS=Homo sapiens OX=9606 GN=MT-ND5 PE=1 SV=2	5701700	2828400	2873400	5027600	2866600	2161100	5719500	3091300	2628200	6414900	3310600	3104300	12	280980000	149690000	131290000	68421000	33941000	34480000	60332000	34399000	25933000	68634000	37096000	31538000	76978000	39727000	37252000
P04004	P04004	Vitronectin;Vitronectin V65 subunit;Vitronectin V10 subunit;Somatomedin-B	VTN	6	6	4	16.7	16.7	11.9	54.305	0	63.334	678	-0.170548325401052	-0.262298055152559	-0.0687220109444575+4.53236014182719i	0.169623277078379+4.53236014182719i	sp|P04004|VTNC_HUMAN Vitronectin OS=Homo sapiens OX=9606 GN=VTN PE=1 SV=1	2896400	1533700	1362700	6321700	3447400	2874300	5937900	3039700	2898300	5419000	2550400	2868600	24	732300000	382950000	349350000	69514000	36808000	32706000	300950000	158570000	142380000	231790000	126370000	105420000	130060000	61209000	68846000
P04040	P04040	Catalase	CAT	16	16	16	38.1	38.1	38.1	59.755	0	251.93	679	0.0981302104490035	0.173110348253349	0.0160702215041566+4.53236014182719i	0.0942444175528842+4.53236014182719i	sp|P04040|CATA_HUMAN Catalase OS=Homo sapiens OX=9606 GN=CAT PE=1 SV=3	31327000	15131000	16196000	27484000	12919000	14566000	24778000	12320000	12458000	25941000	12547000	13394000	29	6651100000	3178400000	3472600000	1650800000	775810000	874940000	1720800000	820240000	900590000	1516900000	733160000	783760000	1762600000	849230000	913340000
P04062	P04062	Glucosylceramidase	GBA	10	10	10	21.8	21.8	21.8	59.716	0	12.24	680	-0.356154011392972	0.161881869630904	0.995537938016128+4.53236014182719i	0.69141888626177+4.53236014182719i	sp|P04062|GLCM_HUMAN Lysosomal acid glucosylceramidase OS=Homo sapiens OX=9606 GN=GBA PE=1 SV=3	12092000	6788400	5303400	10870000	5130300	5739500	11634000	3885900	7747800	13627000	5211500	8415900	27	1774800000	792900000	981870000	461690000	251650000	210040000	378860000	179950000	198910000	408580000	150210000	258360000	525640000	211090000	314550000
P04075	P04075	Fructose-bisphosphate aldolase A	ALDOA	29	29	23	80.8	80.8	67	39.42	0	323.31	681	0.159551642829279	0.303348280489543	0.294770661598026+4.53236014182719i	0.0319560519226545+4.53236014182719i	sp|P04075|ALDOA_HUMAN Fructose-bisphosphate aldolase A OS=Homo sapiens OX=9606 GN=ALDOA PE=1 SV=2	1886100000	890970000	995160000	1748300000	782590000	965720000	1618700000	726940000	891730000	2103800000	1040300000	1063600000	23	292480000000	138630000000	153850000000	75751000000	36884000000	38867000000	68142000000	30770000000	37372000000	67180000000	30976000000	36204000000	79850000000	39225000000	40625000000
P04080	P04080	Cystatin-B	CSTB	5	5	5	53.1	53.1	53.1	11.139	0	102.04	682	-0.113131259114963	-0.637235866537269	-0.145015361627894+4.53236014182719i	-0.121935180176885+4.53236014182719i	sp|P04080|CYTB_HUMAN Cystatin-B OS=Homo sapiens OX=9606 GN=CSTB PE=1 SV=2	435600000	226330000	209260000	379980000	231280000	148700000	339930000	178500000	161430000	323670000	168670000	155000000	6	16006000000	8272800000	7733500000	4247100000	2177900000	2069200000	4209700000	2521300000	1688500000	3688500000	1763500000	1925000000	3841400000	1800200000	2041200000
P04083	P04083	Annexin A1	ANXA1	20	20	20	65	65	65	38.714	0	323.31	683	0.263999196585568	0.303737500685415	-0.210388907881757+4.53236014182719i	-0.195357582405492+4.53236014182719i	sp|P04083|ANXA1_HUMAN Annexin A1 OS=Homo sapiens OX=9606 GN=ANXA1 PE=1 SV=2	778600000	353780000	424820000	622710000	278700000	344010000	619210000	332140000	287070000	622610000	332350000	290260000	20	73426000000	36760000000	36666000000	21777000000	10190000000	11587000000	16972000000	7784900000	9186700000	17637000000	9584000000	8053200000	17025000000	9192200000	7833000000
P04114	P04114	Apolipoprotein B-100;Apolipoprotein B-48	APOB	9	8	8	2	1.6	1.6	515.6	0	5.9596	684	0.234554450135455	0.0113795171090859	2.27406886684311+4.53236014182719i	1.26673520745499+4.53236014182719i	sp|P04114|APOB_HUMAN Apolipoprotein B-100 OS=Homo sapiens OX=9606 GN=APOB PE=1 SV=2	686460	315390	371070	786030	391470	394570	406790	69692	337090	497300	146000	351300	251	791020000	325680000	465340000	225340000	106370000	118970000	249580000	126640000	122940000	144270000	36211000	108060000	171830000	56466000	115370000
P04150	P04150	Glucocorticoid receptor	NR3C1	8	8	8	18	18	18	85.658	0	36.482	685	-0.391494810213718	0.40359292025489	-0.995149069288824+4.53236014182719i	-0.31175505041867+4.53236014182719i	sp|P04150|GCR_HUMAN Glucocorticoid receptor OS=Homo sapiens OX=9606 GN=NR3C1 PE=1 SV=1	1120100	635570	484520	1312600	565090	747500	949680	632410	317270	1525900	845070	680840	41	361970000	177010000	184960000	94868000	46355000	48513000	73764000	35969000	37795000	72112000	39717000	32396000	121220000	54964000	66259000
P04179	P04179	Superoxide dismutase [Mn], mitochondrial	SOD2	7	7	7	29.7	29.7	29.7	24.75	0	124.12	686	0.129472080113298	1.12667031071826	0.300758809747373+4.53236014182719i	0.377671556242827+4.53236014182719i	sp|P04179|SODM_HUMAN Superoxide dismutase [Mn], mitochondrial OS=Homo sapiens OX=9606 GN=SOD2 PE=1 SV=3	186700000	89165000	97537000	222960000	70033000	152920000	189980000	85128000	104860000	212680000	92500000	120180000	11	12186000000	5211500000	6974200000	2985700000	1384000000	1601700000	3207800000	1119300000	2088500000	2813000000	1295000000	1518000000	3178600000	1413200000	1765400000
P04181	P04181	Ornithine aminotransferase, mitochondrial;Ornithine aminotransferase, hepatic form;Ornithine aminotransferase, renal form	OAT	4	4	4	8.9	8.9	8.9	48.534	0	8.0155	687	0.326027873939697	0.760226408157118	0.338504640025805+4.53236014182719i	0.378301388897756+4.53236014182719i	sp|P04181|OAT_HUMAN Ornithine aminotransferase, mitochondrial OS=Homo sapiens OX=9606 GN=OAT PE=1 SV=1	7998100	3549100	4449000	3675900	1364600	2311300	4064000	1794700	2269300	4006500	1742100	2264400	20	394890000	169010000	225880000	159960000	70982000	88980000	73518000	27292000	46226000	81279000	35894000	45385000	80129000	34842000	45287000
P04183	P04183	Thymidine kinase, cytosolic	TK1	4	4	4	20.5	20.5	20.5	25.468	0	21.188	688	0.64442273838761	0.321904027707873	0.107016572748613+4.53236014182719i	-0.0291813196608245+4.53236014182719i	sp|P04183|KITH_HUMAN Thymidine kinase, cytosolic OS=Homo sapiens OX=9606 GN=TK1 PE=1 SV=2	17619000	6874100	10745000	26975000	11989000	14986000	23224000	11182000	12043000	23336000	11786000	11550000	13	1185000000	543790000	641210000	229040000	89364000	139680000	350680000	155850000	194820000	301920000	145360000	156550000	303370000	153210000	150160000
P04350	P04350	Tubulin beta-4A chain	TUBB4A	17	2	1	53.8	5.6	3.8	49.585	0	221.01	690	0.186519936667574	0.572882715329286	0.0744085397358715+4.53236014182719i	0.169424960032372+4.53236014182719i	sp|P04350|TBB4A_HUMAN Tubulin beta-4A chain OS=Homo sapiens OX=9606 GN=TUBB4A PE=1 SV=2	68253000	31924000	36330000	5638400	2266700	3371700	59886000	29171000	30715000	2929200	1378700	1550500	20	9003100000	4241200000	4761900000	3114800000	1422500000	1692300000	1600400000	748880000	851510000	2370200000	1203500000	1166700000	1917800000	866310000	1051500000
P04406;O14556	P04406	Glyceraldehyde-3-phosphate dehydrogenase	GAPDH	24	24	24	81.2	81.2	81.2	36.053	0	323.31	691	0.130517702979283	0.129505259973696	0.224916071120098+4.53236014182719i	0.355013029409121+4.53236014182719i	sp|P04406|G3P_HUMAN Glyceraldehyde-3-phosphate dehydrogenase OS=Homo sapiens OX=9606 GN=GAPDH PE=1 SV=3	8751600000	4178000000	4573600000	7805500000	3727700000	4077800000	8316900000	3835000000	4482000000	8026500000	3521900000	4504500000	17	991190000000	466130000000	525070000000	247790000000	119330000000	128460000000	226420000000	109220000000	117200000000	259130000000	118980000000	140150000000	251220000000	115310000000	135910000000
P04632;Q96L46	P04632	Calpain small subunit 1	CAPNS1	6	6	6	34	34	34	28.315	0	155.74	693	0.0439369130346839	0.0121826433125343	-0.0197787376836916+4.53236014182719i	0.00201396760277824+4.53236014182719i	sp|P04632|CPNS1_HUMAN Calpain small subunit 1 OS=Homo sapiens OX=9606 GN=CAPNS1 PE=1 SV=1	163930000	80716000	83212000	89054000	44339000	44715000	102120000	51410000	50710000	83096000	41519000	41577000	11	6432000000	3240000000	3192000000	2416400000	1198900000	1217500000	1207200000	600930000	606240000	1437700000	764730000	672940000	1340700000	660610000	680130000
P04792	P04792	Heat shock protein beta-1	HSPB1	11	11	11	70.7	70.7	70.7	22.782	0	323.31	694	0.115477217419936	0.216098104181613	0.17381615684496+4.53236014182719i	0.192869811606482+4.53236014182719i	sp|P04792|HSPB1_HUMAN Heat shock protein beta-1 OS=Homo sapiens OX=9606 GN=HSPB1 PE=1 SV=2	1134300000	544440000	589810000	1120700000	518480000	602260000	935890000	439790000	496100000	1117700000	521550000	596150000	14	95296000000	44399000000	50898000000	26296000000	12629000000	13667000000	23753000000	10989000000	12764000000	20915000000	9622700000	11292000000	24222000000	11103000000	13119000000
P04818	P04818	Thymidylate synthase	TYMS	5	5	5	20.4	20.4	20.4	35.716	0	57.28	695	-0.974164970781722	0.302192795307394	0.127137947834841+4.53236014182719i	-0.339605805453186+4.53236014182719i	sp|P04818|TYSY_HUMAN Thymidylate synthase OS=Homo sapiens OX=9606 GN=TYMS PE=1 SV=3	5436900	3602900	1834000	7343500	3288600	4054900	8102700	3873000	4229800	9319900	5205900	4114000	16	1157400000	578640000	578790000	276720000	151900000	124820000	268000000	109230000	158770000	296110000	147570000	148540000	316610000	169950000	146670000
P04843	P04843	Dolichyl-diphosphooligosaccharide--protein glycosyltransferase subunit 1	RPN1	33	33	33	64.4	64.4	64.4	68.569	0	323.31	696	0.401895909837612	0.378940454360666	-0.127105977044782+4.53236014182719i	0.0860301244568338+4.53236014182719i	sp|P04843|RPN1_HUMAN Dolichyl-diphosphooligosaccharide--protein glycosyltransferase subunit 1 OS=Homo sapiens OX=9606 GN=RPN1 PE=1 SV=1	268150000	115520000	152630000	238090000	103500000	134590000	208120000	108640000	99478000	241890000	117340000	124550000	37	60214000000	28695000000	31518000000	15954000000	7165500000	8788600000	14431000000	6256000000	8175000000	13431000000	7072700000	6358700000	15145000000	7576700000	7568000000
P04844	P04844	Dolichyl-diphosphooligosaccharide--protein glycosyltransferase subunit 2	RPN2	17	17	17	39.5	39.5	39.5	69.283	0	323.31	697	0.0783197884298384	0.216720597290732	-0.0789739888305783+4.53236014182719i	-0.27918618942183+4.53236014182719i	sp|P04844|RPN2_HUMAN Dolichyl-diphosphooligosaccharide--protein glycosyltransferase subunit 2 OS=Homo sapiens OX=9606 GN=RPN2 PE=1 SV=3	109700000	53363000	56340000	63921000	29564000	34356000	70531000	36231000	34301000	87458000	47947000	39511000	23	17480000000	8620500000	8859600000	5400500000	2655700000	2744800000	3849900000	1825300000	2024700000	4179200000	2181900000	1997400000	4050400000	1957700000	2092800000
P04899;P11488;P19087;A8MTJ3;P09471	P04899	Guanine nucleotide-binding protein G(i) subunit alpha-2	GNAI2	9	3	3	29.9	11.3	11.3	40.45	0	12.946	698	-0.265488520111885	-0.208147339344173	0.291069107636581+4.53236014182719i	-0.0602998999216601+4.53236014182719i	sp|P04899|GNAI2_HUMAN Guanine nucleotide-binding protein G(i) subunit alpha-2 OS=Homo sapiens OX=9606 GN=GNAI2 PE=1 SV=3	1862500	1016700	845810	2845300	1525100	1320200	5614900	2525200	3089700	2823600	1441300	1382300	17	223490000	110640000	112850000	31663000	17284000	14379000	48370000	25927000	22443000	95454000	42928000	52525000	48002000	24502000	23500000
Q99878;Q96KK5;Q16777;Q93077;Q7L7L0;Q6FI13;P20671;P0C0S8;P04908;Q9BTM1;Q96QV6;Q8IUE6;P16104;REV__Q8NB25	Q99878;Q96KK5;Q16777;Q93077;Q7L7L0;Q6FI13;P20671;P0C0S8;P04908;Q9BTM1;Q96QV6;Q8IUE6;P16104	Histone H2A type 1-J;Histone H2A type 1-H;Histone H2A type 2-C;Histone H2A type 1-C;Histone H2A type 3;Histone H2A type 2-A;Histone H2A type 1-D;Histone H2A type 1;Histone H2A type 1-B/E;Histone H2A.J;Histone H2A type 1-A;Histone H2A type 2-B;Histone H2AX	HIST1H2AJ;HIST1H2AH;HIST2H2AC;HIST1H2AC;HIST3H2A;HIST2H2AA3;HIST1H2AD;HIST1H2AG;HIST1H2AB;H2AFJ;HIST1H2AA;HIST2H2AB;H2AFX	5	3	3	39.1	26.6	26.6	13.936	0	128.06	699	0.430652506392009	NaN	-0.0991647964540291+4.53236014182719i	0.266988803122416+4.53236014182719i	sp|Q99878|H2A1J_HUMAN Histone H2A type 1-J OS=Homo sapiens OX=9606 GN=HIST1H2AJ PE=1 SV=3;sp|Q96KK5|H2A1H_HUMAN Histone H2A type 1-H OS=Homo sapiens OX=9606 GN=HIST1H2AH PE=1 SV=3;sp|Q16777|H2A2C_HUMAN Histone H2A type 2-C OS=Homo sapiens OX=9606 GN=HIST2H	300970000	128190000	172780000	0	0	0	295450000	152800000	142650000	361230000	163950000	197280000	5	4788200000	2224700000	2563600000	1504900000	640960000	863910000	0	0	0	1477300000	764000000	713260000	1806100000	819730000	986400000
P04920;P48751	P04920	Anion exchange protein 2	SLC4A2	9	9	9	12.5	12.5	12.5	137.01	0	24.043	700	1.24871109220418	-0.072767559314726	-0.430980735075227+4.53236014182719i	-0.183464750084881+4.53236014182719i	sp|P04920|B3A2_HUMAN Anion exchange protein 2 OS=Homo sapiens OX=9606 GN=SLC4A2 PE=1 SV=4	850410	251880	598540	1687200	864850	822310	880110	505300	374810	1136700	604450	532270	50	349740000	129830000	219920000	98035000	24559000	73476000	125640000	49782000	75856000	51459000	25265000	26194000	74613000	30222000	44390000
P05023;P13637;P50993;P20648	P05023	Sodium/potassium-transporting ATPase subunit alpha-1	ATP1A1	37	37	31	43.6	43.6	36.7	112.89	0	323.31	701	-0.0168265339944417	0.151246779912818	0.0995970687481019+4.53236014182719i	0.116709642319745+4.53236014182719i	sp|P05023|AT1A1_HUMAN Sodium/potassium-transporting ATPase subunit alpha-1 OS=Homo sapiens OX=9606 GN=ATP1A1 PE=1 SV=1	264090000	132810000	131270000	225510000	106850000	118660000	194700000	93992000	100710000	211990000	101710000	110280000	45	55767000000	26895000000	28871000000	16076000000	8013200000	8062700000	13800000000	6538600000	7261500000	12624000000	6073500000	6551000000	13225000000	6250900000	6974000000
P05026	P05026	Sodium/potassium-transporting ATPase subunit beta-1	ATP1B1	7	7	7	27.4	27.4	27.4	35.061	0	25.728	702	0.50471508846587	0.697201608666252	0.266144780824177+4.53236014182719i	0.434225157915713+4.53236014182719i	sp|P05026|AT1B1_HUMAN Sodium/potassium-transporting ATPase subunit beta-1 OS=Homo sapiens OX=9606 GN=ATP1B1 PE=1 SV=1	57791000	23892000	33899000	42001000	16023000	25979000	45924000	20850000	25074000	40478000	17216000	23262000	12	4668200000	2107900000	2560300000	1396400000	618690000	777700000	1025100000	463780000	561280000	1100600000	517050000	583570000	1070900000	471790000	599060000
P05067	P05067	Amyloid beta A4 protein;N-APP;Soluble APP-alpha;Soluble APP-beta;C99;Beta-amyloid protein 42;Beta-amyloid protein 40;C83;P3(42);P3(40);C80;Gamma-secretase C-terminal fragment 59;Gamma-secretase C-terminal fragment 57;Gamma-secretase C-terminal fragment 50;C31	APP	6	6	6	9.7	9.7	9.7	86.942	0	11.531	703	-1.2571709123801	0.0335355050662186	NaN	0.531487483469394+4.53236014182719i	sp|P05067|A4_HUMAN Amyloid-beta precursor protein OS=Homo sapiens OX=9606 GN=APP PE=1 SV=3	1603500	1130500	472960	2951300	1458500	1492800	298360	0	298360	1489300	609000	880260	35	461610000	235490000	226110000	137310000	93077000	44235000	192200000	101230000	90974000	47124000	8181200	38943000	84970000	33006000	51964000
P05114	P05114	Non-histone chromosomal protein HMG-14	HMGN1	4	4	4	43	43	43	10.659	0	24.693	704	-0.847336390738981	0.0953813024563617	0.150955764875723+4.53236014182719i	0.593233126636797+4.53236014182719i	sp|P05114|HMGN1_HUMAN Non-histone chromosomal protein HMG-14 OS=Homo sapiens OX=9606 GN=HMGN1 PE=1 SV=3	137940000	88658000	49277000	179060000	86572000	92489000	66884000	31694000	35190000	171770000	68473000	103300000	4	2222600000	1101600000	1121000000	551740000	354630000	197110000	716240000	346290000	369960000	267530000	126770000	140760000	687090000	273890000	413200000
P05141	P05141	ADP/ATP translocase 2;ADP/ATP translocase 2, N-terminally processed	SLC25A5	20	6	6	52	19.5	19.5	32.852	0	42.342	705	-0.0157155681782972	0.248895422368446	-0.0453197902365725+4.53236014182719i	-0.060292455239499+4.53236014182719i	sp|P05141|ADT2_HUMAN ADP/ATP translocase 2 OS=Homo sapiens OX=9606 GN=SLC25A5 PE=1 SV=7	286430000	143990000	142430000	210400000	96146000	114250000	215850000	109620000	106230000	213950000	109210000	104740000	19	18355000000	9055400000	9299400000	5678800000	2843700000	2835100000	4129100000	1876300000	2252800000	4308200000	2174600000	2133600000	4164400000	2124100000	2040300000
P05161	P05161	Ubiquitin-like protein ISG15	ISG15	10	10	10	70.9	70.9	70.9	17.887	0	323.31	706	0.200526477979091	0.102189822837869	0.268022630590893+4.53236014182719i	0.507380374295498+4.53236014182719i	sp|P05161|ISG15_HUMAN Ubiquitin-like protein ISG15 OS=Homo sapiens OX=9606 GN=ISG15 PE=1 SV=5	2545300000	1184300000	1360900000	2169400000	1046300000	1123100000	1802000000	817560000	984470000	2132600000	880710000	1251900000	12	224450000000	95371000000	129080000000	63607000000	27887000000	35719000000	55346000000	25161000000	30185000000	49611000000	20286000000	29325000000	52744000000	20444000000	32300000000
P05166	P05166	Propionyl-CoA carboxylase beta chain, mitochondrial	PCCB	2	2	2	4.3	4.3	4.3	58.215	0	28.495	708	NaN	0.304021320423921	0.238053207189966+4.53236014182719i	-0.142550761995381+4.53236014182719i	sp|P05166|PCCB_HUMAN Propionyl-CoA carboxylase beta chain, mitochondrial OS=Homo sapiens OX=9606 GN=PCCB PE=1 SV=3	0	0	0	12568000	5624500	6943900	494070	226700	267370	399480	209600	189880	30	403860000	181820000	222030000	0	0	0	377050000	168740000	208320000	14822000	6801000	8021100	11984000	6287900	5696400
P05198	P05198	Eukaryotic translation initiation factor 2 subunit 1	EIF2S1	21	21	21	67.3	67.3	67.3	36.112	0	323.31	710	-0.123945891872385	0.0731187742932702	-0.0015335955686268+4.53236014182719i	-0.0854250724994343+4.53236014182719i	sp|P05198|IF2A_HUMAN Eukaryotic translation initiation factor 2 subunit 1 OS=Homo sapiens OX=9606 GN=EIF2S1 PE=1 SV=3	223620000	116610000	107010000	173120000	84365000	88751000	165570000	82828000	82740000	175050000	90115000	84934000	22	18249000000	9175800000	9072900000	5485200000	2828500000	2656700000	4281800000	2085400000	2196400000	4021600000	1996400000	2025300000	4460100000	2265600000	2194500000
P05204	P05204	Non-histone chromosomal protein HMG-17	HMGN2	2	1	1	21.1	13.3	13.3	9.3926	0	10.789	711	NaN	0.0547784723032526	0.149306614654997+4.53236014182719i	-0.291812912282639+4.53236014182719i	sp|P05204|HMGN2_HUMAN Non-histone chromosomal protein HMG-17 OS=Homo sapiens OX=9606 GN=HMGN2 PE=1 SV=3	9424500	0	9424500	33926000	16641000	17285000	28802000	13656000	15145000	27047000	14886000	12160000	2	198400000	90367000	108030000	18849000	0	18849000	67852000	33282000	34570000	57603000	27312000	30291000	54094000	29773000	24321000
P05362	P05362	Intercellular adhesion molecule 1	ICAM1	12	12	12	27.8	27.8	27.8	57.825	0	114.83	712	0.562620390457876	0.500799712190918	-0.227383491226175+4.53236014182719i	-0.0574371908989445+4.53236014182719i	sp|P05362|ICAM1_HUMAN Intercellular adhesion molecule 1 OS=Homo sapiens OX=9606 GN=ICAM1 PE=1 SV=2	31862000	12863000	18998000	20511000	8493300	12018000	21744000	11727000	10017000	20951000	10684000	10267000	25	2914700000	1348800000	1565900000	968620000	401960000	566660000	617310000	254150000	363160000	660750000	357640000	303110000	635660000	322420000	313240000
P05386	P05386	60S acidic ribosomal protein P1	RPLP1	4	3	3	89.5	74.6	74.6	11.514	0	241.23	713	0.148153274206876	0.00729718366676012	-0.0801001384489406+4.53236014182719i	0.0922421163337216+4.53236014182719i	sp|P05386|RLA1_HUMAN 60S acidic ribosomal protein P1 OS=Homo sapiens OX=9606 GN=RPLP1 PE=1 SV=1	1914400000	908090000	1006300000	1285100000	640920000	644170000	1325200000	681010000	644230000	1544900000	747740000	797110000	3	27032000000	13075000000	13958000000	8150800000	3737500000	4413300000	5599700000	2754600000	2845100000	6276100000	3117700000	3158400000	7005600000	3464800000	3540800000
P05387	P05387	60S acidic ribosomal protein P2	RPLP2	7	7	6	91.3	91.3	76.5	11.665	0	323.31	714	0.451385024802329	0.218201597926677	0.48821672542679+4.53236014182719i	0.5065842816367+4.53236014182719i	sp|P05387|RLA2_HUMAN 60S acidic ribosomal protein P2 OS=Homo sapiens OX=9606 GN=RPLP2 PE=1 SV=1	2154400000	910080000	1244400000	1533100000	708710000	824430000	1594200000	663480000	930670000	1990200000	822140000	1168000000	5	82360000000	36098000000	46262000000	22703000000	10232000000	12471000000	18377000000	8500600000	9876800000	19346000000	8618900000	10727000000	21527000000	8533300000	12994000000
P05388;Q8NHW5	P05388;Q8NHW5	60S acidic ribosomal protein P0;60S acidic ribosomal protein P0-like	RPLP0;RPLP0P6	15	15	15	58.4	58.4	58.4	34.273	0	323.31	715	-0.0521248806611227	0.058644191205334	-0.0132056185333801+4.53236014182719i	0.19196501568512+4.53236014182719i	sp|P05388|RLA0_HUMAN 60S acidic ribosomal protein P0 OS=Homo sapiens OX=9606 GN=RPLP0 PE=1 SV=1;sp|Q8NHW5|RLA0L_HUMAN 60S acidic ribosomal protein P0-like OS=Homo sapiens OX=9606 GN=RPLP0P6 PE=5 SV=1	1014200000	516270000	497950000	807510000	395550000	411960000	828110000	415950000	412160000	948930000	442950000	505990000	13	67423000000	32853000000	34570000000	17765000000	8963700000	8801800000	15670000000	7576400000	8093600000	16135000000	8007300000	8127700000	16681000000	7672800000	9008400000
P05413	P05413	Fatty acid-binding protein, heart	FABP3	4	4	4	27.8	27.8	27.8	14.858	0	5.6633	716	-0.123792953020433	0.0740470846256822	1.70599759324871+4.53236014182719i	0.558381642338271+4.53236014182719i	sp|P05413|FABPH_HUMAN Fatty acid-binding protein, heart OS=Homo sapiens OX=9606 GN=FABP3 PE=1 SV=4	11976000	6244800	5731300	4139300	2016500	2122700	3087000	724220	2362800	7580300	3065700	4514600	11	294610000	132560000	162050000	131740000	68693000	63045000	45532000	22182000	23350000	33957000	7966400	25991000	83384000	33723000	49661000
P05455	P05455	Lupus La protein	SSB	21	21	21	49	49	49	46.836	0	323.31	718	0.0164686040184159	0.17780514035144	-0.223703032449281+4.53236014182719i	-0.0484689370152571+4.53236014182719i	sp|P05455|LA_HUMAN Lupus La protein OS=Homo sapiens OX=9606 GN=SSB PE=1 SV=2	236520000	117590000	118940000	168140000	78895000	89243000	167640000	90305000	77334000	197600000	100460000	97141000	22	18530000000	9254700000	9275200000	5564200000	2759100000	2805100000	4044300000	1897200000	2147100000	3890300000	2083200000	1807100000	4733100000	2398300000	2334800000
P05556	P05556	Integrin beta-1	ITGB1	14	14	14	18.9	18.9	18.9	88.414	0	91.042	719	-0.0516322524830226	0.189273468772235	-0.119266080872493+4.53236014182719i	-0.180084491103096+4.53236014182719i	sp|P05556|ITB1_HUMAN Integrin beta-1 OS=Homo sapiens OX=9606 GN=ITGB1 PE=1 SV=2	111220000	56605000	54615000	97415000	45517000	51898000	69812000	36348000	33464000	76462000	40614000	35848000	34	16991000000	8608000000	8383300000	5190900000	2659000000	2531900000	4309800000	2021500000	2288200000	3504200000	1817600000	1686700000	3970900000	2102000000	1868900000
P05783;CON__H-INV:HIT000015463;CON__Q148H6;CON__Q92764;CON__A2A5Y0;CON__Q2M2I5;CON__Q7Z3Y7;CON__REFSEQ:XP_986630;CON__O76014;CON__O76013;CON__O76015;CON__A2AB72;CON__Q9UE12;CON__Q14532;CON__Q15323;CON__Q14525;Q14532;O76014;Q14525;O76015;Q7Z3Y7;O76013;Q15323;Q2M2I5	P05783	Keratin, type I cytoskeletal 18	KRT18	36	36	22	78.8	78.8	56.3	48.057	0	323.31	720	-0.0714038038627119	-0.0786936703380067	0.43212412918004+4.53236014182719i	0.549911243629872+4.53236014182719i	sp|P05783|K1C18_HUMAN Keratin, type I cytoskeletal 18 OS=Homo sapiens OX=9606 GN=KRT18 PE=1 SV=2	3512300000	1799600000	1712700000	2867900000	1473100000	1394900000	2735900000	1164600000	1571300000	3154900000	1280400000	1874500000	26	394660000000	186050000000	208610000000	112840000000	58628000000	54212000000	92761000000	48432000000	44330000000	88722000000	37432000000	51290000000	99619000000	41177000000	58442000000
P05976;P08590	P05976;P08590	Myosin light chain 1/3, skeletal muscle isoform;Myosin light chain 3	MYL1;MYL3	1	1	1	6.2	6.2	6.2	21.145	0	9.4207	721	-0.484009042033253	0.109570912873157	-0.340723170059095+4.53236014182719i	-0.356942456201095+4.53236014182719i	sp|P05976|MYL1_HUMAN Myosin light chain 1/3, skeletal muscle isoform OS=Homo sapiens OX=9606 GN=MYL1 PE=2 SV=3;sp|P08590|MYL3_HUMAN Myosin light chain 3 OS=Homo sapiens OX=9606 GN=MYL3 PE=1 SV=3	17024000	9926600	7097400	23211000	11165000	12046000	10916000	6099700	4816600	21649000	12157000	9492400	12	873610000	472190000	401420000	204290000	119120000	85169000	278530000	133980000	144550000	131000000	73196000	57800000	259790000	145890000	113910000
P06132	P06132	Uroporphyrinogen decarboxylase	UROD	6	6	6	19.6	19.6	19.6	40.786	0	32.919	722	0.0693658031616844	-0.211151964808736	0.0791415499538396+4.53236014182719i	0.141299191225624+4.53236014182719i	sp|P06132|DCUP_HUMAN Uroporphyrinogen decarboxylase OS=Homo sapiens OX=9606 GN=UROD PE=1 SV=2	22841000	11146000	11695000	19369000	10392000	8977100	19445000	9455700	9988900	22133000	10525000	11608000	16	2166700000	1089500000	1077200000	609300000	311240000	298070000	494320000	260040000	234280000	499740000	250560000	249180000	563370000	267690000	295690000
P06241	P06241	Tyrosine-protein kinase Fyn	FYN	7	7	4	16.4	16.4	11.5	60.761	0	14.457	723	0.458670012347702	0.756937015071381	0.223348652310938+4.53236014182719i	0.155130303263066+4.53236014182719i	sp|P06241|FYN_HUMAN Tyrosine-protein kinase Fyn OS=Homo sapiens OX=9606 GN=FYN PE=1 SV=3	11492000	4840300	6651900	10119000	3762000	6357400	4856700	2240800	2616000	8035400	3801900	4233500	29	1125500000	472870000	652640000	407090000	174440000	232640000	293460000	109100000	184360000	161180000	72482000	88694000	263780000	116840000	146940000
P06454	P06454	Prothymosin alpha;Prothymosin alpha, N-terminally processed;Thymosin alpha-1	PTMA	6	6	6	38.7	38.7	38.7	12.203	0	323.31	726	0.351853488635086	0.392876188938627	0.261858965495165+4.53236014182719i	0.235070543312104+4.53236014182719i	sp|P06454|PTMA_HUMAN Prothymosin alpha OS=Homo sapiens OX=9606 GN=PTMA PE=1 SV=2	2247000000	987150000	1259800000	2129600000	920710000	1208900000	1809100000	822670000	986400000	2438300000	1120000000	1318200000	3	31589000000	14131000000	17458000000	8628700000	3630400000	4998300000	7862900000	3534800000	4328000000	6385300000	2992600000	3392700000	8546000000	3892500000	4653500000
P06493	P06493	Cyclin-dependent kinase 1	CDK1	20	20	18	77.4	77.4	71	34.095	0	106.89	727	-0.232172056690695	0.329833521360874	0.307300204467045+4.53236014182719i	0.214259517617907+4.53236014182719i	sp|P06493|CDK1_HUMAN Cyclin-dependent kinase 1 OS=Homo sapiens OX=9606 GN=CDK1 PE=1 SV=3	122400000	66116000	56288000	93484000	41422000	52062000	76738000	34298000	42440000	90137000	41728000	48409000	19	11180000000	5499900000	5680100000	3443000000	1832800000	1610100000	2684400000	1234500000	1449900000	2354300000	1084400000	1269900000	2588500000	1286800000	1301700000
P06576	P06576	ATP synthase subunit beta, mitochondrial	ATP5B	24	24	24	71.3	71.3	71.3	56.559	0	323.31	728	0.150571151266043	0.163481905005487	0.116779916225451+4.53236014182719i	0.0336718190426206+4.53236014182719i	sp|P06576|ATPB_HUMAN ATP synthase subunit beta, mitochondrial OS=Homo sapiens OX=9606 GN=ATP5F1B PE=1 SV=3	908190000	430420000	477770000	649140000	306200000	342940000	633610000	303990000	329620000	675270000	333700000	341580000	29	145490000000	70064000000	75423000000	44754000000	21570000000	23184000000	31493000000	14914000000	16579000000	32594000000	15742000000	16852000000	33923000000	16476000000	17447000000
P06703	P06703	Protein S100-A6	S100A6	6	6	6	45.6	45.6	45.6	10.18	0	6.2037	729	0.078192434390603	0.131213747246053	0.306197653409261+4.53236014182719i	0.16312885789529+4.53236014182719i	sp|P06703|S10A6_HUMAN Protein S100-A6 OS=Homo sapiens OX=9606 GN=S100A6 PE=1 SV=1	4027000000	1958900000	2068000000	3415300000	1630000000	1785200000	2961500000	1324200000	1637300000	4134600000	1950500000	2184000000	5	72744000000	34345000000	38399000000	20135000000	9794600000	10340000000	17076000000	8150100000	8926200000	14808000000	6621100000	8186600000	20673000000	9752700000	10920000000
P06730;A6NMX2	P06730	Eukaryotic translation initiation factor 4E	EIF4E	8	8	8	36.9	36.9	36.9	25.097	0	24.559	730	0.296692447568632	0.513041815009108	0.213698816912368+4.53236014182719i	-0.141999446637464+4.53236014182719i	sp|P06730|IF4E_HUMAN Eukaryotic translation initiation factor 4E OS=Homo sapiens OX=9606 GN=EIF4E PE=1 SV=2	23003000	10323000	12680000	23564000	9708800	13855000	31531000	14600000	16931000	33940000	17805000	16136000	11	4500000000	2183600000	2316400000	1116100000	532730000	583410000	775390000	342450000	432940000	1242000000	625220000	616820000	1267700000	634250000	633450000
P06733	P06733	Alpha-enolase	ENO1	30	30	27	76.3	76.3	67.7	47.168	0	323.31	731	0.220131781178369	0.209721170607711	0.184406161078779+4.53236014182719i	0.195730134398708+4.53236014182719i	sp|P06733|ENOA_HUMAN Alpha-enolase OS=Homo sapiens OX=9606 GN=ENO1 PE=1 SV=2	4444200000	2052900000	2391300000	3547600000	1645100000	1902500000	3348400000	1567300000	1781000000	3670400000	1710900000	1959500000	22	451230000000	211130000000	240090000000	134470000000	63075000000	71395000000	106700000000	49511000000	57190000000	103590000000	48454000000	55140000000	105290000000	49523000000	55763000000
P06737;P11217	P06737	Glycogen phosphorylase, liver form	PYGL	12	12	10	18.5	18.5	16.2	97.147	0	26.347	732	1.25174395758668	-0.870703199980931	-1.21786761136334+4.53236014182719i	-1.92487815632426+4.53236014182719i	sp|P06737|PYGL_HUMAN Glycogen phosphorylase, liver form OS=Homo sapiens OX=9606 GN=PYGL PE=1 SV=4	1426300	421830	1004500	2313100	1495300	817750	826950	578320	248630	971680	769130	202560	51	461170000	269150000	192020000	135460000	47330000	88126000	135820000	94113000	41705000	73364000	53850000	19515000	116530000	73853000	42677000
P06744	P06744	Glucose-6-phosphate isomerase	GPI	23	23	17	47.7	47.7	34.2	63.146	0	323.31	733	0.401346629828171	0.191313796755732	0.0282528574502212+4.53236014182719i	0.0262309332156069+4.53236014182719i	sp|P06744|G6PI_HUMAN Glucose-6-phosphate isomerase OS=Homo sapiens OX=9606 GN=GPI PE=1 SV=4	930630000	401010000	529630000	920140000	429610000	490530000	883430000	437390000	446040000	862420000	427290000	435130000	26	152220000000	71038000000	81187000000	40816000000	17708000000	23108000000	37651000000	17346000000	20305000000	36581000000	17839000000	18741000000	35821000000	17523000000	18298000000
P06748	P06748	Nucleophosmin	NPM1	15	15	15	48.3	48.3	48.3	32.575	0	323.31	734	0.23689861800321	0.40145202654572	0.220172320809764+4.53236014182719i	0.263188285098074+4.53236014182719i	sp|P06748|NPM_HUMAN Nucleophosmin OS=Homo sapiens OX=9606 GN=NPM1 PE=1 SV=2	3522900000	1617200000	1905800000	2940400000	1267000000	1673500000	2534200000	1170600000	1363600000	3437600000	1562500000	1875200000	12	233760000000	106710000000	127050000000	65711000000	30230000000	35481000000	55184000000	24402000000	30781000000	49249000000	22867000000	26382000000	63056000000	28935000000	34121000000
P06753	P06753	Tropomyosin alpha-3 chain	TPM3	16	7	6	39.3	21.1	15.4	32.95	0	47.491	735	0.0610553496262487	0.274079619617072	0.292316659836299+4.53236014182719i	0.221159875306+4.53236014182719i	sp|P06753|TPM3_HUMAN Tropomyosin alpha-3 chain OS=Homo sapiens OX=9606 GN=TPM3 PE=1 SV=2	309590000	151520000	158070000	276450000	125130000	151310000	267630000	120300000	147320000	253600000	117100000	136500000	16	18182000000	8481100000	9700800000	5067200000	2475000000	2592300000	4610600000	2123300000	2487300000	4361900000	1972200000	2389600000	4142200000	1910600000	2231600000
P06756	P06756	Integrin alpha-V;Integrin alpha-V heavy chain;Integrin alpha-V light chain	ITGAV	11	11	11	12.8	12.8	12.8	116.04	0	27.422	736	-0.09039922848449	-0.0432502386310396	0.21124376405735+4.53236014182719i	0.80357067487113+4.53236014182719i	sp|P06756|ITAV_HUMAN Integrin alpha-V OS=Homo sapiens OX=9606 GN=ITGAV PE=1 SV=2	2599000	1340200	1258800	2088300	1059800	1028500	1353400	627260	726170	2518300	917260	1601000	58	732340000	338450000	393890000	184290000	94242000	90047000	210320000	114740000	95581000	97963000	42384000	55580000	192720000	64579000	128140000
P06865	P06865	Beta-hexosaminidase subunit alpha	HEXA	8	8	8	15.5	15.5	15.5	60.702	0	13.62	737	-0.370994164935049	0.403404170406335	-0.699555429661737+4.53236014182719i	0.0226660970096099+4.53236014182719i	sp|P06865|HEXA_HUMAN Beta-hexosaminidase subunit alpha OS=Homo sapiens OX=9606 GN=HEXA PE=1 SV=2	8119000	4578600	3540400	3708900	1596900	2112100	5402300	3343500	2058800	7829000	3883800	3945300	25	708260000	359920000	348330000	213620000	114470000	99149000	129650000	48590000	81062000	152870000	92025000	60841000	212120000	104840000	107280000
Q16778;P23527;P06899;Q8N257;P33778;Q6DRA6;Q6DN03	Q16778;P23527;P06899;Q8N257;P33778;Q6DRA6;Q6DN03	Histone H2B type 2-E;Histone H2B type 1-O;Histone H2B type 1-J;Histone H2B type 3-B;Histone H2B type 1-B;Putative histone H2B type 2-D;Putative histone H2B type 2-C	HIST2H2BE;HIST1H2BO;HIST1H2BJ;HIST3H2BB;HIST1H2BB;HIST2H2BD;HIST2H2BC	19	1	1	67.5	7.1	7.1	13.92	0	16.03	738	0.40213461503863	0.524430942627554	-1.02956276795737+4.53236014182719i	0.334516981612465+4.53236014182719i	sp|Q16778|H2B2E_HUMAN Histone H2B type 2-E OS=Homo sapiens OX=9606 GN=HIST2H2BE PE=1 SV=3;sp|P23527|H2B1O_HUMAN Histone H2B type 1-O OS=Homo sapiens OX=9606 GN=HIST1H2BO PE=1 SV=3;sp|P06899|H2B1J_HUMAN Histone H2B type 1-J OS=Homo sapiens OX=9606 GN=HIST1H	57555000	24793000	32763000	46980000	19267000	27713000	36874000	24750000	12124000	40193000	17777000	22416000	7	1386200000	670840000	715330000	402890000	173550000	229340000	328860000	134870000	193990000	258120000	173250000	84868000	281350000	124440000	156910000
P07099	P07099	Epoxide hydrolase 1	EPHX1	14	14	14	35.4	35.4	35.4	52.948	0	59.674	739	-0.88757098873219	0.117939108496821	-0.0538124145407642+4.53236014182719i	0.0268596070602881+4.53236014182719i	sp|P07099|HYEP_HUMAN Epoxide hydrolase 1 OS=Homo sapiens OX=9606 GN=EPHX1 PE=1 SV=1	28196000	18303000	9893200	15289000	7332400	7957000	19166000	9761600	9404200	26105000	12931000	13174000	26	4444600000	2216000000	2228600000	1339000000	780820000	558180000	931940000	401260000	530690000	1046000000	483690000	562310000	1111700000	543770000	567930000
P07108	P07108	Acyl-CoA-binding protein	DBI	6	6	6	67.8	67.8	67.8	10.044	0	78.2	740	0.12606488594031	0.0200528083817048	-0.493197856380704+4.53236014182719i	-0.303848414051981+4.53236014182719i	sp|P07108|ACBP_HUMAN Acyl-CoA-binding protein OS=Homo sapiens OX=9606 GN=DBI PE=1 SV=2	390720000	186830000	203890000	319430000	158610000	160830000	248990000	145570000	103420000	247240000	136590000	110650000	5	19249000000	9756200000	9493200000	5932700000	2990900000	2941800000	4661600000	2290200000	2371300000	4334800000	2283400000	2051400000	4309200000	2184600000	2124500000
P07195;Q6ZMR3;P07864	P07195	L-lactate dehydrogenase B chain	LDHB	15	14	14	52.4	48.8	48.8	36.638	0	323.31	741	0.277859504875209	0.400279333769277	0.281498890808272+4.53236014182719i	0.220984286702795+4.53236014182719i	sp|P07195|LDHB_HUMAN L-lactate dehydrogenase B chain OS=Homo sapiens OX=9606 GN=LDHB PE=1 SV=2	3284400000	1484500000	1799800000	2212100000	953580000	1258500000	2918200000	1317200000	1601000000	2917500000	1347200000	1570200000	17	290290000000	131360000000	158930000000	80666000000	36369000000	44296000000	58879000000	25920000000	32959000000	72736000000	33251000000	39486000000	74997000000	34357000000	40640000000
P07205	P07205	Phosphoglycerate kinase 2	PGK2	7	3	3	21.8	10.1	10.1	44.796	0	10.635	742	-0.880671194207921	-1.74186845881992	-1.9630752743174+4.53236014182719i	-0.0599670819927622+4.53236014182719i	sp|P07205|PGK2_HUMAN Phosphoglycerate kinase 2 OS=Homo sapiens OX=9606 GN=PGK2 PE=1 SV=3	5204000	3372400	1831600	3292800	2534900	757890	5680200	4520800	1159500	1242500	634180	608360	28	455150000	323280000	131870000	145710000	94427000	51284000	92198000	70977000	21221000	159050000	126580000	32465000	34791000	17757000	17034000
P07237	P07237	Protein disulfide-isomerase	P4HB	33	33	33	72.4	72.4	72.4	57.116	0	323.31	743	0.336638376689813	0.317174466409022	0.158528271999696+4.53236014182719i	0.0932412889314672+4.53236014182719i	sp|P07237|PDIA1_HUMAN Protein disulfide-isomerase OS=Homo sapiens OX=9606 GN=P4HB PE=1 SV=3	1018700000	450210000	568530000	868440000	386680000	481760000	750640000	354720000	395920000	833650000	403360000	430290000	35	194000000000	87651000000	106350000000	48025000000	21438000000	26587000000	40771000000	18256000000	22516000000	37450000000	17652000000	19798000000	40650000000	19530000000	21121000000
P07311	P07311	Acylphosphatase-1	ACYP1	2	2	2	23.2	23.2	23.2	11.261	0	31.162	745	1.02163928566378	-0.0309960329949511	NaN	1.74493925153331+4.53236014182719i	sp|P07311|ACYP1_HUMAN Acylphosphatase-1 OS=Homo sapiens OX=9606 GN=ACYP1 PE=1 SV=2	4210800	1389600	2821200	7037700	3556700	3481100	0	0	0	6164000	1416400	4747500	8	139300000	50902000	88398000	33687000	11117000	22570000	56302000	28453000	27848000	0	0	0	49312000	11331000	37980000
P07339	P07339	Cathepsin D;Cathepsin D light chain;Cathepsin D heavy chain	CTSD	9	9	9	29.4	29.4	29.4	44.552	0	42.681	746	0.195652385644861	-0.161728040929783	0.0252845682668029+4.53236014182719i	0.0573512020585652+4.53236014182719i	sp|P07339|CATD_HUMAN Cathepsin D OS=Homo sapiens OX=9606 GN=CTSD PE=1 SV=1	24031000	11202000	12829000	20110000	10618000	9492000	20998000	10407000	10591000	19936000	9769800	10166000	19	1740700000	888310000	852370000	524770000	281010000	243760000	386570000	201730000	184840000	398960000	197730000	201220000	378780000	185630000	193150000
P07355;A6NMY6	P07355;A6NMY6	Annexin A2;Putative annexin A2-like protein	ANXA2;ANXA2P2	27	27	27	74	74	74	38.604	0	323.31	747	0.0317951543987706	0.0574009474689423	0.178406620782465+4.53236014182719i	0.153121720636666+4.53236014182719i	sp|P07355|ANXA2_HUMAN Annexin A2 OS=Homo sapiens OX=9606 GN=ANXA2 PE=1 SV=2;sp|A6NMY6|AXA2L_HUMAN Putative annexin A2-like protein OS=Homo sapiens OX=9606 GN=ANXA2P2 PE=5 SV=2	1866800000	923110000	943680000	1607800000	787890000	819870000	1432800000	672170000	760650000	1500200000	710350000	789890000	23	207850000000	105670000000	102190000000	60444000000	31608000000	28836000000	50106000000	25636000000	24470000000	48518000000	24152000000	24366000000	47892000000	23690000000	24202000000
P07384	P07384	Calpain-1 catalytic subunit	CAPN1	14	14	14	23.2	23.2	23.2	81.889	0	34.389	748	0.418620853501832	0.0840799074775014	0.164806180673893+4.53236014182719i	0.072551095756188+4.53236014182719i	sp|P07384|CAN1_HUMAN Calpain-1 catalytic subunit OS=Homo sapiens OX=9606 GN=CAPN1 PE=1 SV=1	11487000	4915800	6570700	12547000	6090500	6456000	10753000	5069600	5683100	11277000	5496900	5780400	36	2495500000	1150100000	1345500000	628690000	278330000	350360000	643890000	311860000	332030000	606840000	266790000	340050000	602720000	293090000	309630000
P07437;A6NNZ2	P07437	Tubulin beta chain	TUBB	20	20	5	60.4	60.4	16.9	49.67	0	323.31	749	0.238163803168898	0.210224301889384	0.131259432458169+4.53236014182719i	0.240049338849875+4.53236014182719i	sp|P07437|TBB5_HUMAN Tubulin beta chain OS=Homo sapiens OX=9606 GN=TUBB PE=1 SV=2	3362300000	1542700000	1819600000	2399300000	1112400000	1286900000	2646300000	1263000000	1383300000	2626300000	1204200000	1422200000	20	344510000000	161540000000	182970000000	96502000000	44909000000	51592000000	73228000000	33798000000	39430000000	79614000000	37892000000	41721000000	81483000000	37784000000	43698000000
P07602	P07602	Prosaposin;Saposin-A;Saposin-B-Val;Saposin-B;Saposin-C;Saposin-D	PSAP	10	10	10	20.6	20.6	20.6	58.112	0	142.2	750	0.123673888809072	0.27036908634751	0.16442777805416+4.53236014182719i	0.358899306769609+4.53236014182719i	sp|P07602|SAP_HUMAN Prosaposin OS=Homo sapiens OX=9606 GN=PSAP PE=1 SV=2	88663000	42433000	46231000	56845000	25767000	31078000	60904000	28719000	32186000	60179000	26366000	33813000	31	10159000000	4703000000	5456100000	3337700000	1543100000	1794600000	2169400000	991290000	1178100000	2316900000	1105000000	1211900000	2335200000	1063600000	1271600000
P07686	P07686	Beta-hexosaminidase subunit beta;Beta-hexosaminidase subunit beta chain B;Beta-hexosaminidase subunit beta chain A	HEXB	13	13	13	26.8	26.8	26.8	63.111	0	55.278	751	0.882748097796901	0.303690883342865	0.6344114919388+4.53236014182719i	-0.119126068352713+4.53236014182719i	sp|P07686|HEXB_HUMAN Beta-hexosaminidase subunit beta OS=Homo sapiens OX=9606 GN=HEXB PE=1 SV=3	13504000	4748400	8755500	13077000	5852800	7224100	8827400	3458600	5368800	14371000	7482200	6889200	29	2726300000	1120000000	1606300000	698830000	185900000	512930000	774370000	369990000	404380000	448260000	164190000	284060000	706660000	357230000	349440000
P07711;Q5NE16;P43235;O60911	P07711	Cathepsin L1;Cathepsin L1 heavy chain;Cathepsin L1 light chain	CTSL	3	3	3	9.3	9.3	9.3	37.564	0.00071361	2.1065	752	0.329907125211293	0.318173915249877	-0.0348668840570529+4.53236014182719i	-0.334125662540826+4.53236014182719i	sp|P07711|CATL1_HUMAN Cathepsin L1 OS=Homo sapiens OX=9606 GN=CTSL PE=1 SV=2	16734000	7414400	9319400	6604900	2939800	3665200	12679000	6415900	6262700	14798000	8252100	6546100	11	576400000	292670000	283730000	184070000	81558000	102510000	72654000	32338000	40317000	139470000	70575000	68890000	180210000	108200000	72007000
P07737;CON__P02584	P07737	Profilin-1	PFN1	10	10	10	87.9	87.9	87.9	15.054	0	323.31	753	0.18755950857805	-0.419486694937613	0.0272574159298977+4.53236014182719i	-0.164343094948139+4.53236014182719i	sp|P07737|PROF1_HUMAN Profilin-1 OS=Homo sapiens OX=9606 GN=PFN1 PE=1 SV=2	3791200000	1772600000	2018700000	2837900000	1623800000	1214100000	2953500000	1462800000	1490700000	3014300000	1592900000	1421400000	9	147760000000	76048000000	71716000000	40778000000	19218000000	21559000000	32605000000	18609000000	13997000000	31992000000	15588000000	16404000000	33205000000	17803000000	15403000000
P07741	P07741	Adenine phosphoribosyltransferase	APRT	11	11	11	75.6	75.6	75.6	19.608	0	321.2	754	0.155897202401436	-0.0910828751456441	0.0649988774879591+4.53236014182719i	0.125403181703967+4.53236014182719i	sp|P07741|APT_HUMAN Adenine phosphoribosyltransferase OS=Homo sapiens OX=9606 GN=APRT PE=1 SV=2	426290000	201640000	224650000	327350000	168840000	158510000	320560000	156670000	163890000	314950000	150640000	164320000	12	17685000000	8605100000	9079900000	5766600000	2720100000	3046500000	3937400000	2030500000	1906900000	3857200000	1884400000	1972800000	4082200000	1950900000	2131300000
P07814	P07814	Bifunctional glutamate/proline--tRNA ligase;Glutamate--tRNA ligase;Proline--tRNA ligase	EPRS	57	57	56	42.8	42.8	42.3	170.59	0	323.31	755	0.332517658499118	0.0172539897425293	0.0217639442386406+4.53236014182719i	-0.044748115336466+4.53236014182719i	sp|P07814|SYEP_HUMAN Bifunctional glutamate/proline--tRNA ligase OS=Homo sapiens OX=9606 GN=EPRS PE=1 SV=5	101380000	44875000	56507000	92144000	45797000	46348000	76232000	37829000	38404000	91312000	46364000	44948000	82	45670000000	22295000000	23375000000	12523000000	5696300000	6827000000	11317000000	5557200000	5759500000	9916100000	5056400000	4859700000	11914000000	5985300000	5928600000
P07858	P07858	Cathepsin B;Cathepsin B light chain;Cathepsin B heavy chain	CTSB	2	2	2	7.4	7.4	7.4	37.821	0.0016344	1.9314	756	NaN	-0.0716130885787983	0.859997392727102+4.53236014182719i	0.0969865466754915+4.53236014182719i	sp|P07858|CATB_HUMAN Cathepsin B OS=Homo sapiens OX=9606 GN=CTSB PE=1 SV=3	482200	0	482200	2313200	1185300	1127900	2708200	962020	1746100	1985100	959200	1025900	19	167650000	59024000	108630000	9161800	0	9161800	54049000	22521000	31528000	55984000	18278000	37706000	48455000	18225000	30230000
P07900;Q14568;Q58FG0	P07900	Heat shock protein HSP 90-alpha	HSP90AA1	40	24	23	56	37	36.1	84.659	0	323.31	757	0.0566682525552332	0.104593244815226	0.161712562702142+4.53236014182719i	0.217394668154579+4.53236014182719i	sp|P07900|HS90A_HUMAN Heat shock protein HSP 90-alpha OS=Homo sapiens OX=9606 GN=HSP90AA1 PE=1 SV=5	734830000	360200000	374630000	819410000	394860000	424550000	757680000	357630000	400050000	824590000	381290000	443300000	33	136690000000	64672000000	72019000000	32567000000	15863000000	16704000000	35058000000	16682000000	18376000000	32220000000	14814000000	17406000000	34696000000	16228000000	18468000000
P07902	P07902	Galactose-1-phosphate uridylyltransferase	GALT	3	3	3	10.3	10.3	10.3	43.363	0	3.2931	758	-0.183231268162697	-0.672373733811956	-0.397353834130868+4.53236014182719i	-0.017044092132096+4.53236014182719i	sp|P07902|GALT_HUMAN Galactose-1-phosphate uridylyltransferase OS=Homo sapiens OX=9606 GN=GALT PE=1 SV=3	1885500	1002500	882930	2985600	1834500	1151100	2363200	1343300	1019900	1369600	688830	680740	16	137660000	77907000	59754000	30167000	16040000	14127000	47770000	29352000	18418000	37811000	21493000	16318000	21913000	11021000	10892000
P07910;P0DMR1;O60812;B7ZW38;B2RXH8;Q86SE5	P07910	Heterogeneous nuclear ribonucleoproteins C1/C2	HNRNPC	17	17	17	53.9	53.9	53.9	33.67	0	245.57	759	-0.0737678605430199	0.137594858686458	0.0719726625798665+4.53236014182719i	0.135834835496692+4.53236014182719i	sp|P07910|HNRPC_HUMAN Heterogeneous nuclear ribonucleoproteins C1/C2 OS=Homo sapiens OX=9606 GN=HNRNPC PE=1 SV=4	508990000	261000000	247990000	392020000	186670000	205350000	350460000	170860000	179600000	434080000	206830000	227250000	17	32049000000	15672000000	16377000000	9712300000	4950400000	4761900000	7118300000	3398800000	3719500000	6459600000	3153000000	3306700000	8399800000	3999600000	4400200000
P07947;P12931;P06239	P07947	Tyrosine-protein kinase Yes	YES1	5	2	2	9.2	4.4	4.4	60.801	0	3.5804	761	-0.346463911091217	-0.405096048023513	NaN	1.15002223688316+4.53236014182719i	sp|P07947|YES_HUMAN Tyrosine-protein kinase Yes OS=Homo sapiens OX=9606 GN=YES1 PE=1 SV=3	818400	458100	360300	823270	469050	354220	346290	0	346290	893900	277680	616220	25	72046000	30121000	41926000	20460000	11452000	9007400	20582000	11726000	8855400	8657200	0	8657200	22348000	6942000	15405000
P07948;P08631	P07948	Tyrosine-protein kinase Lyn	LYN	5	4	4	10.2	8.6	8.6	58.573	0	5.5898	762	-0.0456411001662262	-0.294774057818886	-0.477264108289092+4.53236014182719i	-1.09596765095127+4.53236014182719i	sp|P07948|LYN_HUMAN Tyrosine-protein kinase Lyn OS=Homo sapiens OX=9606 GN=LYN PE=1 SV=3	1296100	658300	637800	1780300	980790	799540	901870	524850	377020	3184000	2169200	1014800	27	365450000	199350000	166100000	89993000	40502000	49491000	85765000	45717000	40048000	61303000	33602000	27701000	128390000	79532000	48856000
P07954	P07954	Fumarate hydratase, mitochondrial	FH	18	18	18	50.6	50.6	50.6	54.636	0	323.31	763	0.144526953497384	0.189133727353555	-0.0929099707843886+4.53236014182719i	0.0302080452142922+4.53236014182719i	sp|P07954|FUMH_HUMAN Fumarate hydratase, mitochondrial OS=Homo sapiens OX=9606 GN=FH PE=1 SV=3	232180000	110280000	121900000	222280000	103870000	118420000	157910000	81497000	76414000	195530000	96742000	98789000	25	36452000000	17826000000	18625000000	10337000000	5023500000	5313000000	9445900000	4480900000	4964900000	7721100000	3871100000	3850000000	8925400000	4439300000	4486100000
P07992	P07992	DNA excision repair protein ERCC-1	ERCC1	1	1	1	3.7	3.7	3.7	32.562	0	3.6035	764	-0.106735449064981	-0.0680746239779137	0.0660024327880024+4.53236014182719i	-0.0405154193481218+4.53236014182719i	sp|P07992|ERCC1_HUMAN DNA excision repair protein ERCC-1 OS=Homo sapiens OX=9606 GN=ERCC1 PE=1 SV=1	1476400	765500	710910	1342200	686920	655260	1132900	553490	579400	1387400	703440	683960	14	74744000	37931000	36813000	20670000	10717000	9952700	18790000	9616800	9173600	15861000	7748900	8111600	19423000	9848100	9575400
P08047	P08047	Transcription factor Sp1	SP1	2	2	2	5.5	5.5	5.5	80.692	0	64.242	765	0.569981518573664	0.3290481530684	-0.156029179672596+4.53236014182719i	0.539177286771596+4.53236014182719i	sp|P08047|SP1_HUMAN Transcription factor Sp1 OS=Homo sapiens OX=9606 GN=SP1 PE=1 SV=3	3655600	1471400	2184300	4250100	1883800	2366400	5386600	2838800	2547800	3913500	1595300	2318200	10	412570000	195600000	216970000	84456000	37780000	46677000	112650000	48248000	64402000	120850000	65374000	55472000	94614000	44200000	50414000
P08069;P14616;P06213	P08069	Insulin-like growth factor 1 receptor;Insulin-like growth factor 1 receptor alpha chain;Insulin-like growth factor 1 receptor beta chain	IGF1R	4	4	4	3.8	3.8	3.8	154.79	0	3.8683	766	NaN	-0.716056061307675	NaN	0.581391517131213+4.53236014182719i	sp|P08069|IGF1R_HUMAN Insulin-like growth factor 1 receptor OS=Homo sapiens OX=9606 GN=IGF1R PE=1 SV=1	0	0	0	307450	191110	116340	0	0	0	652970	261580	391400	67	64348000	30330000	34018000	0	0	0	20599000	12804000	7794800	0	0	0	43749000	17526000	26224000
P08133	P08133	Annexin A6	ANXA6	38	38	38	59.9	59.9	59.9	75.872	0	323.31	767	0.346110799897331	0.234973857374978	-0.0682351166479044+4.53236014182719i	0.153463444784658+4.53236014182719i	sp|P08133|ANXA6_HUMAN Annexin A6 OS=Homo sapiens OX=9606 GN=ANXA6 PE=1 SV=3	109830000	48357000	61468000	92916000	42683000	50233000	84334000	43164000	41170000	103860000	49173000	54692000	43	28107000000	13404000000	14703000000	7571300000	3393600000	4177700000	6494300000	3091300000	3403000000	6201000000	3176500000	3024500000	7584600000	3608400000	3976200000
P08174	P08174	Complement decay-accelerating factor	CD55	14	14	14	44.9	44.9	44.9	41.4	0	103.36	768	0.205583313996181	0.203413676215571	0.157405840216939+4.53236014182719i	0.194050045583872+4.53236014182719i	sp|P08174|DAF_HUMAN Complement decay-accelerating factor OS=Homo sapiens OX=9606 GN=CD55 PE=1 SV=4	148040000	68755000	79285000	161700000	75162000	86543000	121210000	57304000	63910000	163660000	76335000	87325000	23	16978000000	7961000000	9017000000	4096600000	1898200000	2198400000	4748100000	2193600000	2554500000	3503000000	1688100000	1814900000	4629400000	2180500000	2448900000
P08183;P21439	P08183	Multidrug resistance protein 1	ABCB1	7	7	7	5.8	5.8	5.8	141.48	0	4.558	769	-0.238592909326801	-0.0553253701316762	-0.52481436352833+4.53236014182719i	NaN	sp|P08183|MDR1_HUMAN ATP-dependent translocase ABCB1 OS=Homo sapiens OX=9606 GN=ABCB1 PE=1 SV=3	2149200	1163300	985980	376070	191640	184430	312550	184390	128160	0	0	0	64	210440000	112850000	97594000	166370000	88780000	77588000	24068000	12265000	11803000	20003000	11801000	8202400	0	0	0
P08195	P08195	4F2 cell-surface antigen heavy chain	SLC3A2	28	28	28	55.2	55.2	55.2	67.993	0	323.31	770	0.467304755259915	0.255505905976517	0.184421313382725+4.53236014182719i	0.178047963603131+4.53236014182719i	sp|P08195|4F2_HUMAN 4F2 cell-surface antigen heavy chain OS=Homo sapiens OX=9606 GN=SLC3A2 PE=1 SV=3	900080000	377780000	522290000	800840000	365050000	435780000	756870000	354280000	402590000	796070000	373500000	422560000	29	153950000000	70873000000	83074000000	42270000000	18724000000	23546000000	36461000000	16528000000	19933000000	37383000000	17469000000	19914000000	37306000000	17892000000	19414000000
P08236	P08236	Beta-glucuronidase	GUSB	3	3	3	6.5	6.5	6.5	74.731	0	16.936	771	0.511891069007408	0.0447242717140868	-0.365846736465987+4.53236014182719i	NaN	sp|P08236|BGLR_HUMAN Beta-glucuronidase OS=Homo sapiens OX=9606 GN=GUSB PE=1 SV=2	342200	141060	201140	207110	101950	105160	267290	150500	116790	109490	109490	0	26	218320000	105210000	113110000	68399000	28940000	39459000	52506000	22644000	29862000	58296000	36882000	21414000	39118000	16747000	22371000
P08237	P08237	ATP-dependent 6-phosphofructokinase, muscle type	PFKM	22	20	19	35.5	33.2	32.1	85.182	0	323.31	772	-0.0374632111686686	0.321331953588827	-0.246039752972865+4.53236014182719i	0.024792237738635+4.53236014182719i	sp|P08237|PFKAM_HUMAN ATP-dependent 6-phosphofructokinase, muscle type OS=Homo sapiens OX=9606 GN=PFKM PE=1 SV=2	39127000	19818000	19310000	39203000	17428000	21776000	30706000	16659000	14047000	34101000	16904000	17197000	33	9745800000	4774900000	4971000000	2585200000	1273400000	1311800000	2589700000	1163300000	1426300000	2119000000	1083700000	1035200000	2452000000	1254300000	1197600000
P08238;Q58FF7	P08238	Heat shock protein HSP 90-beta	HSP90AB1	42	42	22	58.3	58.3	33.1	83.263	0	323.31	773	0.21898987684272	0.314151619694993	0.195508108935679+4.53236014182719i	0.161091237390172+4.53236014182719i	sp|P08238|HS90B_HUMAN Heat shock protein HSP 90-beta OS=Homo sapiens OX=9606 GN=HSP90AB1 PE=1 SV=4	3976200000	1837500000	2138700000	3597000000	1603500000	1993600000	3266600000	1522800000	1743800000	3361900000	1587200000	1774700000	33	609410000000	281890000000	327520000000	166150000000	77461000000	88694000000	151060000000	67135000000	83927000000	141420000000	65600000000	75825000000	143570000000	68097000000	75469000000
P08240	P08240	Signal recognition particle receptor subunit alpha	SRPR	25	25	25	40.1	40.1	40.1	69.81	0	267.69	774	-0.906752940435389	0.016297943390637	-0.721093389359435+4.53236014182719i	-0.881109393804283+4.53236014182719i	sp|P08240|SRPRA_HUMAN Signal recognition particle receptor subunit alpha OS=Homo sapiens OX=9606 GN=SRPRA PE=1 SV=2	60263000	39300000	20962000	42137000	20949000	21187000	37470000	23322000	14148000	49504000	32084000	17420000	35	8596100000	5005400000	3590700000	2415300000	1550000000	865340000	2169000000	1031900000	1137100000	1629000000	1002300000	626690000	2231000000	1345500000	885520000
P08243	P08243	Asparagine synthetase [glutamine-hydrolyzing]	ASNS	11	11	11	25.3	25.3	25.3	64.369	0	26.992	775	0.328479015378763	0.414510302305776	0.00303305013528627+4.53236014182719i	-0.250384400104243+4.53236014182719i	sp|P08243|ASNS_HUMAN Asparagine synthetase [glutamine-hydrolyzing] OS=Homo sapiens OX=9606 GN=ASNS PE=1 SV=4	11489000	5093300	6395600	12291000	5268800	7022500	11416000	5701900	5713900	13096000	7114900	5981300	29	1830900000	817860000	1013100000	463180000	195920000	267250000	551750000	212670000	339080000	339840000	174140000	165700000	472560000	231530000	241030000
P08397	P08397	Porphobilinogen deaminase	HMBS	2	2	2	6.9	6.9	6.9	39.33	0.0025305	1.7652	776	0.191206572270622	0.380089660296301	-0.500506459124685+4.53236014182719i	2.46927972019486+4.53236014182719i	sp|P08397|HEM3_HUMAN Porphobilinogen deaminase OS=Homo sapiens OX=9606 GN=HMBS PE=1 SV=2	1517800	708660	809090	3041100	1321400	1719700	1411100	826700	584360	1848200	282700	1565500	17	132910000	53371000	79537000	25802000	12047000	13755000	51699000	22464000	29236000	23988000	14054000	9934000	31419000	4805900	26613000
P08559;P29803	P08559	Pyruvate dehydrogenase E1 component subunit alpha, somatic form, mitochondrial	PDHA1	14	14	14	32.1	32.1	32.1	43.295	0	75.475	777	0.0457805016830259	-0.290440128529046	-0.036322622815854+4.53236014182719i	-0.389584764277941+4.53236014182719i	sp|P08559|ODPA_HUMAN Pyruvate dehydrogenase E1 component subunit alpha, somatic form, mitochondrial OS=Homo sapiens OX=9606 GN=PDHA1 PE=1 SV=3	63221000	31109000	32112000	56200000	30919000	25281000	58231000	29482000	28749000	63768000	36163000	27605000	22	6604800000	3461600000	3143200000	1696700000	841430000	855240000	1686700000	906590000	780070000	1541800000	776070000	765690000	1679700000	937500000	742210000
P08572	P08572	Collagen alpha-2(IV) chain;Canstatin	COL4A2	4	4	4	2.6	2.6	2.6	167.55	0	21.232	778	0.00181528182602066	-0.237601238559147	0.626454902746789+4.53236014182719i	0.470510741247998+4.53236014182719i	sp|P08572|CO4A2_HUMAN Collagen alpha-2(IV) chain OS=Homo sapiens OX=9606 GN=COL4A2 PE=1 SV=4	381470	190620	190860	242330	131120	111210	230880	90765	140120	423110	177360	245750	85	161110000	75147000	85961000	32425000	16202000	16223000	20598000	11146000	9452500	19625000	7715000	11910000	35964000	15076000	20889000
P08574	P08574	Cytochrome c1, heme protein, mitochondrial	CYC1	9	9	9	31.4	31.4	31.4	35.422	0	139.66	779	0.520596454092302	0.121227789556383	-0.011408925891188+4.53236014182719i	0.127284343937768+4.53236014182719i	sp|P08574|CY1_HUMAN Cytochrome c1, heme protein, mitochondrial OS=Homo sapiens OX=9606 GN=CYC1 PE=1 SV=3	43352000	17807000	25545000	36509000	17488000	19021000	32879000	16504000	16374000	51038000	24394000	26644000	17	8955600000	4290700000	4664900000	1782100000	807020000	975120000	1670300000	772640000	897620000	1549100000	790020000	759070000	1919300000	898330000	1020900000
P08579	P08579	U2 small nuclear ribonucleoprotein B	SNRPB2	8	6	6	39.6	32.9	32.9	25.486	0	36.716	780	0.722533681319057	0.158576103862362	0.0795966450245577+4.53236014182719i	0.0505917872698337+4.53236014182719i	sp|P08579|RU2B_HUMAN U2 small nuclear ribonucleoprotein B OS=Homo sapiens OX=9606 GN=SNRPB2 PE=1 SV=1	65070000	24554000	40516000	70069000	33111000	36958000	65013000	31610000	33403000	82706000	40628000	42078000	10	4283000000	2011400000	2271600000	998480000	413950000	584540000	1096700000	515650000	581010000	994250000	493680000	500570000	1193600000	588070000	605500000
P08581	P08581	Hepatocyte growth factor receptor	MET	8	8	8	7	7	7	155.54	0	12.374	781	-0.862123534020416	0.151947368342554	0.882222083418515+4.53236014182719i	2.01844455361503+4.53236014182719i	sp|P08581|MET_HUMAN Hepatocyte growth factor receptor OS=Homo sapiens OX=9606 GN=MET PE=1 SV=4	1907700	1230700	677060	983800	466020	517780	365040	128390	236650	1068800	211590	857250	67	378890000	172470000	206420000	133040000	82456000	50582000	70894000	31224000	39670000	29229000	8602200	20627000	88059000	14177000	73882000
P08621	P08621	U1 small nuclear ribonucleoprotein 70 kDa	SNRNP70	14	14	14	38.7	38.7	38.7	51.556	0	323.31	782	0.0526224352868358	0.366590017944785	0.251466244167946+4.53236014182719i	-0.292611092017428+4.53236014182719i	sp|P08621|RU17_HUMAN U1 small nuclear ribonucleoprotein 70 kDa OS=Homo sapiens OX=9606 GN=SNRNP70 PE=1 SV=2	99531000	48858000	50673000	90432000	39502000	50930000	80178000	36604000	43574000	69480000	38251000	31229000	17	7651200000	3656400000	3994800000	2298400000	1103900000	1194500000	2005300000	901510000	1103800000	1809500000	820950000	988550000	1538000000	830120000	707910000
P08648	P08648	Integrin alpha-5;Integrin alpha-5 heavy chain;Integrin alpha-5 light chain	ITGA5	4	4	4	6.7	6.7	6.7	114.54	0	56.424	783	NaN	-0.353725728394257	0.739051772432482+4.53236014182719i	0.69665765531229+4.53236014182719i	sp|P08648|ITA5_HUMAN Integrin alpha-5 OS=Homo sapiens OX=9606 GN=ITGA5 PE=1 SV=2	345700	345700	0	1899100	1065400	833740	896410	335850	560560	759230	289700	469530	40	215670000	126750000	88918000	33124000	33124000	0	75965000	42616000	33350000	61801000	25013000	36788000	44777000	25996000	18781000
P08651;Q14938	P08651	Nuclear factor 1 C-type	NFIC	5	5	4	11.8	11.8	9.6	55.674	0	15.788	784	0.879827907115849	0.494226984073834	-0.97806273930034+4.53236014182719i	-1.77564801519184+4.53236014182719i	sp|P08651|NFIC_HUMAN Nuclear factor 1 C-type OS=Homo sapiens OX=9606 GN=NFIC PE=1 SV=2	3427500	1206800	2220700	4420200	1835200	2585000	6514000	4320600	2193400	3112600	2409000	703580	26	510170000	275830000	234340000	100640000	31376000	69269000	130310000	53841000	76474000	198280000	127980000	70302000	80928000	62634000	18293000
P08670;P41219;P17661;P14136;Q16352;P07196;P07197;P12036	P08670	Vimentin	VIM	37	35	35	73.6	70.4	70.4	53.651	0	323.31	785	0.251461152617738	0.151948642289249	-0.00870182802570577+4.53236014182719i	-0.157226225317736+4.53236014182719i	sp|P08670|VIME_HUMAN Vimentin OS=Homo sapiens OX=9606 GN=VIM PE=1 SV=4	1237800000	565090000	672690000	1174600000	556410000	618210000	951650000	477260000	474390000	1239200000	653350000	585890000	34	185340000000	90500000000	94843000000	50167000000	22984000000	27183000000	47395000000	22380000000	25015000000	38762000000	19318000000	19444000000	48825000000	25724000000	23102000000
P08708	P08708	40S ribosomal protein S17	RPS17	8	8	8	62.2	62.2	62.2	15.55	0	323.31	786	0.0143640274663042	0.135054844971293	-0.108074117957768+4.53236014182719i	0.121585646235203+4.53236014182719i	sp|P08708|RS17_HUMAN 40S ribosomal protein S17 OS=Homo sapiens OX=9606 GN=RPS17 PE=1 SV=2	361570000	179890000	181690000	237320000	113110000	124210000	301030000	156150000	144880000	359980000	172410000	187570000	5	29857000000	14092000000	15765000000	7015200000	3259700000	3755500000	6953600000	3226100000	3727500000	7296800000	3459400000	3837400000	8022000000	3843200000	4178800000
P08754	P08754	Guanine nucleotide-binding protein G(k) subunit alpha	GNAI3	12	11	7	41.5	38.4	26.6	40.532	0	323.31	787	0.206067203841465	0.119362704594029	0.0977425276361218+4.53236014182719i	0.00491737291796744+4.53236014182719i	sp|P08754|GNAI3_HUMAN Guanine nucleotide-binding protein G(i) subunit alpha OS=Homo sapiens OX=9606 GN=GNAI3 PE=1 SV=3	49133000	22815000	26318000	25469000	12208000	13261000	36441000	17604000	18838000	52223000	26067000	26156000	15	4583100000	2262500000	2320500000	1180100000	556180000	623880000	978120000	442270000	535850000	944820000	475930000	468890000	1329500000	714190000	615330000
P08758	P08758	Annexin A5	ANXA5	25	25	25	79.4	79.4	79.4	35.936	0	323.31	788	0.170115937463744	0.203326046050261	0.094879784075739+4.53236014182719i	0.186183178364361+4.53236014182719i	sp|P08758|ANXA5_HUMAN Annexin A5 OS=Homo sapiens OX=9606 GN=ANXA5 PE=1 SV=2	874180000	411350000	462830000	689400000	320450000	368950000	697890000	337470000	360410000	764160000	357460000	406700000	22	89777000000	42680000000	47097000000	25446000000	12096000000	13350000000	19964000000	9370000000	10594000000	19717000000	9638200000	10079000000	22468000000	10469000000	11999000000
P08865	P08865	40S ribosomal protein SA	RPSA	13	13	13	60	60	60	32.854	0	323.31	790	0.102413313238589	0.171860458405034	-0.00275668594696669+4.53236014182719i	0.258630573569838+4.53236014182719i	sp|P08865|RSSA_HUMAN 40S ribosomal protein SA OS=Homo sapiens OX=9606 GN=RPSA PE=1 SV=4	1111900000	536240000	575690000	725140000	341000000	384140000	805950000	403360000	402590000	743450000	338490000	404950000	13	53677000000	25754000000	27923000000	17367000000	8497400000	8870100000	11092000000	5198500000	5893600000	12916000000	6364500000	6551800000	11877000000	5477700000	6399400000
P08962	P08962	CD63 antigen	CD63	3	3	3	10.5	10.5	10.5	25.636	0	20.83	791	0.182512934771013	0.256385022189734	-0.0276616846359951+4.53236014182719i	0.0326490574903673+4.53236014182719i	sp|P08962|CD63_HUMAN CD63 antigen OS=Homo sapiens OX=9606 GN=CD63 PE=1 SV=2	472060000	221120000	250940000	471660000	214930000	256730000	379700000	191670000	188030000	495810000	245100000	250710000	7	12735000000	6109800000	6624800000	3304400000	1547800000	1756600000	3301600000	1504500000	1797100000	2657900000	1341700000	1316200000	3470600000	1715700000	1754900000
P09001	P09001	39S ribosomal protein L3, mitochondrial	MRPL3	3	3	3	10.6	10.6	10.6	38.632	0.0020974	1.9119	792	-0.158490566208626	0.547710049006228	-0.0126889952740208+4.53236014182719i	-0.151536198244392+4.53236014182719i	sp|P09001|RM03_HUMAN 39S ribosomal protein L3, mitochondrial OS=Homo sapiens OX=9606 GN=MRPL3 PE=1 SV=1	1624100	856610	767490	1555800	631990	923820	1844200	926140	918030	1232900	648790	584100	19	166290000	92900000	73388000	39828000	25246000	14582000	36824000	15609000	21215000	44708000	23174000	21534000	44928000	28870000	16058000
P09012	P09012	U1 small nuclear ribonucleoprotein A	SNRPA	10	10	8	44.3	44.3	39	31.279	0	89.247	793	0.135792866263791	0.105803085888121	0.0735925237262757+4.53236014182719i	-0.101231652634161+4.53236014182719i	sp|P09012|SNRPA_HUMAN U1 small nuclear ribonucleoprotein A OS=Homo sapiens OX=9606 GN=SNRPA PE=1 SV=3	236680000	112770000	123900000	215540000	103820000	111720000	169450000	82566000	86887000	225550000	116730000	108820000	12	13415000000	6587100000	6827600000	3430200000	1622600000	1807700000	3176800000	1550300000	1626400000	2695000000	1327200000	1367800000	3273500000	1673400000	1600200000
P09104	P09104	Gamma-enolase	ENO2	4	1	1	15.7	3	3	47.268	0	22.8	794	0.685925394840483	NaN	-0.23301404251946+4.53236014182719i	0.559954313811725+4.53236014182719i	sp|P09104|ENOG_HUMAN Gamma-enolase OS=Homo sapiens OX=9606 GN=ENO2 PE=1 SV=3	299300000	114730000	184570000	0	0	0	4554300	2460700	2093700	131350000	53089000	78265000	20	8704300000	3405700000	5298600000	5986100000	2294700000	3691400000	0	0	0	91087000	49214000	41873000	2627100000	1061800000	1565300000
P09110	P09110	3-ketoacyl-CoA thiolase, peroxisomal	ACAA1	7	7	7	28.5	28.5	28.5	44.292	0	60.488	795	-0.0357894516369179	-2.05244305230935	-0.249008792774545+4.53236014182719i	-0.666074842620693+4.53236014182719i	sp|P09110|THIK_HUMAN 3-ketoacyl-CoA thiolase, peroxisomal OS=Homo sapiens OX=9606 GN=ACAA1 PE=1 SV=2	5337500	2701800	2635600	3918800	3157600	761220	2258200	1226300	1031900	4138800	2538800	1600000	19	728750000	377410000	351340000	242320000	113510000	128810000	178750000	112730000	66028000	95140000	47795000	47345000	212540000	103380000	109150000
P09132	P09132	Signal recognition particle 19 kDa protein	SRP19	3	3	3	27.1	27.1	27.1	16.156	0	56.797	796	-0.334099163045227	0.29171802628314	0.683550552671546+4.53236014182719i	-1.00462500177209+4.53236014182719i	sp|P09132|SRP19_HUMAN Signal recognition particle 19 kDa protein OS=Homo sapiens OX=9606 GN=SRP19 PE=1 SV=3	13080000	7293900	5786100	12403000	5576600	6826300	9666600	3709200	5957300	14232000	9498000	4733800	7	345670000	182540000	163130000	91560000	51057000	40503000	86821000	39036000	47784000	67666000	25965000	41701000	99623000	66486000	33137000
P09234	P09234	U1 small nuclear ribonucleoprotein C	SNRPC	2	2	2	13.2	13.2	13.2	17.394	0	11.497	797	0.556201885387516	0.199787034586526	0.116602420895607+4.53236014182719i	-0.145962575699412+4.53236014182719i	sp|P09234|RU1C_HUMAN U1 small nuclear ribonucleoprotein C OS=Homo sapiens OX=9606 GN=SNRPC PE=1 SV=1	147440000	59682000	87756000	118950000	55363000	63586000	94108000	45154000	48955000	120850000	63477000	57369000	6	2888000000	1342100000	1546000000	884630000	358090000	526530000	713690000	332180000	381510000	564650000	270920000	293730000	725080000	380860000	344210000
P09382	P09382	Galectin-1	LGALS1	8	8	8	58.5	58.5	58.5	14.716	0	104.34	798	-0.171723618449114	-0.241617048215219	-0.102882847875949+4.53236014182719i	-0.0725006628693369+4.53236014182719i	sp|P09382|LEG1_HUMAN Galectin-1 OS=Homo sapiens OX=9606 GN=LGALS1 PE=1 SV=2	666680000	353150000	313520000	544750000	295130000	249620000	470240000	243500000	226740000	588340000	301560000	286780000	9	31096000000	16014000000	15083000000	8811100000	4559600000	4251500000	7424900000	4020600000	3404300000	6795900000	3404500000	3391400000	7886900000	3940200000	3946700000
P09417	P09417	Dihydropteridine reductase	QDPR	5	5	5	29.5	29.5	29.5	25.789	0	50.601	799	-0.0572307126274861	0.124882047932379	0.102273607214256+4.53236014182719i	0.404141615602492+4.53236014182719i	sp|P09417|DHPR_HUMAN Dihydropteridine reductase OS=Homo sapiens OX=9606 GN=QDPR PE=1 SV=2	2238800	1141600	1097200	1631100	780260	850810	1497600	722260	775320	3775000	1624800	2150100	14	434680000	208400000	226270000	99357000	43312000	56045000	117930000	59932000	57999000	97043000	50618000	46424000	120340000	54540000	65804000
P09429;B2RPK0;P23497	P09429;B2RPK0	High mobility group protein B1;Putative high mobility group protein B1-like 1	HMGB1;HMGB1P1	9	9	8	34.9	34.9	29.3	24.893	0	116.12	800	-0.274351043820659	0.129136234888992	0.307517516757683+4.53236014182719i	-0.255081845438616+4.53236014182719i	sp|P09429|HMGB1_HUMAN High mobility group protein B1 OS=Homo sapiens OX=9606 GN=HMGB1 PE=1 SV=3;sp|B2RPK0|HGB1A_HUMAN Putative high mobility group protein B1-like 1 OS=Homo sapiens OX=9606 GN=HMGB1P1 PE=5 SV=1	250640000	137200000	113440000	217550000	103910000	113640000	173310000	77453000	95854000	180620000	98272000	82346000	6	18021000000	8557700000	9463300000	5018600000	2307500000	2711100000	4556500000	2185000000	2371500000	4187900000	1966700000	2221200000	4172800000	2057200000	2115600000
P09493	P09493	Tropomyosin alpha-1 chain	TPM1	14	5	5	34.5	11.3	11.3	32.708	0	3.3437	801	NaN	-0.202264238650256	NaN	0.781782978345185+4.53236014182719i	sp|P09493|TPM1_HUMAN Tropomyosin alpha-1 chain OS=Homo sapiens OX=9606 GN=TPM1 PE=1 SV=2	1660800	0	1660800	3893800	2083100	1810600	2532400	2532400	0	9233500	3395600	5837900	16	562750000	288410000	274330000	68444000	21814000	46631000	62300000	33330000	28970000	140790000	111240000	29554000	291210000	122030000	169180000
P09496	P09496	Clathrin light chain A	CLTA	9	9	9	24.6	24.6	24.6	27.076	0	84.979	802	-0.545221259194986	-0.510127267798566	0.798398901830307+4.53236014182719i	1.16166581084812+4.53236014182719i	sp|P09496|CLCA_HUMAN Clathrin light chain A OS=Homo sapiens OX=9606 GN=CLTA PE=1 SV=1	215440000	127840000	87607000	286790000	168480000	118300000	271390000	99076000	172310000	361040000	111530000	249510000	7	9390100000	4239000000	5151100000	1904000000	1120700000	783250000	2457600000	1454900000	1002700000	2194500000	793430000	1401000000	2801200000	860300000	1940900000
P09497	P09497	Clathrin light chain B	CLTB	6	6	6	22.3	22.3	22.3	25.19	0	4.8763	803	-2.42359226549136	-0.502853969084225	-0.691153317762388+4.53236014182719i	0.144186413454858+4.53236014182719i	sp|P09497|CLCB_HUMAN Clathrin light chain B OS=Homo sapiens OX=9606 GN=CLTB PE=1 SV=1	17244000	14535000	2709200	36537000	21421000	15117000	21256000	13126000	8129700	15778000	7495200	8283000	9	1030000000	615470000	414540000	226900000	166490000	60415000	328840000	192780000	136050000	248230000	143810000	104420000	226040000	112390000	113650000
P09525	P09525	Annexin A4	ANXA4	21	21	21	62.7	62.7	62.7	35.882	0	323.31	804	-0.380259177466707	-0.138589421810805	0.11769063937256+4.53236014182719i	0.0529118458879438+4.53236014182719i	sp|P09525|ANXA4_HUMAN Annexin A4 OS=Homo sapiens OX=9606 GN=ANXA4 PE=1 SV=4	194570000	110030000	84536000	169690000	88915000	80771000	160550000	77003000	83548000	155160000	76158000	79003000	22	17275000000	8762400000	8513000000	5029900000	2806900000	2223000000	4228800000	2137900000	2090800000	4158400000	1990200000	2168200000	3858200000	1827300000	2030900000
P09543	P09543	2,3-cyclic-nucleotide 3-phosphodiesterase	CNP	11	11	11	27.6	27.6	27.6	47.578	0	28.351	805	-0.0621254722150884	-0.25318269777725	-1.03013315750912+4.53236014182719i	0.344845540653358+4.53236014182719i	sp|P09543|CN37_HUMAN 2,3-cyclic-nucleotide 3-phosphodiesterase OS=Homo sapiens OX=9606 GN=CNP PE=1 SV=2	12319000	6292100	6026900	8835500	4804400	4031100	8194200	5500700	2693500	9229200	4065700	5163500	27	1488400000	758600000	729790000	495310000	261460000	233840000	357670000	162340000	195320000	282660000	161090000	121580000	352750000	173710000	179050000
P09601	P09601	Heme oxygenase 1	HMOX1	3	3	3	16	16	16	32.818	0	12.702	806	-0.660565936745016	0.345190679740856	0.971332543114103+4.53236014182719i	0.244626261196082+4.53236014182719i	sp|P09601|HMOX1_HUMAN Heme oxygenase 1 OS=Homo sapiens OX=9606 GN=HMOX1 PE=1 SV=1	2754900	1687400	1067500	1136300	500520	635820	2433200	821870	1611400	2228700	1020100	1208600	14	207240000	106130000	101110000	49149000	34204000	14945000	51166000	25515000	25651000	34065000	11506000	22559000	72857000	34903000	37954000
P09622	P09622	Dihydrolipoyl dehydrogenase, mitochondrial	DLD	15	15	15	30.5	30.5	30.5	54.177	0	179.62	807	0.0474888719719513	0.171274598018967	0.0327272379382462+4.53236014182719i	-0.0279166647494469+4.53236014182719i	sp|P09622|DLDH_HUMAN Dihydrolipoyl dehydrogenase, mitochondrial OS=Homo sapiens OX=9606 GN=DLD PE=1 SV=2	103850000	51069000	52778000	72188000	33954000	38234000	61719000	30509000	31209000	101500000	51241000	50259000	22	10817000000	5267000000	5550500000	3208600000	1595500000	1613100000	2291600000	1081600000	1210000000	2197900000	1081500000	1116400000	3119500000	1508600000	1611000000
P09651;Q32P51	P09651;Q32P51	Heterogeneous nuclear ribonucleoprotein A1;Heterogeneous nuclear ribonucleoprotein A1, N-terminally processed;Heterogeneous nuclear ribonucleoprotein A1-like 2	HNRNPA1;HNRNPA1L2	18	17	15	53.2	50.8	47	38.746	0	323.31	808	0.111007642442789	0.139501289642202	0.07531741138825+4.53236014182719i	-0.017889119846197+4.53236014182719i	sp|P09651|ROA1_HUMAN Heterogeneous nuclear ribonucleoprotein A1 OS=Homo sapiens OX=9606 GN=HNRNPA1 PE=1 SV=5;sp|Q32P51|RA1L2_HUMAN Heterogeneous nuclear ribonucleoprotein A1-like 2 OS=Homo sapiens OX=9606 GN=HNRNPA1L2 PE=2 SV=2	422590000	203170000	219420000	446700000	212560000	234140000	480130000	233800000	246330000	491950000	247500000	244450000	18	53895000000	26277000000	27618000000	12936000000	6372200000	6563800000	14321000000	6881000000	7440000000	12419000000	5884000000	6535400000	13951000000	7001000000	6950200000
P09661	P09661	U2 small nuclear ribonucleoprotein A	SNRPA1	11	11	11	44.3	44.3	44.3	28.415	0	114.57	809	0.462458680465753	0.171610228710674	0.11524663540917+4.53236014182719i	0.0125034100239421+4.53236014182719i	sp|P09661|RU2A_HUMAN U2 small nuclear ribonucleoprotein A OS=Homo sapiens OX=9606 GN=SNRPA1 PE=1 SV=2	133690000	56223000	77469000	124720000	58655000	66064000	110300000	52946000	57349000	114230000	56868000	57363000	10	5424500000	2546400000	2878200000	1551100000	662130000	888940000	1338800000	625960000	712820000	1220600000	602190000	618430000	1270300000	633880000	636390000
P09669	P09669	Cytochrome c oxidase subunit 6C	COX6C	3	3	3	30.7	30.7	30.7	8.7813	0	3.5756	810	-0.191910375630224	-0.0542834215068772	0.00368748463371977+4.53236014182719i	-0.247862761977454+4.53236014182719i	sp|P09669|COX6C_HUMAN Cytochrome c oxidase subunit 6C OS=Homo sapiens OX=9606 GN=COX6C PE=1 SV=2	129910000	69271000	60643000	106690000	54350000	52343000	133020000	66426000	66596000	194950000	105830000	89124000	4	2258300000	1183500000	1074800000	519660000	277090000	242570000	426770000	217400000	209370000	532090000	265700000	266380000	779800000	423300000	356490000
P09874	P09874	Poly [ADP-ribose] polymerase 1	PARP1	49	49	49	47.2	47.2	47.2	113.08	0	323.31	811	0.0977587718933629	0.0617851550832815	0.0853260810140119+4.53236014182719i	0.0197328132720445+4.53236014182719i	sp|P09874|PARP1_HUMAN Poly [ADP-ribose] polymerase 1 OS=Homo sapiens OX=9606 GN=PARP1 PE=1 SV=4	137120000	66239000	70883000	137970000	67510000	70464000	107630000	52226000	55408000	129850000	64480000	65368000	51	37857000000	18280000000	19577000000	10203000000	4782300000	5420700000	9613400000	4751500000	4861900000	8207200000	4006200000	4201000000	9760800000	4705800000	5055000000
P09884	P09884	DNA polymerase alpha catalytic subunit	POLA1	14	14	14	12.8	12.8	12.8	165.91	0	60.018	812	-0.202421341778346	0.0704290611579255	0.236393768348852+4.53236014182719i	-0.191199257584449+4.53236014182719i	sp|P09884|DPOLA_HUMAN DNA polymerase alpha catalytic subunit OS=Homo sapiens OX=9606 GN=POLA1 PE=1 SV=2	3305300	1768400	1536900	2835700	1383200	1452400	2361000	1084000	1277000	3474500	1852200	1622300	72	1412100000	723040000	689030000	301020000	159460000	141560000	248010000	126750000	121260000	216430000	102230000	114200000	286360000	152510000	133850000
P09913	P09913	Interferon-induced protein with tetratricopeptide repeats 2	IFIT2	23	23	23	51.1	51.1	51.1	54.632	0	146	813	-0.450335676340643	-0.696473329766762	0.644870798307272+4.53236014182719i	0.975885134001355+4.53236014182719i	sp|P09913|IFIT2_HUMAN Interferon-induced protein with tetratricopeptide repeats 2 OS=Homo sapiens OX=9606 GN=IFIT2 PE=1 SV=1	132940000	76762000	56180000	116010000	71738000	44268000	91682000	35763000	55919000	119740000	40359000	79380000	27	17214000000	8599000000	8614800000	5096000000	3053500000	2042500000	4040800000	2488200000	1552600000	3430800000	1374300000	2056500000	4570800000	1630500000	2940300000
P09914;Q5T764	P09914	Interferon-induced protein with tetratricopeptide repeats 1	IFIT1	22	22	21	50.6	50.6	49.2	55.36	0	323.31	814	-0.282659314571076	-0.145295334933597	-0.144088581886292+4.53236014182719i	-0.0232416020083535+4.53236014182719i	sp|P09914|IFIT1_HUMAN Interferon-induced protein with tetratricopeptide repeats 1 OS=Homo sapiens OX=9606 GN=IFIT1 PE=1 SV=2	221710000	121680000	100030000	176830000	92865000	83968000	168950000	88691000	80261000	189950000	95740000	94210000	27	30555000000	15546000000	15009000000	8769100000	4744500000	4024600000	7020600000	3598500000	3422100000	6607800000	3321200000	3286600000	7865900000	3732700000	4133200000
P09960	P09960	Leukotriene A-4 hydrolase	LTA4H	24	24	24	48.9	48.9	48.9	69.284	0	323.31	815	0.507344961848642	0.243377446465784	-0.000211637130164514+4.53236014182719i	0.149806841878193+4.53236014182719i	sp|P09960|LKHA4_HUMAN Leukotriene A-4 hydrolase OS=Homo sapiens OX=9606 GN=LTA4H PE=1 SV=2	47047000	19429000	27617000	41391000	18954000	22437000	40901000	20452000	20449000	40908000	19393000	21515000	35	9376800000	4356800000	5020000000	2747100000	1185600000	1561500000	2209300000	1009800000	1199500000	2255900000	1138900000	1117000000	2164400000	1022400000	1142000000
P09972;P05062	P09972	Fructose-bisphosphate aldolase C	ALDOC	17	11	11	48.6	34.9	34.9	39.455	0	199.49	816	0.237304745174906	0.22092485049767	-0.123716599357588+4.53236014182719i	-0.249160712170953+4.53236014182719i	sp|P09972|ALDOC_HUMAN Fructose-bisphosphate aldolase C OS=Homo sapiens OX=9606 GN=ALDOC PE=1 SV=2	78907000	36216000	42691000	64199000	29647000	34553000	55005000	28681000	26324000	55225000	29991000	25234000	23	17990000000	8739600000	9250800000	5032000000	2374000000	2658100000	4274500000	1910800000	2363700000	4429700000	2280300000	2149400000	4250200000	2170600000	2079600000
P0C0S5;Q71UI9	P0C0S5;Q71UI9	Histone H2A.Z;Histone H2A.V	H2AFZ;H2AFV	8	8	6	43	43	30.5	13.553	0	138.62	817	-0.871947833022155	0.506042280575271	0.174370667054809+4.53236014182719i	-0.236831103693105+4.53236014182719i	sp|P0C0S5|H2AZ_HUMAN Histone H2A.Z OS=Homo sapiens OX=9606 GN=H2AFZ PE=1 SV=2;sp|Q71UI9|H2AV_HUMAN Histone H2A.V OS=Homo sapiens OX=9606 GN=H2AFV PE=1 SV=3	321220000	207720000	113500000	458120000	189290000	268820000	394640000	185410000	209230000	398180000	215400000	182790000	5	8428800000	4272700000	4156000000	1777000000	1133000000	643970000	2418900000	1009600000	1409300000	2117400000	994870000	1122500000	2115500000	1135200000	980240000
P0CG30;P0CG29	P0CG30;P0CG29	Glutathione S-transferase theta-2B;Glutathione S-transferase theta-2	GSTT2B;GSTT2	5	5	4	25	25	22.1	27.507	0	27.388	820	0.859715892775435	0.434399180741867	1.85130206818034+4.53236014182719i	-0.986216904171449+4.53236014182719i	sp|P0CG30|GSTT2_HUMAN Glutathione S-transferase theta-2B OS=Homo sapiens OX=9606 GN=GSTT2B PE=1 SV=1;sp|P0CG29|GST2_HUMAN Glutathione S-transferase theta-2 OS=Homo sapiens OX=9606 GN=GSTT2 PE=1 SV=1	10510000	3734100	6776200	11173000	4751700	6421200	10001000	2170300	7831000	7649800	5083600	2566200	11	518620000	209730000	308890000	138620000	49953000	88664000	151740000	59558000	92178000	129610000	31298000	98308000	96061000	67833000	28228000
P0CW18	P0CW18	Serine protease 56	PRSS56	14	14	14	30.5	30.5	30.5	64.596	0	126.53	821	0.118255387610109	0.0775463959554602	0.6336027619684+4.53236014182719i	0.234792605687943+4.53236014182719i	sp|P0CW18|PRS56_HUMAN Serine protease 56 OS=Homo sapiens OX=9606 GN=PRSS56 PE=1 SV=1	27881000	13369000	14511000	24637000	11988000	12650000	19894000	7797300	12097000	24460000	11237000	13223000	27	4810700000	2262700000	2548000000	1371200000	665370000	705810000	1253200000	620800000	632390000	988110000	435490000	552620000	1198200000	541060000	657160000
P0DMN0;P0DMM9	P0DMN0;P0DMM9	Sulfotransferase 1A4;Sulfotransferase 1A3	SULT1A4;SULT1A3	7	7	3	31.9	31.9	15.9	34.196	0	29.846	824	-0.213740944138332	-0.41925629257146	0.169029272159526+4.53236014182719i	-0.3176466263179+4.53236014182719i	sp|P0DMN0|ST1A4_HUMAN Sulfotransferase 1A4 OS=Homo sapiens OX=9606 GN=SULT1A4 PE=1 SV=1;sp|P0DMM9|ST1A3_HUMAN Sulfotransferase 1A3 OS=Homo sapiens OX=9606 GN=SULT1A3 PE=1 SV=1	14305000	7681100	6623400	13149000	7522900	5625700	9963400	4690200	5273200	10218000	5669400	4549000	18	1687700000	1001100000	686600000	396190000	234760000	161430000	404650000	257390000	147260000	345320000	192700000	152620000	396870000	242330000	154540000
P0DMV9;P0DMV8	P0DMV9;P0DMV8	Heat shock 70 kDa protein 1B;Heat shock 70 kDa protein 1A	HSPA1B;HSPA1A	34	29	14	60.7	56.5	30	70.051	0	323.31	825	0.172158088528913	0.109324605540095	0.137553071102593+4.53236014182719i	0.188484642777275+4.53236014182719i	sp|P0DMV9|HS71B_HUMAN Heat shock 70 kDa protein 1B OS=Homo sapiens OX=9606 GN=HSPA1B PE=1 SV=1;sp|P0DMV8|HS71A_HUMAN Heat shock 70 kDa protein 1A OS=Homo sapiens OX=9606 GN=HSPA1A PE=1 SV=1	1139500000	535810000	603720000	922080000	443580000	478500000	833820000	397050000	436770000	860020000	401960000	458060000	32	203870000000	97409000000	106460000000	61049000000	29110000000	31939000000	47113000000	22731000000	24383000000	47089000000	22690000000	24399000000	48239000000	22693000000	25545000000
P0DN76;Q01081;Q8WU68	P0DN76;Q01081	Splicing factor U2AF 35 kDa subunit	U2AF1	6	6	6	29.2	29.2	29.2	27.872	0	67.56	826	0.0586216389906314	0.488773214955281	-0.0421039621158458+4.53236014182719i	-0.0636641993502268+4.53236014182719i	sp|P0DN76|U2AF5_HUMAN Splicing factor U2AF 35 kDa subunit-like protein OS=Homo sapiens OX=9606 GN=U2AF1L5 PE=1 SV=1;sp|Q01081|U2AF1_HUMAN Splicing factor U2AF 35 kDa subunit OS=Homo sapiens OX=9606 GN=U2AF1 PE=1 SV=3	143350000	70219000	73131000	90332000	37587000	52744000	85189000	43216000	41973000	141200000	72158000	69043000	11	5670000000	2751800000	2918100000	1778700000	867830000	910840000	1165600000	491740000	673820000	1112000000	560450000	551570000	1613700000	831810000	781890000
P0DN79;P35520	P0DN79;P35520	Cystathionine beta-synthase	CBS	12	12	12	25.4	25.4	25.4	60.586	0	52.433	827	0.0440821877839114	-0.0919570185772462	-0.0880891033999377+4.53236014182719i	-0.298182519463897+4.53236014182719i	sp|P0DN79|CBSL_HUMAN Cystathionine beta-synthase-like protein OS=Homo sapiens OX=9606 GN=CBSL PE=1 SV=1;sp|P35520|CBS_HUMAN Cystathionine beta-synthase OS=Homo sapiens OX=9606 GN=CBS PE=1 SV=2	42418000	20885000	21533000	41557000	21441000	20117000	27948000	14401000	13548000	44088000	24314000	19774000	26	5741300000	2903300000	2838000000	1409600000	684990000	724570000	1220100000	655440000	564680000	923410000	458750000	464650000	2188200000	1104100000	1084100000
P0DP25;P0DP24;P0DP23;P27482;P02585	P0DP25;P0DP24;P0DP23			9	9	9	57.7	57.7	57.7	16.837	0	323.31	828	-0.10455160402426	0.0205877951912574	0.0689303018457245+4.53236014182719i	0.0958451004932485+4.53236014182719i	sp|P0DP25|CALM3_HUMAN Calmodulin-3 OS=Homo sapiens OX=9606 GN=CALM3 PE=1 SV=1;sp|P0DP24|CALM2_HUMAN Calmodulin-2 OS=Homo sapiens OX=9606 GN=CALM2 PE=1 SV=1;sp|P0DP23|CALM1_HUMAN Calmodulin-1 OS=Homo sapiens OX=9606 GN=CALM1 PE=1 SV=1	1493100000	773610000	719530000	1356700000	673500000	683180000	1282800000	626090000	656730000	1615100000	780740000	834370000	9	59473000000	29592000000	29881000000	15358000000	7933800000	7423900000	14163000000	7132700000	7030300000	13248000000	6510400000	6737500000	16499000000	7906600000	8592500000
P0DPB6;P0DPB5	P0DPB6;P0DPB5			2	2	2	17.3	17.3	17.3	15.237	0	5.8319	830	0.216302080157452	-0.10583840740094	-0.510090827146732+4.53236014182719i	-0.455189940983951+4.53236014182719i	sp|P0DPB6|RPAC2_HUMAN DNA-directed RNA polymerases I and III subunit RPAC2 OS=Homo sapiens OX=9606 GN=POLR1D PE=1 SV=1;sp|P0DPB5|RPC22_HUMAN Protein POLR1D, isoform 2 OS=Homo sapiens OX=9606 GN=POLR1D PE=1 SV=1	9728100	4500100	5228000	10236000	5305700	4930400	5657700	3323800	2333900	6013000	3476900	2536100	7	221440000	116250000	105200000	68097000	31501000	36596000	71653000	37140000	34513000	39604000	23267000	16338000	42091000	24338000	17752000
P10155	P10155	60 kDa SS-A/Ro ribonucleoprotein	TROVE2	13	13	13	27.3	27.3	27.3	60.67	0	93.368	831	-0.341537637756949	-0.0809644393381787	0.00974077178390371+4.53236014182719i	-0.0756186895351119+4.53236014182719i	sp|P10155|RO60_HUMAN 60 kDa SS-A/Ro ribonucleoprotein OS=Homo sapiens OX=9606 GN=RO60 PE=1 SV=2	18356000	10259000	8096400	15909000	8177800	7731500	10012000	4989200	5023000	17652000	9057100	8594600	29	5778600000	2860300000	2918300000	683960000	368010000	315950000	557090000	280410000	276680000	401430000	201160000	200270000	640010000	329090000	310920000
P10253	P10253	Lysosomal alpha-glucosidase;76 kDa lysosomal alpha-glucosidase;70 kDa lysosomal alpha-glucosidase	GAA	5	5	5	8.7	8.7	8.7	105.32	0	5.4909	832	0.176217421730959	0.951399360873889	1.21550266891539+4.53236014182719i	-0.280396245447448+4.53236014182719i	sp|P10253|LYAG_HUMAN Lysosomal alpha-glucosidase OS=Homo sapiens OX=9606 GN=GAA PE=1 SV=4	1022200	479920	542270	751010	255990	495020	544910	164020	380890	619160	339570	279590	38	135090000	47101000	87989000	51728000	18237000	33491000	28539000	9727700	18811000	20707000	6232700	14474000	23528000	12904000	10624000
P10301	P10301	Ras-related protein R-Ras	RRAS	4	2	2	23.9	11.5	11.5	23.48	0.0094236	1.3292	833	-1.94404646116956	-2.36143084569279	-2.25482484134419+4.53236014182719i	NaN	sp|P10301|RRAS_HUMAN Ras-related protein R-Ras OS=Homo sapiens OX=9606 GN=RRAS PE=1 SV=1	3307600	2625300	682280	2523200	2112200	411030	2174600	1797900	376700	1902600	1902600	0	15	237330000	172530000	64800000	74511000	51894000	22617000	53595000	39815000	13780000	50449000	35930000	14519000	58772000	44888000	13884000
P10316;P01892;P16190;P30459;P16189;P30512;P10314	P10316;P01892;P16190;P30459;P16189;P30512;P10314	HLA class I histocompatibility antigen, A-69 alpha chain;HLA class I histocompatibility antigen, A-2 alpha chain;HLA class I histocompatibility antigen, A-33 alpha chain;HLA class I histocompatibility antigen, A-74 alpha chain;HLA class I histocompatibility antigen, A-31 alpha chain;HLA class I histocompatibility antigen, A-29 alpha chain;HLA class I histocompatibility antigen, A-32 alpha chain	HLA-A	10	1	0	31.5	2.7	0	40.976	0	7.2296	834	0.121613621820349	-0.0832501783378834	-0.130462376404946+4.53236014182719i	0.083529746393692+4.53236014182719i	sp|P10316|1A69_HUMAN HLA class I histocompatibility antigen, A-69 alpha chain OS=Homo sapiens OX=9606 GN=HLA-A PE=1 SV=2;sp|P01892|1A02_HUMAN HLA class I histocompatibility antigen, A-2 alpha chain OS=Homo sapiens OX=9606 GN=HLA-A PE=1 SV=1;sp|P16190|1A33_	2592400	1241600	1350800	5214300	2682300	2531900	1759300	919370	839880	2905900	1410900	1495000	21	1455100000	721170000	733970000	294010000	143780000	150230000	605190000	299600000	305590000	230630000	116260000	114360000	325310000	161520000	163790000
P10412;P16402;Q02539;P22492	P10412;P16402	Histone H1.4;Histone H1.3	HIST1H1E;HIST1H1D	11	11	4	43.4	43.4	16.9	21.865	0	106.75	836	0.0700583594293023	0.146701494867423	0.263317672044715+4.53236014182719i	0.157834688584253+4.53236014182719i	sp|P10412|H14_HUMAN Histone H1.4 OS=Homo sapiens OX=9606 GN=HIST1H1E PE=1 SV=2;sp|P16402|H13_HUMAN Histone H1.3 OS=Homo sapiens OX=9606 GN=HIST1H1D PE=1 SV=2	3999900000	1951400000	2048500000	4486300000	2129200000	2357100000	3921600000	1782400000	2139300000	4304100000	2034400000	2269600000	9	151280000000	71488000000	79789000000	35999000000	17563000000	18437000000	40376000000	19163000000	21214000000	35335000000	16059000000	19276000000	38772000000	18326000000	20446000000
P10515	P10515	Dihydrolipoyllysine-residue acetyltransferase component of pyruvate dehydrogenase complex, mitochondrial	DLAT	11	11	11	20.4	20.4	20.4	68.996	0	106.57	837	0.197012989497316	0.131152304896294	0.164191605397092+4.53236014182719i	0.120416750387217+4.53236014182719i	sp|P10515|ODP2_HUMAN Dihydrolipoyllysine-residue acetyltransferase component of pyruvate dehydrogenase complex, mitochondrial OS=Homo sapiens OX=9606 GN=DLAT PE=1 SV=3	52469000	24446000	28023000	31349000	14963000	16387000	36891000	17397000	19494000	44235000	21195000	23040000	34	6667800000	3185100000	3482700000	2145000000	1003000000	1141900000	1295900000	633300000	662570000	1496800000	721410000	775370000	1730200000	827370000	902850000
P10586;P23468	P10586	Receptor-type tyrosine-protein phosphatase F	PTPRF	28	28	26	21	21	19.7	212.88	0	151.27	838	0.929082038105806	-0.101279247816959	-0.497827673809249+4.53236014182719i	0.217224668313294+4.53236014182719i	sp|P10586|PTPRF_HUMAN Receptor-type tyrosine-protein phosphatase F OS=Homo sapiens OX=9606 GN=PTPRF PE=1 SV=2	2378000	818880	1559200	2479600	1283300	1196300	1029800	602890	426950	2773400	1282500	1490900	101	2000800000	989750000	1011100000	515000000	230200000	284800000	429180000	213830000	215350000	316680000	178340000	138340000	539660000	263180000	276480000
P10599	P10599	Thioredoxin	TXN	6	6	6	51.4	51.4	51.4	11.737	0	71.737	839	-0.0296367352625519	0.355877857163413	0.398494506682685+4.53236014182719i	-0.0636458864276252+4.53236014182719i	sp|P10599|THIO_HUMAN Thioredoxin OS=Homo sapiens OX=9606 GN=TXN PE=1 SV=3	2151700000	1086900000	1064800000	2203000000	966350000	1236700000	1807600000	779740000	1027800000	2330600000	1191000000	1139600000	7	62258000000	29519000000	32738000000	16057000000	8099500000	7957300000	16007000000	7022200000	8985300000	13208000000	5754300000	7453700000	16864000000	8585600000	8278100000
P10606	P10606	Cytochrome c oxidase subunit 5B, mitochondrial	COX5B	5	5	5	45	45	45	13.696	0	43.572	840	-0.148052673329702	-0.275522048659119	-0.0590708318282503+4.53236014182719i	0.324755189746675+4.53236014182719i	sp|P10606|COX5B_HUMAN Cytochrome c oxidase subunit 5B, mitochondrial OS=Homo sapiens OX=9606 GN=COX5B PE=1 SV=2	242070000	127240000	114830000	222060000	121600000	100460000	191550000	97737000	93816000	223920000	99413000	124510000	8	7117500000	3603300000	3514200000	1961400000	1029800000	931600000	1789500000	972800000	816660000	1550900000	794540000	756340000	1808700000	802510000	1006200000
P10619	P10619	Lysosomal protective protein;Lysosomal protective protein 32 kDa chain;Lysosomal protective protein 20 kDa chain	CTSA	6	6	6	14.4	14.4	14.4	54.465	0	70.297	841	-1.00711611692784	-0.632658554699964	-1.92184885732763+4.53236014182719i	-2.2002988439356+4.53236014182719i	sp|P10619|PPGB_HUMAN Lysosomal protective protein OS=Homo sapiens OX=9606 GN=CTSA PE=1 SV=2	10287000	6869400	3417800	8695400	5286000	3409400	5036100	3984600	1051600	3864000	3173500	690530	19	1981100000	1080300000	900840000	333740000	193470000	140280000	360310000	195770000	164540000	234660000	144560000	90092000	235590000	133110000	102490000
P10620	P10620	Microsomal glutathione S-transferase 1	MGST1	3	3	3	22.6	22.6	22.6	17.598	0	21.566	842	-1.39003463685126	-1.0581456485253	NaN	0.0253795929738321+4.53236014182719i	sp|P10620|MGST1_HUMAN Microsomal glutathione S-transferase 1 OS=Homo sapiens OX=9606 GN=MGST1 PE=1 SV=1	11778000	8525100	3252800	8633800	5832600	2801100	17889000	17889000	0	44340000	21975000	22365000	5	2480900000	1324200000	1156700000	163200000	94199000	68999000	1688800000	866050000	822710000	190800000	137760000	53036000	410620000	212760000	197860000
P10644	P10644	cAMP-dependent protein kinase type I-alpha regulatory subunit;cAMP-dependent protein kinase type I-alpha regulatory subunit, N-terminally processed	PRKAR1A	14	14	11	39.6	39.6	33.6	42.981	0	223.31	843	-0.399896764416078	-0.485652675721097	0.301372865597824+4.53236014182719i	0.401270448025914+4.53236014182719i	sp|P10644|KAP0_HUMAN cAMP-dependent protein kinase type I-alpha regulatory subunit OS=Homo sapiens OX=9606 GN=PRKAR1A PE=1 SV=1	71816000	40853000	30963000	67896000	39608000	28287000	57154000	25603000	31551000	68541000	29535000	39006000	19	6996900000	3587600000	3409300000	1926400000	1099700000	826740000	1728400000	1002000000	726460000	1567500000	714500000	853030000	1774500000	771430000	1003100000
P10768	P10768	S-formylglutathione hydrolase	ESD	6	6	6	22.3	22.3	22.3	31.462	0	19.721	844	0.539502258645019	-0.129532075889771	-0.405958284300391+4.53236014182719i	-0.407674143803131+4.53236014182719i	sp|P10768|ESTD_HUMAN S-formylglutathione hydrolase OS=Homo sapiens OX=9606 GN=ESD PE=1 SV=2	9673300	3942700	5730600	10222000	5340500	4881900	12072000	6879900	5192500	11174000	6371000	4802700	14	1321300000	708620000	612730000	301850000	131750000	170100000	286390000	152920000	133470000	370850000	193560000	177290000	362260000	230380000	131870000
P10809	P10809	60 kDa heat shock protein, mitochondrial	HSPD1	41	41	41	78.7	78.7	78.7	61.054	0	323.31	845	0.061050941472657	0.303611640953628	0.0328115868563168+4.53236014182719i	-0.0694286496147009+4.53236014182719i	sp|P10809|CH60_HUMAN 60 kDa heat shock protein, mitochondrial OS=Homo sapiens OX=9606 GN=HSPD1 PE=1 SV=2	1816500000	889060000	927490000	1491200000	667420000	823750000	1363100000	673800000	689300000	1505600000	770890000	734670000	32	299820000000	146340000000	153480000000	86477000000	42777000000	43699000000	67662000000	30596000000	37066000000	71384000000	35578000000	35806000000	73166000000	36837000000	36329000000
P10909	P10909	Clusterin;Clusterin beta chain;Clusterin alpha chain	CLU	3	3	3	11.6	11.6	11.6	52.494	0	43.649	846	0.229896178448003	-0.364640234385527	-0.744925311134683+4.53236014182719i	-0.0749612520891077+4.53236014182719i	sp|P10909|CLUS_HUMAN Clusterin OS=Homo sapiens OX=9606 GN=CLU PE=1 SV=1	3648600	1679300	1969400	5150900	2899200	2251700	4643200	2908000	1735200	4654700	2387800	2266900	19	919290000	492790000	426500000	285540000	156210000	129330000	230010000	127700000	102310000	204410000	108370000	96035000	199340000	100520000	98823000
P11021	P11021	78 kDa glucose-regulated protein	HSPA5	33	31	31	52.8	51.7	51.7	72.332	0	323.31	847	0.295317374351376	0.324891172409771	-0.10976847747927+4.53236014182719i	0.0176013245608737+4.53236014182719i	sp|P11021|BIP_HUMAN Endoplasmic reticulum chaperone BiP OS=Homo sapiens OX=9606 GN=HSPA5 PE=1 SV=2	1692700000	760010000	932650000	1496600000	664410000	832220000	1387000000	719870000	667130000	1501600000	746230000	755390000	30	259800000000	123180000000	136610000000	71950000000	31591000000	40359000000	61681000000	27255000000	34426000000	61571000000	31988000000	29583000000	64430000000	32265000000	32164000000
P11047	P11047	Laminin subunit gamma-1	LAMC1	9	9	9	6.2	6.2	6.2	177.6	0	15.545	848	1.34388630298786	-0.238008215830486	-0.264295728147411+4.53236014182719i	-1.15074243709003+4.53236014182719i	sp|P11047|LAMC1_HUMAN Laminin subunit gamma-1 OS=Homo sapiens OX=9606 GN=LAMC1 PE=1 SV=3	1771800	500760	1271100	2012100	1088800	923210	1191100	649960	541160	2212200	1525200	686940	74	547840000	278600000	269240000	137640000	37056000	100580000	148890000	80575000	68318000	88143000	48097000	40046000	173170000	112870000	60298000
P11117	P11117	Lysosomal acid phosphatase	ACP2	7	7	7	18.9	18.9	18.9	48.344	0	13.938	849	-0.750743564986395	-0.242272574346104	-0.382394775237108+4.53236014182719i	-0.71612656348671+4.53236014182719i	sp|P11117|PPAL_HUMAN Lysosomal acid phosphatase OS=Homo sapiens OX=9606 GN=ACP2 PE=1 SV=3	8185500	5134300	3051300	6510800	3528100	2982700	5351400	3028300	2323200	9682300	6018600	3663700	19	644080000	379110000	264970000	173850000	108640000	65212000	145340000	76460000	68878000	118430000	66346000	52085000	206470000	127670000	78792000
P11142	P11142	Heat shock cognate 71 kDa protein	HSPA8	38	37	24	63	63	45.7	70.897	0	323.31	850	0.499896541051582	0.244309577061851	0.109049319891501+4.53236014182719i	0.208402779238228+4.53236014182719i	sp|P11142|HSP7C_HUMAN Heat shock cognate 71 kDa protein OS=Homo sapiens OX=9606 GN=HSPA8 PE=1 SV=1	2583100000	1070000000	1513100000	2662500000	1218800000	1443700000	2276600000	1095300000	1181300000	2504800000	1162100000	1342700000	33	487460000000	223440000000	264010000000	128540000000	54624000000	73913000000	121900000000	55727000000	66175000000	113780000000	55615000000	58165000000	122130000000	57040000000	65091000000
P11166	P11166	Solute carrier family 2, facilitated glucose transporter member 1	SLC2A1	5	5	5	9.6	9.6	9.6	54.083	0	30.766	851	0.158814146369356	0.3673357297261	0.328652655996972+4.53236014182719i	0.142538805310576+4.53236014182719i	sp|P11166|GTR1_HUMAN Solute carrier family 2, facilitated glucose transporter member 1 OS=Homo sapiens OX=9606 GN=SLC2A1 PE=1 SV=2	34973000	16525000	18448000	28991000	12660000	16331000	30225000	13399000	16827000	34299000	16303000	17996000	13	2087700000	969480000	1118200000	536970000	227360000	309610000	474530000	208360000	266170000	473470000	246540000	226930000	555030000	263850000	291180000
P11169;Q8TDB8	P11169;Q8TDB8	Solute carrier family 2, facilitated glucose transporter member 3;Solute carrier family 2, facilitated glucose transporter member 14	SLC2A3;SLC2A14	6	6	6	12.9	12.9	12.9	53.924	0	109.45	852	-0.100194206485957	0.2303383458257	0.228951922120092+4.53236014182719i	0.183002657073267+4.53236014182719i	sp|P11169|GTR3_HUMAN Solute carrier family 2, facilitated glucose transporter member 3 OS=Homo sapiens OX=9606 GN=SLC2A3 PE=1 SV=1;sp|Q8TDB8|GTR14_HUMAN Solute carrier family 2, facilitated glucose transporter member 14 OS=Homo sapiens OX=9606 GN=SLC2A14 P	117080000	60573000	56509000	114840000	52845000	61993000	116020000	53418000	62605000	143400000	67160000	76243000	10	7625800000	3692400000	3933400000	1930400000	957030000	973360000	1685100000	816100000	869010000	1770800000	841160000	929660000	2239400000	1078100000	1161300000
P11171	P11171	Protein 4.1	EPB41	9	9	8	16.2	16.2	14.5	97.016	0	16.709	853	0.28560934843494	0.689597923729234	0.153406865205553+4.53236014182719i	-1.18209346704813+4.53236014182719i	sp|P11171|41_HUMAN Protein 4.1 OS=Homo sapiens OX=9606 GN=EPB41 PE=1 SV=4	2064500	930410	1134100	1703600	652020	1051600	876570	415000	461560	1346100	934330	411770	43	374620000	196210000	178410000	126320000	55379000	70938000	97081000	42808000	54273000	69809000	34315000	35494000	81418000	63712000	17706000
P11172	P11172	Uridine 5-monophosphate synthase;Orotate phosphoribosyltransferase;Orotidine 5-phosphate decarboxylase	UMPS	15	15	15	42.7	42.7	42.7	52.221	0	59.369	854	0.409523062811923	0.147242828067395	-0.230552625948551+4.53236014182719i	0.211481681457529+4.53236014182719i	sp|P11172|UMPS_HUMAN Uridine 5-monophosphate synthase OS=Homo sapiens OX=9606 GN=UMPS PE=1 SV=1	17286000	7424600	9861700	16000000	7592300	8408100	16426000	8867800	7558100	21457000	9943200	11513000	26	3219600000	1536100000	1683500000	766640000	344150000	422490000	779690000	367970000	411720000	780230000	413830000	366400000	892990000	410120000	482870000
[truncated: 3,118 more rows]

## Sheet: S12 KAc sites quantified
Supporting Table S12: Lysine acetylation sites (Kac) identified and quantified in Hela cell extracts after knockdown of HDAC8. Sites identified at 1% FDR were additionally filtered (score ≥ 35, delta score ≤ 8, at least two valid quantitation values per site), contaminants and reverse database hits were removed, and the four replicates were averaged. Putative substrate sites of HDAC6 selected fro…
[truncated: 350 more rows]

[truncated: 1 more sheets: S13 Protein groups quantified]
